# Supplementary material for: Epistatic Relationship between MGV1 and TRI6 in the Regulation of Biosynthetic Gene Clusters in Fusarium graminearum
Source: J Fungi (Basel). 2023 Aug 2;9(8):816. doi: 10.3390/jof9080816 (PMC10455978; doi:10.3390/jof9080816)
Supplement: Supplementary file 1 [file jof-09-00816-s001.zip]

Archive with 7 entries (7 files):
- Supplementary Figures_Final.pptx
- Table_S1_Normalized Expression Levels of MGV1 regulated genes.xlsx
- Table_S2_ DEGs and BGCs regulated by MGV1.xlsx
- Table_S3_DEGs and BGCs regulated by TRI6.xlsx
- Table_S4_expression levels, DEGs, and BGCs of epistasis.xlsx
- Table_S5_Summary of pathway and BGCs.xlsx
- Table_S6_primers used in this study.xlsx
