# Supplementary material for: Epistatic Relationship between MGV1 and TRI6 in the Regulation of Biosynthetic Gene Clusters in Fusarium graminearum
Source: J Fungi (Basel). 2023 Aug 2;9(8):816. doi: 10.3390/jof9080816 (PMC10455978; doi:10.3390/jof9080816)
Supplement: Supplementary file 1 [file jof-09-00816-s001.zip › Table_S1_Normalized Expression Levels of MGV1 regulated genes.xlsx]

## Sheet: normalized reads
Table S1. Normalized gene expression values for the F. graminearum wildtype, Δmgv1, MGV1Oex1, MGV1Oex6 strains
RNAseq ID	Norm gene expression				Cluster_ID	MIPS ID	FugniDB ID	NRRL Name	Description
	WT	del	OX1	OX6
FGSG_00006	64.3604	11.5063	415.992	271.809		FGSG_00006	FGRAMPH1_01T00051	NRRL29169g_00028	hypothetical protein
FGSG_00011	203.04	170.823	155.401	152.894	C01	FGSG_00011	FGRAMPH1_01T00065	NRRL29169g_00035	transcription regulatory SNF2
FGSG_00018	3484.54	2828.36	4131.65	4051.8		FGSG_00018	FGRAMPH1_01T00085	NRRL29169g_00045	alkanal monooxygenase
FGSG_00019	13.7754	47.9523	20.1222	15.8266		FGSG_00019	FGRAMPH1_01T00087	NRRL29169g_00046	hypothetical protein
FGSG_00021	98.7484	34.542	93.1445	85.9202		FGSG_00021	FGRAMPH1_01T00091	NRRL29169g_00048	hypothetical protein FPSE_07849
FGSG_00024	636.093	558.986	483.37	405.079		FGSG_00024	FGRAMPH1_01T00097	NRRL29169g_00051	beta-lactamase domain-containing 2
FGSG_00025	79.7465	64.4023	72.7837	95.6243		FGSG_00025	FGRAMPH1_01T00099	NRRL29169g_00052	hypothetical protein
FGSG_00026	43.3267	11.6563	16.4558	23.5279		FGSG_00026	FGRAMPH1_01T00101	NRRL29169g_00053	monocarboxylate transporter 2
FGSG_00030	82.5253	74.9382	58.6943	62.5294		FGSG_00030	FGRAMPH1_01T00111	NRRL29169g_00058	unnamed protein product
FGSG_00032	86.8517	25.9858	132.986	150.078		FGSG_00032	FGRAMPH1_01T00117	NRRL29169g_00061	AB hydrolase super family
FGSG_00033	320.602	174.313	163.26	184.69		FGSG_00033	FGRAMPH1_01T00119	NRRL29169g_00062	hypothetical protein
FGSG_00036	25287	28929.1	30304.4	42682.6	C02	FGSG_00036	FGRAMPH1_01T00127	NRRL29169g_00066	fatty acid synthase alpha partial
FGSG_00039	605.373	505.575	497.372	442.525	C02	FGSG_00039	FGRAMPH1_01T00135	NRRL29169g_00070	hypothetical protein
FGSG_00043	70024.2	71930.5	67424.2	82520.5	C02	FGSG_00043	FGRAMPH1_01T00145	NRRL29169g_00075	thioredoxin reductase
FGSG_00044	29208.8	26980.8	35294	47518.9	C02	FGSG_00044	FGRAMPH1_01T00147	NRRL29169g_00076	hydrolase or acyl transferase of alpha beta super family
FGSG_00045	12137.6	19123.6	9086.77	10168.2	C02	FGSG_00045	FGRAMPH1_01T00149	NRRL29169g_00078	Alpha beta hydrolase fMIPS_-1
FGSG_00046	20507.8	28386	16585.1	20843.7	C02	FGSG_00046	FGRAMPH1_01T00151	NRRL29169g_00079	hypothetical protein
FGSG_00047	14502.5	12666.6	17727.5	24718.4	C02	FGSG_00047	FGRAMPH1_01T00153	NRRL29169g_00080	hypothetical protein
FGSG_00048	72686.4	63908.8	95603.6	117661	C02	FGSG_00048	FGRAMPH1_01T00155	NRRL29169g_00081	Oxoglutarate iron-dependent oxygenase
FGSG_00049	45485.5	44922.2	50570.8	70221.4	C02	FGSG_00049	FGRAMPH1_01T00157	NRRL29169g_00082	branched-chain-amino-acidamino transferase
FGSG_00050	7581.17	3875.57	13218.3	13096.7		FGSG_00050	FGRAMPH1_01T00161	NRRL29169g_00084	isoprenylcysteine alpha-carbonylmethyl esterase ICMEL1
FGSG_00051	772.549	532.357	1100.57	984.285		FGSG_00051	FGRAMPH1_01T00163	NRRL29169g_00085	Aliphatic nitrilase
FGSG_00052	178.678	114.081	349.894	388.579		FGSG_00052	FGRAMPH1_01T00165	NRRL29169g_00086	Zn(II)Cys6 transcriptional activator
FGSG_00053	3559.02	525.93	11645.1	11318.4		FGSG_00053	FGRAMPH1_01T00167	NRRL29169g_00087	aryl-alcohol dehydrogenase
FGSG_00054	189.239	51.6038	683.801	713.533		FGSG_00054	FGRAMPH1_01T00169	NRRL29169g_00088	hypothetical protein
FGSG_00058	33.9073	92.1051	35.0758	31.8405		FGSG_00058	FGRAMPH1_01T00193	NRRL29169g_00100	related to nicotinamidemononucleotide permease
FGSG_00059	2729.27	2082.9	3088.93	3221.92		FGSG_00059	FGRAMPH1_01T00195	NRRL29169g_00101	hypothetical protein FPSE_10645
FGSG_00060	10.3466	38.0057	6.65442	3.36825		FGSG_00060	FGRAMPH1_01T00197	NRRL29169g_00102	CalciumChannel partial
FGSG_00062	76.4626	135.008	63.6961	86.2198		FGSG_00062	FGRAMPH1_01T00201	NRRL29169g_00104	CalciumChannel partial
FGSG_00064	180.784	171.917	156.075	145.482		FGSG_00064	FGRAMPH1_01T00205	NRRL29169g_00106	unnamed protein product
FGSG_00066	116.654	125.6	98.3911	95.5883		FGSG_00066	FGRAMPH1_01T00213	NRRL29169g_00110	hypothetical protein
FGSG_00069	199.82	229.886	197.64	171.327	C03	FGSG_00069	FGRAMPH1_01T00219	NRRL29169g_00113	transcription activator amyR
FGSG_00071	79865.6	16348.9	140493	107291	C03	FGSG_00071	FGRAMPH1_01T00223	NRRL29169g_00116	cytochrome P450 monooxygenase (TRI1)
FGSG_00072	57.392	45.6191	38.4171	34.567		FGSG_00072	FGRAMPH1_01T00225	NRRL29169g_00117	hypothetical protein
FGSG_00080	56.4422	50.0857	63.1626	64.2217		FGSG_00080	FGRAMPH1_01T00243	NRRL29169g_00126	arylamine N-acetyl transferase
FGSG_00082	110.707	124.491	105.288	79.5467		FGSG_00082	FGRAMPH1_01T00247	NRRL29169g_00128	triacylglycerol lipase v precursor
FGSG_00084	439.915	533.571	252.914	186.339		FGSG_00084	FGRAMPH1_01T00251	NRRL29169g_00130	unnamed protein product
FGSG_00085	60.0409	72.7253	33.8551	32.1137		FGSG_00085	FGRAMPH1_01T00253	NRRL29169g_00131	Pantothenate transporter liz1
FGSG_00097	23.1893	30.4348	17.8047	46.1794		FGSG_00097	FGRAMPH1_01T00283	NRRL29169g_00146	hypothetical protein
FGSG_00100	1306.74	1442.8	631.357	742.614		FGSG_00100	FGRAMPH1_01T00291	NRRL29169g_00151	6-hydroxy-D-nicotine oxidase
FGSG_00101	42.353	99.1433	33.2744	49.2147		FGSG_00101	FGRAMPH1_01T00293	NRRL29169g_00152	hypothetical protein
FGSG_00102	71.1552	57.3318	61.3448	57.9622		FGSG_00102	FGRAMPH1_01T00295	NRRL29169g_00153	hypothetical protein
FGSG_00107	212.659	274.012	72.2384	60.8687		FGSG_00107	FGRAMPH1_01T00309	NRRL29169g_00160	quinate permease
FGSG_00108	545.131	476.649	366.413	279.618		FGSG_00108	FGRAMPH1_01T00311	NRRL29169g_00161	hypothetical protein
FGSG_00109	1283.43	1366.16	872.704	648.893		FGSG_00109	FGRAMPH1_01T00313	NRRL29169g_00162	branched-chain amino acidamino transferase
FGSG_00116	146.138	183.648	256.708	282.148		FGSG_00116	FGRAMPH1_01T00327	NRRL29169g_00169	amino-acid permease partial
FGSG_00117	75.3858	192.183	106.386	92.7066		FGSG_00117	FGRAMPH1_01T00329	NRRL29169g_00170	hypothetical protein
FGSG_00118	5.96422	94.0882	9.14826	11.2802		FGSG_00118	FGRAMPH1_01T00331	NRRL29169g_00171	neutral amino acid permease
FGSG_00119	41.1133	39.5373	37.9819	36.5976		FGSG_00119	FGRAMPH1_01T00333	NRRL29169g_00172	serine threonine-kinase hal4
FGSG_00124	6.58613	43.5598	10.9913	10.9559		FGSG_00124	FGRAMPH1_01T00345	NRRL29169g_00176	hypothetical protein
FGSG_00126	26.4119	234.562	17.9108	10.1741	C04	FGSG_00126	FGRAMPH1_01T00349	NRRL29169g_00178	beta--xylosyl transferase 1
FGSG_00129	44.2456	152.378	8.7878	9.38409		FGSG_00129	FGRAMPH1_01T00357	NRRL29169g_00182	hypothetical protein
FGSG_00130	139.923	113.409	167.436	176.797		FGSG_00130	FGRAMPH1_01T00359	NRRL29169g_00183	Heterokaryon incompatibility ORpartial
FGSG_00136	3294.2	3561.71	4089.4	3773.6		FGSG_00136	FGRAMPH1_01T00373	NRRL29169g_00191	neutral amino acid permease
FGSG_00138	371.449	307.641	317.413	270.721		FGSG_00138	FGRAMPH1_01T00377	NRRL29169g_00193	nad dependent epimerase dehydratase family
FGSG_00140	380.183	615.165	211.912	173.121		FGSG_00140	FGRAMPH1_01T00381	NRRL29169g_00195	Ankyrin repeat domain-containing 50
FGSG_00147	35.183	40.1045	29.261	27.377		FGSG_00147	FGRAMPH1_01T00399	NRRL29169g_00204	Pyrimidine pathway regulatory 1
FGSG_00150	871.356	766.339	740.018	1135.55		FGSG_00150	FGRAMPH1_01T00405	NRRL29169g_00207	zinc-type alcohol dehydrogenase
FGSG_00152	1193.75	1044.26	1429.28	1891.77		FGSG_00152	FGRAMPH1_01T00413	NRRL29169g_00211	tetracyclin e resistance (probable transport )
FGSG_00161	32.3994	51.0616	22.195	14.0943		FGSG_00161	FGRAMPH1_01T00441	NRRL29169g_00225	highaffinity methionine permease
FGSG_00162	561.654	675.882	493.424	349.662		FGSG_00162	FGRAMPH1_01T00443	NRRL29169g_00226	related to family oxido reductase
FGSG_00163	162.632	57.3536	206.859	168.745		FGSG_00163	FGRAMPH1_01T00447	NRRL29169g_00228	ubiquitin family
FGSG_00165	138.9	111.616	103.208	91.5532		FGSG_00165	FGRAMPH1_01T00455	NRRL29169g_00232	glycosyl hydrolase family 88
FGSG_00166	520.043	375.812	527.188	438.608		FGSG_00166	FGRAMPH1_01T00457	NRRL29169g_00233	beta-glucosidase
FGSG_00168	1951.65	1873.96	1469.98	1517.07		FGSG_00168	FGRAMPH1_01T00461	NRRL29169g_00235	40s ribosomal protein MRP2
FGSG_00169	1044.12	1134.89	977.462	995.97		FGSG_00169	FGRAMPH1_01T00463	NRRL29169g_00236	pre-mRNAsplicing factor CWC25
FGSG_00170	1281.53	1227.93	1287.41	1122.89		FGSG_00170	FGRAMPH1_01T00465	NRRL29169g_00237	GTP-binding RHO3
FGSG_00171	63.6447	44.6022	88.2731	58.6647		FGSG_00171	FGRAMPH1_01T00467	NRRL29169g_00238	GTP-binding RHO3
FGSG_00172	1339.31	125.49	2361.19	2520.93		FGSG_00172	FGRAMPH1_01T00471	NRRL29169g_00240	glutathione s-transferase
FGSG_00173	428.183	685.645	493.356	500.075		FGSG_00173	FGRAMPH1_01T00473	NRRL29169g_00241	glycosyl hydrolase family 16
FGSG_00174	1634.02	1279.39	1270.56	1260.16		FGSG_00174	FGRAMPH1_01T00475	NRRL29169g_00242	mureintransglycosylase
FGSG_00175	5359.71	4217.57	5628.27	5812.73		FGSG_00175	FGRAMPH1_01T00477	NRRL29169g_00243	2-methylcitrate synthase
FGSG_00176	3334.23	2768.35	3373.93	3320.24		FGSG_00176	FGRAMPH1_01T00479	NRRL29169g_00244	isocitrate lyase
FGSG_00177	4324.4	2132.7	4755.18	4326.53		FGSG_00177	FGRAMPH1_01T00481	NRRL29169g_00245	glucose1-dehydrogenase
FGSG_00179	417.902	544.714	445.319	463.733		FGSG_00179	FGRAMPH1_01T00491	NRRL29169g_00250	trans-aconitate 2-methyl transferase
FGSG_00182	1413.37	1423.44	1437.7	1263.58		FGSG_00182	FGRAMPH1_01T00499	NRRL29169g_00254	COP9signalosome complex subunit 2
FGSG_00183	1268.64	830.295	1103.36	1097.95		FGSG_00183	FGRAMPH1_01T00501	NRRL29169g_00255	hypothetical protein
FGSG_00184	48.6747	489.882	90.3964	76.1502		FGSG_00184	FGRAMPH1_01T00503	NRRL29169g_00256	xylanase1
FGSG_00185	2869.3	1582.69	3519.91	3690.37		FGSG_00185	FGRAMPH1_01T00505	NRRL29169g_00257	hypothetical protein
FGSG_00186	2431.03	2404.44	2682.65	2949.59		FGSG_00186	FGRAMPH1_01T00507	NRRL29169g_00258	homoserine o-acetyl transferase
FGSG_00188	1090.74	876.463	1026.18	976.953		FGSG_00188	FGRAMPH1_01T00511	NRRL29169g_00260	pre-mRNA-splicing factor isy-1
FGSG_00189	2375.6	2184.6	2189.94	1827.14		FGSG_00189	FGRAMPH1_01T00513	NRRL29169g_00261	oligosaccharyl transferase complex subunit ost4
FGSG_00190	1353.22	1355.45	1298.05	1254.42		FGSG_00190	FGRAMPH1_01T00515	NRRL29169g_00262	nadh dehydrogenase
FGSG_00192	12248.2	10212.5	11890.8	11107		FGSG_00192	FGRAMPH1_01T00521	NRRL29169g_00265	cerevisin precursor
FGSG_00194	1120.55	753.222	1382.8	1724.11		FGSG_00194	FGRAMPH1_01T00525	NRRL29169g_00267	platelet-activating factoracetyl hydrolase
FGSG_00195	228.704	106.287	229.485	274.093		FGSG_00195	FGRAMPH1_01T00527	NRRL29169g_00268	monocarboxylate transporter 2
FGSG_00196	432.604	433.93	388.54	352.821		FGSG_00196	FGRAMPH1_01T00531	NRRL29169g_00270	transcription factor
FGSG_00197	93.2094	102.048	45.1652	48.9549		FGSG_00197	FGRAMPH1_01T00533	NRRL29169g_00271	riboflavin transporter mch5
FGSG_00200	1968.4	2754.34	2417.92	2053.48		FGSG_00200	FGRAMPH1_01T00539	NRRL29169g_00274	choline dehydrogenase
FGSG_00201	342.534	553.71	602.265	604.031		FGSG_00201	FGRAMPH1_01T00541	NRRL29169g_00275	related to integral membrane PTH11
FGSG_00203	21.6781	22.1618	61.4061	28.7537		FGSG_00203	FGRAMPH1_01T00549	NRRL29169g_00279	HET domain-containing
FGSG_00207	373.089	253.274	406.134	379.893		FGSG_00207	FGRAMPH1_01T00559	NRRL29169g_00284	hypothetical protein
FGSG_00209	270.167	1549.59	414.587	399.956		FGSG_00209	FGRAMPH1_01T00567	NRRL29169g_00288	hypothetical protein
FGSG_00214	38.8381	48.1829	59.5231	55.7179		FGSG_00214	FGRAMPH1_01T00577	NRRL29169g_00293	type VIsecretion system Vgr family
FGSG_00218	9.7102	31.5547	9.38193	7.6514		FGSG_00218	FGRAMPH1_01T00585	NRRL29169g_00297	membrane dipeptidase
FGSG_00224	74.9327	225.302	125.066	128.489		FGSG_00224	FGRAMPH1_01T00599	NRRL29169g_00304	hypothetical protein
FGSG_00226	143.881	152.923	105.248	107.029		FGSG_00226	FGRAMPH1_01T00603	NRRL29169g_00306	drug proton antiporter yhk8
FGSG_00227	124.464	95.6915	97.5859	84.6923		FGSG_00227	FGRAMPH1_01T00605	NRRL29169g_00307	hypothetical protein FPSE_06972
FGSG_00229	89.0627	77.9255	108.905	94.8976		FGSG_00229	FGRAMPH1_01T00611	NRRL29169g_00310	hypothetical protein
FGSG_00235	67.8607	94.5357	43.0853	53.6496		FGSG_00235	FGRAMPH1_01T00629	NRRL29169g_00319	hypothetical protein
FGSG_00236	41.0376	337.139	142.56	140.522		FGSG_00236	FGRAMPH1_01T00631	NRRL29169g_00320	alcohol dehydrogenase
FGSG_00237	129.819	251.192	206.555	266.239		FGSG_00237	FGRAMPH1_01T00633	NRRL29169g_00321	bahdacyl transferase dcr
FGSG_00243	2105.57	2254.6	2372.13	2513.71		FGSG_00243	FGRAMPH1_01T00657	NRRL29169g_00333	hypothetical protein
FGSG_00246	212.42	198.439	171.257	160.41		FGSG_00246	FGRAMPH1_01T00667	NRRL29169g_00338	tsaantioxidant enzyme
FGSG_00247	195.689	59.6689	215.924	200.468		FGSG_00247	FGRAMPH1_01T00669	NRRL29169g_00339	hypothetical protein
FGSG_00249	2415.16	1591.96	2626.84	2991.98		FGSG_00249	FGRAMPH1_01T00675	NRRL29169g_00342	hypothetical protein
FGSG_00257	382.06	702.297	252.841	170.837		FGSG_00257	FGRAMPH1_01T00693	NRRL29169g_00351	solute carrier family 35 member f1
FGSG_00259	2576.65	1290.32	1675.94	1848.83		FGSG_00259	FGRAMPH1_01T00697	NRRL29169g_00353	5^nucleotidase
FGSG_00260	3204.23	8.34614	5440.01	8316.38		FGSG_00260	FGRAMPH1_01T00699	NRRL29169g_00354	hypothetical protein
FGSG_00261	4173.52	4057.42	4590.17	4476.53		FGSG_00261	FGRAMPH1_01T00701	NRRL29169g_00355	er membrane complex subunit
FGSG_00263	616.247	798.147	486.583	478.945		FGSG_00263	FGRAMPH1_01T00705	NRRL29169g_00357	lyr family
FGSG_00264	1070.99	1183.93	940.881	943.471		FGSG_00264	FGRAMPH1_01T00707	NRRL29169g_00358	LYRmotif-containing 4
FGSG_00265	290.44	496.641	248.499	219.227		FGSG_00265	FGRAMPH1_01T00709	NRRL29169g_00359	WD-repeat CRB3
FGSG_00266	43.9364	72.7444	59.9629	73.3743		FGSG_00266	FGRAMPH1_01T00711	NRRL29169g_00360	hypothetical protein
FGSG_00267	42.6924	30.5637	33.8607	31.5747		FGSG_00267	FGRAMPH1_01T00713	NRRL29169g_00361	hypothetical protein
FGSG_00268	1475.6	438.761	1379.12	1275.35		FGSG_00268	FGRAMPH1_01T00715	NRRL29169g_00362	golgi integral membrane
FGSG_00269	1528.55	1501.28	1144.15	1083.88		FGSG_00269	FGRAMPH1_01T00719	NRRL29169g_00364	nicotinate phosphoribosyl transferase
FGSG_00270	1049.41	1192.4	772.689	794.56		FGSG_00270	FGRAMPH1_01T00721	NRRL29169g_00365	u3small nucleolarrna-associated 4
FGSG_00271	2913.49	2673.49	3039.45	3383.16		FGSG_00271	FGRAMPH1_01T00729	NRRL29169g_00369	PNG1protein
FGSG_00272	258.964	179.078	126.293	189.581		FGSG_00272	FGRAMPH1_01T00731	NRRL29169g_00370	e3 ubiquitin-ligase zswim2
FGSG_00275	480.669	324.511	414.848	366.897		FGSG_00275	FGRAMPH1_01T00741	NRRL29169g_00375	unnamed protein product
FGSG_00276	2238.13	1491.78	2204.53	1709.63		FGSG_00276	FGRAMPH1_01T00743	NRRL29169g_00376	mannose-p-dolichol utilization defect1
FGSG_00278	11249.1	12329.2	9462.57	10280.6		FGSG_00278	FGRAMPH1_01T00747	NRRL29169g_00378	biotin synthase
FGSG_00279	990.013	725.424	1314.51	1925.52		FGSG_00279	FGRAMPH1_01T00749	NRRL29169g_00379	hypothetical protein
FGSG_00280	551.362	569.936	431.978	382.967		FGSG_00280	FGRAMPH1_01T00753	NRRL29169g_00381	histone acetyl transferase GCN5
FGSG_00281	1398.57	1184.75	1109.06	985.971		FGSG_00281	FGRAMPH1_01T00755	NRRL29169g_00382	cell cycle checkpoint
FGSG_00283	595.178	525.787	535.827	525.365		FGSG_00283	FGRAMPH1_01T00763	NRRL29169g_00386	cell division control 1
FGSG_00284	699.17	545.325	880.344	902.508		FGSG_00284	FGRAMPH1_01T00765	NRRL29169g_00387	hypothetical protein
FGSG_00286	3572.04	3902.89	3453.72	3389.2		FGSG_00286	FGRAMPH1_01T00771	NRRL29169g_00390	eukaryotic translation initiationfactor 4E-2
FGSG_00287	405.053	674.403	334.504	436.086		FGSG_00287	FGRAMPH1_01T00773	NRRL29169g_00391	malonylsynthetase
FGSG_00291	988.388	750.61	807.878	789.992		FGSG_00291	FGRAMPH1_01T00781	NRRL29169g_00395	vacuolar sorting-associated vps28
FGSG_00292	880.573	1406.76	657.927	548.028		FGSG_00292	FGRAMPH1_01T00785	NRRL29169g_00397	Nucleolar complex 2
FGSG_00293	1042.07	1239.51	767.732	688.984		FGSG_00293	FGRAMPH1_01T00787	NRRL29169g_00398	rhocoiled-coil associated kinasealpha
FGSG_00294	460.675	805.974	611.803	747.768		FGSG_00294	FGRAMPH1_01T00789	NRRL29169g_00399	glycosyl hydrolase
FGSG_00295	900.775	783.576	837.944	711.315		FGSG_00295	FGRAMPH1_01T00791	NRRL29169g_00400	hypothetical protein
FGSG_00296	5601.85	3989.08	7589.92	8791.32		FGSG_00296	FGRAMPH1_01T00793	NRRL29169g_00401	threonine dehydratase
FGSG_00297	429.056	717.168	442.937	478.756		FGSG_00297	FGRAMPH1_01T00795	NRRL29169g_00402	hypothetical protein
FGSG_00298	1377.42	980.477	1525.83	1573.92		FGSG_00298	FGRAMPH1_01T00797	NRRL29169g_00403	undecaprenyl diphosphate synthase
FGSG_00299	5771.76	4236.93	6363.09	6023.94		FGSG_00299	FGRAMPH1_01T00801	NRRL29169g_00405	glycoside hydrolase family 63
FGSG_00300	9238.97	10678	9701.21	10362.5		FGSG_00300	FGRAMPH1_01T00803	NRRL29169g_00406	atp synthase subunit 5
FGSG_00301	393.883	341.225	306.902	297.112		FGSG_00301	FGRAMPH1_01T00805	NRRL29169g_00407	maintenance-ploidy mob1
FGSG_00302	450.875	574.2	416.197	438.458		FGSG_00302	FGRAMPH1_01T00807	NRRL29169g_00408	lariatdebranching enzyme
FGSG_00303	579.096	558.656	554.704	543.571		FGSG_00303	FGRAMPH1_01T00809	NRRL29169g_00409	transcription elongation factorpolypeptide 1
FGSG_00304	1167.05	1018.8	932.397	809.246		FGSG_00304	FGRAMPH1_01T00811	NRRL29169g_00410	cell division control protein 42
FGSG_00305	529.219	907.953	423.932	425.676		FGSG_00305	FGRAMPH1_01T00813	NRRL29169g_00411	molecular chaperone
FGSG_00306	3986.76	3425.17	4160.84	3911.94		FGSG_00306	FGRAMPH1_01T00815	NRRL29169g_00412	26Sproteasome non-atp ase regulatory subunit 11
FGSG_00307	250.744	435.405	268.975	333.989		FGSG_00307	FGRAMPH1_01T00817	NRRL29169g_00413	hypothetical protein
FGSG_00308	994.565	1059.4	1243.95	1264.75		FGSG_00308	FGRAMPH1_01T00821	NRRL29169g_00414	peroxisomal membrane pmp47b
FGSG_00309	902.904	988.626	863.548	896.383		FGSG_00309	FGRAMPH1_01T00819	NRRL29169g_00415	n-alpha-acetyl transferase auxiliary subunit
FGSG_00312	65.8695	187.014	60.1447	59.1785		FGSG_00312	FGRAMPH1_01T00827	NRRL29169g_00418	hypothetical protein
FGSG_00313	147.338	464.542	244.829	249.999		FGSG_00313	FGRAMPH1_01T00829	NRRL29169g_00419	sterol uptake control 2
FGSG_00314	7228.22	8054.45	7171.85	7033.59		FGSG_00314	FGRAMPH1_01T00833	NRRL29169g_00421	glycoside hydrolase
FGSG_00316	808.74	837.396	1162.67	1451.58		FGSG_00316	FGRAMPH1_01T00839	NRRL29169g_00424	E3 ubiquitin-ligase SDIR1
FGSG_00317	2800.88	1885.76	3097.2	2984.97		FGSG_00317	FGRAMPH1_01T00841	NRRL29169g_00425	Alp11ue of tubulin-fMIPS_ing cofactor B
FGSG_00318	669.007	502.299	928.599	1060.56		FGSG_00318	FGRAMPH1_01T00843	NRRL29169g_00426	mybdna--containing
FGSG_00319	711.763	870.898	718.088	732.377		FGSG_00319	FGRAMPH1_01T00845	NRRL29169g_00427	trna(uracil-5-)-methyl transferase
FGSG_00320	4313.43	4111.04	4317.31	4372.23		FGSG_00320	FGRAMPH1_01T00847	NRRL29169g_00428	related to dimeric dihydrodiol dehydrogenase
FGSG_00321	3530.27	4007.73	5262.33	7043.06		FGSG_00321	FGRAMPH1_01T00849	NRRL29169g_00429	aldo-keto reductase
FGSG_00323	2089.37	1984.97	2206.8	2440.4		FGSG_00323	FGRAMPH1_01T00853	NRRL29169g_00431	deoxyhypusine synthase
FGSG_00324	1108.42	1246.86	1463.38	1774.74		FGSG_00324	FGRAMPH1_01T00855	NRRL29169g_00432	hypothetical protein
FGSG_00325	584.204	552.216	506.009	497.525		FGSG_00325	FGRAMPH1_01T00857	NRRL29169g_00433	dashcomplex subunit dad1
FGSG_00327	1136.91	1277.68	1081.3	984.851		FGSG_00327	FGRAMPH1_01T00861	NRRL29169g_00435	replication factor C subunit 1
FGSG_00328	3534.52	4190.71	2856.51	2616.86		FGSG_00328	FGRAMPH1_01T00863	NRRL29169g_00436	60s ribosomal protein L16
FGSG_00329	1205.43	875.304	883.363	720.254		FGSG_00329	FGRAMPH1_01T00865	NRRL29169g_00437	replication factor C subunit 5
FGSG_00330	11722.9	13396.7	17523.9	17025		FGSG_00330	FGRAMPH1_01T00867	NRRL29169g_00438	acetyl-coenzyme A synthetase
FGSG_00331	591.056	446.97	531.478	438.262		FGSG_00331	FGRAMPH1_01T00871	NRRL29169g_00440	hypothetical protein
FGSG_00332	675.028	1009.74	794.981	1121.31		FGSG_00332	FGRAMPH1_01T00873	NRRL29169g_00441	related to nuclear receptorco-repressor HDAC3 complex subunit TBLR1
FGSG_00333	739.023	746.729	726.632	683.093		FGSG_00333	FGRAMPH1_01T00875	NRRL29169g_00442	eukaryotic integral membrane
FGSG_00334	364.329	414.787	334.226	324.072		FGSG_00334	FGRAMPH1_01T00877	NRRL29169g_00443	ferric reductase
FGSG_00335	473.226	444.96	590.274	681.168		FGSG_00335	FGRAMPH1_01T00879	NRRL29169g_00444	related to RNA-binding
FGSG_00336	218.778	163.921	259.614	275.232		FGSG_00336	FGRAMPH1_01T00881	NRRL29169g_00445	peptidyl-trna hydrolase
FGSG_00337	1069.18	936.339	1032.19	1003.84		FGSG_00337	FGRAMPH1_01T00883	NRRL29169g_00446	calcium calmodulin-dependent protein kinase type I
FGSG_00338	2188.56	3521.79	4629.19	7345.26		FGSG_00338	FGRAMPH1_01T00885	NRRL29169g_00447	aureobasidin resistance aur1
FGSG_00339	228.776	426.231	186.124	176.344		FGSG_00339	FGRAMPH1_01T00893	NRRL29169g_00451	dna-directed rna polymerase i subunit
FGSG_00340	151.256	216.472	129.698	141.147		FGSG_00340	FGRAMPH1_01T00895	NRRL29169g_00452	GRC3protein
FGSG_00342	1917.16	457.686	2079.91	1403.41		FGSG_00342	FGRAMPH1_01T00909	NRRL29169g_00459	transcription factor
FGSG_00343	2623.04	2207.8	2818.32	2741.68		FGSG_00343	FGRAMPH1_01T00911	NRRL29169g_00460	lethalgiant larvae sro77
FGSG_00345	60.1757	104.529	92.9217	105.959		FGSG_00345	FGRAMPH1_01T00915	NRRL29169g_00462	allantoate permease
FGSG_00346	6033.58	7569.7	5896.11	6195.2		FGSG_00346	FGRAMPH1_01T00919	NRRL29169g_00464	saccharopine dehydrogenase
FGSG_00347	86.2726	103.226	120.21	120.733		FGSG_00347	FGRAMPH1_01T00921	NRRL29169g_00465	collagenalpha-5 chain
FGSG_00348	20.4547	40.2695	13.7834	21.3325		FGSG_00348	FGRAMPH1_01T00923	NRRL29169g_00466	hypothetical protein
FGSG_00349	803.313	1139.26	756.368	710.629		FGSG_00349	FGRAMPH1_01T00925	NRRL29169g_00467	mRNA3'-end processing proteinRNA14
FGSG_00350	4575.07	3427.25	3887.95	3241.3		FGSG_00350	FGRAMPH1_01T00927	NRRL29169g_00468	histone chaperone asf1
FGSG_00351	152.77	470.032	189.003	188.815		FGSG_00351	FGRAMPH1_01T00929	NRRL29169g_00469	unnamed protein product
FGSG_00352	993.069	1411.08	1021.79	1113.75		FGSG_00352	FGRAMPH1_01T00931	NRRL29169g_00470	nuclear transcription factor alpha
FGSG_00353	3347.33	3433.46	2902.37	2727.9		FGSG_00353	FGRAMPH1_01T00933	NRRL29169g_00471	TSA family
FGSG_00355	832.185	1437.55	953.816	1422.76		FGSG_00355	FGRAMPH1_01T00939	NRRL29169g_00474	iq containing gtpase activating
FGSG_00357	455.098	323.416	422.524	414.493		FGSG_00357	FGRAMPH1_01T00947	NRRL29169g_00478	erf1methyl transferase catalytic subunit mtq2
FGSG_00358	2345.08	2121.47	2040.34	1739.47		FGSG_00358	FGRAMPH1_01T00945	NRRL29169g_00477	small nuclear ribonucleoprotein SmD1
FGSG_00359	773.36	909.858	773.659	716.011		FGSG_00359	FGRAMPH1_01T00949	NRRL29169g_00479	cullin 3
FGSG_00361	766.651	675.809	696.921	651.866		FGSG_00361	FGRAMPH1_01T00953	NRRL29169g_00481	dna cross-link repair pso2 snm1
FGSG_00362	536.178	541.271	577.12	618.914		FGSG_00362	FGRAMPH1_01T00957	NRRL29169g_00483	steste20 ysk kinase
FGSG_00363	890.782	1023.67	945.821	898.586		FGSG_00363	FGRAMPH1_01T00959	NRRL29169g_00484	dna replication checkpoint tel2
FGSG_00364	1107.13	1052.01	1160.88	1148.48		FGSG_00364	FGRAMPH1_01T00961	NRRL29169g_00485	NEDD8-activating enzyme E1 catalytic subunit
FGSG_00365	570.459	912.588	482.52	455.773		FGSG_00365	FGRAMPH1_01T00963	NRRL29169g_00486	dna-directed RNA polymerases I andIII 40 kDa polypeptide
FGSG_00367	4822.49	3988.58	4868.87	4138.09		FGSG_00367	FGRAMPH1_01T00969	NRRL29169g_00489	proteasome component PUP1 precursor
FGSG_00369	3740.65	3283.11	3518.19	3286.92		FGSG_00369	FGRAMPH1_01T00977	NRRL29169g_00493	copii-coated vesicle membrane
FGSG_00370	238.713	332.603	232.038	232.01		FGSG_00370	FGRAMPH1_01T00979	NRRL29169g_00494	cleavagestimulation factor subunit 2
FGSG_00371	1733.76	1395.73	2081.07	2508.66		FGSG_00371	FGRAMPH1_01T00981	NRRL29169g_00495	metalion transporter
FGSG_00372	670.715	946.701	561.637	508.136		FGSG_00372	FGRAMPH1_01T00983	NRRL29169g_00496	ribosome biogenesis
FGSG_00373	17643.6	18209.8	16217.5	16597.4		FGSG_00373	FGRAMPH1_01T00985	NRRL29169g_00497	atp synthase subunit 4
FGSG_00374	1632.74	2079.33	1745.95	1762.72		FGSG_00374	FGRAMPH1_01T00987	NRRL29169g_00498	inner nuclear membrane src1
FGSG_00375	1131.02	1333.71	1053.35	1209.18		FGSG_00375	FGRAMPH1_01T00989	NRRL29169g_00499	ubiquinone biosynthesis monooxygenasecoq6
FGSG_00376	9711.44	10031.2	9520.06	9765.94		FGSG_00376	FGRAMPH1_01T00991	NRRL29169g_00500	NADH dehydrogenase iron-sulfurprotein 2
FGSG_00377	1435.24	1463.47	1250.73	1330.11		FGSG_00377	FGRAMPH1_01T00993	NRRL29169g_00501	n-acetyl transferase p20
FGSG_00378	149.084	219.619	147.396	175.237		FGSG_00378	FGRAMPH1_01T00995	NRRL29169g_00502	negative acting factor
FGSG_00379	446.656	520.599	384.177	358.643		FGSG_00379	FGRAMPH1_01T00997	NRRL29169g_00503	glycosyl transferase family 31
FGSG_00380	664.817	1035.41	611.71	622.018		FGSG_00380	FGRAMPH1_01T00999	NRRL29169g_00504	ubiquitin carboxyl-terminal hydrolase16
FGSG_00383	301.525	259.4	272.141	259.417		FGSG_00383	FGRAMPH1_01T01005	NRRL29169g_00507	hypothetical protein
FGSG_00385	8148.04	7664.32	6602.59	6229.47		FGSG_00385	FGRAMPH1_01T01009	NRRL29169g_00509	nucleosome binding
FGSG_00387	7811.44	9345.42	7742.67	7657.67		FGSG_00387	FGRAMPH1_01T01013	NRRL29169g_00511	phosphoglucomutase
FGSG_00388	936.682	1037.13	856.372	715.058		FGSG_00388	FGRAMPH1_01T01015	NRRL29169g_00512	rex2-3`-5` exonuclease
FGSG_00389	509.73	520.879	559.575	521.791		FGSG_00389	FGRAMPH1_01T01017	NRRL29169g_00513	oxido reductase yjhC
FGSG_00390	971.219	1784.8	1025.96	1041.33		FGSG_00390	FGRAMPH1_01T01019	NRRL29169g_00514	hypothetical protein
FGSG_00391	302.544	356.728	293.552	289.893		FGSG_00391	FGRAMPH1_01T01023	NRRL29169g_00516	thiaminpyrophospho kinase-
FGSG_00392	40.4913	54.4783	28.4158	29.196		FGSG_00392	FGRAMPH1_01T01025	NRRL29169g_00517	hypothetical protein
FGSG_00393	8209.35	6991.3	7018.42	6435.29		FGSG_00393	FGRAMPH1_01T01029	NRRL29169g_00519	nadh-ubiquinone oxido reductase kda subunit
FGSG_00395	46854.8	42944.5	34347.3	29775.6		FGSG_00395	FGRAMPH1_01T01033	NRRL29169g_00521	40s ribosomal protein S15
FGSG_00398	614.502	1165.13	494.956	392.759		FGSG_00398	FGRAMPH1_01T01039	NRRL29169g_00524	nucleolar protein 12
FGSG_00399	365.436	464.356	348.95	368.553		FGSG_00399	FGRAMPH1_01T01041	NRRL29169g_00525	transcription factor
FGSG_00402	387.666	428.44	387.809	380.469		FGSG_00402	FGRAMPH1_01T01047	NRRL29169g_00528	chromosome segregation smc
FGSG_00404	67.1947	66.9494	52.4774	54.6768		FGSG_00404	FGRAMPH1_01T01051	NRRL29169g_00530	hypothetical protein FPSE_00066
FGSG_00405	995.164	929.701	983.122	1205.17		FGSG_00405	FGRAMPH1_01T01055	NRRL29169g_00532	transporter hol1
FGSG_00406	3622.74	7327.45	4554.9	3218.69		FGSG_00406	FGRAMPH1_01T01057	NRRL29169g_00533	acid phosphatase
FGSG_00407	355.823	384.005	366.893	445.504		FGSG_00407	FGRAMPH1_01T01059	NRRL29169g_00534	sporulation protein SPS19
FGSG_00408	2040.91	2160.97	2191.88	2147.8		FGSG_00408	FGRAMPH1_01T01069	NRRL29169g_00539	steste11 ssk kinase
FGSG_00409	960.475	955.191	983.826	922.737		FGSG_00409	FGRAMPH1_01T01071	NRRL29169g_00540	cytidinedeaminase
FGSG_00410	325.304	319.705	303.516	364.148		FGSG_00410	FGRAMPH1_01T01073	NRRL29169g_00541	basicproline-rich
FGSG_00413	67.7069	92.4316	63.9707	78.1175		FGSG_00413	FGRAMPH1_01T01079	NRRL29169g_00544	related to hsp70
FGSG_00414	522.483	568.779	444.438	377.011		FGSG_00414	FGRAMPH1_01T01081	NRRL29169g_00545	willdie slow ly
FGSG_00415	14807.7	25284.2	13061.7	12506.4		FGSG_00415	FGRAMPH1_01T01083	NRRL29169g_00547	ser-thr-gpi-anchored family
FGSG_00416	76.5883	75.7662	61.6256	61.5269		FGSG_00416	FGRAMPH1_01T01085	NRRL29169g_00548	mfs nnpnitrate nitrite transporter
FGSG_00417	1366	1392.08	1085.29	1017.6		FGSG_00417	FGRAMPH1_01T01087	NRRL29169g_00549	methylenetetrahydrofolate dehydrogenase
FGSG_00418	197.464	357.819	195.39	182.402		FGSG_00418	FGRAMPH1_01T01089	NRRL29169g_00550	hypothetical protein
FGSG_00419	320.532	265.276	223.347	185.603		FGSG_00419	FGRAMPH1_01T01093	NRRL29169g_00552	hypothetical protein
FGSG_00421	7002.57	13101.6	7349.02	8847.39		FGSG_00421	FGRAMPH1_01T01095	NRRL29169g_00553	S-adenosylmethionine synthetase
FGSG_00422	57.4356	90.5451	36.2254	57.9713		FGSG_00422	FGRAMPH1_01T01099	NRRL29169g_00555	hypothetical protein
FGSG_00423	336.75	257.97	322.034	292.319		FGSG_00423	FGRAMPH1_01T01101	NRRL29169g_00556	1-phosphatidylinositolphosphodi esterase
FGSG_00424	3289.68	2798.91	3570.51	3201.92		FGSG_00424	FGRAMPH1_01T01105	NRRL29169g_00558	hypothetical protein
FGSG_00425	1595.18	1383	1448.57	1448.04		FGSG_00425	FGRAMPH1_01T01107	NRRL29169g_00559	hypothetical protein
FGSG_00427	32.2681	37.2003	44.3129	56.9042		FGSG_00427	FGRAMPH1_01T01111	NRRL29169g_00561	pyridoxal reductase 2
FGSG_00428	1674.29	1503.96	1457.19	1317.89		FGSG_00428	FGRAMPH1_01T01113	NRRL29169g_00562	dyneinintermediate cytosolic
FGSG_00429	3208.26	2951.05	2689.32	2570.52		FGSG_00429	FGRAMPH1_01T01115	NRRL29169g_00563	atp synthase subunit mitochondrial
FGSG_00430	4929.18	4439.19	4516.91	3900.24		FGSG_00430	FGRAMPH1_01T01117	NRRL29169g_00564	dolichyl-diphosphooligosaccharide-glycosyl transferase
FGSG_00433	939	980.432	1034.82	1031.57		FGSG_00433	FGRAMPH1_01T01125	NRRL29169g_00568	serine threonine kinase
FGSG_00434	7587.92	4752.02	11188.5	19057.2		FGSG_00434	FGRAMPH1_01T01127	NRRL29169g_00569	hypothetical protein
FGSG_00435	1711.2	1006.23	1628.08	1751.29		FGSG_00435	FGRAMPH1_01T01131	NRRL29169g_00571	phosphatase 2c 80
FGSG_00436	809.355	949.789	610.46	525.759		FGSG_00436	FGRAMPH1_01T01133	NRRL29169g_00572	rrna-processing utp23
FGSG_00437	1069.64	1093.41	1073.87	1063.92		FGSG_00437	FGRAMPH1_01T01135	NRRL29169g_00573	DUF726 domain
FGSG_00438	2787.22	2312.88	3288.09	3611.97		FGSG_00438	FGRAMPH1_01T01139	NRRL29169g_00575	hypothetical protein
FGSG_00439	1182.19	696.444	975.39	904.1		FGSG_00439	FGRAMPH1_01T01141	NRRL29169g_00576	golgi apparatus membrane tvp23
FGSG_00440	594.096	629.764	445.069	476.214		FGSG_00440	FGRAMPH1_01T01143	NRRL29169g_00577	citratelyase subunit beta
FGSG_00442	1018.75	894.235	921.226	914.462		FGSG_00442	FGRAMPH1_01T01147	NRRL29169g_00579	related to glycine-rich RNA-binding
FGSG_00443	1103.81	774.694	1034.21	981.061		FGSG_00443	FGRAMPH1_01T01149	NRRL29169g_00580	cation transporter
FGSG_00444	1033.19	918.939	952.754	819.735		FGSG_00444	FGRAMPH1_01T01151	NRRL29169g_00581	programmed cell death 6
FGSG_00446	411.084	331.499	380.593	382.711		FGSG_00446	FGRAMPH1_01T01157	NRRL29169g_00584	hypothetical protein
FGSG_00447	319.383	282.767	376.795	328.309		FGSG_00447	FGRAMPH1_01T01159	NRRL29169g_00585	related to Acyl phosphatase
FGSG_00448	952.798	1073.47	900.528	898.722	C05	FGSG_00448	FGRAMPH1_01T01161	NRRL29169g_00586	pre-mRNA-splicing factoratp-dependent RNA helicaseprp16
FGSG_00449	1050.98	1404.12	806.964	734.232	C05	FGSG_00449	FGRAMPH1_01T01163	NRRL29169g_00587	wd repeat-containing
FGSG_00450	3326.07	4050.24	4072.99	5273.32	C05	FGSG_00450	FGRAMPH1_01T01165	NRRL29169g_00588	hypothetical protein
FGSG_00452	1253.02	984.674	1180.22	1138.91	C05	FGSG_00452	FGRAMPH1_01T01169	NRRL29169g_00590	polysaccharide deacetylase
FGSG_00453	74.2255	23.8808	200.794	123.051	C05	FGSG_00453	FGRAMPH1_01T01171	NRRL29169g_00591	hypothetical protein
FGSG_00455	1511.57	1722.38	2312.68	3095.12	C05	FGSG_00455	FGRAMPH1_01T01175	NRRL29169g_00593	hypothetical protein FPSE_02030
FGSG_00457	35.6979	28.1247	35.6509	24.9501		FGSG_00457	FGRAMPH1_01T01179	NRRL29169g_00595	2-heptaprenyl--naphthoquinone
FGSG_00458	1509.63	1190.28	1372.57	1199.93		FGSG_00458	FGRAMPH1_01T01181	NRRL29169g_00596	u6snrna-associated sm lsm6
FGSG_00459	594.57	606.599	589.178	606.134		FGSG_00459	FGRAMPH1_01T01183	NRRL29169g_00597	hypothetical protein
FGSG_00460	270.356	353.636	266.362	361.613		FGSG_00460	FGRAMPH1_01T01185	NRRL29169g_00598	sir2 family histone deacetylasehst4
FGSG_00461	1528.42	1716.25	1386.65	1301.78		FGSG_00461	FGRAMPH1_01T01187	NRRL29169g_00599	Rhomboidmitochondrial
FGSG_00462	675.402	431.285	662.36	524.526		FGSG_00462	FGRAMPH1_01T01189	NRRL29169g_00600	hypothetical protein
FGSG_00463	605.69	608.23	482.125	567.962		FGSG_00463	FGRAMPH1_01T01191	NRRL29169g_00601	hypothetical protein
FGSG_00464	2410.87	2500.23	2305.85	2321.17		FGSG_00464	FGRAMPH1_01T01195	NRRL29169g_00603	hypothetical protein
FGSG_00465	2419.54	3130.2	2486.91	2012.89		FGSG_00465	FGRAMPH1_01T01197	NRRL29169g_00604	related to inosine-uridine preferring nucleoside hydrolase
FGSG_00467	710.354	828.849	734.573	796.501		FGSG_00467	FGRAMPH1_01T01201	NRRL29169g_00606	cyclin pch1
FGSG_00468	458.314	606.15	382.977	343.463		FGSG_00468	FGRAMPH1_01T01203	NRRL29169g_00607	serine threonine-kinase prp4
FGSG_00469	1033.02	1032.53	1088.11	1258.46		FGSG_00469	FGRAMPH1_01T01205	NRRL29169g_00608	serine threonine-protein kinase psk1
FGSG_00470	95.9906	637.948	71.6066	55.5141		FGSG_00470	FGRAMPH1_01T01209	NRRL29169g_00610	cell obiose dehydrogenase
FGSG_00471	6627.66	7819.95	6366.87	6510.03		FGSG_00471	FGRAMPH1_01T01211	NRRL29169g_00611	f-typeh+-transporting atp ase subunit h
FGSG_00472	5552.06	6335.7	5778.51	5878.51		FGSG_00472	FGRAMPH1_01T01213	NRRL29169g_00612	serine threonine-protein kinase SCH9
FGSG_00474	282.97	289.853	265.928	281.734		FGSG_00474	FGRAMPH1_01T01221	NRRL29169g_00616	hypothetical protein
FGSG_00475	740.918	609.961	693.226	709.679		FGSG_00475	FGRAMPH1_01T01223	NRRL29169g_00617	cytosolic fe-s cluster assemblyfactor nar1
FGSG_00476	731.071	423.169	659.125	744.076		FGSG_00476	FGRAMPH1_01T01225	NRRL29169g_00618	hypothetical protein
FGSG_00477	888.595	876.516	782.754	638.448		FGSG_00477	FGRAMPH1_01T01227	NRRL29169g_00619	c2h2 finger
FGSG_00478	2966.66	2563.07	2811.46	2756		FGSG_00478	FGRAMPH1_01T01229	NRRL29169g_00620	phospho-2-dehydro-3-deoxyheptonatealdolase
FGSG_00480	759.435	760.061	629.746	552.824		FGSG_00480	FGRAMPH1_01T01233	NRRL29169g_00622	peptidylprolyl isomerase
FGSG_00481	981.872	385.999	1148.1	995.71		FGSG_00481	FGRAMPH1_01T01235	NRRL29169g_00623	integral membrane
FGSG_00482	158.584	168.445	123.247	122.151		FGSG_00482	FGRAMPH1_01T01237	NRRL29169g_00624	dna replication complex gins sld5
FGSG_00483	1709.16	1543.62	2897.62	5481.91		FGSG_00483	FGRAMPH1_01T01241	NRRL29169g_00626	hypothetical protein
FGSG_00485	1010.82	1366.02	720.971	595.44		FGSG_00485	FGRAMPH1_01T01245	NRRL29169g_00628	UTP18Possible U3 snoRNP involvedin maturation of pre-18S rRNA
FGSG_00486	3292.65	3796.72	2905.26	2993.82		FGSG_00486	FGRAMPH1_01T01247	NRRL29169g_00629	hypothetical protein
FGSG_00487	72.1298	87.4559	80.0851	105.804		FGSG_00487	FGRAMPH1_01T01249	NRRL29169g_00630	hypothetical protein FPSE_01352
FGSG_00489	4763.26	5451.78	5940.53	6696.19		FGSG_00489	FGRAMPH1_01T01253	NRRL29169g_00632	related to phenol 2-monooxygenase
FGSG_00490	1981.65	1965.21	1817.18	1801.85		FGSG_00490	FGRAMPH1_01T01255	NRRL29169g_00633	methylmalonate-semialdehyde dehydrogenase
FGSG_00491	8119.31	7221.54	8493.29	8254.75		FGSG_00491	FGRAMPH1_01T01257	NRRL29169g_00634	Calnexinlike
FGSG_00492	40770.9	14075.2	62181.6	76631.9		FGSG_00492	FGRAMPH1_01T01259	NRRL29169g_00635	hypothetical protein
FGSG_00494	1879.83	1241.41	1923.28	2003.94		FGSG_00494	FGRAMPH1_01T01265	NRRL29169g_00638	transport sec20
FGSG_00495	582.788	585.643	485.494	459.329		FGSG_00495	FGRAMPH1_01T01269	NRRL29169g_00640	ribosomal l44
FGSG_00496	33455.7	31741	33663.6	35726.4		FGSG_00496	FGRAMPH1_01T01267	NRRL29169g_00639	inorganic pyro phosphatase
FGSG_00497	482.447	365.149	415.535	408.984		FGSG_00497	FGRAMPH1_01T01273	NRRL29169g_00642	sphingolipid long chainbase-responsive lsp1
FGSG_00499	3976.44	3897.42	3676.52	3406.65		FGSG_00499	FGRAMPH1_01T01277	NRRL29169g_00644	oligosaccharyl transferase complex subunit ost4
FGSG_00500	7868.54	11912.8	8857.67	10714		FGSG_00500	FGRAMPH1_01T01281	NRRL29169g_00646	hexo kinase
FGSG_00501	811.004	716.585	672.094	582.441		FGSG_00501	FGRAMPH1_01T01283	NRRL29169g_00647	arginineN-methyl transferase 2
FGSG_00502	1574.98	1952.41	1450.23	1398.41		FGSG_00502	FGRAMPH1_01T01285	NRRL29169g_00648	vacuolar transporter chaperone 4
FGSG_00504	991.767	1057.92	882.173	811.204		FGSG_00504	FGRAMPH1_01T01289	NRRL29169g_00650	dna replication licensing factormcm4
FGSG_00505	3511.15	2500.86	3179.88	2871.15		FGSG_00505	FGRAMPH1_01T01291	NRRL29169g_00651	coatomerzeta subunit
FGSG_00506	578.959	431.788	468.338	408.003		FGSG_00506	FGRAMPH1_01T01293	NRRL29169g_00652	trnathreonylcarbamoyladenosinebiosynthesis
FGSG_00507	3374.88	2766.86	3096.01	2939.5		FGSG_00507	FGRAMPH1_01T01295	NRRL29169g_00653	conserved oligomeric golgi complex component 4
FGSG_00508	1778.34	1711.6	1929.85	1849.38		FGSG_00508	FGRAMPH1_01T01297	NRRL29169g_00654	calcium-transporting atp ase 1
FGSG_00509	2122.73	2723.79	1944.99	2143.21		FGSG_00509	FGRAMPH1_01T01299	NRRL29169g_00655	cohesincomplex subunit scc1
FGSG_00510	4677.43	2808.39	4985.59	4669.95		FGSG_00510	FGRAMPH1_01T01301	NRRL29169g_00656	tubulin cofactor A
FGSG_00511	669.079	701.102	600.569	577.201		FGSG_00511	FGRAMPH1_01T01303	NRRL29169g_00657	thocomplex subunit 7 mft1p
FGSG_00512	659.214	578.378	733.817	871.156		FGSG_00512	FGRAMPH1_01T01305	NRRL29169g_00658	hypothetical protein
FGSG_00513	50.8332	62.6907	55.3373	62.3369		FGSG_00513	FGRAMPH1_01T01307	NRRL29169g_00659	hypothetical protein
FGSG_00514	1165.48	1273.05	1190.02	1159.44		FGSG_00514	FGRAMPH1_01T01309	NRRL29169g_00660	hypothetical protein
FGSG_00515	3346.51	3255.03	4866.45	6534.38		FGSG_00515	FGRAMPH1_01T01311	NRRL29169g_00661	bzip transcription factor
FGSG_00517	77.7211	20.627	87.5925	96.0237		FGSG_00517	FGRAMPH1_01T01319	NRRL29169g_00665	hypothetical protein
FGSG_00518	1290.74	1597.82	1549.66	1635.29		FGSG_00518	FGRAMPH1_01T01321	NRRL29169g_00666	kinaseactivator
FGSG_00519	1637.29	1568.89	1282.76	1170.95		FGSG_00519	FGRAMPH1_01T01323	NRRL29169g_00667	rna polymerase-associated leo1
FGSG_00520	1256.37	1152.08	1244.12	1203.68		FGSG_00520	FGRAMPH1_01T01327	NRRL29169g_00669	hypothetical protein
FGSG_00521	31.3805	36.9732	44.2051	66.0789		FGSG_00521	FGRAMPH1_01T01329	NRRL29169g_00670	hypothetical protein
FGSG_00522	32.6792	59.0387	39.8643	68.321		FGSG_00522	FGRAMPH1_01T01331	NRRL29169g_00671	hypothetical protein
FGSG_00523	1027.01	5649.03	525.611	465.972		FGSG_00523	FGRAMPH1_01T01333	NRRL29169g_00672	related to extracell ular matrix precursor
FGSG_00524	6438.43	5540.51	6964.56	6838.09		FGSG_00524	FGRAMPH1_01T01339	NRRL29169g_00675	UTP-glucose-1-phosphateuridylyl transferase
FGSG_00525	168.092	66.0112	150.061	126.931		FGSG_00525	FGRAMPH1_01T01341	NRRL29169g_00676	hypothetical protein
FGSG_00526	678.428	618.175	502.494	466.594		FGSG_00526	FGRAMPH1_01T01343	NRRL29169g_00677	dihydroneopterin aldolase family
FGSG_00528	414.284	433.807	409.4	457.852		FGSG_00528	FGRAMPH1_01T01351	NRRL29169g_00681	unnamed protein product
FGSG_00529	5374.16	4778.84	3863.2	3989.7		FGSG_00529	FGRAMPH1_01T01353	NRRL29169g_00682	ammonium transporter MEP1
FGSG_00530	1166.09	803.806	1265.11	1186.12		FGSG_00530	FGRAMPH1_01T01355	NRRL29169g_00683	3-phytase a
FGSG_00531	90.6225	155.989	74.7126	112.229		FGSG_00531	FGRAMPH1_01T01357	NRRL29169g_00684	hypothetical protein
FGSG_00534	1388.24	1073.26	1611.02	1601.38		FGSG_00534	FGRAMPH1_01T01365	NRRL29169g_00688	hypothetical protein
FGSG_00535	166.09	145.748	174.302	138.641		FGSG_00535	FGRAMPH1_01T01367	NRRL29169g_00689	hypothetical protein
FGSG_00537	360.482	462.199	373.728	377.657		FGSG_00537	FGRAMPH1_01T01371	NRRL29169g_00691	Methyl--binding domain 4
FGSG_00538	6439.96	3496.31	6640.94	5655.87		FGSG_00538	FGRAMPH1_01T01373	NRRL29169g_00692	surf4 family
FGSG_00539	17.5352	64.7936	17.0673	19.2447		FGSG_00539	FGRAMPH1_01T01375	NRRL29169g_00693	siderophore iron transporter mirB
FGSG_00542	42.2994	44.0321	43.8305	56.7186		FGSG_00542	FGRAMPH1_01T01383	NRRL29169g_00697	small s
FGSG_00543	923.515	1334.47	728.427	726.594		FGSG_00543	FGRAMPH1_01T01385	NRRL29169g_00698	cell division cycle 14
FGSG_00545	632.294	1139.04	576.71	590.784		FGSG_00545	FGRAMPH1_01T01389	NRRL29169g_00700	phosphorus acquisition-controlling
FGSG_00546	337.221	622.342	347.115	425.523		FGSG_00546	FGRAMPH1_01T01393	NRRL29169g_00702	hypothetical protein
FGSG_00549	2157.25	2264.13	2252.64	2312.27		FGSG_00549	FGRAMPH1_01T01401	NRRL29169g_00706	autophagy-related 33
FGSG_00550	1446.31	1232.18	1753.12	1832.37		FGSG_00550	FGRAMPH1_01T01403	NRRL29169g_00707	hypothetical protein
FGSG_00551	378.328	485.626	317.357	330.461		FGSG_00551	FGRAMPH1_01T01405	NRRL29169g_00708	bloomsyndrome
FGSG_00552	540.279	754.946	521.31	557.919		FGSG_00552	FGRAMPH1_01T01407	NRRL29169g_00709	Karyogamy KAR9
FGSG_00553	602.117	852.156	728.343	902.028		FGSG_00553	FGRAMPH1_01T01411	NRRL29169g_00711	hypothetical protein
FGSG_00554	17791.7	28605	25005.1	21678.1		FGSG_00554	FGRAMPH1_01T01413	NRRL29169g_00712	heat shock 16
FGSG_00555	2420.84	1752.18	2127.26	1950.91		FGSG_00555	FGRAMPH1_01T01415	NRRL29169g_00713	ab hydrolase super family
FGSG_00558	9294.13	8096.58	8146.9	6839.84		FGSG_00558	FGRAMPH1_01T01421	NRRL29169g_00716	T-complex protein 1 subunit delta
FGSG_00559	6599.71	5036.12	6376.83	5830.85		FGSG_00559	FGRAMPH1_01T01423	NRRL29169g_00717	26S protease regulatory subunit 7
FGSG_00560	1535.08	1209.13	1599.13	1544.09		FGSG_00560	FGRAMPH1_01T01425	NRRL29169g_00718	hypothetical protein
FGSG_00561	14723.8	16388.2	14698.3	15071		FGSG_00561	FGRAMPH1_01T01427	NRRL29169g_00719	cytochrome c1
FGSG_00562	5531.74	3856.54	4848.15	4659.2		FGSG_00562	FGRAMPH1_01T01429	NRRL29169g_00720	rangtpase activating 1
FGSG_00563	1138.85	944.412	1032.36	819.79		FGSG_00563	FGRAMPH1_01T01431	NRRL29169g_00721	hypothetical protein
FGSG_00564	8303.43	6472.3	8069.09	6788.19		FGSG_00564	FGRAMPH1_01T01433	NRRL29169g_00722	proteasome component C1
FGSG_00565	62.1524	162.461	42.8153	48.8383		FGSG_00565	FGRAMPH1_01T01439	NRRL29169g_00725	m-phaseinducer phosphatase
FGSG_00566	366.854	471.435	283.208	242.294		FGSG_00566	FGRAMPH1_01T01441	NRRL29169g_00726	hypothetical protein
FGSG_00567	789.32	1150.2	683.305	581.386		FGSG_00567	FGRAMPH1_01T01443	NRRL29169g_00727	u3small nucleolarrna-associated 20
FGSG_00568	728.978	604.041	656.492	622.803		FGSG_00568	FGRAMPH1_01T01445	NRRL29169g_00728	hypothetical protein
FGSG_00569	56.7424	64.2339	44.7228	55.5019		FGSG_00569	FGRAMPH1_01T01447	NRRL29169g_00729	Pathogenesis-related 1A
FGSG_00570	717.326	1001.33	560.914	561.599		FGSG_00570	FGRAMPH1_01T01449	NRRL29169g_00730	rsccomplex subunit
FGSG_00571	41.4288	53.3973	51.2537	65.0491		FGSG_00571	FGRAMPH1_01T01453	NRRL29169g_00732	exoglucanase 1 precursor
FGSG_00572	115.885	164.287	89.9454	81.4818		FGSG_00572	FGRAMPH1_01T01455	NRRL29169g_00733	sugar transporter
FGSG_00573	1164.71	1177.27	1307.45	1415.05		FGSG_00573	FGRAMPH1_01T01459	NRRL29169g_00735	positive regulator of purineutilization
FGSG_00574	909.659	1091.94	913.08	885.728		FGSG_00574	FGRAMPH1_01T01461	NRRL29169g_00736	transcription factor
FGSG_00576	1546.95	334.198	1582.37	1232.49		FGSG_00576	FGRAMPH1_01T01467	NRRL29169g_00739	superoxide dismutase
FGSG_00577	862.475	612.175	761.344	672.246		FGSG_00577	FGRAMPH1_01T01469	NRRL29169g_00740	hypothetical protein
FGSG_00578	155.949	220.543	148.832	182.432		FGSG_00578	FGRAMPH1_01T01471	NRRL29169g_00741	generalstress protein 39
FGSG_00581	2552.01	1745.89	2506.45	2494.75		FGSG_00581	FGRAMPH1_01T01477	NRRL29169g_00744	vacuolar sorting-associated 9a
FGSG_00582	154.327	132.317	166.289	139.576		FGSG_00582	FGRAMPH1_01T01479	NRRL29169g_00745	drb0094 family rna ligase
FGSG_00583	2958.21	1355.3	1982.91	2518.84		FGSG_00583	FGRAMPH1_01T01481	NRRL29169g_00746	calcium-related spray
FGSG_00584	835.277	1205.77	1558.53	1837.79		FGSG_00584	FGRAMPH1_01T01483	NRRL29169g_00747	hypothetical protein
FGSG_00586	733.6	770.585	998.338	1434.69		FGSG_00586	FGRAMPH1_01T01489	NRRL29169g_00750	hypothetical protein
FGSG_00587	543.702	585.248	737.405	948.083		FGSG_00587	FGRAMPH1_01T01497	NRRL29169g_00754	phosphatase methyl esterase 1
FGSG_00588	8578.37	4570.68	6354.49	7499.96		FGSG_00588	FGRAMPH1_01T01499	NRRL29169g_00755	cell wall
FGSG_00589	6454.89	5930.48	8019.65	8142.43		FGSG_00589	FGRAMPH1_01T01501	NRRL29169g_00756	ribulose-phosphate 3-epimerase
FGSG_00590	4559.51	6599.8	5577.33	6980.52		FGSG_00590	FGRAMPH1_01T01503	NRRL29169g_00757	pkhd-type hydroxylase ofd1
FGSG_00591	766.141	935.799	818.219	947.614		FGSG_00591	FGRAMPH1_01T01505	NRRL29169g_00758	hypothetical protein
FGSG_00592	2072.75	2874.14	2059.35	2281.37		FGSG_00592	FGRAMPH1_01T01507	NRRL29169g_00759	hypothetical protein FPSE_04612
FGSG_00593	190.19	224.908	160.66	151.923		FGSG_00593	FGRAMPH1_01T01509	NRRL29169g_00760	drug resistance
FGSG_00594	16.286	115.087	11.7444	10.5262		FGSG_00594	FGRAMPH1_01T01511	NRRL29169g_00761	hypothetical protein
FGSG_00595	1858.98	1956.62	2275.09	2653.7		FGSG_00595	FGRAMPH1_01T01513	NRRL29169g_00762	p-typeatp ase
FGSG_00596	538.563	1121.07	1099.23	1315.84		FGSG_00596	FGRAMPH1_01T01517	NRRL29169g_00764	ASP3-1-L-asparaginase II
FGSG_00597	2527.72	1739.29	2874.09	2997.57		FGSG_00597	FGRAMPH1_01T01519	NRRL29169g_00765	transcription initiation factor tfiib
FGSG_00598	2808.32	2224.97	2520.6	2179.49		FGSG_00598	FGRAMPH1_01T01521	NRRL29169g_00766	anthranilate phosphoribosyl transferase
FGSG_00599	69.0306	10.354	188.842	121.073		FGSG_00599	FGRAMPH1_01T01523	NRRL29169g_00767	hypothetical protein
FGSG_00600	876.889	965.21	1239.51	1181.86		FGSG_00600	FGRAMPH1_01T01525	NRRL29169g_00768	alpha-methylacyl-coa racemase
FGSG_00602	93.2026	55.0922	90.6458	54.5215		FGSG_00602	FGRAMPH1_01T01529	NRRL29169g_00770	hypothetical protein
FGSG_00603	19610.4	5624.6	24662.6	27220.3		FGSG_00603	FGRAMPH1_01T01531	NRRL29169g_00771	hypothetical protein
FGSG_00604	560.292	544.05	521.185	531.991		FGSG_00604	FGRAMPH1_01T01533	NRRL29169g_00772	asparagine synthetase
FGSG_00607	1045.69	875.694	944.157	919.575		FGSG_00607	FGRAMPH1_01T01541	NRRL29169g_00776	alpha--mannosyl transferase cmt1
FGSG_00608	2959.13	3319.83	3105.89	3340.77		FGSG_00608	FGRAMPH1_01T01543	NRRL29169g_00777	dolichyl-phosphate-mannose-proteinmannosyl transferase 4
FGSG_00609	6680.97	4893.66	7123.05	7231.96		FGSG_00609	FGRAMPH1_01T01547	NRRL29169g_00779	hypothetical protein
FGSG_00610	10851.4	8226.24	10114.1	8869.64		FGSG_00610	FGRAMPH1_01T01549	NRRL29169g_00780	actinlike 2 3 subunit 1A 1B
FGSG_00612	1974.41	1723.9	2146.39	1942.7		FGSG_00612	FGRAMPH1_01T01555	NRRL29169g_00783	mannosyl-oligosaccharide 1 ,2-alpha-mannosidase
FGSG_00613	351.99	330.233	338.677	354.5		FGSG_00613	FGRAMPH1_01T01559	NRRL29169g_00785	generalamino-acid permease GAP1
FGSG_00614	2563.5	2634.46	2136.46	2150.82		FGSG_00614	FGRAMPH1_01T01561	NRRL29169g_00786	hypothetical protein
FGSG_00615	4507.01	3724.58	4682.53	4547.76		FGSG_00615	FGRAMPH1_01T01563	NRRL29169g_00787	carboxypeptidase y-sorting pep1 precursor
FGSG_00616	580.8	881.112	605.116	711.657		FGSG_00616	FGRAMPH1_01T01565	NRRL29169g_00788	hypothetical protein
FGSG_00618	159.814	514.47	127.769	134.692		FGSG_00618	FGRAMPH1_01T01569	NRRL29169g_00790	intracell ular transport
FGSG_00620	654.453	893.734	750.176	838.414		FGSG_00620	FGRAMPH1_01T01573	NRRL29169g_00792	ammonium transporter 1
FGSG_00621	134.326	123.87	129.612	119.229		FGSG_00621	FGRAMPH1_01T01575	NRRL29169g_00793	dna polymerase iv
FGSG_00622	333.806	317.278	286.191	264.892		FGSG_00622	FGRAMPH1_01T01577	NRRL29169g_00794	Peroxisomal membrane 4
FGSG_00623	1416.79	1314.62	1319.38	1158		FGSG_00623	FGRAMPH1_01T01579	NRRL29169g_00795	cop9signalosome subunit
FGSG_00625	129.81	203.828	111.714	137.126		FGSG_00625	FGRAMPH1_01T01583	NRRL29169g_00797	transcription factor
FGSG_00626	367.205	327.57	360.695	413.028		FGSG_00626	FGRAMPH1_01T01585	NRRL29169g_00798	atp-dependent dna helicase recq
FGSG_00627	348.762	496.588	386.745	407.062		FGSG_00627	FGRAMPH1_01T01589	NRRL29169g_00800	adenylate cyclase
FGSG_00628	306.652	231.404	283.237	326.826		FGSG_00628	FGRAMPH1_01T01593	NRRL29169g_00802	hypothetical protein FPSE_06408
FGSG_00629	1636.38	1668.33	1685.71	2144.55		FGSG_00629	FGRAMPH1_01T01591	NRRL29169g_00801	enoyl reductase
FGSG_00631	30231.1	35003.9	22395.4	20043.5		FGSG_00631	FGRAMPH1_01T01597	NRRL29169g_00804	40s ribosomal protein S8-B
FGSG_00633	4630.99	4715.58	5987.24	7004.42		FGSG_00633	FGRAMPH1_01T01601	NRRL29169g_00806	e3 ubiquitin-ligase huwe1
FGSG_00634	24638.3	29343.1	20552.8	20465.9		FGSG_00634	FGRAMPH1_01T01603	NRRL29169g_00807	40s ribosomal protein S6-B
FGSG_00635	186.891	197.665	154.519	188.653		FGSG_00635	FGRAMPH1_01T01605	NRRL29169g_00808	chromosome transmission fidelity 8
FGSG_00636	1228.54	1022.96	1065.53	982.096		FGSG_00636	FGRAMPH1_01T01607	NRRL29169g_00809	diphthamide biosynthesis protein 1
FGSG_00637	9511.59	9222.41	9568.22	9548.77		FGSG_00637	FGRAMPH1_01T01609	NRRL29169g_00810	vacuolar atp synthase subunit B
FGSG_00638	5302.77	3565.78	4774.65	4390.8		FGSG_00638	FGRAMPH1_01T01611	NRRL29169g_00811	hydroxymethylglutaryl-lyase
FGSG_00639	13279.2	15751	13453.5	12566		FGSG_00639	FGRAMPH1_01T01613	NRRL29169g_00812	tubulinalpha chain
FGSG_00640	392.701	316.236	328.133	296.085		FGSG_00640	FGRAMPH1_01T01615	NRRL29169g_00813	hypothetical protein
FGSG_00641	2853.57	2804.14	2987.01	3024.88		FGSG_00641	FGRAMPH1_01T01617	NRRL29169g_00814	related to RNQ1-epigenetic modifierof function
FGSG_00642	3816.81	1766.04	4902.15	4934.32		FGSG_00642	FGRAMPH1_01T01619	NRRL29169g_00815	sporecoat sp96 precursor
FGSG_00643	827.684	1329.95	988.636	1364.84		FGSG_00643	FGRAMPH1_01T01621	NRRL29169g_00816	pbp1-pab1p interacting
FGSG_00644	17612.3	19943	17591.6	18446.6		FGSG_00644	FGRAMPH1_01T01623	NRRL29169g_00817	ubiquinol-cytochrome c reductase core subunit 2
FGSG_00645	1710.77	2371.33	1328.23	1176.4		FGSG_00645	FGRAMPH1_01T01625	NRRL29169g_00818	dna-directed rna polymerase iii subunit rpc3
FGSG_00646	3898.99	5546.8	3299.36	2999.69		FGSG_00646	FGRAMPH1_01T01627	NRRL29169g_00819	mitochondrial gtp gdp carrier 1
FGSG_00648	107.647	123.515	103.19	95.0229		FGSG_00648	FGRAMPH1_01T01631	NRRL29169g_00821	DASHcomplex subunit dad3
FGSG_00649	2709.45	4048.98	2320.31	2442.65		FGSG_00649	FGRAMPH1_01T01633	NRRL29169g_00822	30s ribosomal s5
FGSG_00653	247.176	207.207	202.242	171.36		FGSG_00653	FGRAMPH1_01T01645	NRRL29169g_00828	zinc finger HIT domain-containing 3
FGSG_00654	1154.68	1225.01	1015.11	885.488		FGSG_00654	FGRAMPH1_01T01647	NRRL29169g_00829	Fe S biogenesis
FGSG_00655	227.11	206.666	287.939	283.423		FGSG_00655	FGRAMPH1_01T01651	NRRL29169g_00831	l-iditol2-dehydrogenase
FGSG_00656	5751.02	6999.04	5282.83	4831.34		FGSG_00656	FGRAMPH1_01T01653	NRRL29169g_00832	f-typeh+-transporting atp ase subunit g
FGSG_00659	201.25	276.554	187.033	200.418		FGSG_00659	FGRAMPH1_01T01661	NRRL29169g_00836	endoplasmic reticulummannosyl-oligosaccharide-alpha-mannosidase
FGSG_00660	881.04	975.893	832.055	642.148		FGSG_00660	FGRAMPH1_01T01663	NRRL29169g_00837	WD repeat-containing protein slp1
FGSG_00661	617.825	642.807	710.717	863.602		FGSG_00661	FGRAMPH1_01T01665	NRRL29169g_00838	ring finger B
FGSG_00663	8814.81	7765.9	12458.1	16938.5		FGSG_00663	FGRAMPH1_01T01673	NRRL29169g_00843	mitochondrial hypoxia responsive containing
FGSG_00664	1878.69	1381.06	1829.11	1791.12		FGSG_00664	FGRAMPH1_01T01675	NRRL29169g_00844	related to KEL2-involved in cell fusion and morphogenesis
FGSG_00665	353.825	573.174	317.075	378.029		FGSG_00665	FGRAMPH1_01T01677	NRRL29169g_00845	trna-dihydrouridine synthase 3
FGSG_00666	632.191	712.519	488.141	577.751		FGSG_00666	FGRAMPH1_01T01679	NRRL29169g_14190	related to peroxisomal membrane pex13
FGSG_00666	632.191	712.519	488.141	577.751		FGSG_00666	FGRAMPH1_01T01679	NRRL29169g_00846	related to peroxisomal membrane pex13
FGSG_00667	644.257	954.385	672.691	743.082		FGSG_00667	FGRAMPH1_01T01681	NRRL29169g_00847	chromatin assembly factor 1 subunit b
FGSG_00669	3186.67	4192.24	3656.55	3011.8		FGSG_00669	FGRAMPH1_01T01687	NRRL29169g_00850	multidrug transporter
FGSG_00670	777.285	805.994	686.533	596.875		FGSG_00670	FGRAMPH1_01T01689	NRRL29169g_00851	hypothetical protein
FGSG_00671	18731.5	19092.9	13812.2	12511		FGSG_00671	FGRAMPH1_01T01691	NRRL29169g_00852	40s ribosomal protein S11
FGSG_00672	266.743	425.477	240.561	240.645		FGSG_00672	FGRAMPH1_01T01693	NRRL29169g_00853	kinetochore spc7
FGSG_00675	638.104	512.185	598.31	650.419		FGSG_00675	FGRAMPH1_01T01699	NRRL29169g_00856	hypothetical protein
FGSG_00677	3162.97	3166.57	2941.55	3055.12		FGSG_00677	FGRAMPH1_01T01705	NRRL29169g_00859	casein kinase II subunit alpha
FGSG_00678	215.962	283.488	193.768	204.043		FGSG_00678	FGRAMPH1_01T01707	NRRL29169g_00860	hypothetical protein
FGSG_00680	7080.49	7100.44	11220.3	9164.56		FGSG_00680	FGRAMPH1_01T01713	NRRL29169g_00863	atp ase family aaa domain-containing3B
FGSG_00681	29465.5	24929.2	31562.2	27776.7		FGSG_00681	FGRAMPH1_01T01717	NRRL29169g_00865	hypothetical protein FPSE_00654
FGSG_00682	385.797	583.766	357.798	384.573		FGSG_00682	FGRAMPH1_01T01719	NRRL29169g_00866	hypothetical protein
FGSG_00683	282.494	265.835	268.172	265.065		FGSG_00683	FGRAMPH1_01T01721	NRRL29169g_00867	related to DUF636 domain
FGSG_00684	577.816	592.365	449.278	444.221		FGSG_00684	FGRAMPH1_01T01723	NRRL29169g_00868	folylpolyglutamate synthase
FGSG_00685	226.246	255.383	146.007	139.277		FGSG_00685	FGRAMPH1_01T01725	NRRL29169g_00869	folylpolyglutamate synthase
FGSG_00686	7169.95	8559.03	6769.42	6897.16		FGSG_00686	FGRAMPH1_01T01727	NRRL29169g_00870	mysoin heavy chain
FGSG_00688	3744.1	3441.59	4003.27	4050.28		FGSG_00688	FGRAMPH1_01T01733	NRRL29169g_00873	phosphoinositide phosphatase
FGSG_00689	471.267	538.479	538.499	590.177		FGSG_00689	FGRAMPH1_01T01735	NRRL29169g_00874	hypothetical protein
FGSG_00690	1167.35	2201.31	979.785	996.774		FGSG_00690	FGRAMPH1_01T01737	NRRL29169g_00875	isoleucyl-trna synthetase
FGSG_00691	219.235	389.397	232.788	240.364		FGSG_00691	FGRAMPH1_01T01739	NRRL29169g_00876	hypothetical protein
FGSG_00692	29.7971	49.8496	30.7294	32.944		FGSG_00692	FGRAMPH1_01T01741	NRRL29169g_00877	hypothetical protein
FGSG_00693	678.077	830.978	616.08	628.85		FGSG_00693	FGRAMPH1_01T01747	NRRL29169g_00881	hypothetical protein
FGSG_00694	634.672	586.345	516.299	456.276		FGSG_00694	FGRAMPH1_01T01749	NRRL29169g_00882	phosphatidylinositol class u
FGSG_00695	1702.95	2628.71	1222.55	1076.1		FGSG_00695	FGRAMPH1_01T01751	NRRL29169g_00883	pescadillo development
FGSG_00696	335.396	349.307	378.284	446.647		FGSG_00696	FGRAMPH1_01T01753	NRRL29169g_00884	hypothetical protein
FGSG_00698	188.139	485.191	279.417	311.622		FGSG_00698	FGRAMPH1_01T01759	NRRL29169g_00887	hypothetical protein
FGSG_00700	1512.6	1062.76	1475.93	1557.1		FGSG_00700	FGRAMPH1_01T01765	NRRL29169g_00890	gpi-anchored wall transfer protein 1
FGSG_00702	1689.32	2904.6	2272.48	2846.37		FGSG_00702	FGRAMPH1_01T01771	NRRL29169g_00893	glycosyl transferase family 2
FGSG_00703	245.184	387.524	258.002	284.334		FGSG_00703	FGRAMPH1_01T01779	NRRL29169g_00897	hypothetical protein
FGSG_00704	799.666	576.362	1216.85	1090.53		FGSG_00704	FGRAMPH1_01T01781	NRRL29169g_00898	enoyl-hydratase
FGSG_00705	318.12	380.94	287.771	274.8		FGSG_00705	FGRAMPH1_01T01783	NRRL29169g_00899	hypothetical protein
FGSG_00706	1422.62	1964.71	1266.66	1394.74		FGSG_00706	FGRAMPH1_01T01785	NRRL29169g_00900	D-lactate dehydrogenase (cytochrome)
FGSG_00707	1136.24	867.638	965.49	992.7		FGSG_00707	FGRAMPH1_01T01791	NRRL29169g_00903	hypothetical protein
FGSG_00709	34420.9	18524.2	35939.3	32244.7		FGSG_00709	FGRAMPH1_01T01795	NRRL29169g_00905	hypothetical protein
FGSG_00710	868.57	718.886	1025.41	1205.86		FGSG_00710	FGRAMPH1_01T01797	NRRL29169g_00906	cutinasepalindrome-binding protein
FGSG_00712	5456.17	4488.04	7546.14	10850.9		FGSG_00712	FGRAMPH1_01T01805	NRRL29169g_00910	thiol-specific monooxygenase
FGSG_00713	1060.78	1148.5	1493.89	1921.83		FGSG_00713	FGRAMPH1_01T01807	NRRL29169g_00911	related to STB5-SIN3 binding
FGSG_00714	1907.69	1286.45	2399.04	2858.71		FGSG_00714	FGRAMPH1_01T01811	NRRL29169g_00913	UPF0658golgi apparatus membrane
FGSG_00715	572.494	602.57	607.356	675.552		FGSG_00715	FGRAMPH1_01T01813	NRRL29169g_00914	transcription factor
FGSG_00716	472.181	472.559	452.239	392.365		FGSG_00716	FGRAMPH1_01T01815	NRRL29169g_00915	hypothetical protein
FGSG_00717	1863.29	1889.17	1654.21	1596.9		FGSG_00717	FGRAMPH1_01T01817	NRRL29169g_00916	importinner membrane translocase subunit TIM10
FGSG_00718	1697.76	2313.99	1268.86	1223.21		FGSG_00718	FGRAMPH1_01T01819	NRRL29169g_00917	Salicylaldehyde dehydrogenase
FGSG_00719	1142.5	1651.86	1298.52	1432.98		FGSG_00719	FGRAMPH1_01T01821	NRRL29169g_00918	regulatory LEU3
FGSG_00720	1520.6	2055.1	1284.88	1924.19		FGSG_00720	FGRAMPH1_01T01827	NRRL29169g_00921	hypothetical protein
FGSG_00721	944.001	1140.34	936.946	1000.86		FGSG_00721	FGRAMPH1_01T01829	NRRL29169g_00922	mannosyl-oligosaccharide alpha-1 ,2-mannosidase
FGSG_00722	4908.41	3253.66	5021.22	5540.52		FGSG_00722	FGRAMPH1_01T01831	NRRL29169g_00923	adeninephosphoribosyl transferase
FGSG_00723	460.097	438.282	493.556	619.749		FGSG_00723	FGRAMPH1_01T01833	NRRL29169g_00924	conserved fungal
FGSG_00724	817.681	806.504	682.303	715.508		FGSG_00724	FGRAMPH1_01T01835	NRRL29169g_00925	peroxisomal biogenesis factor 2
FGSG_00725	47.3937	19.1717	40.6544	30.6568		FGSG_00725	FGRAMPH1_01T01837	NRRL29169g_00926	c6 transcription factor
FGSG_00726	1036.66	972.058	1146.73	1145.06		FGSG_00726	FGRAMPH1_01T01839	NRRL29169g_00927	hypothetical protein
FGSG_00728	6604.23	9691.7	7545.22	7709.02		FGSG_00728	FGRAMPH1_01T01843	NRRL29169g_00929	related to Het-c
FGSG_00729	2259.25	2856.14	1784.95	1831.44		FGSG_00729	FGRAMPH1_01T01847	NRRL29169g_00931	highmobility group
FGSG_00730	415.633	377.574	355.794	351.729		FGSG_00730	FGRAMPH1_01T01849	NRRL29169g_00932	SYM1protein
FGSG_00731	2919.82	2689.2	2961.9	3185.16		FGSG_00731	FGRAMPH1_01T01851	NRRL29169g_00933	hypothetical protein
FGSG_00732	1214.64	1771.68	983.461	894.478		FGSG_00732	FGRAMPH1_01T01853	NRRL29169g_00934	N-acetyl transferase 10
FGSG_00736	616.088	456.724	656.757	726.627		FGSG_00736	FGRAMPH1_01T01861	NRRL29169g_00938	dna damage response WSS1
FGSG_00737	532.255	815.279	640.836	736.33		FGSG_00737	FGRAMPH1_01T01867	NRRL29169g_00941	signaltransduction histidine-kinase
FGSG_00738	624.535	531.956	901.687	1261.66		FGSG_00738	FGRAMPH1_01T01869	NRRL29169g_00942	hypothetical protein
FGSG_00739	759.738	668.174	966.236	1209.26		FGSG_00739	FGRAMPH1_01T01871	NRRL29169g_00943	nadphoxidase
FGSG_00740	4195.36	4742.79	5061.85	5506.88		FGSG_00740	FGRAMPH1_01T01873	NRRL29169g_00944	urease
FGSG_00741	785.241	816.178	714.254	807.622		FGSG_00741	FGRAMPH1_01T01875	NRRL29169g_00945	transcription factor
FGSG_00743	5790.56	5105.21	5844.73	5868.66		FGSG_00743	FGRAMPH1_01T01879	NRRL29169g_00947	succinate dehydrogenase (ubiquinone) membrane anchor subunit
FGSG_00744	1163.1	1738.24	995.784	948.459		FGSG_00744	FGRAMPH1_01T01881	NRRL29169g_00948	tyrosyl-tRNA synthetase
FGSG_00745	603.816	574.977	488.392	463.132		FGSG_00745	FGRAMPH1_01T01883	NRRL29169g_00949	nitrogen permease regulator
FGSG_00746	5160.61	4320.02	5507.96	5270.2		FGSG_00746	FGRAMPH1_01T01885	NRRL29169g_00950	De ubiquitination-protection dph1
FGSG_00747	1002.61	1269.69	926.681	949.88		FGSG_00747	FGRAMPH1_01T01887	NRRL29169g_00951	nadph2:quinone reductase
FGSG_00748	1681.14	1519.45	1660.05	1408.49		FGSG_00748	FGRAMPH1_01T01889	NRRL29169g_00952	nuclear transport factor
FGSG_00749	1456.63	1538.68	1265.26	1107.97		FGSG_00749	FGRAMPH1_01T01891	NRRL29169g_00953	threonyl-tRNA synthetase
FGSG_00750	303.124	385.716	354.915	346.445		FGSG_00750	FGRAMPH1_01T01893	NRRL29169g_00954	transcription factor
FGSG_00751	1434.4	1328.92	1135.22	948.346		FGSG_00751	FGRAMPH1_01T01895	NRRL29169g_00955	related to septum formation maf
FGSG_00752	350.542	583.148	370.121	465.492		FGSG_00752	FGRAMPH1_01T01897	NRRL29169g_00956	hypothetical protein FPSE_01271
FGSG_00756	2311.02	1689.04	2398.3	2139.04		FGSG_00756	FGRAMPH1_01T01909	NRRL29169g_00962	Arsenical-resistance 2
FGSG_00757	1428.55	1273.98	1126.42	981.405		FGSG_00757	FGRAMPH1_01T01907	NRRL29169g_00961	small nuclear ribonucleo
FGSG_00758	777.595	844.613	678.259	662.987		FGSG_00758	FGRAMPH1_01T01911	NRRL29169g_00963	hypothetical protein
FGSG_00759	942.774	864.731	1048.33	1178.31		FGSG_00759	FGRAMPH1_01T01915	NRRL29169g_00965	fad-containing monooxygenase
FGSG_00760	619.725	446.252	526.23	414.787		FGSG_00760	FGRAMPH1_01T01917	NRRL29169g_00966	RNA recognition motif domainpartial
FGSG_00761	448.917	566.073	592.377	526.429		FGSG_00761	FGRAMPH1_01T01919	NRRL29169g_00967	hypothetical protein
FGSG_00762	3686.78	3243.6	3202.15	3217.35		FGSG_00762	FGRAMPH1_01T01923	NRRL29169g_00969	glutathione s-transferase
FGSG_00763	61.2225	38.5089	43.319	57.9982		FGSG_00763	FGRAMPH1_01T01925	NRRL29169g_00970	hypothetical protein
FGSG_00765	3281.86	4120.35	5972.97	7248.95		FGSG_00765	FGRAMPH1_01T01929	NRRL29169g_00972	nitricoxide dioxygenase
FGSG_00766	5706.71	7006.93	5558.77	5581.83		FGSG_00766	FGRAMPH1_01T01931	NRRL29169g_00973	stress-induced-phospho 1
FGSG_00767	2403.34	1776.03	2509.52	2088.91		FGSG_00767	FGRAMPH1_01T01933	NRRL29169g_00974	beta-glucosidase b
FGSG_00768	816.771	523.264	811.774	906.676		FGSG_00768	FGRAMPH1_01T01935	NRRL29169g_00975	zinc-regulated transporter 2
FGSG_00769	5238.19	5927.94	9194.02	10002.6		FGSG_00769	FGRAMPH1_01T01937	NRRL29169g_00976	hemerythrin hhe cation-containing
FGSG_00771	3128.99	2972.69	3217.76	3142.59		FGSG_00771	FGRAMPH1_01T01941	NRRL29169g_00979	nad dependent epimerase dehydratase family
FGSG_00773	14595.6	5561.04	12055.1	17219.5		FGSG_00773	FGRAMPH1_01T01945	NRRL29169g_00981	ctrcopper transporter family
FGSG_00774	192.327	215.928	234.55	277.561		FGSG_00774	FGRAMPH1_01T01947	NRRL29169g_00982	C6zink-finger PRO1A
FGSG_00776	2700.06	2574.26	2564.07	2164.84		FGSG_00776	FGRAMPH1_01T01951	NRRL29169g_00984	cytoskeletal adaptor
FGSG_00777	135036	102033	133710	119720		FGSG_00777	FGRAMPH1_01T01953	NRRL29169g_00985	Peptidyl-prolyl cis-transmitochondrial
FGSG_00778	310.935	406.402	224.639	189.784		FGSG_00778	FGRAMPH1_01T01955	NRRL29169g_00986	dna-directed rna polymerase iii subunit rpc6
FGSG_00780	824.654	1132.23	736.865	725.18		FGSG_00780	FGRAMPH1_01T01959	NRRL29169g_00988	histone deacetylase RPD3
FGSG_00781	8445.22	5764.63	8245.65	7254.59		FGSG_00781	FGRAMPH1_01T01961	NRRL29169g_00989	26Sproteasome non-atp ase regulatory subunit 14
FGSG_00782	174.704	150.445	167.309	186.907		FGSG_00782	FGRAMPH1_01T01963	NRRL29169g_00990	hypothetical protein
FGSG_00785	80.2891	58.3029	63.8527	68.3965		FGSG_00785	FGRAMPH1_01T01969	NRRL29169g_00993	hypothetical protein
FGSG_00787	848.365	892.994	865.967	1000.19		FGSG_00787	FGRAMPH1_01T01975	NRRL29169g_00996	allantoate permease
FGSG_00788	515.423	225.054	385.364	437.258		FGSG_00788	FGRAMPH1_01T01977	NRRL29169g_00997	related to DUF1275 domain
FGSG_00789	676.109	418.97	673.014	639.962		FGSG_00789	FGRAMPH1_01T01979	NRRL29169g_00998	hypothetical protein
FGSG_00792	637.715	669.782	783.742	861.239		FGSG_00792	FGRAMPH1_01T01989	NRRL29169g_01004	ste kinase
FGSG_00793	16027.4	8345.56	7124.2	10507.6		FGSG_00793	FGRAMPH1_01T01991	NRRL29169g_01005	expression library immunizationantigen 1
FGSG_00794	134.949	243.092	105.515	104.207		FGSG_00794	FGRAMPH1_01T01993	NRRL29169g_01006	hypothetical protein
FGSG_00796	213.037	187.989	273.4	374.947		FGSG_00796	FGRAMPH1_01T01997	NRRL29169g_01008	hypothetical protein
FGSG_00797	82.4246	88.7527	184.78	414.901		FGSG_00797	FGRAMPH1_01T01999	NRRL29169g_01009	deoxyribodipyrimidine photo-lyase
FGSG_00798	23310.3	22229.6	17099.6	16451.7		FGSG_00798	FGRAMPH1_01T02001	NRRL29169g_01010	40s ribosomal s21
FGSG_00799	469.184	888.055	469.16	491.569		FGSG_00799	FGRAMPH1_01T02003	NRRL29169g_01011	structure-specific endonuclease subunit slx4
FGSG_00800	894.817	1024.09	936.917	1028.36		FGSG_00800	FGRAMPH1_01T02007	NRRL29169g_01013	hypothetical protein
FGSG_00801	193.321	240.952	210.707	237.529		FGSG_00801	FGRAMPH1_01T02009	NRRL29169g_01014	nucleoside diphosphate-linked moietyX motif mitochondrial
FGSG_00802	18304.4	18133.3	14630.9	14485.8		FGSG_00802	FGRAMPH1_01T02011	NRRL29169g_01015	60s ribosomal L23
FGSG_00804	2795.77	3043.63	3121.99	2870.55		FGSG_00804	FGRAMPH1_01T02015	NRRL29169g_01017	maintenance of telomere capping 1
FGSG_00807	105.008	120.843	120.165	112.981		FGSG_00807	FGRAMPH1_01T02021	NRRL29169g_01020	hypothetical protein
FGSG_00808	695.827	432.903	653.067	712.806		FGSG_00808	FGRAMPH1_01T02023	NRRL29169g_01021	GTP-binding protein ypt4
FGSG_00810	787.204	867.563	778.362	800.943		FGSG_00810	FGRAMPH1_01T02027	NRRL29169g_01023	glycerate dehydrogenase
FGSG_00812	853.676	559.47	790.483	779.662		FGSG_00812	FGRAMPH1_01T02031	NRRL29169g_01025	hypothetical protein
FGSG_00813	963.109	923.595	915.355	1089.43		FGSG_00813	FGRAMPH1_01T02033	NRRL29169g_01026	nitrogen assimilation transcriptionfactor nit-4
FGSG_00814	1088.56	589.548	1202.61	1365.65		FGSG_00814	FGRAMPH1_01T02035	NRRL29169g_01027	timbarrel metal-dependent hydrolase
FGSG_00815	1078.39	778.328	924.087	911.51		FGSG_00815	FGRAMPH1_01T02037	NRRL29169g_01028	peptidemethionine sulfoxide reductase msrA 1
FGSG_00817	845.87	982.725	1005.75	1275.38		FGSG_00817	FGRAMPH1_01T02047	NRRL29169g_01033	v-typeproton atp ase subunit a
FGSG_00818	6510.53	5991.82	6672.02	6553.63		FGSG_00818	FGRAMPH1_01T02049	NRRL29169g_01034	vacuolar atp synthase 98 kDa subunit
FGSG_00819	1001.06	1089.85	890.752	723.384		FGSG_00819	FGRAMPH1_01T02051	NRRL29169g_01035	endoribonuclease YSH1
FGSG_00820	647.747	861.767	630.031	648.554		FGSG_00820	FGRAMPH1_01T02053	NRRL29169g_01036	tpainducible
FGSG_00821	532.684	396.283	438.099	394.979		FGSG_00821	FGRAMPH1_01T02055	NRRL29169g_01037	hydrolase nit2
FGSG_00822	8458.11	5772.59	7608.09	6877.68		FGSG_00822	FGRAMPH1_01T02061	NRRL29169g_01040	actinlike 2 3 subunit 5
FGSG_00823	500.441	637.847	467.271	462.376		FGSG_00823	FGRAMPH1_01T02063	NRRL29169g_01041	probable methyl transferase
FGSG_00824	2148.97	2383.95	2100.22	2078.56		FGSG_00824	FGRAMPH1_01T02065	NRRL29169g_01042	AP-2complex subunit alpha-2
FGSG_00825	1899.9	1634	1786.26	1624.18		FGSG_00825	FGRAMPH1_01T02067	NRRL29169g_01043	familypyridoxal phosphate enzyme
FGSG_00826	895.623	637.603	747.881	758.399		FGSG_00826	FGRAMPH1_01T02069	NRRL29169g_01044	hypothetical protein
FGSG_00828	113.207	55.6484	176.848	238.616		FGSG_00828	FGRAMPH1_01T02073	NRRL29169g_01046	7alpha-cephem-methoxylase P8 chain
FGSG_00829	190.107	118.411	205.994	226.791		FGSG_00829	FGRAMPH1_01T02075	NRRL29169g_01047	related to ars binding 2
FGSG_00831	2362.43	2762.76	2507.23	3292.75		FGSG_00831	FGRAMPH1_01T02081	NRRL29169g_01050	mechanosensitive ion channel family
FGSG_00832	1195.65	1229.86	1290.65	1159.37		FGSG_00832	FGRAMPH1_01T02083	NRRL29169g_01051	hypothetical protein
FGSG_00833	5282.76	3505.24	5006.34	4918.13		FGSG_00833	FGRAMPH1_01T02085	NRRL29169g_01052	SEY1protein
FGSG_00834	330.996	318.361	217.841	178.012		FGSG_00834	FGRAMPH1_01T02087	NRRL29169g_01053	ribonuclease H2 subunit A
FGSG_00836	5411.67	6091.36	5926.39	6642.77		FGSG_00836	FGRAMPH1_01T02091	NRRL29169g_01055	mitochondrial escape 2
FGSG_00837	686.208	547.865	694.52	648.565		FGSG_00837	FGRAMPH1_01T02093	NRRL29169g_01056	earlymeiotic induction 1
FGSG_00838	99122.9	79033.9	103074	105961		FGSG_00838	FGRAMPH1_01T02095	NRRL29169g_01057	heat shock protein 70
FGSG_00840	3036.47	3940.31	2585.76	2525.82		FGSG_00840	FGRAMPH1_01T02103	NRRL29169g_01061	carnitine o-acetyl transferase
FGSG_00841	1551.68	1648.94	1977.42	2418.9		FGSG_00841	FGRAMPH1_01T02105	NRRL29169g_01062	Pumilio domain-containing
FGSG_00842	91.9268	132.032	107.844	178.792		FGSG_00842	FGRAMPH1_01T02107	NRRL29169g_01063	hypothetical protein
FGSG_00843	1053.58	1266.96	895.214	769.357		FGSG_00843	FGRAMPH1_01T02111	NRRL29169g_01065	dna-directed RNA polymerase III
FGSG_00844	154.681	160.04	121.661	138.394		FGSG_00844	FGRAMPH1_01T02113	NRRL29169g_01066	dna repair rad57
FGSG_00845	21428.4	23972.1	17316.5	17371.6		FGSG_00845	FGRAMPH1_01T02115	NRRL29169g_01067	60s ribosomal protein L15
FGSG_00846	351.048	561.709	486.11	637.885		FGSG_00846	FGRAMPH1_01T02119	NRRL29169g_01069	related to suppressor PSP1
FGSG_00848	665.425	606.373	550.629	428.576		FGSG_00848	FGRAMPH1_01T02123	NRRL29169g_01071	transcription factor
FGSG_00849	3357.96	1715.24	4545.48	3703.74		FGSG_00849	FGRAMPH1_01T02125	NRRL29169g_01072	integral membrane
FGSG_00852	2251.04	1788.45	2809.06	3136.6		FGSG_00852	FGRAMPH1_01T02133	NRRL29169g_01076	serine threonine-protein phosphatasePP-Z
FGSG_00853	3138.1	3777.27	2753.37	2841.27		FGSG_00853	FGRAMPH1_01T02135	NRRL29169g_01077	hypothetical protein
FGSG_00855	2169.21	2563.43	2549.13	2587.2		FGSG_00855	FGRAMPH1_01T02141	NRRL29169g_01080	succinate-semialdehyde dehydrogenase
FGSG_00856	764.294	1415.3	1171.02	1803.83		FGSG_00856	FGRAMPH1_01T02143	NRRL29169g_01081	hybridsignal transduction histidine kinase k
FGSG_00857	4725.76	6245.51	8874.35	12924.2		FGSG_00857	FGRAMPH1_01T02145	NRRL29169g_01082	hypothetical protein
FGSG_00858	82.1794	133.004	172.526	214.559		FGSG_00858	FGRAMPH1_01T02151	NRRL29169g_01085	hypothetical protein
FGSG_00859	915.928	795.715	822.698	712.503		FGSG_00859	FGRAMPH1_01T02155	NRRL29169g_01087	LYRmotif-containing 2
FGSG_00860	872.363	2146.62	1478.14	1754.5		FGSG_00860	FGRAMPH1_01T02159	NRRL29169g_01089	plac8 family
FGSG_00861	4300.79	6215.1	3858.02	3119.06		FGSG_00861	FGRAMPH1_01T02161	NRRL29169g_01090	inosine-5'-monophosphate dehydrogenase IMD2
FGSG_00862	995.498	842.268	1082.48	1174.93		FGSG_00862	FGRAMPH1_01T02163	NRRL29169g_01091	galactinol--sucrosegalactosyl transferase 6
FGSG_00863	23933.7	26867.2	24458.9	25947		FGSG_00863	FGRAMPH1_01T02165	NRRL29169g_01092	peptidase subunit beta
FGSG_00864	572.305	537.39	464.715	436.747		FGSG_00864	FGRAMPH1_01T02167	NRRL29169g_01093	transcription initiation factor TFIID subunit 9B
FGSG_00865	2465.09	2431.07	2355.65	2341.15		FGSG_00865	FGRAMPH1_01T02171	NRRL29169g_01094	histidine biosynthesis trifunctionalprotein
FGSG_00866	1241.38	1613.83	1621.5	2210.68		FGSG_00866	FGRAMPH1_01T02169	NRRL29169g_01095	nuclear elongation and deformationprotein 1
FGSG_00868	89.4812	88.7716	88.6667	109.622		FGSG_00868	FGRAMPH1_01T02175	NRRL29169g_01097	dna mismatch repair
FGSG_00869	1382.58	1644.46	1500.19	1631.2		FGSG_00869	FGRAMPH1_01T02177	NRRL29169g_01098	hypothetical protein
FGSG_00870	1290.46	863.391	1095.69	987.467		FGSG_00870	FGRAMPH1_01T02179	NRRL29169g_01099	subunitof vp52-54 complex
FGSG_00871	8064.29	6620.31	7853.33	8015.58		FGSG_00871	FGRAMPH1_01T02181	NRRL29169g_01100	thioredoxin reductase
FGSG_00872	5728.81	5672.16	5794.96	5432.4		FGSG_00872	FGRAMPH1_01T02183	NRRL29169g_01101	UDP-N-acetylglucosaminepyrophosphorylase
FGSG_00874	1573.82	2072.17	1266.73	1238.03		FGSG_00874	FGRAMPH1_01T02187	NRRL29169g_01103	actin 4
FGSG_00875	1844.28	2361.68	1674.92	1560.04		FGSG_00875	FGRAMPH1_01T02189	NRRL29169g_01104	lysyl-trna class ii
FGSG_00877	677.975	914.14	539.146	466.031		FGSG_00877	FGRAMPH1_01T02193	NRRL29169g_01106	atp-dependent RNA helicase ROK1
FGSG_00878	465.341	363.854	810.01	1002.14		FGSG_00878	FGRAMPH1_01T02195	NRRL29169g_01107	hypothetical protein
FGSG_00880	113.553	91.1796	126.357	125.815		FGSG_00880	FGRAMPH1_01T02199	NRRL29169g_01109	hypothetical protein
FGSG_00882	640.991	528.726	531.844	594.81		FGSG_00882	FGRAMPH1_01T02205	NRRL29169g_01112	hypothetical protein
FGSG_00883	1421.67	1514.23	1593.84	2032.15		FGSG_00883	FGRAMPH1_01T02207	NRRL29169g_01113	hypothetical protein
FGSG_00884	549.861	375.462	480.173	444.719		FGSG_00884	FGRAMPH1_01T02213	NRRL29169g_01116	peptidyl-prolyl cis-trans isomerase H
FGSG_00887	2064.8	1952.81	2905.53	3844.27		FGSG_00887	FGRAMPH1_01T02233	NRRL29169g_01126	hypothetical protein
FGSG_00890	669.518	710.955	639.892	671.625		FGSG_00890	FGRAMPH1_01T02241	NRRL29169g_01130	hypothetical protein FPSE_11672
FGSG_00892	517.824	984.378	416.022	389.395		FGSG_00892	FGRAMPH1_01T02249	NRRL29169g_01134	U3small nucleolarRNA-associated 17
FGSG_00893	3544.53	3247.02	3999.99	3840.43		FGSG_00893	FGRAMPH1_01T02253	NRRL29169g_01135	isopenicillin n
FGSG_00894	3847.96	1982.08	3692.96	3305.74		FGSG_00894	FGRAMPH1_01T02251	NRRL29169g_01136	hypothetical protein FPSE_11676
FGSG_00896	89.4487	105.684	73.6676	64.9342		FGSG_00896	FGRAMPH1_01T02257	NRRL29169g_01138	hypothetical protein
FGSG_00897	96.9809	136.38	91.9844	95.7518		FGSG_00897	FGRAMPH1_01T02259	NRRL29169g_01139	hypothetical protein
FGSG_00898	4330.21	2850.07	4333	4473.7		FGSG_00898	FGRAMPH1_01T02261	NRRL29169g_01140	related to endoplasmic reticulum 25kDa trans membrane
FGSG_00900	4774.68	4474.94	5467.46	6381.68		FGSG_00900	FGRAMPH1_01T02265	NRRL29169g_01142	Sphingolipid long chainbase-responsive PIL1
FGSG_00901	643.493	487.853	744.059	727.998		FGSG_00901	FGRAMPH1_01T02267	NRRL29169g_01143	LSM domain-containing 1
FGSG_00902	2148.75	1996.99	1961.16	1763.33		FGSG_00902	FGRAMPH1_01T02271	NRRL29169g_01145	transcription elongation factor s-ii
FGSG_00903	792.669	882.963	604.903	592.681		FGSG_00903	FGRAMPH1_01T02273	NRRL29169g_01146	cysteine synthase 2
FGSG_00904	3821.06	3027.55	2433.84	2003.45		FGSG_00904	FGRAMPH1_01T02275	NRRL29169g_01147	deoxyuridine 5'-triphosphatenucleotido hydrolase
FGSG_00905	775.618	830.515	588.612	846.192		FGSG_00905	FGRAMPH1_01T02277	NRRL29169g_01148	midAlike
FGSG_00906	8714.81	7984.82	8832.43	8090.12		FGSG_00906	FGRAMPH1_01T02279	NRRL29169g_01149	alanyl-tRNA synthetase
FGSG_00907	980.354	708.122	923.566	883.91		FGSG_00907	FGRAMPH1_01T02281	NRRL29169g_01150	hypothetical protein
FGSG_00908	930.289	602.66	1064.34	1025.93		FGSG_00908	FGRAMPH1_01T02283	NRRL29169g_01151	ubiquitin-ligase sel1
FGSG_00910	369.127	656.401	379.365	397.774		FGSG_00910	FGRAMPH1_01T02287	NRRL29169g_01153	Morphogenesis-related MSB1
FGSG_00911	1364.98	1434.06	1087	969.016		FGSG_00911	FGRAMPH1_01T02291	NRRL29169g_01155	uracil-dna glycosylase
FGSG_00912	1083.39	1301.98	1247.42	1321.72		FGSG_00912	FGRAMPH1_01T02293	NRRL29169g_01156	hypothetical protein
FGSG_00913	185.164	254.871	121.778	92.7499		FGSG_00913	FGRAMPH1_01T02295	NRRL29169g_01157	dna-directed rna polymerase ii subunit rpb1
FGSG_00914	903.469	701.1	845.615	777.16		FGSG_00914	FGRAMPH1_01T02297	NRRL29169g_01158	tRNA(His) guanylyl transferase
FGSG_00915	313.747	346.71	272.959	279.548		FGSG_00915	FGRAMPH1_01T02299	NRRL29169g_01159	SET1complex component swd1
FGSG_00916	2921.73	3144.75	3393.69	3819.93		FGSG_00916	FGRAMPH1_01T02301	NRRL29169g_01160	dna-directed RNA polymerase IIlargest subunit
FGSG_00917	1917.73	1885.97	1112.9	1098.32		FGSG_00917	FGRAMPH1_01T02303	NRRL29169g_01161	hypothetical protein
FGSG_00921	19467.5	32527.3	17362.6	17245.6		FGSG_00921	FGRAMPH1_01T02317	NRRL29169g_01168	heat shock ssb1
FGSG_00923	621.922	436.551	718.992	876.997		FGSG_00923	FGRAMPH1_01T02325	NRRL29169g_01172	hypothetical protein
FGSG_00924	1004.88	828.18	1013.58	933.366		FGSG_00924	FGRAMPH1_01T02329	NRRL29169g_01174	hypothetical protein
FGSG_00925	2036.87	2997.68	2338.19	2559.32		FGSG_00925	FGRAMPH1_01T02333	NRRL29169g_01176	glutamate carboxypeptidase ii
FGSG_00926	3244.77	3205.77	2852.37	3220.87		FGSG_00926	FGRAMPH1_01T02335	NRRL29169g_01177	nadh-cytochrome b5 reductase 2
FGSG_00930	1093.44	1062.87	889.051	936.281		FGSG_00930	FGRAMPH1_01T02345	NRRL29169g_01182	RNA polymerase II subunit A domain phosphatase SSU72
FGSG_00932	505.653	816.529	525.812	621.758		FGSG_00932	FGRAMPH1_01T02349	NRRL29169g_01184	hypothetical protein
FGSG_00934	632.894	705.343	697.448	732.247		FGSG_00934	FGRAMPH1_01T02355	NRRL29169g_01187	lysine-specific demethylase 4b
FGSG_00935	2013.93	1896.74	1876.45	1903.68		FGSG_00935	FGRAMPH1_01T02357	NRRL29169g_01188	hypothetical protein
FGSG_00939	852.251	1172.59	977.51	1105.06		FGSG_00939	FGRAMPH1_01T02365	NRRL29169g_01192	J domain-containing
FGSG_00940	201.59	248.553	136.321	131.68		FGSG_00940	FGRAMPH1_01T02367	NRRL29169g_01193	peptidyl-prolyl cis-trans isomerase 10
FGSG_00941	421.125	784.96	465.91	608.343		FGSG_00941	FGRAMPH1_01T02371	NRRL29169g_01195	cyclin containing
FGSG_00945	408.144	524.39	527.665	650.416		FGSG_00945	FGRAMPH1_01T02383	NRRL29169g_01202	peptidyl-prolyl isomerase CWC27
FGSG_00946	463.726	612.26	703.14	985.137		FGSG_00946	FGRAMPH1_01T02385	NRRL29169g_01203	Heat shock factor
FGSG_00947	1244	1631.38	1288.33	1421.79		FGSG_00947	FGRAMPH1_01T02387	NRRL29169g_01204	cobaltuptake protein COT1
FGSG_00949	1219.81	1249.7	1413.48	1362.51		FGSG_00949	FGRAMPH1_01T02391	NRRL29169g_01206	related to tag-253
FGSG_00950	1050.8	1119.59	1039.98	972.077		FGSG_00950	FGRAMPH1_01T02393	NRRL29169g_01207	syntaxin1b 2 3
FGSG_00951	1165.94	670.036	1336.84	1254.31		FGSG_00951	FGRAMPH1_01T02397	NRRL29169g_01209	hypothetical protein
FGSG_00952	199.403	63.2881	236.257	203.433		FGSG_00952	FGRAMPH1_01T02399	NRRL29169g_01210	chitinase 1
FGSG_00955	6435.05	3738.85	7408.34	6811.25		FGSG_00955	FGRAMPH1_01T02403	NRRL29169g_01212	duf1776 family
FGSG_00956	109.21	135.502	107.131	102.239		FGSG_00956	FGRAMPH1_01T02407	NRRL29169g_01214	hypothetical protein
FGSG_00957	813.125	965.868	797.409	795.888		FGSG_00957	FGRAMPH1_01T02409	NRRL29169g_01215	intracell ular transport
FGSG_00959	1063.51	1511.02	997.758	1107.78		FGSG_00959	FGRAMPH1_01T02413	NRRL29169g_01217	tpainducible
FGSG_00960	400.39	367.374	349.91	317.532		FGSG_00960	FGRAMPH1_01T02415	NRRL29169g_01218	phosphatidylinositolN-acetylglucosaminyl transferase gpi 3 subunit
FGSG_00961	575.763	816.815	353.515	282.773		FGSG_00961	FGRAMPH1_01T02417	NRRL29169g_01219	atp-dependent rna helicase dbp6
FGSG_00964	551.503	463.224	582.57	548.118		FGSG_00964	FGRAMPH1_01T02423	NRRL29169g_01222	integral membrane
FGSG_00965	230.977	163.842	302.165	328.846		FGSG_00965	FGRAMPH1_01T02425	NRRL29169g_01223	hypothetical protein
FGSG_00966	40.824	20.7904	58.245	55.9147		FGSG_00966	FGRAMPH1_01T02427	NRRL29169g_01224	hypothetical protein
FGSG_00967	911.692	1200.5	903.612	964.926		FGSG_00967	FGRAMPH1_01T02429	NRRL29169g_01225	c6 zinc finger containing
FGSG_00968	1010.75	884.98	1019.44	1084.01		FGSG_00968	FGRAMPH1_01T02431	NRRL29169g_01226	gdsllipase acyl hydrolase
FGSG_00969	5113.18	5492.56	4831.95	4508.01		FGSG_00969	FGRAMPH1_01T02433	NRRL29169g_01227	bifunctional purine biosynthesisprotein ADE17
FGSG_00970	550.288	557.275	493.898	465.99		FGSG_00970	FGRAMPH1_01T02435	NRRL29169g_01228	cell cycle checkpoint
FGSG_00971	1739.46	1803.5	2336.48	3285.58		FGSG_00971	FGRAMPH1_01T02437	NRRL29169g_01229	hypothetical protein
FGSG_00972	735.564	711.086	777.302	943.044		FGSG_00972	FGRAMPH1_01T02439	NRRL29169g_01230	hypothetical protein
FGSG_00973	648.322	154.734	739.734	592.44		FGSG_00973	FGRAMPH1_01T02441	NRRL29169g_01231	hypothetical protein FLAG1_00494
FGSG_00974	2913.63	970.891	2973.43	3060.5		FGSG_00974	FGRAMPH1_01T02445	NRRL29169g_01233	hypothetical protein
FGSG_00975	474.336	463.303	672.956	744.488		FGSG_00975	FGRAMPH1_01T02447	NRRL29169g_01234	hypothetical protein
FGSG_00979	40005.7	47240.5	46254.3	38041.2		FGSG_00979	FGRAMPH1_01T02461	NRRL29169g_01241	aldehyde dehydrogenase
FGSG_00982	647.819	452.934	718.76	666.673		FGSG_00982	FGRAMPH1_01T02467	NRRL29169g_01244	retrograde regulation 2
FGSG_00983	212.24	316.761	216.647	257.899		FGSG_00983	FGRAMPH1_01T02469	NRRL29169g_01245	hypothetical protein
FGSG_00984	133.876	236.649	117.516	117.859		FGSG_00984	FGRAMPH1_01T02471	NRRL29169g_01246	hypothetical protein
FGSG_00986	814.345	1401.83	1686.18	1796.16		FGSG_00986	FGRAMPH1_01T02475	NRRL29169g_01250	annexinXIV
FGSG_00987	495.335	493.427	576.802	755.466		FGSG_00987	FGRAMPH1_01T02477	NRRL29169g_01251	hypothetical protein
FGSG_00989	46.7998	108.514	88.4406	52.7945		FGSG_00989	FGRAMPH1_01T02483	NRRL29169g_01254	rhamnogalacturonase B precursor
FGSG_00994	42.95	49.8736	56.8804	54.4344		FGSG_00994	FGRAMPH1_01T02493	NRRL29169g_01259	integral membrane
FGSG_00995	1433.83	1527.42	1396.47	1266.97		FGSG_00995	FGRAMPH1_01T02495	NRRL29169g_01260	hypothetical protein
FGSG_00996	2265.93	1710.2	2348.94	2253.52		FGSG_00996	FGRAMPH1_01T02497	NRRL29169g_01261	basicproline-rich
FGSG_00997	2263.18	2689.89	1897.94	1889.25		FGSG_00997	FGRAMPH1_01T02499	NRRL29169g_01262	60s ribosomal mitochondrial
FGSG_00998	2892.98	2930.98	2542.76	2353.04		FGSG_00998	FGRAMPH1_01T02501	NRRL29169g_01263	nadh dehydrogenase
FGSG_00999	1437.26	1377.58	1953.85	2297.16		FGSG_00999	FGRAMPH1_01T02505	NRRL29169g_01265	hypothetical protein
FGSG_01000	6443.18	13659.1	7113.8	9214.99		FGSG_01000	FGRAMPH1_01T02507	NRRL29169g_01266	cytochrome P450 51
FGSG_01002	334.029	391.346	290.712	289.254		FGSG_01002	FGRAMPH1_01T02513	NRRL29169g_01269	transcription initiation factor TFIID subunit 7
FGSG_01003	256.565	779.714	261.903	269.683		FGSG_01003	FGRAMPH1_01T02515	NRRL29169g_01270	hypothetical protein
FGSG_01005	183.146	134.727	177.878	163.236		FGSG_01005	FGRAMPH1_01T02523	NRRL29169g_01275	hypothetical protein
FGSG_01006	2644.6	2620.02	2611.11	2813.8		FGSG_01006	FGRAMPH1_01T02525	NRRL29169g_01276	sulfate transporter
FGSG_01007	688.465	503.999	496.555	476.542		FGSG_01007	FGRAMPH1_01T02527	NRRL29169g_01277	dna replication complex GINSprotein PSF1
FGSG_01008	21851.8	20312.7	20042.7	20347.2		FGSG_01008	FGRAMPH1_01T02529	NRRL29169g_01278	elongation factor 1-beta
FGSG_01010	485.968	376.106	451.759	462.327		FGSG_01010	FGRAMPH1_01T02533	NRRL29169g_01280	nuclear mrna splicingfactor-associated
FGSG_01011	497.097	583.126	694.229	671.831		FGSG_01011	FGRAMPH1_01T02535	NRRL29169g_01281	hypothetical protein
FGSG_01012	1137.32	1130.59	973.4	824.422		FGSG_01012	FGRAMPH1_01T02539	NRRL29169g_01283	hypothetical protein
FGSG_01013	4794.48	2939.77	4177.74	3665.42		FGSG_01013	FGRAMPH1_01T02541	NRRL29169g_01284	endosomal protein P24B precursor
FGSG_01014	33993.3	23296.1	29819.5	26933.9		FGSG_01014	FGRAMPH1_01T02545	NRRL29169g_01286	adp-ribosylation factor
FGSG_01015	3652.3	4817.45	3630.44	5329.41		FGSG_01015	FGRAMPH1_01T02547	NRRL29169g_01287	heat shock protein 78
FGSG_01016	20676.7	22952.3	16126.9	15857.1		FGSG_01016	FGRAMPH1_01T02549	NRRL29169g_01288	50s ribosomal l6e
FGSG_01017	5364.65	6173.87	6481.9	6418.31		FGSG_01017	FGRAMPH1_01T02551	NRRL29169g_01289	dipeptidyl-peptidase iii
FGSG_01018	75.3307	55.4903	86.9489	68.7295		FGSG_01018	FGRAMPH1_01T02553	NRRL29169g_01290	related to thermoresistantglucono kinase
FGSG_01019	463.797	615.834	403.384	352.437		FGSG_01019	FGRAMPH1_01T02557	NRRL29169g_01292	mitochondrial atp ase complex subunitatp 10
FGSG_01020	2201.82	1312.23	2136	2114.84		FGSG_01020	FGRAMPH1_01T02559	NRRL29169g_01293	transport GOS1
FGSG_01021	14326.4	15899.4	10606.8	9724.26		FGSG_01021	FGRAMPH1_01T02561	NRRL29169g_01294	60s ribosomal L35
FGSG_01022	1229.54	459.623	667.674	743.173		FGSG_01022	FGRAMPH1_01T02563	NRRL29169g_01295	transcription factor
FGSG_01023	254.437	178.912	212.638	214.556		FGSG_01023	FGRAMPH1_01T02567	NRRL29169g_01297	hypothetical protein FPSE_08585
FGSG_01024	881.502	1198.05	887.495	955.449		FGSG_01024	FGRAMPH1_01T02569	NRRL29169g_01298	pre-mRNA-processing atp-dependent RNAhelicase PRP5
FGSG_01025	233.162	276.373	248.741	257.435		FGSG_01025	FGRAMPH1_01T02571	NRRL29169g_01299	hypothetical protein
FGSG_01026	4292.59	5297.34	6190.43	6219.95		FGSG_01026	FGRAMPH1_01T02573	NRRL29169g_01300	hypothetical protein FPSE_08582
FGSG_01027	1033.7	935.035	995.877	979.396		FGSG_01027	FGRAMPH1_01T02575	NRRL29169g_01301	L-lactate dehydrogenase (cytochrome)
FGSG_01028	451.183	354.259	411.298	402.959		FGSG_01028	FGRAMPH1_01T02577	NRRL29169g_01302	molecular chaperone
FGSG_01030	857.658	729.399	741.723	754.64		FGSG_01030	FGRAMPH1_01T02581	NRRL29169g_01304	cell division control 6
FGSG_01031	6901.38	4899.87	9434.25	11494		FGSG_01031	FGRAMPH1_01T02583	NRRL29169g_01305	benzodiazapine receptor
FGSG_01032	443.888	403.727	321.536	285.353		FGSG_01032	FGRAMPH1_01T02585	NRRL29169g_01306	amino acid transporter arg-13
FGSG_01033	955.306	1094.47	704.398	585.757		FGSG_01033	FGRAMPH1_01T02587	NRRL29169g_01307	er membrane sh3
FGSG_01035	317.505	377.258	237.942	195.648		FGSG_01035	FGRAMPH1_01T02591	NRRL29169g_01309	dna repair rev1
FGSG_01036	496.622	504.711	427.257	416.659		FGSG_01036	FGRAMPH1_01T02593	NRRL29169g_01310	hypothetical protein
FGSG_01037	1312.49	1369.41	1183.21	1008.36		FGSG_01037	FGRAMPH1_01T02595	NRRL29169g_01311	dna glycosylase
FGSG_01038	161.933	165.732	117.508	95.1634		FGSG_01038	FGRAMPH1_01T02597	NRRL29169g_01312	tpc1-mitochondrial transport
FGSG_01039	1220.32	1348.16	1076.52	945.966		FGSG_01039	FGRAMPH1_01T02599	NRRL29169g_01313	hypothetical protein
FGSG_01040	503.664	565.46	540.902	724.849		FGSG_01040	FGRAMPH1_01T02601	NRRL29169g_01314	hypothetical protein FPSE_12280
FGSG_01044	1198.16	746.45	1031.1	935.852		FGSG_01044	FGRAMPH1_01T02611	NRRL29169g_01319	V-typeatp ase assembly factor pkr1
FGSG_01045	330.284	568.117	659.784	705.044		FGSG_01045	FGRAMPH1_01T02615	NRRL29169g_01321	unnamed protein product
FGSG_01046	716.764	804.671	611.666	617.844		FGSG_01046	FGRAMPH1_01T02617	NRRL29169g_01322	anaphase-promoting complex subunit
FGSG_01047	1094.16	1058.63	1341.01	1647.99		FGSG_01047	FGRAMPH1_01T02623	NRRL29169g_01325	ring-finger containing
FGSG_01049	3909.19	3525.09	4511.23	5219.65		FGSG_01049	FGRAMPH1_01T02627	NRRL29169g_01327	hypothetical protein
FGSG_01050	472.786	613.592	395.715	408.215		FGSG_01050	FGRAMPH1_01T02629	NRRL29169g_01328	hypothetical protein
FGSG_01051	747.436	522.225	721.483	682.066		FGSG_01051	FGRAMPH1_01T02631	NRRL29169g_01329	proliferating cell nuclear antigen
FGSG_01052	3719.38	3312.32	3349.21	2639.57		FGSG_01052	FGRAMPH1_01T02633	NRRL29169g_01330	proliferating cell nuclear antigen
FGSG_01053	1646.51	1424.19	1351.5	1294.54		FGSG_01053	FGRAMPH1_01T02635	NRRL29169g_01331	pyridoxine kinase
FGSG_01054	147.002	165.409	124.431	116.289		FGSG_01054	FGRAMPH1_01T02637	NRRL29169g_01332	chromosome segregation smc
FGSG_01055	1155.18	1232.13	1264.55	1545.63		FGSG_01055	FGRAMPH1_01T02639	NRRL29169g_01333	rna-binding rnc1
FGSG_01056	3927.62	3082.92	3674.27	3613.67		FGSG_01056	FGRAMPH1_01T02641	NRRL29169g_01334	dimericalpha-beta barrel
FGSG_01057	1169.22	1621.07	1218.33	1442.6		FGSG_01057	FGRAMPH1_01T02643	NRRL29169g_01335	neutral sphingomyelinase
FGSG_01059	2323.76	4796.6	1829.04	1596.77		FGSG_01059	FGRAMPH1_01T02647	NRRL29169g_01337	FK506-binding protein
FGSG_01060	149.772	133.561	61.8383	127.016		FGSG_01060	FGRAMPH1_01T02649	NRRL29169g_01338	glycosyl transferase gt-a typestructural fMIPS_
FGSG_01062	242.857	236.561	176.783	173.365		FGSG_01062	FGRAMPH1_01T02653	NRRL29169g_01340	fmsinteracting
FGSG_01063	1079.77	975.175	896.684	768.098		FGSG_01063	FGRAMPH1_01T02655	NRRL29169g_01341	thymidylate synthase
FGSG_01064	902.496	1008.46	973.662	1133.72		FGSG_01064	FGRAMPH1_01T02657	NRRL29169g_01342	hemolysin-iii family
FGSG_01065	266.924	241.31	281.252	376.288		FGSG_01065	FGRAMPH1_01T02659	NRRL29169g_01343	cell cycle arrest BUB2
FGSG_01066	448.177	231.976	507.222	467.886		FGSG_01066	FGRAMPH1_01T02661	NRRL29169g_01344	familysulfate permease
FGSG_01067	179.567	194.2	129.969	132.2		FGSG_01067	FGRAMPH1_01T02663	NRRL29169g_01345	dna damage response wss1
FGSG_01068	4270.93	4107.9	7735.62	9484.23		FGSG_01068	FGRAMPH1_01T02667	NRRL29169g_01347	hypothetical protein
FGSG_01069	1281.49	1324.01	1564.35	1849.2		FGSG_01069	FGRAMPH1_01T02669	NRRL29169g_01348	related to domain
FGSG_01072	2474.52	11291.9	1786.09	1389.55		FGSG_01072	FGRAMPH1_01T02679	NRRL29169g_01354	hypothetical protein
FGSG_01076	49.5313	36.2024	47.7338	47.2764		FGSG_01076	FGRAMPH1_01T02689	NRRL29169g_01359	hypothetical protein
FGSG_01081	26868	27040.9	19922.9	18545.7		FGSG_01081	FGRAMPH1_01T02697	NRRL29169g_01363	60s ribosomal protein L11
FGSG_01083	2849.06	1566.65	3153.65	2952.84		FGSG_01083	FGRAMPH1_01T02703	NRRL29169g_01365	J domain-containing
FGSG_01084	558.212	977.191	871.776	1016.04		FGSG_01084	FGRAMPH1_01T02701	NRRL29169g_01366	hypothetical protein
FGSG_01085	4317.83	3681.29	4636.1	4498.6		FGSG_01085	FGRAMPH1_01T02705	NRRL29169g_01367	thioredoxin 1
FGSG_01086	8328.09	8157.56	8450.69	8437.73		FGSG_01086	FGRAMPH1_01T02707	NRRL29169g_01368	acetolactate synthase catalytic subunit
FGSG_01091	472.75	448.792	386.978	364.192		FGSG_01091	FGRAMPH1_01T02725	NRRL29169g_01378	exosomecomplex subunit rrp46
FGSG_01092	1521.96	1351.95	1572.64	1653.38		FGSG_01092	FGRAMPH1_01T02727	NRRL29169g_01379	serine threonine-protein phosphatase2A activator 2
FGSG_01094	1208.2	1007.53	1099.23	949.503		FGSG_01094	FGRAMPH1_01T02731	NRRL29169g_01381	chromatin modification EAF6
FGSG_01095	2091.39	2029.61	1886.2	1723.2		FGSG_01095	FGRAMPH1_01T02733	NRRL29169g_01382	dipeptidyl-peptidase 5
FGSG_01096	371.548	371.335	308.637	258		FGSG_01096	FGRAMPH1_01T02735	NRRL29169g_01383	related to TAF(II) complex(TBP-associated complex) component
FGSG_01097	913.04	999.617	928.859	966.197		FGSG_01097	FGRAMPH1_01T02737	NRRL29169g_01384	serine arginine repetitive matrix 1
FGSG_01098	2169.36	1692.6	2544.86	2499.27		FGSG_01098	FGRAMPH1_01T02739	NRRL29169g_01385	26sproteasome non-atp ase regulatory subunit 9
FGSG_01099	19800.7	16380.7	20706.7	21147.6		FGSG_01099	FGRAMPH1_01T02743	NRRL29169g_01387	GTP-binding nuclear protein GSP1 Ran
FGSG_01100	1436.57	1534.85	1645.04	2014.12		FGSG_01100	FGRAMPH1_01T02745	NRRL29169g_01388	gshomeobox 2
FGSG_01101	364.175	553.205	296.416	292.118		FGSG_01101	FGRAMPH1_01T02747	NRRL29169g_01389	hypothetical protein
FGSG_01102	1069.01	1394.43	732.644	620.725		FGSG_01102	FGRAMPH1_01T02749	NRRL29169g_01390	18SrRNA biogenesis RCL1
FGSG_01103	1001.17	791.428	939.458	1060.98		FGSG_01103	FGRAMPH1_01T02751	NRRL29169g_01391	hypothetical protein
FGSG_01104	4656.91	4005.19	5200.19	5408.27		FGSG_01104	FGRAMPH1_01T02753	NRRL29169g_01392	phenylalanyl-tRNA synthetase alphachain
FGSG_01105	834.582	1083.21	665.091	596.139		FGSG_01105	FGRAMPH1_01T02757	NRRL29169g_01394	pin2-interacting x1
FGSG_01106	1938.18	2577.42	2103.2	1985.85		FGSG_01106	FGRAMPH1_01T02759	NRRL29169g_01395	hypothetical protein
FGSG_01107	413.628	484.157	719.435	880.406		FGSG_01107	FGRAMPH1_01T02761	NRRL29169g_01396	molybdenum cofactor sulfurase
FGSG_01108	304.637	347.903	382.23	432.184		FGSG_01108	FGRAMPH1_01T02763	NRRL29169g_01397	glycoside hydrolase family 15
FGSG_01109	662.767	658.495	722.191	658.739		FGSG_01109	FGRAMPH1_01T02765	NRRL29169g_01398	nucleotide-sugar transporter
FGSG_01111	23446.5	20365.8	26598.8	31589.1		FGSG_01111	FGRAMPH1_01T02771	NRRL29169g_01401	6-phosphogluconate dehydrogenase
FGSG_01112	726.398	992.061	619.98	605.408		FGSG_01112	FGRAMPH1_01T02773	NRRL29169g_01402	swi snfand rsc complex subunit ssr4
FGSG_01115	1403.64	398.775	1272.71	1219.66		FGSG_01115	FGRAMPH1_01T02781	NRRL29169g_01406	hypothetical protein
FGSG_01116	1284.22	1084.08	1281.23	1309.79		FGSG_01116	FGRAMPH1_01T02783	NRRL29169g_01407	transcription factor
FGSG_01117	888.905	479.971	807.673	749.713		FGSG_01117	FGRAMPH1_01T02785	NRRL29169g_01408	rna polymerase ii transcriptionfactor siii subunit
FGSG_01118	1198.2	964	1149.19	1183.23		FGSG_01118	FGRAMPH1_01T02787	NRRL29169g_01409	hypothetical protein
FGSG_01119	4794.96	5514.59	4972.33	4876.9		FGSG_01119	FGRAMPH1_01T02789	NRRL29169g_01410	prohibitin-2
FGSG_01120	2853.33	368.538	4168.06	5341.16		FGSG_01120	FGRAMPH1_01T02791	NRRL29169g_01411	related to verprolin
FGSG_01121	1810.97	1188.39	1701.7	1499.96		FGSG_01121	FGRAMPH1_01T02793	NRRL29169g_01412	translation machinery-associated 22
FGSG_01122	823.687	693.151	705.013	668.333		FGSG_01122	FGRAMPH1_01T02795	NRRL29169g_01413	nbl1borealin
FGSG_01123	6615.37	4181.72	6594.34	6198.52		FGSG_01123	FGRAMPH1_01T02797	NRRL29169g_01414	26sproteasome regulatory subunitn10
FGSG_01124	561.975	451.277	515.636	474.103		FGSG_01124	FGRAMPH1_01T02799	NRRL29169g_01415	transport particle subunit partial
FGSG_01125	556.024	559.262	554.695	516.374		FGSG_01125	FGRAMPH1_01T02801	NRRL29169g_01416	dna-directed rna polymerase ii subunit rpb4
FGSG_01128	883.444	1534.63	662.618	480.64		FGSG_01128	FGRAMPH1_01T02807	NRRL29169g_01419	Pumiliolike y domain family member 6
FGSG_01129	1899.66	1774.34	1699.74	1499.4		FGSG_01129	FGRAMPH1_01T02809	NRRL29169g_01420	related to GIR2 Highly acidic withanomalous electrophoreticbehavior
FGSG_01130	1032.4	1143.07	866.54	660.233		FGSG_01130	FGRAMPH1_01T02811	NRRL29169g_01421	related to TPR domain
FGSG_01131	5192.17	3796.04	5569.5	5090.22		FGSG_01131	FGRAMPH1_01T02813	NRRL29169g_01422	riboflavin synthase alpha chain
FGSG_01132	107.625	109.244	91.9097	77.1349		FGSG_01132	FGRAMPH1_01T02815	NRRL29169g_01423	crossover junction endonuclease MUS81
FGSG_01133	2544.81	2310.19	3082.28	3287.25		FGSG_01133	FGRAMPH1_01T02817	NRRL29169g_01424	phosphoacetylglucosamine mutase
FGSG_01134	1610.57	1937.15	1401.75	1326.28		FGSG_01134	FGRAMPH1_01T02819	NRRL29169g_01425	arginineN-methyl transferase 1
FGSG_01135	1246.56	1510.67	1068.95	978.693		FGSG_01135	FGRAMPH1_01T02821	NRRL29169g_01426	TGF-beta-inducible nuclear protein 1
FGSG_01136	935.06	1261.96	715.816	691.282		FGSG_01136	FGRAMPH1_01T02823	NRRL29169g_01427	ribosomal 49
FGSG_01137	448.891	663.508	395.367	390.439		FGSG_01137	FGRAMPH1_01T02825	NRRL29169g_01428	ttk kinase
FGSG_01138	1713.3	1327.56	1567.73	1541.82		FGSG_01138	FGRAMPH1_01T02827	NRRL29169g_01429	PER1like
FGSG_01141	1045.87	1751.43	1082.18	888.759		FGSG_01141	FGRAMPH1_01T02833	NRRL29169g_01432	delta-1-pyrroline-5-carboxylate dehydrogenase
FGSG_01142	273.592	786.125	277.055	318.447		FGSG_01142	FGRAMPH1_01T02835	NRRL29169g_01433	hypothetical protein
FGSG_01144	653.806	1037.44	800.709	753.625		FGSG_01144	FGRAMPH1_01T02841	NRRL29169g_01436	UPF0592 membrane
FGSG_01148	31.6736	37.7148	53.14	38.0697		FGSG_01148	FGRAMPH1_01T02849	NRRL29169g_01441	hypothetical protein
FGSG_01149	877.788	40.8382	1269.19	1507.98		FGSG_01149	FGRAMPH1_01T02853	NRRL29169g_01443	ring finger b
FGSG_01150	858.397	653.519	790.879	1135.26		FGSG_01150	FGRAMPH1_01T02855	NRRL29169g_01444	endopoly phosphatase
FGSG_01151	1063.43	1358.28	1059.68	1133.14		FGSG_01151	FGRAMPH1_01T02859	NRRL29169g_01446	aminomethyl transferase
FGSG_01152	3456.71	3815.64	3363.15	3305.46		FGSG_01152	FGRAMPH1_01T02861	NRRL29169g_01447	v-typeh+-transporting atp ase 54 kda subunit
FGSG_01153	977.817	1074.84	1108.2	1359.7		FGSG_01153	FGRAMPH1_01T02863	NRRL29169g_01448	hypothetical protein
FGSG_01154	35818.5	39640.8	28194.8	26910		FGSG_01154	FGRAMPH1_01T02865	NRRL29169g_01449	60s ribosomal L9-B
FGSG_01155	2042.63	1877.38	1948.2	2032.09		FGSG_01155	FGRAMPH1_01T02867	NRRL29169g_01450	vacuolar protein sorting-associatedprotein 26B-B
FGSG_01156	1081.92	1451.99	958.801	792.119		FGSG_01156	FGRAMPH1_01T02869	NRRL29169g_01451	dna repair rad51
FGSG_01157	2044.71	1346.4	1675.76	1530.64		FGSG_01157	FGRAMPH1_01T02871	NRRL29169g_01452	dna repair protein RAD51
FGSG_01158	13784.5	14400.1	14219.5	16808.9		FGSG_01158	FGRAMPH1_01T02873	NRRL29169g_01453	30 kDaheat shock protein
FGSG_01159	682.899	1205.28	969.946	677.846		FGSG_01159	FGRAMPH1_01T02875	NRRL29169g_01454	hypothetical protein FOWG_07428
FGSG_01160	7679.13	6173.9	7379.48	6523.39		FGSG_01160	FGRAMPH1_01T02879	NRRL29169g_01456	proteasome component C5
FGSG_01161	2219.59	2583.68	2146.08	2096.85		FGSG_01161	FGRAMPH1_01T02881	NRRL29169g_01457	phosphatidylinositol 4-kinase
FGSG_01162	532.48	797.495	864.126	1066.23		FGSG_01162	FGRAMPH1_01T02883	NRRL29169g_01458	cationdiffusion facilitator 10
FGSG_01163	3650.45	3462.06	5126.01	6737.67		FGSG_01163	FGRAMPH1_01T02887	NRRL29169g_01460	unnamed protein product
FGSG_01164	3920.82	3226.45	4212.09	3693.63		FGSG_01164	FGRAMPH1_01T02889	NRRL29169g_01461	6,7-dimethyl-8-ribityllumazine synthase
FGSG_01165	186.465	244.652	146.326	148.223		FGSG_01165	FGRAMPH1_01T02891	NRRL29169g_01462	pms1 1
FGSG_01166	1861.55	804.967	2419.68	2986.13		FGSG_01166	FGRAMPH1_01T02893	NRRL29169g_01463	integral membrane
FGSG_01167	370.592	552.805	338.218	312.232		FGSG_01167	FGRAMPH1_01T02895	NRRL29169g_01464	ribonuclease h
FGSG_01169	3311.35	1119.99	2908.76	2341.89		FGSG_01169	FGRAMPH1_01T02899	NRRL29169g_01466	Nucleotide exchange factor SIL1
FGSG_01170	905.073	934.845	885.411	951.673		FGSG_01170	FGRAMPH1_01T02903	NRRL29169g_01468	Monothiol glutaredoxin-7
FGSG_01172	448.525	418.92	482.239	438.597		FGSG_01172	FGRAMPH1_01T02911	NRRL29169g_01472	c6 zinc finger
FGSG_01174	2246.06	2278.45	2404.71	2325.96		FGSG_01174	FGRAMPH1_01T02915	NRRL29169g_01474	peroxisomal targeting signal receptor
FGSG_01175	917.419	1390.37	551.743	384.347		FGSG_01175	FGRAMPH1_01T02917	NRRL29169g_01475	ribosome biogenesis protein RPF2
FGSG_01176	702.107	1074.29	808.368	870.79		FGSG_01176	FGRAMPH1_01T02919	NRRL29169g_01476	UPC2-regulatory involved in controlof sterol uptake
FGSG_01177	2890.18	3073.34	3648.48	4357.1		FGSG_01177	FGRAMPH1_01T02925	NRRL29169g_01479	cystathionine gamma-lyase
FGSG_01179	8527.83	6946.28	7283.3	6771.23		FGSG_01179	FGRAMPH1_01T02927	NRRL29169g_01480	hypothetical protein
FGSG_01181	309.173	384.056	469.484	589.403		FGSG_01181	FGRAMPH1_01T02931	NRRL29169g_01482	hypothetical protein
FGSG_01182	974.743	875.498	911.843	914.519		FGSG_01182	FGRAMPH1_01T02933	NRRL29169g_01483	dna polymerase epsilon subunit d
FGSG_01183	1951.91	1671.44	2777.88	3798.73		FGSG_01183	FGRAMPH1_01T02935	NRRL29169g_01484	chromatin structure-remodelingcomplex subunit rsc7
FGSG_01184	1228.24	1441.15	1097.25	1048.23		FGSG_01184	FGRAMPH1_01T02937	NRRL29169g_01485	mitoticcontrol protein dis3
FGSG_01185	1039.77	1383.6	845.543	690.823		FGSG_01185	FGRAMPH1_01T02939	NRRL29169g_01486	nuclear GTP-binding protein NUG1
FGSG_01186	227.826	214.647	237.011	230.882		FGSG_01186	FGRAMPH1_01T02941	NRRL29169g_01487	glutamate-1-semialdehyde 2 ,1-aminomutase
FGSG_01187	413.976	436.773	322.167	298.486		FGSG_01187	FGRAMPH1_01T02943	NRRL29169g_01488	splicingfactor 3a subunit 2
FGSG_01188	2134.84	2300.93	2003.23	1853.03		FGSG_01188	FGRAMPH1_01T02945	NRRL29169g_01489	serine threonine-protein kinase cot-1
FGSG_01189	1003.48	1270.96	831.588	875.808		FGSG_01189	FGRAMPH1_01T02949	NRRL29169g_01491	importinner membrane translocase subunit TIM54
FGSG_01190	295.741	302.308	222.684	252.53		FGSG_01190	FGRAMPH1_01T02947	NRRL29169g_01490	hypothetical protein
FGSG_01191	677.185	933.871	1013.65	1352.8		FGSG_01191	FGRAMPH1_01T02951	NRRL29169g_01492	related to cyclin CLG1
FGSG_01193	1584.6	1864.86	1485.2	1478.62		FGSG_01193	FGRAMPH1_01T02957	NRRL29169g_01495	chromatin structure-remodelingcomplex subunit rsc7
FGSG_01194	2071.44	2070.73	2223.99	2260.8		FGSG_01194	FGRAMPH1_01T02959	NRRL29169g_01496	e3 ubiquitin-ligase ubr1
FGSG_01197	428.755	481.471	413.845	474.471		FGSG_01197	FGRAMPH1_01T02965	NRRL29169g_01499	Partnerof Y14 and mago
FGSG_01198	5198.79	3806.38	5102.65	4700.54		FGSG_01198	FGRAMPH1_01T02967	NRRL29169g_01500	26S protease subunit rpt4
FGSG_01199	12659.3	6944.56	12976.8	13056.1		FGSG_01199	FGRAMPH1_01T02969	NRRL29169g_01501	glucosamine-fructose-6-phosphateamino transferase
FGSG_01200	3810.48	3388.21	4130.78	3887.59		FGSG_01200	FGRAMPH1_01T02971	NRRL29169g_01502	20sproteasome subunit beta 7
FGSG_01201	2302.13	2997.3	2036.89	2107.05		FGSG_01201	FGRAMPH1_01T02973	NRRL29169g_01503	transcription factor mitochondrial
FGSG_01202	127.716	147.961	108.694	115.182		FGSG_01202	FGRAMPH1_01T02975	NRRL29169g_01504	hypothetical protein
FGSG_01203	2727.32	2968.74	2718.72	2670.84		FGSG_01203	FGRAMPH1_01T02977	NRRL29169g_01505	sterol-4alpha-carboxylate3-dehydrogenase(decarboxylating)
FGSG_01204	513.504	721.1	504.829	578.284		FGSG_01204	FGRAMPH1_01T02979	NRRL29169g_01506	rho-typegtpase-activating 1
FGSG_01206	416.029	331.125	388.52	422.882		FGSG_01206	FGRAMPH1_01T02985	NRRL29169g_01509	hypothetical protein
FGSG_01207	2084.85	1713.84	2049.45	2069.41		FGSG_01207	FGRAMPH1_01T02987	NRRL29169g_01510	unnamed protein product
FGSG_01208	129.426	104.966	90.1673	90.9323		FGSG_01208	FGRAMPH1_01T02989	NRRL29169g_01511	replication factor C subunit 2
FGSG_01209	695.138	531.545	489.558	493.164		FGSG_01209	FGRAMPH1_01T02991	NRRL29169g_01512	hypothetical protein
FGSG_01210	1999.39	2465.41	1941.49	1943.84		FGSG_01210	FGRAMPH1_01T02993	NRRL29169g_01513	pre-mrna-splicing factor brr2
FGSG_01211	2098.02	2300.46	1830.37	1848.75		FGSG_01211	FGRAMPH1_01T02995	NRRL29169g_01514	PWWP domain-containing 3
FGSG_01212	822.772	575.57	686.995	557.898		FGSG_01212	FGRAMPH1_01T02997	NRRL29169g_01515	origin recognition complex subunit 3
FGSG_01213	131.982	66.779	137.72	130.211		FGSG_01213	FGRAMPH1_01T02999	NRRL29169g_01516	hypothetical protein
FGSG_01216	2088.14	1796.24	2133.29	2236.7		FGSG_01216	FGRAMPH1_01T03005	NRRL29169g_01519	nuclear localization 4
FGSG_01217	7209.11	11047.4	7308.34	7068.08		FGSG_01217	FGRAMPH1_01T03009	NRRL29169g_01521	carbamoyl-phosphate synthasearginine-specific large chain
FGSG_01219	824.808	818.979	885.142	829.23		FGSG_01219	FGRAMPH1_01T03015	NRRL29169g_01524	related to DUF962 domain
FGSG_01220	781.939	808.662	644.532	619.449		FGSG_01220	FGRAMPH1_01T03017	NRRL29169g_01525	dna-directed rna polymerase ii subunit rpb7
FGSG_01221	704.526	758.424	544.294	441.727		FGSG_01221	FGRAMPH1_01T03019	NRRL29169g_01526	2,4-dihydroxyhept-2-ene-1 ,7-dioic acid aldolase
FGSG_01222	2834.01	2633.98	2649.29	2400.29		FGSG_01222	FGRAMPH1_01T03023	NRRL29169g_01528	transcription factor
FGSG_01223	112.384	152.297	42.658	36.964		FGSG_01223	FGRAMPH1_01T03025	NRRL29169g_01529	unnamed protein product
FGSG_01225	1150.58	754.07	1166.58	1202.57		FGSG_01225	FGRAMPH1_01T03029	NRRL29169g_01531	autophagy 22
FGSG_01226	5933.88	4513.27	6131.44	5490.07		FGSG_01226	FGRAMPH1_01T03033	NRRL29169g_01533	F-actincapping protein subunit beta
FGSG_01227	1501.59	1840.66	1306.67	1411.58		FGSG_01227	FGRAMPH1_01T03037	NRRL29169g_01535	C-3sterol dehydrogenase3-beta-hydroxysteroid dehydrogenase and related dehydrogenase
FGSG_01228	4550.06	4047.92	4714.82	4068.84		FGSG_01228	FGRAMPH1_01T03041	NRRL29169g_01537	hypothetical protein
FGSG_01229	1678.83	1471.2	1587.09	1633.34		FGSG_01229	FGRAMPH1_01T03043	NRRL29169g_01538	cystathionine beta-synthase
FGSG_01230	208.11	146.871	509.475	485.422		FGSG_01230	FGRAMPH1_01T03045	NRRL29169g_01539	phosphate carrier protein 2
FGSG_01231	756.532	1019.24	683.758	758.359		FGSG_01231	FGRAMPH1_01T03049	NRRL29169g_01541	ubiquitin thiol esterase
FGSG_01232	462.232	282.47	460.036	446.199		FGSG_01232	FGRAMPH1_01T03051	NRRL29169g_01542	transport yos1
FGSG_01233	779.665	776.021	657.773	534.78		FGSG_01233	FGRAMPH1_01T03053	NRRL29169g_01543	alpha--mannosyl transferase
FGSG_01234	1642.25	1617.8	1804.73	1790.16		FGSG_01234	FGRAMPH1_01T03055	NRRL29169g_01544	adenylate cyclase
FGSG_01235	779.198	822.598	697.383	605.81		FGSG_01235	FGRAMPH1_01T03057	NRRL29169g_01545	oligo-1 ,6-glucosidase
FGSG_01236	4207.73	2871.22	4025.46	3387.09		FGSG_01236	FGRAMPH1_01T03059	NRRL29169g_01546	proteasome component PUP3
FGSG_01237	2037.63	1543.66	2121.05	1822.1		FGSG_01237	FGRAMPH1_01T03061	NRRL29169g_01547	Tether containing UBX domain forGLUT4
FGSG_01238	17832	19308.2	13492.3	12402.6		FGSG_01238	FGRAMPH1_01T03063	NRRL29169g_01548	60s ribosomal l36
FGSG_01239	200.183	110.223	214.571	185.705		FGSG_01239	FGRAMPH1_01T03065	NRRL29169g_01549	hypothetical protein
FGSG_01240	473.695	413.571	476.148	518.83		FGSG_01240	FGRAMPH1_01T03067	NRRL29169g_01550	triacylglycerol lipase
FGSG_01241	12918.7	10791.5	13982.7	14140.1		FGSG_01241	FGRAMPH1_01T03069	NRRL29169g_01551	tyrosine3-monooxygenase tryptophan5-monooxygenase activation
FGSG_01242	509.143	592.18	717.96	876.34		FGSG_01242	FGRAMPH1_01T03071	NRRL29169g_01552	hypothetical protein FPSE_07608
FGSG_01243	914.484	803.815	915.724	840.332		FGSG_01243	FGRAMPH1_01T03073	NRRL29169g_01553	phosphatidylinositol-bisphosphate5-phosphatase
FGSG_01244	1666.05	1880.33	1681.23	1775.93		FGSG_01244	FGRAMPH1_01T03075	NRRL29169g_01554	related to PRP39-pre-mRNA splicingfactor
FGSG_01245	6565.88	6555.62	8536.41	7424.02		FGSG_01245	FGRAMPH1_01T03077	NRRL29169g_01555	cytochrome c peroxidase
FGSG_01247	1730.25	1575.86	1495.29	1335.48		FGSG_01247	FGRAMPH1_01T03083	NRRL29169g_01558	hypothetical protein FPSE_00447
FGSG_01248	10682.9	9249.38	11022.8	10674.2		FGSG_01248	FGRAMPH1_01T03087	NRRL29169g_01560	threonyl-tRNA synthetase
FGSG_01249	706.339	756.936	815.329	844.368		FGSG_01249	FGRAMPH1_01T03091	NRRL29169g_01562	WD repeat-containing
FGSG_01250	1230.74	1623.96	1132.32	1101.63		FGSG_01250	FGRAMPH1_01T03095	NRRL29169g_01564	beta-glucosidase btge
FGSG_01251	224.745	451.065	182.108	209.731		FGSG_01251	FGRAMPH1_01T03097	NRRL29169g_01565	mitochondrial cyt-4
FGSG_01254	236.313	311.457	237.089	266.32		FGSG_01254	FGRAMPH1_01T03109	NRRL29169g_01571	trnawybutosine-synthesizing 2
FGSG_01255	181.935	195.295	166.517	188.2		FGSG_01255	FGRAMPH1_01T03111	NRRL29169g_01572	Alpha-ketoglutarate-dependent dioxygenase alkB like 3
FGSG_01256	1231.65	932.097	1355.84	1214.11		FGSG_01256	FGRAMPH1_01T03113	NRRL29169g_01573	di-poly-cis-decaprenylcis transferase
FGSG_01257	1311.74	1334.91	1140.11	975.261		FGSG_01257	FGRAMPH1_01T03115	NRRL29169g_01574	exocystcomplex component sec10
FGSG_01263	1044.87	933.835	874.595	759.732		FGSG_01263	FGRAMPH1_01T03131	NRRL29169g_01582	dynactin subunit 2
FGSG_01264	554.245	527.826	437.233	470.168		FGSG_01264	FGRAMPH1_01T03133	NRRL29169g_01583	hypothetical protein
FGSG_01265	2276.17	2531.37	2434.58	2290.95		FGSG_01265	FGRAMPH1_01T03135	NRRL29169g_01584	sarcoplasmic endoplasmic reticulumcalcium atp ase 2
FGSG_01266	53.0142	41.5638	45.4681	51.8744		FGSG_01266	FGRAMPH1_01T03137	NRRL29169g_01585	hypothetical protein
FGSG_01267	6209.21	5129.52	5835.38	5946.4		FGSG_01267	FGRAMPH1_01T03139	NRRL29169g_01586	shwachman-bodian-diamond syndrome
FGSG_01270	531.115	499.528	463.83	494.958		FGSG_01270	FGRAMPH1_01T03145	NRRL29169g_01589	hypothetical protein
FGSG_01271	1120.94	1325.42	949.6	809.428		FGSG_01271	FGRAMPH1_01T03147	NRRL29169g_01590	plk kinase
FGSG_01273	852.933	930.353	843.729	864.404		FGSG_01273	FGRAMPH1_01T03153	NRRL29169g_01593	protoplast regeneration and killer toxin resistance
FGSG_01274	314.378	286.016	263.794	338.319		FGSG_01274	FGRAMPH1_01T03157	NRRL29169g_01595	hypothetical protein
FGSG_01276	479.221	428.372	455.166	364.494		FGSG_01276	FGRAMPH1_01T03161	NRRL29169g_01597	vacuolar atp ase assembly integral membrane VMA21
FGSG_01277	2637.74	1946.08	4026.06	6347.78		FGSG_01277	FGRAMPH1_01T03163	NRRL29169g_01598	hypothetical protein
FGSG_01278	19560.4	19827.7	14240.1	13354.7		FGSG_01278	FGRAMPH1_01T03165	NRRL29169g_01599	60s ribosomal L33
FGSG_01279	6228.52	6347.5	5859.69	6371.78		FGSG_01279	FGRAMPH1_01T03169	NRRL29169g_01601	glucose-6-phosphate 1-dehydrogenase
FGSG_01280	1036.76	1126.01	1150.8	1456.34		FGSG_01280	FGRAMPH1_01T03171	NRRL29169g_01602	mediatorof rna polymerase ii transcription subunit 14
FGSG_01281	1309.9	1626.94	1320.43	1446.72		FGSG_01281	FGRAMPH1_01T03173	NRRL29169g_01603	protoporphyrinogen oxidase
FGSG_01282	1462.69	1635.94	1344.51	1326.9		FGSG_01282	FGRAMPH1_01T03175	NRRL29169g_01604	hypothetical protein
FGSG_01283	1141.35	967.331	1185.54	1213.96		FGSG_01283	FGRAMPH1_01T03177	NRRL29169g_01605	beta-n-acetylhexosaminidase
FGSG_01284	149.955	165.915	152.344	103.651		FGSG_01284	FGRAMPH1_01T03179	NRRL29169g_01606	Cytochrome P450 52A13
FGSG_01285	524.106	535.472	486.73	455.171		FGSG_01285	FGRAMPH1_01T03181	NRRL29169g_01607	aromaticamino acid amino transferase i
FGSG_01286	129.873	94.9126	167.79	121.669		FGSG_01286	FGRAMPH1_01T03185	NRRL29169g_01609	hypothetical protein
FGSG_01287	1193.34	1197.23	1039.58	972.319		FGSG_01287	FGRAMPH1_01T03187	NRRL29169g_01610	RIC1like
FGSG_01289	1438.69	1869.41	1803.92	1914.72		FGSG_01289	FGRAMPH1_01T03191	NRRL29169g_01612	diacylglycerol pyrophosphate phosphatase
FGSG_01290	2066.55	2560.35	1816.02	1718.5		FGSG_01290	FGRAMPH1_01T03195	NRRL29169g_01614	60s ribosomal protein RML2
FGSG_01291	1783.39	2442.81	1658.39	1777		FGSG_01291	FGRAMPH1_01T03197	NRRL29169g_01615	G2 mitotic-specific cyclin-B
FGSG_01292	1256.41	981.616	1227.31	1002.34		FGSG_01292	FGRAMPH1_01T03199	NRRL29169g_01616	thocomplex subunit 3
FGSG_01293	614.771	943.05	704.79	800.493		FGSG_01293	FGRAMPH1_01T03201	NRRL29169g_01617	transcription factor
FGSG_01294	165.045	128.893	172.611	159.125		FGSG_01294	FGRAMPH1_01T03203	NRRL29169g_01618	Glutathione S-transferase omega-1
FGSG_01295	446.447	417.483	617.469	800.914		FGSG_01295	FGRAMPH1_01T03205	NRRL29169g_01619	Inorganic phosphate transporter PHO84
FGSG_01296	45.2466	77.5188	43.3465	84.4069		FGSG_01296	FGRAMPH1_01T03207	NRRL29169g_01620	acetate kinase
FGSG_01298	564.209	505.4	1117.84	1536.73		FGSG_01298	FGRAMPH1_01T03213	NRRL29169g_01623	transcription factor
FGSG_01299	1188.38	1460.97	1116.09	1045.95		FGSG_01299	FGRAMPH1_01T03217	NRRL29169g_01625	pre-mrnasplicing factor
FGSG_01300	1418.64	1673.06	1308.85	1265.38		FGSG_01300	FGRAMPH1_01T03219	NRRL29169g_01626	pre-mRNA-splicing factor clf1
FGSG_01301	3583.91	3697.25	5192.37	6772.6		FGSG_01301	FGRAMPH1_01T03221	NRRL29169g_01627	hypothetical protein
FGSG_01304	499.21	781.343	405.764	417.892		FGSG_01304	FGRAMPH1_01T03227	NRRL29169g_01630	la family
FGSG_01306	1999.96	1173.1	1960.78	1965.76		FGSG_01306	FGRAMPH1_01T03231	NRRL29169g_01632	transport SFT2
FGSG_01307	1658.98	1392.85	1995.93	2167.12		FGSG_01307	FGRAMPH1_01T03235	NRRL29169g_01634	bhlh family transcription factor
FGSG_01308	374.046	469.452	379.341	434.41		FGSG_01308	FGRAMPH1_01T03233	NRRL29169g_01633	Nitrogen permease regulator 3
FGSG_01309	1093.74	1500.61	1085.17	1039.95		FGSG_01309	FGRAMPH1_01T03237	NRRL29169g_01635	cholineethanolamine
FGSG_01310	308.248	597.095	357.809	406.567		FGSG_01310	FGRAMPH1_01T03243	NRRL29169g_01638	hypothetical protein FPSE_01406
FGSG_01311	1138.49	1787.63	1667.58	3544.57		FGSG_01311	FGRAMPH1_01T03245	NRRL29169g_01639	mfs transporter
FGSG_01312	1322.63	2063.37	1832.85	2346.38		FGSG_01312	FGRAMPH1_01T03247	NRRL29169g_01640	AGC kinase
FGSG_01313	1561.32	1226.61	1703.74	1741.47		FGSG_01313	FGRAMPH1_01T03249	NRRL29169g_01641	ap-1 transcription factor
FGSG_01314	6713.64	6890.11	5972.22	5979.85		FGSG_01314	FGRAMPH1_01T03251	NRRL29169g_01642	eukaryotic translation initiationfactor 3 subunit 7
FGSG_01315	1666.16	542.011	1346.66	1193.89		FGSG_01315	FGRAMPH1_01T03253	NRRL29169g_01644	unspecified product
FGSG_01316	12044.4	9884.78	14184.2	15485.5		FGSG_01316	FGRAMPH1_01T03255	NRRL29169g_01645	related to ABP1-actin-binding
FGSG_01317	3326.54	2606.51	3304.18	3246.26		FGSG_01317	FGRAMPH1_01T03257	NRRL29169g_01646	monothiol glutaredoxin-4
FGSG_01318	2087.76	1804.93	2725.38	2999.03		FGSG_01318	FGRAMPH1_01T03259	NRRL29169g_01647	transcription factor
FGSG_01319	227.563	287.497	257.626	316.963		FGSG_01319	FGRAMPH1_01T03261	NRRL29169g_01648	hypothetical protein
FGSG_01320	1928.28	2938.81	2016.11	2388.89		FGSG_01320	FGRAMPH1_01T03263	NRRL29169g_01649	dynamin-1
FGSG_01322	2986.08	2610.42	2723.67	2648.49		FGSG_01322	FGRAMPH1_01T03267	NRRL29169g_01651	ubiquitin family
FGSG_01323	2000.33	2020.35	1929.88	1908.59		FGSG_01323	FGRAMPH1_01T03271	NRRL29169g_01653	nuclear pore
FGSG_01324	1310.77	1070.39	1409.12	1506.19		FGSG_01324	FGRAMPH1_01T03273	NRRL29169g_01654	hypothetical protein
FGSG_01325	1383.74	1379.71	1475.18	1323.66		FGSG_01325	FGRAMPH1_01T03275	NRRL29169g_01655	hypothetical protein
FGSG_01326	2119.21	2292.51	1878.71	2125.28		FGSG_01326	FGRAMPH1_01T03277	NRRL29169g_01656	F-boxinvolved in pathogenicity
FGSG_01327	254.825	259.32	305.23	334.776		FGSG_01327	FGRAMPH1_01T03279	NRRL29169g_01657	hypothetical protein FPSE_03364
FGSG_01328	3832.12	3395.75	3714.95	3435.53		FGSG_01328	FGRAMPH1_01T03281	NRRL29169g_01658	V-typeH+-transporting atp ase subunit C
FGSG_01329	6216.66	5497.26	6577.07	6160.71		FGSG_01329	FGRAMPH1_01T03283	NRRL29169g_01659	adenylyl-sulfate kinase
FGSG_01330	3251.93	2433.74	3021.76	2964.07		FGSG_01330	FGRAMPH1_01T03285	NRRL29169g_01660	thio esterase family
FGSG_01331	1154.34	780.922	1311.11	1336.67		FGSG_01331	FGRAMPH1_01T03287	NRRL29169g_01661	hypothetical protein
FGSG_01332	810.949	1546.93	599.218	549.023		FGSG_01332	FGRAMPH1_01T03289	NRRL29169g_01662	ribosome biogenesis mak21
FGSG_01333	844.545	975.141	722.35	773.033		FGSG_01333	FGRAMPH1_01T03291	NRRL29169g_01663	prolyl-trna synthetase
FGSG_01334	1868.61	1504.8	1538.48	1332.83		FGSG_01334	FGRAMPH1_01T03293	NRRL29169g_01664	alpha subunit
FGSG_01335	148.071	118.053	96.4992	79.6165		FGSG_01335	FGRAMPH1_01T03295	NRRL29169g_01665	hypothetical protein
FGSG_01336	423.632	424.861	317.835	228.275		FGSG_01336	FGRAMPH1_01T03297	NRRL29169g_01666	origin recognition complex subunit 1
FGSG_01337	592.216	694.899	425.219	428.863		FGSG_01337	FGRAMPH1_01T03299	NRRL29169g_01667	pre-mRNA-splicing factor prp46
FGSG_01338	1513.7	1088.95	1649.66	1635.27		FGSG_01338	FGRAMPH1_01T03301	NRRL29169g_01668	26sproteasome non-atp ase regulatory subunit 10
FGSG_01339	1306.02	1261.69	1170.73	1185.36		FGSG_01339	FGRAMPH1_01T03303	NRRL29169g_01669	tataelement modulatory factor
FGSG_01340	355.074	320.059	358.401	472.189		FGSG_01340	FGRAMPH1_01T03309	NRRL29169g_01672	hypothetical protein FPSE_03378
FGSG_01341	1823.15	1475	2238.83	2162.93		FGSG_01341	FGRAMPH1_01T03307	NRRL29169g_01671	transcription factor
FGSG_01342	17226.5	686.494	16695.2	16314.1		FGSG_01342	FGRAMPH1_01T03311	NRRL29169g_01673	alternative oxidase
FGSG_01343	3711.53	3238.63	3806.04	4040.75		FGSG_01343	FGRAMPH1_01T03313	NRRL29169g_01674	translation initiation factor 3 subunit j
FGSG_01345	1279.74	1382.75	1035.26	890.209		FGSG_01345	FGRAMPH1_01T03317	NRRL29169g_01676	pre-rrna-processing pno1
FGSG_01346	56153.9	71998.7	85947.2	122382		FGSG_01346	FGRAMPH1_01T03321	NRRL29169g_01678	enolase
FGSG_01347	1467.29	1278.18	1189.81	1083.16		FGSG_01347	FGRAMPH1_01T03323	NRRL29169g_01679	bub kinase
FGSG_01348	1277.64	1064.33	985.227	905.849		FGSG_01348	FGRAMPH1_01T03325	NRRL29169g_01680	apendonuclease 1
FGSG_01349	2555.7	1491.78	3759.15	4473.35		FGSG_01349	FGRAMPH1_01T03327	NRRL29169g_01681	diacylglycerol O-acyl transferase 2A
FGSG_01350	1224.88	1303.06	1462.6	1677.15		FGSG_01350	FGRAMPH1_01T03329	NRRL29169g_01682	transcription factor
FGSG_01351	12807.8	8285.64	13837	17153.5		FGSG_01351	FGRAMPH1_01T03333	NRRL29169g_01684	mureintransglycosylase
FGSG_01352	1088.49	1042.91	1890.28	3094.11		FGSG_01352	FGRAMPH1_01T03335	NRRL29169g_01685	hypothetical protein
FGSG_01353	441.255	486.995	455.305	521.3		FGSG_01353	FGRAMPH1_01T03337	NRRL29169g_01686	histone deacetylase phd1
FGSG_01354	1093.24	1062.78	1264.05	1482.75		FGSG_01354	FGRAMPH1_01T03341	NRRL29169g_01688	Chromatin modification-related YNG2
FGSG_01355	928.775	845.06	787.086	740.054		FGSG_01355	FGRAMPH1_01T03339	NRRL29169g_01687	histidine methyl transferase 1
FGSG_01356	694.932	573.307	578.875	527.015		FGSG_01356	FGRAMPH1_01T03343	NRRL29169g_01689	acetatenon-utilizing protein 9
FGSG_01357	225.625	380.932	232.074	198.679		FGSG_01357	FGRAMPH1_01T03345	NRRL29169g_01690	atp-dependent rna helicase prh1
FGSG_01358	5006.61	3151.72	5727.91	5241.81		FGSG_01358	FGRAMPH1_01T03347	NRRL29169g_01691	synaptosomal-associated 23kda
FGSG_01359	1910.29	1464.31	2018.17	2101.8		FGSG_01359	FGRAMPH1_01T03349	NRRL29169g_01692	GTP-binding 2
FGSG_01360	873.534	503.587	759.844	704.196		FGSG_01360	FGRAMPH1_01T03351	NRRL29169g_01693	er membrane complex subunit
FGSG_01361	4703.41	3832.32	4315.11	3884.93		FGSG_01361	FGRAMPH1_01T03353	NRRL29169g_01694	uroporphyrinogen decarboxylase
FGSG_01363	300.847	221.045	428.675	527.071		FGSG_01363	FGRAMPH1_01T03361	NRRL29169g_01699	hypothetical protein
FGSG_01364	1223.88	786.547	1346.65	1380.89		FGSG_01364	FGRAMPH1_01T03365	NRRL29169g_01701	calcium-channel cch1
FGSG_01365	376.488	402.607	376.974	322.969		FGSG_01365	FGRAMPH1_01T03367	NRRL29169g_01702	hypothetical protein FPSE_11537
FGSG_01368	1011.29	756.725	848.161	840.686		FGSG_01368	FGRAMPH1_01T03375	NRRL29169g_01706	hypothetical protein
FGSG_01369	3621.66	3269.73	3541.65	3541.91		FGSG_01369	FGRAMPH1_01T03379	NRRL29169g_01708	phosphatase PP2A regulatory subunit B
FGSG_01370	540.532	345.28	495.989	525.72		FGSG_01370	FGRAMPH1_01T03381	NRRL29169g_01709	UDP-N-acetylglucosamine transporteryea4
FGSG_01371	3735.27	3899.06	4075.56	3884.86		FGSG_01371	FGRAMPH1_01T03383	NRRL29169g_01710	ampdeaminase
FGSG_01372	2109.94	2333.56	2453.19	2943.54		FGSG_01372	FGRAMPH1_01T03385	NRRL29169g_01711	related to cytoskeleton assemblycontrol SLA1
FGSG_01373	1982.57	1353.84	2034.86	1961.27		FGSG_01373	FGRAMPH1_01T03387	NRRL29169g_01712	TLC domain-containing
FGSG_01376	2080.66	2156.06	2393.73	2126.83		FGSG_01376	FGRAMPH1_01T03393	NRRL29169g_01715	reticulocyte-binding 2 like a
FGSG_01377	1327.77	1199.58	1144.09	932.292		FGSG_01377	FGRAMPH1_01T03395	NRRL29169g_01716	prefMIPS_in subunit 1
FGSG_01378	577.545	628.805	567.465	560.034		FGSG_01378	FGRAMPH1_01T03397	NRRL29169g_01717	hypothetical protein
FGSG_01381	132.018	119.373	137.655	137.371		FGSG_01381	FGRAMPH1_01T03401	NRRL29169g_01719	small nuclear ribonucleo
FGSG_01382	1759.14	2041.19	1815.87	2098.59		FGSG_01382	FGRAMPH1_01T03403	NRRL29169g_01720	amino acid transporter
FGSG_01383	668.593	664.434	602.147	524.032		FGSG_01383	FGRAMPH1_01T03405	NRRL29169g_01721	hypothetical protein
FGSG_01385	591.623	919.551	474.65	517.448		FGSG_01385	FGRAMPH1_01T03409	NRRL29169g_01723	hypothetical protein
FGSG_01386	3111.78	4957.54	2125.81	1878.8		FGSG_01386	FGRAMPH1_01T03411	NRRL29169g_01724	nucleolar GTP-binding protein 2
FGSG_01387	2289.12	2843.75	1909.8	1783.17		FGSG_01387	FGRAMPH1_01T03415	NRRL29169g_01726	hypothetical protein
FGSG_01388	1015.82	1345.19	935.156	928.105		FGSG_01388	FGRAMPH1_01T03413	NRRL29169g_01725	atp-binding sub family G (WHITE)member 2
FGSG_01389	1353.57	128.243	1668.19	2170.84		FGSG_01389	FGRAMPH1_01T03417	NRRL29169g_01727	aspartate amino transferase
FGSG_01390	4858.67	3326.66	4949.79	6158.4		FGSG_01390	FGRAMPH1_01T03419	NRRL29169g_01728	aspartic-type endopeptidase opsb
FGSG_01391	1710.09	3472.67	1518.99	1672.83		FGSG_01391	FGRAMPH1_01T03421	NRRL29169g_01729	elongation factor G 1
FGSG_01392	6092.3	6943.88	6234.55	6274.21		FGSG_01392	FGRAMPH1_01T03423	NRRL29169g_01730	homoisocitrate dehydrogenase
FGSG_01393	867.078	1050.22	1007.29	1048.99		FGSG_01393	FGRAMPH1_01T03425	NRRL29169g_01731	hypothetical protein
FGSG_01394	1283.11	1263.02	1133.56	1032.6		FGSG_01394	FGRAMPH1_01T03427	NRRL29169g_01732	30s ribosomal s8
FGSG_01395	949.214	1173.76	800.665	851.588		FGSG_01395	FGRAMPH1_01T03429	NRRL29169g_01733	Kynurenine 3-monooxygenase
FGSG_01397	2181.32	2466.31	2281.84	2344.24		FGSG_01397	FGRAMPH1_01T03433	NRRL29169g_01735	methionine aminopeptidase 1 precursor
FGSG_01398	1712.77	1333	1462.05	1228.32		FGSG_01398	FGRAMPH1_01T03435	NRRL29169g_01736	ER-derived vesicles ERV14
FGSG_01399	990.386	946.644	841.204	813.173		FGSG_01399	FGRAMPH1_01T03437	NRRL29169g_01737	mrnasplicing factor
FGSG_01401	257.373	142.033	123.16	142.991		FGSG_01401	FGRAMPH1_01T03441	NRRL29169g_01739	unnamed protein product
FGSG_01402	1935.16	1423.34	1890.29	1918.39		FGSG_01402	FGRAMPH1_01T03443	NRRL29169g_01740	hypothetical protein
FGSG_01404	949.74	820.611	986.253	990.023		FGSG_01404	FGRAMPH1_01T03451	NRRL29169g_01744	hypothetical protein
FGSG_01405	1981.14	2020.59	1900.62	1856.03		FGSG_01405	FGRAMPH1_01T03453	NRRL29169g_01745	related to hydroxyproline-rich glyco precursor
FGSG_01407	213.715	316.572	223.117	178.139		FGSG_01407	FGRAMPH1_01T03457	NRRL29169g_01747	high-affinity potassium transport
FGSG_01408	5910.05	4348.31	5325.11	5179.91		FGSG_01408	FGRAMPH1_01T03459	NRRL29169g_01748	FK506-binding protein
FGSG_01409	2024.06	2153.41	2338.45	2266.41		FGSG_01409	FGRAMPH1_01T03463	NRRL29169g_01750	hypothetical protein
FGSG_01410	1700.13	2029.94	2034.99	2401.06		FGSG_01410	FGRAMPH1_01T03465	NRRL29169g_01751	myosin-5
FGSG_01411	676.247	587.564	747.419	682.4		FGSG_01411	FGRAMPH1_01T03467	NRRL29169g_01752	palmitoyl transferase PFA4
FGSG_01412	671.894	795.714	727.617	705.556		FGSG_01412	FGRAMPH1_01T03469	NRRL29169g_01753	capsularassociated
FGSG_01414	6070.64	6554.09	5500.95	5186.58		FGSG_01414	FGRAMPH1_01T03475	NRRL29169g_01756	Laminin subunit alpha-2
FGSG_01415	2268.65	1594.8	2283.74	2407.01		FGSG_01415	FGRAMPH1_01T03477	NRRL29169g_01757	er membrane complex subunit
FGSG_01417	9660.2	7869.81	14490.3	19370.7		FGSG_01417	FGRAMPH1_01T03483	NRRL29169g_01760	O-acetylhomoserine
FGSG_01418	1876.12	1048.04	2318.68	2513.67		FGSG_01418	FGRAMPH1_01T03487	NRRL29169g_01762	hypothetical protein
FGSG_01419	1226.89	1645.62	1218.31	1021.47		FGSG_01419	FGRAMPH1_01T03491	NRRL29169g_01764	long-chain acyl-synthetase
FGSG_01420	1160.92	1012.52	1173.87	1236		FGSG_01420	FGRAMPH1_01T03493	NRRL29169g_01765	hypothetical protein
FGSG_01421	6995.52	6174.53	6936.67	5538.03		FGSG_01421	FGRAMPH1_01T03495	NRRL29169g_01766	dna replication protein YHM2
FGSG_01422	19112.6	22599.7	19376.9	18915.3		FGSG_01422	FGRAMPH1_01T03497	NRRL29169g_01767	citrate synthase
FGSG_01424	1084.03	1295.69	1264.44	1412.38		FGSG_01424	FGRAMPH1_01T03499	NRRL29169g_01768	rpb7-binding seb1
FGSG_01425	60057.7	110557	59230.2	70636.6		FGSG_01425	FGRAMPH1_01T03505	NRRL29169g_01771	plasma membrane atp ase
FGSG_01426	235.765	341.151	225.968	222.258		FGSG_01426	FGRAMPH1_01T03507	NRRL29169g_01772	myocyte-specific enhancer factor 2d
FGSG_01428	322.296	354.429	312.071	330.257		FGSG_01428	FGRAMPH1_01T03513	NRRL29169g_01775	bzip transcription factor
FGSG_01429	1815.73	2244.05	1782.63	1636.75		FGSG_01429	FGRAMPH1_01T03515	NRRL29169g_01776	nucleoporin-interacting nic96
FGSG_01430	611.96	433.546	1068.13	1529.85		FGSG_01430	FGRAMPH1_01T03517	NRRL29169g_01777	related to D-ribulo kinase
FGSG_01431	796.568	861.053	673.42	617.45		FGSG_01431	FGRAMPH1_01T03519	NRRL29169g_01778	hypothetical protein
FGSG_01432	1116.92	1579.68	1099.06	1227.42		FGSG_01432	FGRAMPH1_01T03521	NRRL29169g_01779	related to VTC2-polyphosphatesynthetase
FGSG_01433	22202.7	21159	33714	34470.8		FGSG_01433	FGRAMPH1_01T03523	NRRL29169g_01780	glutamate synthase precursor
FGSG_01434	627.032	692.439	546.089	569.791		FGSG_01434	FGRAMPH1_01T03527	NRRL29169g_01782	replicase poly 1a
FGSG_01435	1692.35	1066.35	1551.41	1426.22		FGSG_01435	FGRAMPH1_01T03529	NRRL29169g_01783	blockedearly in transport 1
FGSG_01436	6765.8	7041.65	6554.76	5851.66		FGSG_01436	FGRAMPH1_01T03531	NRRL29169g_01784	histone-specific chaperone chz1
FGSG_01437	2679.56	2017.49	2287.38	2032.77		FGSG_01437	FGRAMPH1_01T03533	NRRL29169g_01785	hypothetical protein
FGSG_01438	412.789	506.085	387.349	475.844		FGSG_01438	FGRAMPH1_01T03535	NRRL29169g_01786	phosphate system cyclin pho80
FGSG_01439	1356.88	1566.71	1487.66	1392.87		FGSG_01439	FGRAMPH1_01T03537	NRRL29169g_01787	hypothetical protein
FGSG_01442	1156.68	1354.09	1426.28	1915.04		FGSG_01442	FGRAMPH1_01T03549	NRRL29169g_01793	spt23-suppressor of ty retrotransposon
FGSG_01443	780.961	939.143	772.598	871.485		FGSG_01443	FGRAMPH1_01T03553	NRRL29169g_01795	rnase h
FGSG_01444	223.835	336.014	208.702	248.84		FGSG_01444	FGRAMPH1_01T03555	NRRL29169g_01796	trna-specific adenosine deaminase subunit tad3
FGSG_01445	1471.2	1976.99	1754.96	2170.81		FGSG_01445	FGRAMPH1_01T03557	NRRL29169g_01797	related to 6-phosphofructo-2-kinase
FGSG_01446	656.658	965.335	500.939	409.435		FGSG_01446	FGRAMPH1_01T03559	NRRL29169g_01798	u3small nucleolar rna associated
FGSG_01447	2844.58	2848.01	2551.76	2335.41		FGSG_01447	FGRAMPH1_01T03561	NRRL29169g_01799	dna-directed RNA polymerase II 33 kDapolypeptide
FGSG_01449	1164.73	1743.23	1087.08	1148		FGSG_01449	FGRAMPH1_01T03565	NRRL29169g_01801	phenylalanyl-tRNA synthetase
FGSG_01450	1801.11	1702.7	1473.75	1149.13		FGSG_01450	FGRAMPH1_01T03567	NRRL29169g_01802	inhibitor of calcineurin
FGSG_01452	553.566	706.344	496.3	470.918		FGSG_01452	FGRAMPH1_01T03571	NRRL29169g_01804	Requiredfor respiratory growthmitochondrial
FGSG_01453	443.382	442.237	477.317	456.081		FGSG_01453	FGRAMPH1_01T03573	NRRL29169g_01805	short-chain dehydrogenase reductase family
FGSG_01454	239.924	351.151	200.147	216.066		FGSG_01454	FGRAMPH1_01T03575	NRRL29169g_01806	serine threonine kinase
FGSG_01455	106.04	225.99	61.3848	70.5619		FGSG_01455	FGRAMPH1_01T03577	NRRL29169g_01807	unnamed protein product
FGSG_01457	145.077	262.156	82.4757	78.6552		FGSG_01457	FGRAMPH1_01T03581	NRRL29169g_01809	Telomeric dna-binding factor trf1
FGSG_01461	324.259	478.184	367.525	367.698		FGSG_01461	FGRAMPH1_01T03589	NRRL29169g_01813	hypothetical protein FPSE_08491
FGSG_01462	2909.18	1998.59	3035.76	2457.12		FGSG_01462	FGRAMPH1_01T03591	NRRL29169g_01814	related to pyridoxamine phosphateoxidase family
FGSG_01463	810.227	1122.27	756.083	865.775		FGSG_01463	FGRAMPH1_01T03593	NRRL29169g_01815	transcription factor
FGSG_01464	3290.18	2905.03	3133.22	3128.35		FGSG_01464	FGRAMPH1_01T03595	NRRL29169g_01816	serine threonine-protein phosphatasePP1-1
FGSG_01465	126.434	140.641	110.605	102.492		FGSG_01465	FGRAMPH1_01T03597	NRRL29169g_01817	trnawybutosine-synthesizing 2
FGSG_01466	1129.9	904.178	907.665	848.887		FGSG_01466	FGRAMPH1_01T03599	NRRL29169g_01818	secretory pathway
FGSG_01467	366.013	276.71	270.637	249.84		FGSG_01467	FGRAMPH1_01T03601	NRRL29169g_01819	origin recognition complex subunit 6
FGSG_01468	217.305	492.557	286.127	192.716		FGSG_01468	FGRAMPH1_01T03603	NRRL29169g_01820	hypothetical protein
FGSG_01469	1025.07	874.86	883.239	788.282		FGSG_01469	FGRAMPH1_01T03605	NRRL29169g_01821	3-oxoacyl-[acyl-carrier ] reductase
FGSG_01470	2638.75	2439.46	2461.53	2623.28		FGSG_01470	FGRAMPH1_01T03607	NRRL29169g_01822	zinc-finger protein ZPR1
FGSG_01472	1901.01	2367.73	1688.25	1966.89		FGSG_01472	FGRAMPH1_01T03613	NRRL29169g_01825	hypothetical protein
FGSG_01475	2831.28	3411.47	2952.89	3180.28		FGSG_01475	FGRAMPH1_01T03623	NRRL29169g_01830	cell division protease ftsH
FGSG_01476	2363.77	3935.99	2176.01	2214.73		FGSG_01476	FGRAMPH1_01T03625	NRRL29169g_01831	related to aldehyde reductase II
FGSG_01478	722.118	478.019	882.055	1095.06		FGSG_01478	FGRAMPH1_01T03631	NRRL29169g_01834	hypothetical protein
FGSG_01479	53.9765	35.6521	50.4148	74.9526		FGSG_01479	FGRAMPH1_01T03633	NRRL29169g_01835	hypothetical protein
FGSG_01480	744.243	721.287	670.044	666.611		FGSG_01480	FGRAMPH1_01T03635	NRRL29169g_01836	trna-splicing endonuclease subunitsen-54
FGSG_01481	403.167	465.027	426.842	475.542		FGSG_01481	FGRAMPH1_01T03637	NRRL29169g_01837	probable arrestin domain
FGSG_01484	132.404	24.2866	140.8	146.84		FGSG_01484	FGRAMPH1_01T03643	NRRL29169g_01840	sugar transporter family
FGSG_01485	6665.12	4003.57	7442.51	6878.79		FGSG_01485	FGRAMPH1_01T03645	NRRL29169g_01841	glucose-6-phosphate 1-epimerase
FGSG_01486	1540.15	1312	1569.85	1492.03		FGSG_01486	FGRAMPH1_01T03647	NRRL29169g_01842	phospho-2-dehydro-3-deoxyheptonatealdolase
FGSG_01487	2186.61	2179.89	2088.22	1927.48		FGSG_01487	FGRAMPH1_01T03649	NRRL29169g_01843	hypothetical protein
FGSG_01488	500.945	768.915	432.94	396.573		FGSG_01488	FGRAMPH1_01T03651	NRRL29169g_01844	hypothetical protein
FGSG_01489	127.991	125.854	134.306	133.958		FGSG_01489	FGRAMPH1_01T03653	NRRL29169g_01845	rhodopsin family partial
FGSG_01490	141.443	221.726	138.295	123.49		FGSG_01490	FGRAMPH1_01T03657	NRRL29169g_01847	ribonuclease p mrp subunit rpp1
FGSG_01491	205.052	602.464	235.999	310.031		FGSG_01491	FGRAMPH1_01T03655	NRRL29169g_01846	hypothetical protein
FGSG_01495	605.568	654.227	437.357	389.021		FGSG_01495	FGRAMPH1_01T03665	NRRL29169g_01851	Mediatorof RNA polymerase II transcription subunit 8
FGSG_01496	3312.22	5423.71	2467.16	2612.88		FGSG_01496	FGRAMPH1_01T03667	NRRL29169g_01852	choline-sulfatase
FGSG_01497	735.457	923.999	608.585	618.485		FGSG_01497	FGRAMPH1_01T03669	NRRL29169g_01853	IQ domain-containing containinggtpase activating
FGSG_01498	668.527	718.54	667.439	732.813		FGSG_01498	FGRAMPH1_01T03671	NRRL29169g_01854	sporulation rmd8
FGSG_01499	1663.7	2251.32	1672.8	1553.32		FGSG_01499	FGRAMPH1_01T03673	NRRL29169g_01855	triose-phosphate transporter
FGSG_01502	961.046	797.774	947.645	847.228		FGSG_01502	FGRAMPH1_01T03679	NRRL29169g_01858	COP9signalosome complex subunit 7a
FGSG_01503	652.795	717.733	667.043	754.262		FGSG_01503	FGRAMPH1_01T03681	NRRL29169g_01859	hypothetical protein
FGSG_01504	23336.5	25573.3	18523.8	17604.2		FGSG_01504	FGRAMPH1_01T03683	NRRL29169g_01860	60s ribosomal protein L31
FGSG_01505	1473.48	1126.58	1382.79	1216.72		FGSG_01505	FGRAMPH1_01T03685	NRRL29169g_01861	ubiquitin-conjugating enzyme E2-20 kDa
FGSG_01506	310.559	376.574	316.894	307.949		FGSG_01506	FGRAMPH1_01T03687	NRRL29169g_01862	camkcamkl chk1 kinase
FGSG_01508	1077.18	1274.16	1101.88	1112.87		FGSG_01508	FGRAMPH1_01T03693	NRRL29169g_01865	thiosulfate sulfur transferase
FGSG_01509	49549.4	43762.2	39227.4	36215.6		FGSG_01509	FGRAMPH1_01T03695	NRRL29169g_01866	40s ribosomal protein S2
FGSG_01510	491.265	584.397	448.946	428.067		FGSG_01510	FGRAMPH1_01T03697	NRRL29169g_01867	telomerelength regulator rif1
FGSG_01511	645.046	681.326	635.911	574.551		FGSG_01511	FGRAMPH1_01T03699	NRRL29169g_01868	guanine nucleotide exchange factorsynembryn
FGSG_01513	486.668	1693.63	466.642	527.791		FGSG_01513	FGRAMPH1_01T03703	NRRL29169g_01870	hypothetical protein
FGSG_01514	1435.89	1183.76	1282.72	1462.81		FGSG_01514	FGRAMPH1_01T03705	NRRL29169g_01871	hypothetical protein
FGSG_01515	475.932	562.989	826.09	1173.48		FGSG_01515	FGRAMPH1_01T03707	NRRL29169g_01872	transcription factor
FGSG_01516	20824.3	21748.4	15390.4	14291.1		FGSG_01516	FGRAMPH1_01T03709	NRRL29169g_01873	60s ribosomal protein L20
FGSG_01517	91.9239	98.8868	104.47	78.3677		FGSG_01517	FGRAMPH1_01T03711	NRRL29169g_01874	hypothetical protein
FGSG_01519	1325.82	1404.5	1216.8	1196.21		FGSG_01519	FGRAMPH1_01T03715	NRRL29169g_01876	COP9signalosome complex subunit 12
FGSG_01520	48.9056	71.1426	48.7592	46.4049		FGSG_01520	FGRAMPH1_01T03717	NRRL29169g_01877	btb poz containing
FGSG_01521	217.5	318.543	290.232	429.926		FGSG_01521	FGRAMPH1_01T03719	NRRL29169g_01878	alpha beta super family hydrolase
FGSG_01522	1770.21	1693.47	2875.06	4166.79		FGSG_01522	FGRAMPH1_01T03721	NRRL29169g_01879	phosphatase 1 regulatory subunit SDS22
FGSG_01523	2183.85	1697.97	3558.88	3439.23		FGSG_01523	FGRAMPH1_01T03723	NRRL29169g_01880	NAD(P)H-dependent D-xylose reductase
FGSG_01526	1249.74	1423.63	1319.31	1251.6		FGSG_01526	FGRAMPH1_01T03729	NRRL29169g_01883	peroxisomal long-chain fatty acidimport 2
FGSG_01527	686.832	1302.01	779.642	1067.88		FGSG_01527	FGRAMPH1_01T03731	NRRL29169g_01884	phosphatase psr1
FGSG_01528	3481.44	2370.81	3249.52	2805.44		FGSG_01528	FGRAMPH1_01T03733	NRRL29169g_01885	transport Sec61 subunit beta
FGSG_01530	1195.48	1211.36	1522.5	1594.81		FGSG_01530	FGRAMPH1_01T03737	NRRL29169g_01887	glucosylglucuronosyl
FGSG_01532	63.3299	98.5377	68.2037	90.6283		FGSG_01532	FGRAMPH1_01T03741	NRRL29169g_01889	hypothetical protein
FGSG_01533	1779.47	1321.23	1978.78	1967.4		FGSG_01533	FGRAMPH1_01T03743	NRRL29169g_01890	choline transporter
FGSG_01534	693.532	694.903	869.211	1148.13		FGSG_01534	FGRAMPH1_01T03747	NRRL29169g_01892	Ras-related RABB1b
FGSG_01535	3723.25	3282.83	3847.87	3797.02		FGSG_01535	FGRAMPH1_01T03745	NRRL29169g_01891	dolichyl-phosphate-mannose-proteinmannosyl transferase 2
FGSG_01536	1883.96	1372.3	2404.8	2992.11		FGSG_01536	FGRAMPH1_01T03749	NRRL29169g_01893	ring finger
FGSG_01537	123.758	157.391	124.602	138.451		FGSG_01537	FGRAMPH1_01T03751	NRRL29169g_01894	mitotic-spindle organizing 1
FGSG_01538	203.989	178.555	139.291	113.717		FGSG_01538	FGRAMPH1_01T03753	NRRL29169g_01895	kinetochore spc25
FGSG_01539	397.378	539.809	299.012	340.673		FGSG_01539	FGRAMPH1_01T03755	NRRL29169g_01896	rna polymerase i-specific transcription-initiationfactor rrn6
FGSG_01540	767.292	561.45	953.275	856.148		FGSG_01540	FGRAMPH1_01T03757	NRRL29169g_01897	PITH domain-containing
FGSG_01541	2544.65	2932.7	2325.79	2320.8		FGSG_01541	FGRAMPH1_01T03761	NRRL29169g_01899	60s ribosomal l3
FGSG_01543	336.635	347.145	377.709	407.014		FGSG_01543	FGRAMPH1_01T03763	NRRL29169g_01900	hypothetical protein
FGSG_01544	652.912	740.53	762.271	799.954		FGSG_01544	FGRAMPH1_01T03765	NRRL29169g_01901	Ankyrin repeat nuc-2
FGSG_01545	481.824	481.81	377.269	356.778		FGSG_01545	FGRAMPH1_01T03769	NRRL29169g_01903	atp-dependent rna helicase dhx35
FGSG_01547	2177.1	2744.13	2211.38	2616.88		FGSG_01547	FGRAMPH1_01T03775	NRRL29169g_01906	hypothetical protein
FGSG_01548	1896.68	1322.24	2792.39	3603.28		FGSG_01548	FGRAMPH1_01T03777	NRRL29169g_01907	hypothetical protein
FGSG_01550	111.674	122.478	76.5619	70.5563		FGSG_01550	FGRAMPH1_01T03781	NRRL29169g_01909	dashcomplex subunit dad2
FGSG_01551	402.808	496.698	286.23	268.212		FGSG_01551	FGRAMPH1_01T03783	NRRL29169g_01910	hypothetical protein
FGSG_01552	1734.19	1590.48	1559.24	1688.84		FGSG_01552	FGRAMPH1_01T03785	NRRL29169g_01911	retrograde transporter
FGSG_01553	1127.27	1466.14	828.71	731.901		FGSG_01553	FGRAMPH1_01T03787	NRRL29169g_01912	ribosomal rna-processing 12
FGSG_01554	771.535	838.776	1137.28	1512.06		FGSG_01554	FGRAMPH1_01T03789	NRRL29169g_01913	hypothetical protein
FGSG_01555	14766.5	10431.8	18651.8	19379.7		FGSG_01555	FGRAMPH1_01T03793	NRRL29169g_01915	ribonuclease z
FGSG_01556	343.468	338.758	383.777	395.385		FGSG_01556	FGRAMPH1_01T03795	NRRL29169g_01916	related to heterokaryon incompatibility het-6
FGSG_01557	122.235	189.631	113.924	134.287		FGSG_01557	FGRAMPH1_01T03797	NRRL29169g_01917	histidine acid
FGSG_01558	336.243	501.55	420.354	453.494		FGSG_01558	FGRAMPH1_01T03799	NRRL29169g_01918	dna damage-responsive transcriptional repressor rph1
FGSG_01560	3918.56	3144.48	4294.76	4025.45		FGSG_01560	FGRAMPH1_01T03803	NRRL29169g_01920	amino transferase
FGSG_01561	649.969	945.8	830.183	718.36		FGSG_01561	FGRAMPH1_01T03805	NRRL29169g_01921	xanthine dehydrogenase
FGSG_01562	1103.77	1245.46	1016.61	997.819		FGSG_01562	FGRAMPH1_01T03807	NRRL29169g_01922	Regulator of drug sensitivity 2
FGSG_01564	721.098	650.241	690.64	675.767		FGSG_01564	FGRAMPH1_01T03811	NRRL29169g_01924	transcription factor
FGSG_01567	914.43	745.874	712.584	633.116		FGSG_01567	FGRAMPH1_01T03819	NRRL29169g_01928	adenosine deaminase
FGSG_01569	660.018	533.186	1189.6	1326.44		FGSG_01569	FGRAMPH1_01T03823	NRRL29169g_01930	related to calpain
FGSG_01570	149.334	338.59	380.397	247.894		FGSG_01570	FGRAMPH1_01T03827	NRRL29169g_01932	cutinase precursor
FGSG_01571	58.3264	96.472	76.5209	53.7372		FGSG_01571	FGRAMPH1_01T03829	NRRL29169g_01933	hormone-sensitive lipase
FGSG_01572	23393.5	11134	24836.7	27115.1		FGSG_01572	FGRAMPH1_01T03831	NRRL29169g_01934	glutamate decarboxylase 1
FGSG_01573	1147.73	1223.05	904.21	848.144		FGSG_01573	FGRAMPH1_01T03833	NRRL29169g_01935	acetylornithine amino transferase
FGSG_01574	3035.2	2193.04	2902.12	2755.35		FGSG_01574	FGRAMPH1_01T03835	NRRL29169g_01936	related to autophagy Atg27
FGSG_01575	2443.85	2310.14	2384.52	2170.63		FGSG_01575	FGRAMPH1_01T03841	NRRL29169g_01939	translation initiation factor eif-2b subunit gamma
FGSG_01577	66.8496	87.2951	84.7854	124.019		FGSG_01577	FGRAMPH1_01T03845	NRRL29169g_01941	hypothetical protein
FGSG_01580	176.888	613.066	63.8432	29.9587		FGSG_01580	FGRAMPH1_01T03853	NRRL29169g_01945	TPA_inf:GPR1 FUN34-class plasma membrane
FGSG_01581	1310.56	1617.57	1111.56	1045.06		FGSG_01581	FGRAMPH1_01T03855	NRRL29169g_01946	3-oxoadipate enol-lactonase 2
FGSG_01582	102.741	128.912	101.625	85.5113		FGSG_01582	FGRAMPH1_01T03857	NRRL29169g_01947	rna-dependent rna polymerase 1
FGSG_01584	5.97045	42.8445	2.29788	3.92413		FGSG_01584	FGRAMPH1_01T03861	NRRL29169g_01949	multidrug resistance fnx1
FGSG_01586	391.717	217.292	344.529	296.73		FGSG_01586	FGRAMPH1_01T03871	NRRL29169g_01954	Retinol dehydrogenase 14
FGSG_01587	371.303	352.65	523.754	365		FGSG_01587	FGRAMPH1_01T03873	NRRL29169g_01955	hypothetical protein
FGSG_01588	2341.11	3793.65	1988.16	2145.56		FGSG_01588	FGRAMPH1_01T03877	NRRL29169g_01957	membrane ycf1
FGSG_01589	433.687	266.195	618.728	490.553		FGSG_01589	FGRAMPH1_01T03881	NRRL29169g_01959	hypothetical protein
FGSG_01590	92.8185	199.129	112.89	89.9796		FGSG_01590	FGRAMPH1_01T03883	NRRL29169g_01960	hypothetical protein
FGSG_01591	22551.8	26352.6	21885.1	21423.7		FGSG_01591	FGRAMPH1_01T03885	NRRL29169g_01961	mitochondrial phosphate carrier
FGSG_01592	677.991	1138.65	479.629	400.474		FGSG_01592	FGRAMPH1_01T03891	NRRL29169g_01964	related to SDA1 required for normalorganization of the actincytoskeleton
FGSG_01596	2524.53	2379.86	4550.33	4596.08		FGSG_01596	FGRAMPH1_01T03899	NRRL29169g_01968	SPR1-exo-1 ,3-beta-glucanase precursor
FGSG_01599	61.1956	92.6055	95.6737	121.721		FGSG_01599	FGRAMPH1_01T03905	NRRL29169g_01971	hypothetical protein
FGSG_01602	345.246	580.536	359.221	377.713		FGSG_01602	FGRAMPH1_01T03915	NRRL29169g_01976	hypothetical protein
FGSG_01603	10.9833	33.8831	10.2657	7.79406		FGSG_01603	FGRAMPH1_01T03917	NRRL29169g_01977	triacylglycerol lipase
FGSG_01605	5358.08	4512.87	5355.21	4875.75		FGSG_01605	FGRAMPH1_01T03925	NRRL29169g_01981	26S protease regulatory subunit 8
FGSG_01606	1842.51	1365.89	2197.39	2929.19		FGSG_01606	FGRAMPH1_01T03927	NRRL29169g_01983	ca2+:h+antiporter
FGSG_01607	30.7431	169.356	12.758	5.15774		FGSG_01607	FGRAMPH1_01T03929	NRRL29169g_01984	pectinlyase B precursor
FGSG_01608	46.3873	38.5344	68.2817	82.0806		FGSG_01608	FGRAMPH1_01T03931	NRRL29169g_01985	hypothetical protein
FGSG_01610	201.184	171.008	171.022	166.295		FGSG_01610	FGRAMPH1_01T03935	NRRL29169g_01987	unnamed protein product
FGSG_01611	237.391	275.076	217.013	213.83		FGSG_01611	FGRAMPH1_01T03937	NRRL29169g_01988	cytidylyl transferase family
FGSG_01612	1757.85	1688.46	1714.46	1803.86		FGSG_01612	FGRAMPH1_01T03939	NRRL29169g_01989	vacuolar sorting-associated 11
FGSG_01613	2190.98	1401.98	2366.25	2675.65		FGSG_01613	FGRAMPH1_01T03941	NRRL29169g_01990	hypothetical protein
FGSG_01614	336.558	134.032	292.089	290.466		FGSG_01614	FGRAMPH1_01T03943	NRRL29169g_01991	dna mismatch repair mlh3
FGSG_01615	212.902	192.46	157.224	157.144		FGSG_01615	FGRAMPH1_01T03945	NRRL29169g_01992	related to mannosylphosphorylationMNN4
FGSG_01616	112.043	91.6371	103.556	117.671		FGSG_01616	FGRAMPH1_01T03947	NRRL29169g_01993	hypothetical protein
FGSG_01617	192.015	90.3326	141.855	149.559		FGSG_01617	FGRAMPH1_01T03949	NRRL29169g_01994	Peptidoglycan-binding Lysin subgroup
FGSG_01618	440.139	263.091	374.302	384.928		FGSG_01618	FGRAMPH1_01T03953	NRRL29169g_01996	steroid5 alpha-reductase
FGSG_01619	992.192	822.599	1196.59	1332.13		FGSG_01619	FGRAMPH1_01T03955	NRRL29169g_01997	hypothetical protein
FGSG_01620	3229.31	2010.08	3281.45	3050.37		FGSG_01620	FGRAMPH1_01T03957	NRRL29169g_01998	J domain-containing
FGSG_01621	1519.41	1226.59	2437.39	1168.16		FGSG_01621	FGRAMPH1_01T03959	NRRL29169g_01999	endoglucanase 3 precursor
FGSG_01623	1306.45	1128.94	1187.81	1138.47		FGSG_01623	FGRAMPH1_01T03963	NRRL29169g_02001	transcription initiation factor TFIID subunit 10
FGSG_01624	1338.54	1119.35	1389.94	1364.59		FGSG_01624	FGRAMPH1_01T03965	NRRL29169g_02002	ERlumen protein retainingreceptor 1
FGSG_01627	1630.86	1359.75	1388.5	1432.87		FGSG_01627	FGRAMPH1_01T03973	NRRL29169g_02006	histone H2A.Z
FGSG_01628	55.8594	46.407	69.7099	81.2845		FGSG_01628	FGRAMPH1_01T03975	NRRL29169g_02007	hypothetical protein
FGSG_01629	672.075	1050.26	758.38	994.203		FGSG_01629	FGRAMPH1_01T03977	NRRL29169g_02008	pin4fha1 domain-interactingmodulates dna damagetolerance and g m cell cycleprogression
FGSG_01630	4348.46	3164.73	4782.41	4261.24		FGSG_01630	FGRAMPH1_01T03979	NRRL29169g_02009	alcohol dehydrogenase
FGSG_01631	15.03	47.9731	14.7796	37.2922		FGSG_01631	FGRAMPH1_01T03981	NRRL29169g_02010	integral membrane
FGSG_01632	2088.51	2324.11	2165.27	2524.6		FGSG_01632	FGRAMPH1_01T03983	NRRL29169g_02011	muc1extracell ular alpha--glucanglucosidase
FGSG_01633	500.717	307.541	503.119	445.484		FGSG_01633	FGRAMPH1_01T03985	NRRL29169g_02012	Bladdercancer-related BC10 partial
FGSG_01634	3100.76	3092.37	2795.37	2545.7		FGSG_01634	FGRAMPH1_01T03987	NRRL29169g_02013	hypothetical protein
FGSG_01636	212.709	254.221	312.527	394.98		FGSG_01636	FGRAMPH1_01T03991	NRRL29169g_02015	hypothetical protein
FGSG_01638	383.976	405.415	409.843	402.769		FGSG_01638	FGRAMPH1_01T03997	NRRL29169g_02018	nitrogen assimilation transcriptionfactor nit-4
FGSG_01639	409.657	636.994	494.758	539.058		FGSG_01639	FGRAMPH1_01T03999	NRRL29169g_02019	Enoyl-delta isomerase mitochondrial
FGSG_01640	411.31	377.921	334.633	268.651		FGSG_01640	FGRAMPH1_01T04001	NRRL29169g_02020	alpha-1 ,3-mannosyl transferase alg-2
FGSG_01642	146.503	192.644	130.702	128.64		FGSG_01642	FGRAMPH1_01T04009	NRRL29169g_02024	lipoate-ligase a
FGSG_01643	2605.28	2500.78	2855.32	2925.51		FGSG_01643	FGRAMPH1_01T04011	NRRL29169g_02025	chorismate synthase
FGSG_01644	285.689	276.935	324.743	347.797		FGSG_01644	FGRAMPH1_01T04013	NRRL29169g_02026	TBC domain-containing
FGSG_01645	412.803	520.454	326.481	276.38		FGSG_01645	FGRAMPH1_01T04015	NRRL29169g_02027	septation initiation networkscaffMIPS_ cdc11
FGSG_01648	22701.9	6036.24	22161.8	21932.1		FGSG_01648	FGRAMPH1_01T04021	NRRL29169g_02030	fad dependent oxido reductase
FGSG_01650	737.036	1003.16	789.568	744.474		FGSG_01650	FGRAMPH1_01T04025	NRRL29169g_02032	unnamed protein product
FGSG_01651	395.769	367.968	365.789	320.799		FGSG_01651	FGRAMPH1_01T04027	NRRL29169g_02033	hypothetical protein FOWG_01578
FGSG_01652	125.463	70.2016	92.163	94.235		FGSG_01652	FGRAMPH1_01T04029	NRRL29169g_02034	UDP-N-acetylglucosamine transferase subunit alg14
FGSG_01653	2502.75	3170.35	2146.72	2107.74		FGSG_01653	FGRAMPH1_01T04031	NRRL29169g_02035	37s ribosomal s25
FGSG_01654	512.211	704.946	467.142	513.467		FGSG_01654	FGRAMPH1_01T04035	NRRL29169g_02037	hypothetical protein
FGSG_01656	618.609	1061.71	670.59	818.377		FGSG_01656	FGRAMPH1_01T04037	NRRL29169g_02038	atp-dependent RNA helicase DOB1
FGSG_01657	402.614	277.045	410.868	396.508		FGSG_01657	FGRAMPH1_01T04039	NRRL29169g_02039	conserved membrane
FGSG_01661	70.3729	168.298	62.9453	46.9079		FGSG_01661	FGRAMPH1_01T04045	NRRL29169g_02042	taurinedioxygenase
FGSG_01662	29.8196	66.1599	22.7514	21.4323		FGSG_01662	FGRAMPH1_01T04047	NRRL29169g_02043	major facilitator super family transporter
FGSG_01664	80.6707	79.5875	53.1243	61.1085		FGSG_01664	FGRAMPH1_01T04051	NRRL29169g_02045	hypothetical protein
FGSG_01665	1984.99	2161.68	1830.53	1747.78		FGSG_01665	FGRAMPH1_01T04053	NRRL29169g_02046	striatinPro11
FGSG_01666	448.912	359.751	527.054	603.029		FGSG_01666	FGRAMPH1_01T04055	NRRL29169g_02047	dna repair RAD14
FGSG_01667	4950.33	3538.28	4731.69	3616.17		FGSG_01667	FGRAMPH1_01T04057	NRRL29169g_02048	phosphate transporter
FGSG_01669	335.623	322.857	424.928	391.426		FGSG_01669	FGRAMPH1_01T04061	NRRL29169g_02050	transcription factor
FGSG_01670	563.415	525.843	505.567	536.686		FGSG_01670	FGRAMPH1_01T04063	NRRL29169g_02051	hypothetical protein
FGSG_01671	505.102	1026.18	535.593	621.857		FGSG_01671	FGRAMPH1_01T04065	NRRL29169g_02052	tyrosine phosphatase
FGSG_01672	273469	209357	247390	251095		FGSG_01672	FGRAMPH1_01T04069	NRRL29169g_02054	pyrimidine precursor biosynthesisenzyme THI12
FGSG_01675	27.0011	303.268	27.9295	25.7583	C06	FGSG_01675	FGRAMPH1_01T04077	NRRL29169g_02058	dicarboxylic amino acid permease
FGSG_01681	47.7419	257.237	62.3732	45.4744	C06	FGSG_01681	FGRAMPH1_01T04089	NRRL29169g_02064	atp-grasp fMIPS_
FGSG_01686	1007.45	388.26	1296.74	1485.74		FGSG_01686	FGRAMPH1_01T04105	NRRL29169g_02072	alcohol dehydrogenase (NADP+)
FGSG_01687	333.399	262.866	375.201	459.716		FGSG_01687	FGRAMPH1_01T04107	NRRL29169g_02073	hypothetical protein
FGSG_01689	265.287	292.187	242.736	230.691		FGSG_01689	FGRAMPH1_01T04111	NRRL29169g_02075	methylated-dna--cysteinemethyl transferase like
FGSG_01690	850.4	1577.63	851.752	900.175		FGSG_01690	FGRAMPH1_01T04113	NRRL29169g_02076	kinesin kif21b
FGSG_01691	225.695	266.337	160.454	148.938		FGSG_01691	FGRAMPH1_01T04115	NRRL29169g_02077	crossover junction endonuclease eme1
FGSG_01693	94.8388	112.622	146.928	245.612		FGSG_01693	FGRAMPH1_01T04119	NRRL29169g_02079	hypothetical protein
FGSG_01694	1139.36	810.025	1467.06	1894.16		FGSG_01694	FGRAMPH1_01T04121	NRRL29169g_02080	hypothetical protein
FGSG_01695	528.085	282.943	1213.6	1670.64		FGSG_01695	FGRAMPH1_01T04123	NRRL29169g_02081	unnamed protein product
FGSG_01698	564.708	840.092	754.87	737.195		FGSG_01698	FGRAMPH1_01T04129	NRRL29169g_02084	related to pseudogene
FGSG_01699	855.437	1026.24	767.403	734.814		FGSG_01699	FGRAMPH1_01T04133	NRRL29169g_02086	double-strand break repair proteinmus-23
FGSG_01700	290.341	624.413	317.009	360.757		FGSG_01700	FGRAMPH1_01T04137	NRRL29169g_02088	hypothetical protein
FGSG_01701	474.87	348.921	409.888	382.868		FGSG_01701	FGRAMPH1_01T04139	NRRL29169g_02089	hypothetical protein
FGSG_01702	5570.26	4809.96	8301.52	8203.03		FGSG_01702	FGRAMPH1_01T04141	NRRL29169g_02090	hypothetical protein
FGSG_01703	1020.48	924.428	1172.03	1318.85		FGSG_01703	FGRAMPH1_01T04143	NRRL29169g_02091	pH-response regulator proteinpalA rim-20
FGSG_01705	1290.78	4838.66	2618.75	2429.03		FGSG_01705	FGRAMPH1_01T04149	NRRL29169g_02094	flotillin
FGSG_01710	1210.36	1100.22	966.296	979.042		FGSG_01710	FGRAMPH1_01T04163	NRRL29169g_02101	transporter mch1
FGSG_01712	64.0419	74.5535	54.9162	59.3909		FGSG_01712	FGRAMPH1_01T04167	NRRL29169g_02103	related to allantoate permease
FGSG_01713	2904.18	3160.5	3218	2717.37		FGSG_01713	FGRAMPH1_01T04169	NRRL29169g_02104	amido hydrolase ytcJ-like
FGSG_01717	23.5048	110.342	18.8536	32.3062		FGSG_01717	FGRAMPH1_01T04181	NRRL29169g_02110	delta-5delta-6 fatty acid desaturase
FGSG_01724	203.024	152.38	174.313	152.663		FGSG_01724	FGRAMPH1_01T04197	NRRL29169g_02118	hypothetical protein
FGSG_01725	142.564	174.227	135.197	117.092		FGSG_01725	FGRAMPH1_01T04199	NRRL29169g_02119	heterokaryon incompatibility or allele
FGSG_01727	42.9507	66.4639	55.4127	85.644		FGSG_01727	FGRAMPH1_01T04203	NRRL29169g_02121	hypothetical protein
FGSG_01730	378.871	360.576	388.883	384.636		FGSG_01730	FGRAMPH1_01T04209	NRRL29169g_02124	d-amino-acid oxidase
FGSG_01731	451.706	559.366	469.355	554.167	C07	FGSG_01731	FGRAMPH1_01T04211	NRRL29169g_02125	related to transcription SIN3 binding
FGSG_01735	1941.08	2412.07	1869.91	1801.45	C07	FGSG_01735	FGRAMPH1_01T04225	NRRL29169g_02132	transcription factor
FGSG_01739	25.1279	27.8746	46.809	44.7615	C07	FGSG_01739	FGRAMPH1_01T04233	NRRL29169g_02135	cytochrome P450 monooxygenase
FGSG_01743	9209.13	5334.57	14474.7	14477.7	C07	FGSG_01743	FGRAMPH1_01T04241	NRRL29169g_02139	acetyl-coenzyme A synthetase
FGSG_01744	3091.61	2808.94	3026.64	2427.49	C07	FGSG_01744	FGRAMPH1_01T04243	NRRL29169g_02140	Demethylmenaquinone methyl transferase
FGSG_01746	402.256	540.862	445.449	347.993		FGSG_01746	FGRAMPH1_01T04249	NRRL29169g_02143	isochorismatase family
FGSG_01747	4854.97	91.7758	4891.75	4462.09		FGSG_01747	FGRAMPH1_01T04251	NRRL29169g_02144	hypothetical protein
FGSG_01751	230.895	262.02	515.706	587.087		FGSG_01751	FGRAMPH1_01T04259	NRRL29169g_02148	hypothetical protein
FGSG_01755	228.546	207.148	226.439	169.791		FGSG_01755	FGRAMPH1_01T04267	NRRL29169g_02152	hypothetical protein
FGSG_01757	962.892	634.931	769.605	611.956		FGSG_01757	FGRAMPH1_01T04271	NRRL29169g_02154	nodulation protein L
FGSG_01759	55.1721	31.3714	83.0574	91.1825		FGSG_01759	FGRAMPH1_01T04275	NRRL29169g_02156	aldehyde dehydrogenase
FGSG_01760	124.849	144.952	165.992	185.837		FGSG_01760	FGRAMPH1_01T04277	NRRL29169g_02157	C6 finger domain
FGSG_01764	60.9071	14.2153	62.2473	76.1385		FGSG_01764	FGRAMPH1_01T04287	NRRL29169g_02163	related to hydrophobin
FGSG_01765	9855.14	4171.71	15087.8	13613.8		FGSG_01765	FGRAMPH1_01T04289	NRRL29169g_02164	microsomal epoxide hydrolase
FGSG_01767	186.305	39.9995	238.603	185.401		FGSG_01767	FGRAMPH1_01T04293	NRRL29169g_02166	pisatindemethylase
FGSG_01768	2057.57	913.157	2208.6	2089.63		FGSG_01768	FGRAMPH1_01T04299	NRRL29169g_02169	n-gnat
FGSG_01769	953.902	747.454	784.349	707.682		FGSG_01769	FGRAMPH1_01T04301	NRRL29169g_02170	hypothetical protein
FGSG_01772	204.164	81.0702	249.865	375.54		FGSG_01772	FGRAMPH1_01T04307	NRRL29169g_02173	unnamed protein product
FGSG_01773	47.4007	3.52792	20.4204	26.231		FGSG_01773	FGRAMPH1_01T04309	NRRL29169g_02174	2`-hydroxyisoflavone reductase
FGSG_01780	478.715	135.611	562.268	378.49		FGSG_01780	FGRAMPH1_01T04325	NRRL29169g_02182	hypothetical protein
FGSG_01782	1126.05	584.053	1569.86	1277.1	C08	FGSG_01782	FGRAMPH1_01T04329	NRRL29169g_02184	organichydroperoxide resistance
FGSG_01785	415.84	267.534	333.749	401.567	C08	FGSG_01785	FGRAMPH1_01T04335	NRRL29169g_02187	malic acid transport
FGSG_01787	546.371	135.105	892.77	1127.14	C08	FGSG_01787	FGRAMPH1_01T04339	NRRL29169g_02189	hypothetical protein
FGSG_01795	193.753	193.501	211.263	234.245	C08	FGSG_01795	FGRAMPH1_01T04355	NRRL29169g_02197	pathway-specific regulatory
FGSG_01796	80.9344	72.619	76.3698	99.9682		FGSG_01796	FGRAMPH1_01T04357	NRRL29169g_02198	related to 4-carboxymuconolactonedecarboxylase family
FGSG_01798	26.6723	315.811	20.7769	27.6684		FGSG_01798	FGRAMPH1_01T04361	NRRL29169g_02200	related to DUF124 domain
FGSG_01799	40.1119	110.338	55.0492	60.8296		FGSG_01799	FGRAMPH1_01T04363	NRRL29169g_02201	unnamed protein product
FGSG_01800	488.679	516.935	639.209	592.934		FGSG_01800	FGRAMPH1_01T04365	NRRL29169g_02202	unnamed protein product
FGSG_01801	82.8195	121.128	37.5129	29.2528		FGSG_01801	FGRAMPH1_01T04367	NRRL29169g_02203	glutaminase
FGSG_01803	216.75	228.655	216.873	201.724		FGSG_01803	FGRAMPH1_01T04371	NRRL29169g_02205	alpha-galactosidase C precursor
FGSG_01805	33.9044	44.0237	44.1366	60.9042		FGSG_01805	FGRAMPH1_01T04375	NRRL29169g_02207	6-hydroxy-d-nicotine oxidase
FGSG_01807	279.47	207.374	292.097	243.861		FGSG_01807	FGRAMPH1_01T04379	NRRL29169g_02209	hypothetical protein
FGSG_01808	246.936	243.332	225.729	172.49		FGSG_01808	FGRAMPH1_01T04381	NRRL29169g_02210	unnamed protein product
FGSG_01809	73.7518	96.9455	69.7406	51.6402		FGSG_01809	FGRAMPH1_01T04383	NRRL29169g_02211	alcohol dehydrogenase
FGSG_01813	150.858	143.121	177.314	122.081		FGSG_01813	FGRAMPH1_01T04391	NRRL29169g_02215	4-hydroxy-2-oxoglutarate mitochondrial
FGSG_01815	23.8275	34.4562	36.168	44.1163		FGSG_01815	FGRAMPH1_01T04395	NRRL29169g_02217	hypothetical protein
FGSG_01816	106.616	159.484	183.574	187.117		FGSG_01816	FGRAMPH1_01T04397	NRRL29169g_02218	glutathione s-transferase ii
FGSG_01819	2232.78	1178.74	3339.67	2813.74		FGSG_01819	FGRAMPH1_01T04403	NRRL29169g_02221	zeaxanthin chloroplastic
FGSG_01822	37.6184	28.6124	58.5534	50.3785		FGSG_01822	FGRAMPH1_01T04409	NRRL29169g_02224	hypothetical protein
FGSG_01825	293.309	343.626	374.873	353.584		FGSG_01825	FGRAMPH1_01T04417	NRRL29169g_02228	hypothetical protein
FGSG_01826	4612.77	2822.91	4864.4	3890.22		FGSG_01826	FGRAMPH1_01T04419	NRRL29169g_02229	methylmalonate-semialdehyde dehydrogenase
FGSG_01827	43.012	40.8536	50.6714	30.3155		FGSG_01827	FGRAMPH1_01T04421	NRRL29169g_02230	hypothetical protein
FGSG_01828	67.711	25.019	62.6455	57.2025		FGSG_01828	FGRAMPH1_01T04423	NRRL29169g_02231	hypothetical protein
FGSG_01830	54.5475	45.9982	58.0726	45.5078		FGSG_01830	FGRAMPH1_01T04427	NRRL29169g_02233	hypothetical protein
FGSG_01832	2020.76	3823.96	1331.01	1192.19		FGSG_01832	FGRAMPH1_01T04431	NRRL29169g_02235	trans-carveol dehydrogenase
FGSG_01833	116.124	197.672	121.294	85.6653		FGSG_01833	FGRAMPH1_01T04433	NRRL29169g_02236	cation-transporting atp ase 4
FGSG_01836	486.761	586.237	591.602	566.251		FGSG_01836	FGRAMPH1_01T04441	NRRL29169g_02240	glycosyl transferase family 1
FGSG_01837	4539.7	3006.8	5102.9	4844.71		FGSG_01837	FGRAMPH1_01T04443	NRRL29169g_02241	hypothetical protein
FGSG_01838	665.229	530.122	1078.33	1477.59		FGSG_01838	FGRAMPH1_01T04447	NRRL29169g_02243	hypothetical protein FPSE_11146
FGSG_01839	595.276	562.207	438.365	361.966		FGSG_01839	FGRAMPH1_01T04449	NRRL29169g_02245	dna primase large subunit
FGSG_01842	875.211	1186.21	1059.61	1185.51		FGSG_01842	FGRAMPH1_01T04457	NRRL29169g_02249	camk kinase
FGSG_01844	128.344	170.033	88.846	71.7621		FGSG_01844	FGRAMPH1_01T04463	NRRL29169g_02252	tRNA(adenine-N(1)-)-methyl transferase
FGSG_01845	1449.4	1313.21	1292.97	1425.42		FGSG_01845	FGRAMPH1_01T04467	NRRL29169g_02254	hypothetical protein
FGSG_01846	348.795	468.295	365.486	314.744		FGSG_01846	FGRAMPH1_01T04469	NRRL29169g_02255	phosphatase dcr2
FGSG_01847	1561.47	1187.1	1898.26	1938.96		FGSG_01847	FGRAMPH1_01T04471	NRRL29169g_02256	hypothetical protein
FGSG_01848	1540.31	556.318	1696.25	1709.3		FGSG_01848	FGRAMPH1_01T04475	NRRL29169g_02258	hypothetical protein
FGSG_01849	727.139	518.862	616.794	629.191		FGSG_01849	FGRAMPH1_01T04477	NRRL29169g_02259	endonuclease exonuclease phosphatase family
FGSG_01850	1206.16	917.57	1371.04	1828.15		FGSG_01850	FGRAMPH1_01T04479	NRRL29169g_02260	hypothetical protein
FGSG_01851	2518.35	1556.27	2055.52	1724.83		FGSG_01851	FGRAMPH1_01T04481	NRRL29169g_02261	hypothetical protein
FGSG_01852	575.173	604.792	766.635	905.936		FGSG_01852	FGRAMPH1_01T04485	NRRL29169g_02263	SSH4-suppressor of SHR3
FGSG_01854	1986.3	2207.17	2258.16	2407.97		FGSG_01854	FGRAMPH1_01T04491	NRRL29169g_02266	importin beta-2 subunit
FGSG_01855	145.88	180.219	133.198	125.614		FGSG_01855	FGRAMPH1_01T04493	NRRL29169g_02267	hypothetical protein
FGSG_01856	503.009	582.794	411.672	348.875		FGSG_01856	FGRAMPH1_01T04495	NRRL29169g_02268	hypothetical protein
FGSG_01857	640.024	791.285	718.617	721.692		FGSG_01857	FGRAMPH1_01T04497	NRRL29169g_02269	gluconate 5-dehydrogenase
FGSG_01858	1025.78	970.86	1250.54	1216.94		FGSG_01858	FGRAMPH1_01T04501	NRRL29169g_02271	unnamed protein product
FGSG_01861	27.6106	53.9221	24.9218	23.478		FGSG_01861	FGRAMPH1_01T04509	NRRL29169g_02275	CyclicAMP receptor A
FGSG_01863	1118.12	817.005	1100.21	971.289		FGSG_01863	FGRAMPH1_01T04515	NRRL29169g_02278	ubiquitin carboxyl-terminal hydrolasel5
FGSG_01865	3544.77	3630.13	2988.97	2663.64		FGSG_01865	FGRAMPH1_01T04519	NRRL29169g_02280	phosphatidylserine decarboxylaseproenzyme 1
FGSG_01866	7856.24	6330.68	7581.46	5915.89		FGSG_01866	FGRAMPH1_01T04521	NRRL29169g_02281	nitro reductase family
FGSG_01867	875.217	2098.14	961.221	1199.08		FGSG_01867	FGRAMPH1_01T04523	NRRL29169g_02282	fad containing
FGSG_01868	32.9647	630.577	6.79763	16.3647		FGSG_01868	FGRAMPH1_01T04525	NRRL29169g_02283	ent-kaurene oxidase
FGSG_01870	3159.48	4943.65	2548.06	2394.22		FGSG_01870	FGRAMPH1_01T04529	NRRL29169g_02285	rrna 2-o-methyl transferasefibrillarin
FGSG_01871	24419.3	22319.5	18725	17757.4		FGSG_01871	FGRAMPH1_01T04531	NRRL29169g_02286	60s ribosomal protein L17
FGSG_01872	1917.75	215.693	1794.38	1884.49		FGSG_01872	FGRAMPH1_01T04535	NRRL29169g_02288	malate dehydrogenase
FGSG_01873	2454.96	1702.26	2242.52	2177.72		FGSG_01873	FGRAMPH1_01T04537	NRRL29169g_02289	homeobox cut-like
FGSG_01874	1866.43	1956.4	1764.22	1756.87		FGSG_01874	FGRAMPH1_01T04539	NRRL29169g_02290	transforming growth factor-betareceptor-associated 1
FGSG_01875	846.85	732.603	730.874	676.066		FGSG_01875	FGRAMPH1_01T04541	NRRL29169g_02291	nicotinamide n-methyl transferase
FGSG_01877	581.61	681.904	637.943	737.607		FGSG_01877	FGRAMPH1_01T04545	NRRL29169g_02293	zinc finger PLAG1
FGSG_01881	1592.41	1437.26	1806.14	1970.05		FGSG_01881	FGRAMPH1_01T04551	NRRL29169g_02297	E3 ubiquitin-ligase synoviolin
FGSG_01884	3105.87	1864.51	3777.16	3712.07		FGSG_01884	FGRAMPH1_01T04557	NRRL29169g_02300	serine hydrolase
FGSG_01885	1873.14	2890.71	1842.96	1946.43		FGSG_01885	FGRAMPH1_01T04559	NRRL29169g_02301	abc transporter atp-binding
FGSG_01886	880.973	884.127	734.974	671.911		FGSG_01886	FGRAMPH1_01T04561	NRRL29169g_02302	hypothetical protein
FGSG_01887	5592.46	3375.32	4961.01	4367.89		FGSG_01887	FGRAMPH1_01T04563	NRRL29169g_02303	clathrinlight chain
FGSG_01889	1168.37	1328.48	1115.04	1057.99		FGSG_01889	FGRAMPH1_01T04567	NRRL29169g_02305	hypothetical protein
FGSG_01890	1318.53	1143.08	1230.53	1285.99		FGSG_01890	FGRAMPH1_01T04569	NRRL29169g_02306	syntaxin16
FGSG_01891	21629.4	15911.5	19400.6	18458.3		FGSG_01891	FGRAMPH1_01T04571	NRRL29169g_02307	Calmodulin
FGSG_01892	1999.32	1338.17	1930.22	1582.78		FGSG_01892	FGRAMPH1_01T04573	NRRL29169g_02308	mannosyl-oligosaccharide alpha-1 ,2-mannosidase
FGSG_01893	2804.51	2582.78	2790.74	2735.16		FGSG_01893	FGRAMPH1_01T04575	NRRL29169g_02309	AP-1complex subunit gamma-1
FGSG_01894	135.863	120.935	117.322	90.6912		FGSG_01894	FGRAMPH1_01T04577	NRRL29169g_02310	Oxido reductase NAD-binding domain-containing 1
FGSG_01895	1473.49	1100.07	1284.34	1313.84		FGSG_01895	FGRAMPH1_01T04579	NRRL29169g_02311	hypothetical protein
FGSG_01896	299.323	277.629	283.5	258.583		FGSG_01896	FGRAMPH1_01T04581	NRRL29169g_02312	dna polymerase IV
FGSG_01897	6261.69	4314.93	5312.26	4216.74		FGSG_01897	FGRAMPH1_01T04583	NRRL29169g_02313	glutathione s-transferase
FGSG_01898	918.696	936.995	974.869	1065.1		FGSG_01898	FGRAMPH1_01T04585	NRRL29169g_02314	metallocarboxypeptidase ecm14
FGSG_01899	679.067	670.763	730.51	784.836		FGSG_01899	FGRAMPH1_01T04587	NRRL29169g_02315	guanyl-nucleotide exchange factor
FGSG_01900	4461.46	4507.93	4408.39	4096.6		FGSG_01900	FGRAMPH1_01T04589	NRRL29169g_02316	signal recognition particle subunitsrp72
FGSG_01901	259.075	186.479	327.877	350.66		FGSG_01901	FGRAMPH1_01T04591	NRRL29169g_02317	hypothetical protein
FGSG_01902	433.825	642.461	533.096	666.869		FGSG_01902	FGRAMPH1_01T04593	NRRL29169g_02318	hypothetical protein
FGSG_01903	680.606	551.983	576.718	575.64		FGSG_01903	FGRAMPH1_01T04595	NRRL29169g_02319	transcription initiation factor tfiie subunit alpha
FGSG_01904	4123.09	4175.94	4205.32	4011.39		FGSG_01904	FGRAMPH1_01T04597	NRRL29169g_02320	related to TATA-binding associatedfactor 2N
FGSG_01905	238.284	235.458	267.904	267.271		FGSG_01905	FGRAMPH1_01T04599	NRRL29169g_02321	shortchain dehydrogenase reductase family
FGSG_01906	593.625	492.571	621.498	604.753		FGSG_01906	FGRAMPH1_01T04601	NRRL29169g_02322	N-acetyl transferase 5
FGSG_01907	1156.85	934.971	1121.96	1128.36		FGSG_01907	FGRAMPH1_01T04603	NRRL29169g_02323	hypothetical protein FPSE_09124
FGSG_01909	1854.69	1380.05	1898.79	1908.4		FGSG_01909	FGRAMPH1_01T04609	NRRL29169g_02326	integral membrane
FGSG_01910	2429.26	2362.51	1992.38	1885.88		FGSG_01910	FGRAMPH1_01T04611	NRRL29169g_02327	structural maintenance-chromosome 1
FGSG_01911	1093.4	1284.9	1066.93	1096.8		FGSG_01911	FGRAMPH1_01T04613	NRRL29169g_02328	transport sec39
FGSG_01912	5262.37	4302.33	4590.98	4235.53		FGSG_01912	FGRAMPH1_01T04615	NRRL29169g_02329	nadh:ubiquinone oxido reductase subunit
FGSG_01915	2259.75	1362.46	3100.17	3667.5		FGSG_01915	FGRAMPH1_01T04623	NRRL29169g_02333	myb-likedna-binding
FGSG_01917	10730.9	8094.96	10749.4	10037.2		FGSG_01917	FGRAMPH1_01T04631	NRRL29169g_02337	transporter SEC23
FGSG_01918	2891.56	1899.94	4464.12	3373.39		FGSG_01918	FGRAMPH1_01T04633	NRRL29169g_02338	poly polymerase beta
FGSG_01919	785.031	933.683	726.347	739.387		FGSG_01919	FGRAMPH1_01T04635	NRRL29169g_02339	exocystcomplex protein EXO70
FGSG_01920	2086.08	2050.88	1866.46	1643.66		FGSG_01920	FGRAMPH1_01T04637	NRRL29169g_02340	dna replication licensing factormcm3
FGSG_01921	1576.47	1203.83	1844.46	1779.69		FGSG_01921	FGRAMPH1_01T04639	NRRL29169g_02341	familycarbohydrate kinase
FGSG_01922	145.962	175.404	152.744	177.303		FGSG_01922	FGRAMPH1_01T04641	NRRL29169g_02342	kinase-like domain
FGSG_01923	5635.79	4954.47	5655.99	5806.04		FGSG_01923	FGRAMPH1_01T04643	NRRL29169g_02343	adenylate cyclase-associated 70k
FGSG_01924	1999.92	2631.42	1944.49	2171.45		FGSG_01924	FGRAMPH1_01T04645	NRRL29169g_02344	carnitine o-acetyl transferase
FGSG_01925	1748.8	2248.82	1496.17	1399.08		FGSG_01925	FGRAMPH1_01T04647	NRRL29169g_02345	SWI SNFand RSC complexes subunit ssr2
FGSG_01926	6909.13	5873.56	5657.05	5221.17		FGSG_01926	FGRAMPH1_01T04649	NRRL29169g_02346	electrontransfer flavoprotein subunitalpha
FGSG_01927	639.508	682.125	661.38	605.491		FGSG_01927	FGRAMPH1_01T04651	NRRL29169g_02347	ferredoxin-NADP+ reductase
FGSG_01928	513.982	619.203	370.719	384.654		FGSG_01928	FGRAMPH1_01T04653	NRRL29169g_02348	hypothetical protein
FGSG_01929	819.463	880.989	807.911	807.92		FGSG_01929	FGRAMPH1_01T04655	NRRL29169g_02349	dna mismatch repair pms2
FGSG_01930	1133.19	906.599	1339.15	1438.12		FGSG_01930	FGRAMPH1_01T04659	NRRL29169g_02351	mch1monocarboxylate permease not transporting monocarboxylate
FGSG_01931	3070.94	2522.53	2885.78	2835.9		FGSG_01931	FGRAMPH1_01T04661	NRRL29169g_02352	related to TMS1
FGSG_01932	2001.43	2022.35	2197.73	2433.36		FGSG_01932	FGRAMPH1_01T04663	NRRL29169g_02353	cystathionine beta-lyase
FGSG_01933	2267.89	2195.63	1967.75	1728.06		FGSG_01933	FGRAMPH1_01T04665	NRRL29169g_02354	atp ase family aaa domain-containingprotein 1
FGSG_01934	218.257	249.543	145.186	123.11		FGSG_01934	FGRAMPH1_01T04667	NRRL29169g_02355	Chromosome segregation pcs1
FGSG_01935	1469.24	1035.38	1177.02	1073.35		FGSG_01935	FGRAMPH1_01T04669	NRRL29169g_02356	gpi ethanolamine phosphate transferase 1
FGSG_01936	739.484	1237.08	818.946	850.737		FGSG_01936	FGRAMPH1_01T04671	NRRL29169g_02357	cutinase transcription factor 1 alpha
FGSG_01939	876.826	1016.5	859.659	885.016		FGSG_01939	FGRAMPH1_01T04683	NRRL29169g_02363	amino-acid mitochondrial
FGSG_01940	2895.41	3191.86	2890.13	3069.13		FGSG_01940	FGRAMPH1_01T04685	NRRL29169g_02364	BAR domain
FGSG_01941	9008.21	9006.29	8175.68	7446.39		FGSG_01941	FGRAMPH1_01T04687	NRRL29169g_02365	NADH-ubiquinone oxido reductase kDamitochondrial
FGSG_01942	39.8554	56.0316	34.7193	34.861		FGSG_01942	FGRAMPH1_01T04689	NRRL29169g_02366	hypothetical protein
FGSG_01943	1485.29	2573.96	2020.46	2102.92		FGSG_01943	FGRAMPH1_01T04693	NRRL29169g_02368	hypothetical protein
FGSG_01944	1692.96	1140.85	1408.7	1258.02		FGSG_01944	FGRAMPH1_01T04695	NRRL29169g_02369	related to Yip1 domain
FGSG_01946	212.804	241.484	161.717	167.149		FGSG_01946	FGRAMPH1_01T04701	NRRL29169g_02372	Ca2+:H+antiporter
FGSG_01948	970.07	1189.59	1033.3	1355.53		FGSG_01948	FGRAMPH1_01T04705	NRRL29169g_02374	transcription factor
FGSG_01950	7274.99	8702.75	7843.24	8251.51		FGSG_01950	FGRAMPH1_01T04709	NRRL29169g_02376	heat shock 70kDa 4
FGSG_01953	328.707	271.695	297.087	279.617		FGSG_01953	FGRAMPH1_01T04715	NRRL29169g_02379	gtpase-activating gyp10
FGSG_01954	1222.06	761.934	1122.93	941.074		FGSG_01954	FGRAMPH1_01T04717	NRRL29169g_02380	vps52sac2 family
FGSG_01955	19321.9	20715.4	16167.7	16252.7		FGSG_01955	FGRAMPH1_01T04719	NRRL29169g_02381	eukaryotic translation initiationfactor 5A
FGSG_01956	40016.6	36081.6	29198.4	25569.2		FGSG_01956	FGRAMPH1_01T04723	NRRL29169g_02383	ubiquitin-60S ribosomal L40
FGSG_01957	1605.89	1002.4	1281.19	1088.78		FGSG_01957	FGRAMPH1_01T04725	NRRL29169g_02384	yip1 family
FGSG_01958	1063.44	1092.95	970.79	805.864		FGSG_01958	FGRAMPH1_01T04727	NRRL29169g_02385	Thiosulfate sulfur transferasemitochondrial
FGSG_01959	2170.7	4001.38	2678.7	3294.05		FGSG_01959	FGRAMPH1_01T04729	NRRL29169g_02386	cytochrome P450 61
FGSG_01963	828.5	756.607	722.051	639.698		FGSG_01963	FGRAMPH1_01T04737	NRRL29169g_02390	[3-methyl-2-oxobutanoate dehydrogenase [lipoamide]]mitochondrial
FGSG_01964	8357.14	3648.48	10325.5	12029		FGSG_01964	FGRAMPH1_01T04741	NRRL29169g_02392	chitin synthase
FGSG_01965	1526.35	719.291	2440.12	3291.19		FGSG_01965	FGRAMPH1_01T04745	NRRL29169g_02394	hypothetical protein FPSE_09195
FGSG_01967	5176.28	3866.27	5255.8	4817.83		FGSG_01967	FGRAMPH1_01T04751	NRRL29169g_02397	inositolmono phosphatase 2
FGSG_01968	1005.85	1460.36	810.352	798.825		FGSG_01968	FGRAMPH1_01T04753	NRRL29169g_02398	lupus la
FGSG_01969	1005.89	1076.91	1138.39	1412		FGSG_01969	FGRAMPH1_01T04755	NRRL29169g_02399	cytosolic phospholipase a2 zeta
FGSG_01970	1318.58	1850.61	1134.95	1160.91		FGSG_01970	FGRAMPH1_01T04757	NRRL29169g_02400	54s ribosomal mitochondrial
FGSG_01972	5196.84	8609.9	5486.48	6412.27		FGSG_01972	FGRAMPH1_01T04761	NRRL29169g_02402	bifunctional p-450:nadph-p450 reductase
FGSG_01973	547.69	1087.62	514.818	815.466		FGSG_01973	FGRAMPH1_01T04767	NRRL29169g_02405	phospholipase d
FGSG_01974	18334.8	16373.7	17598.5	16888.1		FGSG_01974	FGRAMPH1_01T04769	NRRL29169g_02406	glycolipid transfer
FGSG_01975	2253.81	1690.92	2742.3	3446.41		FGSG_01975	FGRAMPH1_01T04771	NRRL29169g_02407	arylacetamide deacetylase
FGSG_01977	1019.26	389.237	1187.72	717.778		FGSG_01977	FGRAMPH1_01T04775	NRRL29169g_02410	hypothetical protein FPSE_09213
FGSG_01980	952.375	582.417	921.875	823.859		FGSG_01980	FGRAMPH1_01T04783	NRRL29169g_02414	gnat family
FGSG_01982	127.191	159.238	122.02	118.562		FGSG_01982	FGRAMPH1_01T04787	NRRL29169g_02416	extracell ular dioxygenase
FGSG_01983	79.141	86.2415	34.7625	47.1988		FGSG_01983	FGRAMPH1_01T04789	NRRL29169g_02417	hypothetical protein FPSE_05748
FGSG_01985	451.293	395.763	361.026	349.296		FGSG_01985	FGRAMPH1_01T04793	NRRL29169g_02420	polyamine n-acetyl transferase 1
FGSG_01992	668.459	605.228	725.65	738.51		FGSG_01992	FGRAMPH1_01T04809	NRRL29169g_02428	Arginine metabolism regulation II
FGSG_01995	182.968	239.43	157.98	172.567		FGSG_01995	FGRAMPH1_01T04815	NRRL29169g_02431	na+ h+antiporter
FGSG_01997	819.308	1.61033	6.69768	41.63		FGSG_01997	FGRAMPH1_01T04819	NRRL29169g_02433	mfsgeneral substrate transporter
FGSG_02000	954.373	815.996	1236.47	1274.54		FGSG_02000	FGRAMPH1_01T04825	NRRL29169g_02437	glutathione s-transferase
FGSG_02001	20224.6	2905.89	23117.1	29045.4		FGSG_02001	FGRAMPH1_01T04827	NRRL29169g_02438	phosphatidylserine decarboxylase
FGSG_02002	634.169	691.759	759.129	828.128		FGSG_02002	FGRAMPH1_01T04829	NRRL29169g_02439	hypothetical protein
FGSG_02003	45.8048	38.633	54.7612	51.1243		FGSG_02003	FGRAMPH1_01T04831	NRRL29169g_02440	rhamnogalacturonate lyase c
FGSG_02004	2160.58	1912.31	3149.27	4325.09		FGSG_02004	FGRAMPH1_01T04837	NRRL29169g_02443	hypothetical protein
FGSG_02007	247.174	433.447	170.552	160.307		FGSG_02007	FGRAMPH1_01T04847	NRRL29169g_02449	hypothetical protein FPSE_05722
FGSG_02008	2239.06	1799.64	2599.2	2768.13		FGSG_02008	FGRAMPH1_01T04849	NRRL29169g_02450	type-III integral membrane involved incopper and iron homeostasis
FGSG_02009	343.865	242.69	341.519	332.909		FGSG_02009	FGRAMPH1_01T04851	NRRL29169g_02451	mediatorcomplex
FGSG_02010	780.842	1061.34	753.441	865.147		FGSG_02010	FGRAMPH1_01T04853	NRRL29169g_02452	transcription initiation factor TFIID subunit 5
FGSG_02011	2464.54	2696.06	2655.81	2928.52		FGSG_02011	FGRAMPH1_01T04855	NRRL29169g_02453	vacuolar sorting-associated vps5
FGSG_02012	894.48	1056.69	768.57	688.499		FGSG_02012	FGRAMPH1_01T04857	NRRL29169g_02454	50s ribosomal
FGSG_02013	386.611	461.782	243.788	230.063		FGSG_02013	FGRAMPH1_01T04859	NRRL29169g_02455	molecular chaperone
FGSG_02014	48944.7	50302.5	44500.6	37988.6		FGSG_02014	FGRAMPH1_01T04861	NRRL29169g_02456	heat shock protein 90
FGSG_02015	567.174	591.522	572.67	528.351		FGSG_02015	FGRAMPH1_01T04863	NRRL29169g_02457	chlorogenic acid esterase precursor
FGSG_02016	426.473	388.537	395.601	467.076		FGSG_02016	FGRAMPH1_01T04865	NRRL29169g_02458	sterol o-acyl transferase
FGSG_02018	3213.61	1131.83	5308.29	4111.25		FGSG_02018	FGRAMPH1_01T04875	NRRL29169g_02463	hypothetical protein
FGSG_02019	851.71	638.678	1326.44	2608.55		FGSG_02019	FGRAMPH1_01T04877	NRRL29169g_02464	lipidphosphate phosphatase 2
FGSG_02020	98.3388	32.3243	115.171	105.395		FGSG_02020	FGRAMPH1_01T04879	NRRL29169g_02465	hypothetical protein
FGSG_02022	118553	59313	152177	178661		FGSG_02022	FGRAMPH1_01T04885	NRRL29169g_02468	1,3-beta-glucanosyl transferase gel4 precursor
FGSG_02023	152.402	28.6455	145.022	163.167		FGSG_02023	FGRAMPH1_01T04887	NRRL29169g_02469	hypothetical protein
FGSG_02025	2691.03	2683	2754.04	2426.24		FGSG_02025	FGRAMPH1_01T04891	NRRL29169g_02471	abc transporter atp-binding ARB1
FGSG_02026	2604.65	2732.94	2815.12	2486.59		FGSG_02026	FGRAMPH1_01T04893	NRRL29169g_02472	dna helicase ino80
FGSG_02027	273.534	182.128	316.363	358.788		FGSG_02027	FGRAMPH1_01T04897	NRRL29169g_02474	hypothetical protein
FGSG_02028	8103.08	6857.19	8258	7440.19		FGSG_02028	FGRAMPH1_01T04899	NRRL29169g_02475	26S protease regulatory subunit 4
FGSG_02029	2452.93	1199.93	2400.64	2246.92		FGSG_02029	FGRAMPH1_01T04901	NRRL29169g_02476	ubiquitin-conjugating enzyme E2-24 kDa
FGSG_02030	5404.96	6717.06	5029.74	4697.06		FGSG_02030	FGRAMPH1_01T04903	NRRL29169g_02477	succinyl-CoA ligase subunit alpha-1
FGSG_02031	59.986	80.6732	64.3745	54.4726		FGSG_02031	FGRAMPH1_01T04905	NRRL29169g_02478	transporter mch4
FGSG_02034	2068.2	2321.42	1835.55	1822.65		FGSG_02034	FGRAMPH1_01T04911	NRRL29169g_02481	alcohol dehydrogenase 1
FGSG_02035	6626	43.0164	9963.98	5910.11		FGSG_02035	FGRAMPH1_01T04915	NRRL29169g_02483	vegetative incompatibility het-e-1
FGSG_02036	76.2316	696.399	15.7617	21.1773		FGSG_02036	FGRAMPH1_01T04917	NRRL29169g_02484	hypothetical protein
FGSG_02037	261.988	93.8889	188.93	216.187		FGSG_02037	FGRAMPH1_01T04919	NRRL29169g_02485	hypothetical protein
FGSG_02038	13263.2	2050.63	4681.33	6456.43		FGSG_02038	FGRAMPH1_01T04921	NRRL29169g_02486	quinoneoxido reductase 2
FGSG_02039	96.0625	160.861	106.958	104.803		FGSG_02039	FGRAMPH1_01T04923	NRRL29169g_02487	related to TOL
FGSG_02040	905.43	856.784	758.769	632.917		FGSG_02040	FGRAMPH1_01T04925	NRRL29169g_02488	elongator complex protein 3
FGSG_02041	920.104	883.736	794.547	796.516		FGSG_02041	FGRAMPH1_01T04927	NRRL29169g_02489	Solute carrier family 25 member 45
FGSG_02043	2493.57	2411.57	2505.73	2513.25		FGSG_02043	FGRAMPH1_01T04933	NRRL29169g_02492	glucose-repressible alcohol dehydrogenase transcriptionaleffector
FGSG_02044	751.286	1301.19	776.566	992.483		FGSG_02044	FGRAMPH1_01T04935	NRRL29169g_02493	sam-containing containing
FGSG_02045	76.576	67.7626	76.9672	103.139		FGSG_02045	FGRAMPH1_01T04937	NRRL29169g_02494	LYRmotif-containing 5
FGSG_02047	1652.14	1874.45	2013.25	2182.56		FGSG_02047	FGRAMPH1_01T04941	NRRL29169g_02496	ubiquitination network signaling acrB
FGSG_02048	1018.85	1147.25	1000.29	1075.77		FGSG_02048	FGRAMPH1_01T04943	NRRL29169g_02497	retinoic acid induced 16
FGSG_02049	3402.29	1613.57	4742.13	4200.25		FGSG_02049	FGRAMPH1_01T04945	NRRL29169g_02498	hypothetical protein
FGSG_02050	32487.7	6507.6	12946.3	22070.3		FGSG_02050	FGRAMPH1_01T04947	NRRL29169g_02499	hypothetical protein
FGSG_02051	156809	45818.7	102937	127426		FGSG_02051	FGRAMPH1_01T04949	NRRL29169g_02500	superoxide dismutase
FGSG_02052	234.459	56.7125	133.689	235.248		FGSG_02052	FGRAMPH1_01T04951	NRRL29169g_02501	hypothetical protein
FGSG_02053	1131.17	868.089	1258.39	1322.3		FGSG_02053	FGRAMPH1_01T04953	NRRL29169g_02502	transcription factor
FGSG_02054	859.191	861.176	688.6	611.176		FGSG_02054	FGRAMPH1_01T04955	NRRL29169g_02503	kinesin family member c1
FGSG_02058	560.838	635.975	456.951	471.431		FGSG_02058	FGRAMPH1_01T04965	NRRL29169g_02508	atp-dependent clp protease subunit
FGSG_02059	42.3543	44.4634	72.6098	77.1636		FGSG_02059	FGRAMPH1_01T04967	NRRL29169g_02509	alpha-galactosidase b
FGSG_02060	1362.07	1320.67	1300.66	1163.04		FGSG_02060	FGRAMPH1_01T04971	NRRL29169g_02511	hrt2-high level expression reducedty3 transposition
FGSG_02063	674.036	1165.55	432.303	307.835		FGSG_02063	FGRAMPH1_01T04977	NRRL29169g_02514	dihydrodipicolinate synthetase
FGSG_02064	62.7688	122.427	25.2279	14.2257		FGSG_02064	FGRAMPH1_01T04979	NRRL29169g_02515	quinate permease
FGSG_02066	397.686	279.167	491.595	555.227		FGSG_02066	FGRAMPH1_01T04983	NRRL29169g_02517	HXT2-Hexose facilitator of moderatelylow affinity for glucose
FGSG_02067	311.439	305.099	357.597	371.731		FGSG_02067	FGRAMPH1_01T04985	NRRL29169g_02518	beta-insoluble isoenzyme cwinv1
FGSG_02069	42.9901	35.5378	40.9368	41.8078		FGSG_02069	FGRAMPH1_01T04993	NRRL29169g_02522	5-nucleotidase
FGSG_02071	821.168	741.097	1054.4	1275.85		FGSG_02071	FGRAMPH1_01T04997	NRRL29169g_02524	related to acetyl transferase
FGSG_02072	380.27	358.162	342.282	346.029		FGSG_02072	FGRAMPH1_01T04999	NRRL29169g_02525	nad+ kinase
FGSG_02073	423.48	614.981	728.363	850.107		FGSG_02073	FGRAMPH1_01T05001	NRRL29169g_02526	lysophospholipase 2
FGSG_02074	95.096	25.3156	25.3924	36.5399		FGSG_02074	FGRAMPH1_01T05003	NRRL29169g_02527	hypothetical protein FLAG1_07222
FGSG_02075	2276.12	2250.48	2074.02	2141.51		FGSG_02075	FGRAMPH1_01T05005	NRRL29169g_02528	related to oxido reductase
FGSG_02077	7591.7	12579.7	11153.4	12070.1		FGSG_02077	FGRAMPH1_01T05009	NRRL29169g_02530	hemoglobin andhemoglobin-haptoglobin-binding
FGSG_02078	1914.7	1183.09	1656.98	1533.51		FGSG_02078	FGRAMPH1_01T05011	NRRL29169g_02531	hypothetical protein
FGSG_02079	591.782	688.27	698.362	806.113		FGSG_02079	FGRAMPH1_01T05013	NRRL29169g_02532	aminopeptidase y
FGSG_02082	302.75	169.078	371.893	466.464		FGSG_02082	FGRAMPH1_01T05023	NRRL29169g_02537	lipaseclass 3
FGSG_02083	3202.25	3599.35	3514.24	4047.12		FGSG_02083	FGRAMPH1_01T05025	NRRL29169g_02538	C6 zinc finger
FGSG_02084	487.597	427.367	527.697	456.471		FGSG_02084	FGRAMPH1_01T05027	NRRL29169g_02539	related to RTM1
FGSG_02087	1201.08	600.066	851.728	782.083		FGSG_02087	FGRAMPH1_01T05035	NRRL29169g_02543	taurine catabolism dioxygenase
FGSG_02090	1303.98	1089.04	1303.02	1260.35		FGSG_02090	FGRAMPH1_01T05041	NRRL29169g_02546	phosphatase family
FGSG_02091	266.279	240.667	286.598	266.846		FGSG_02091	FGRAMPH1_01T05045	NRRL29169g_02548	mRNA-decapping enzyme
FGSG_02092	4098.85	2409.25	4200.29	3747.53		FGSG_02092	FGRAMPH1_01T05043	NRRL29169g_02547	probable cytosceletal binding
FGSG_02093	134.791	147.62	107.085	121.252		FGSG_02093	FGRAMPH1_01T05049	NRRL29169g_02550	pth1 family peptidyl-trna hydrolase
FGSG_02095	1429.99	1334.2	1436.6	1602.53		FGSG_02095	FGRAMPH1_01T05053	NRRL29169g_02552	F-boxand leucine-rich repeat GRR1
FGSG_02096	1729.77	2260.5	1623.4	1845.43		FGSG_02096	FGRAMPH1_01T05057	NRRL29169g_02554	altered inheritance of mitochondriamitochondrial
FGSG_02097	7301.96	6731.89	7204.89	7313.66		FGSG_02097	FGRAMPH1_01T05055	NRRL29169g_02553	glutaredoxin 3
FGSG_02098	2420.62	2251.8	3068.99	3305.7		FGSG_02098	FGRAMPH1_01T05059	NRRL29169g_02555	hypothetical protein
FGSG_02099	23836.3	25113.9	18843	17875.5		FGSG_02099	FGRAMPH1_01T05061	NRRL29169g_02556	60s ribosomal protein L16
FGSG_02100	4910.78	2705.62	5038.41	4522.95		FGSG_02100	FGRAMPH1_01T05063	NRRL29169g_02557	translocation sec72
FGSG_02101	401.403	655.185	521.036	628.51		FGSG_02101	FGRAMPH1_01T05065	NRRL29169g_02558	hypothetical protein FPSE_00525
FGSG_02104	28.189	59.7484	43.4818	73.3496		FGSG_02104	FGRAMPH1_01T05073	NRRL29169g_02562	hypothetical protein
FGSG_02105	2048.15	1815.03	1895.56	1878.7		FGSG_02105	FGRAMPH1_01T05071	NRRL29169g_02561	AP-2complex subunit mu-1
FGSG_02106	140.856	163.642	128.921	191.93		FGSG_02106	FGRAMPH1_01T05075	NRRL29169g_02563	phospholipase d
FGSG_02109	28.2077	40.9741	23.0653	20.1848		FGSG_02109	FGRAMPH1_01T05085	NRRL29169g_02568	hypothetical protein
FGSG_02114	4.08318	36.3674	6.64655	5.07318	C09	FGSG_02114	FGRAMPH1_01T05095	NRRL29169g_02574	related to cytochrome P450 7B1
FGSG_02115	15.6549	76.7453	17.1656	25.3798	C09	FGSG_02115	FGRAMPH1_01T05097	NRRL29169g_02575	tri7-trichothecene biosynthesis
FGSG_02117	132.966	344.975	161.169	229.401	C09	FGSG_02117	FGRAMPH1_01T05101	NRRL29169g_02577	ent-kaurene oxidase
FGSG_02118	13.1838	64.7415	24.969	16.8469	C09	FGSG_02118	FGRAMPH1_01T05103	NRRL29169g_02578	hypothetical protein
FGSG_02119	13.5079	67.0537	8.9759	13.4105	C09	FGSG_02119	FGRAMPH1_01T05105	NRRL29169g_02579	hypothetical protein
FGSG_02120	51.124	25.0605	95.0701	115.895	C09	FGSG_02120	FGRAMPH1_01T05107	NRRL29169g_02580	hypothetical protein
FGSG_02121	63.9629	35.2144	53.0787	64.8774	C09	FGSG_02121	FGRAMPH1_01T05109	NRRL29169g_02581	metal-dependent amidase aminoacylasecarboxypeptidase
FGSG_02125	427.489	1188.6	444.025	550.838		FGSG_02125	FGRAMPH1_01T05119	NRRL29169g_02586	tgf beta induced ig-h3 precursor
FGSG_02126	299.443	341.56	214.635	244.713		FGSG_02126	FGRAMPH1_01T05123	NRRL29169g_02588	cyclin h
FGSG_02127	1879.74	1432.71	1533.24	1666.04		FGSG_02127	FGRAMPH1_01T05125	NRRL29169g_02589	related to lysophosphatidic acidacyl transferase endophilininvolved in synaptic vesicleformation
FGSG_02130	28.8364	40.7346	48.7464	39.7954		FGSG_02130	FGRAMPH1_01T05131	NRRL29169g_02592	NFX1-type zinc finger-containing 1
FGSG_02137	876.161	982.88	989.632	1475.59	C10	FGSG_02137	FGRAMPH1_01T05149	NRRL29169g_02601	cytochrome-b5 reductase
FGSG_02138	550.802	772.874	780.154	1332.87	C10	FGSG_02138	FGRAMPH1_01T05151	NRRL29169g_02602	cytochrome p450 oxido reductase
FGSG_02139	1084.79	6108.79	3689.95	6929.72	C10	FGSG_02139	FGRAMPH1_01T05153	NRRL29169g_02603	Canalicular multispecific organicanion transporter 2
FGSG_02140	15.3852	30.5377	22.3673	45.4202		FGSG_02140	FGRAMPH1_01T05155	NRRL29169g_02604	heterokaryon incompatibility
FGSG_02141	630.759	860.115	550.461	456.693		FGSG_02141	FGRAMPH1_01T05157	NRRL29169g_02605	hypothetical protein
FGSG_02142	251.222	244.914	161.151	170.82		FGSG_02142	FGRAMPH1_01T05159	NRRL29169g_02606	cell surface ferroxidase
FGSG_02143	464.534	473.252	416.04	406.845		FGSG_02143	FGRAMPH1_01T05161	NRRL29169g_02607	high-affinity iron transporter
FGSG_02144	1404.03	1346.99	1336.13	1309.8		FGSG_02144	FGRAMPH1_01T05163	NRRL29169g_02608	hypothetical protein
FGSG_02145	646.405	442.942	236.476	296.099		FGSG_02145	FGRAMPH1_01T05167	NRRL29169g_02610	high-affinity methionine permease
FGSG_02146	129.95	139.267	108.515	115.811		FGSG_02146	FGRAMPH1_01T05169	NRRL29169g_02611	succinyl-:3-keto acid-coenzyme a transferase
FGSG_02148	403.688	272.104	323.065	316.329		FGSG_02148	FGRAMPH1_01T05173	NRRL29169g_02613	conserved mitochondrial
FGSG_02151	232.888	600.45	109.913	94.0746		FGSG_02151	FGRAMPH1_01T05179	NRRL29169g_02616	DUF895 domain membrane
FGSG_02154	55.6121	151.862	38.5288	29.3412		FGSG_02154	FGRAMPH1_01T05189	NRRL29169g_02618	unnamed protein product
FGSG_02155	14.1151	93.5524	9.3426	8.73672		FGSG_02155	FGRAMPH1_01T05193	NRRL29169g_02620	integral membrane
FGSG_02160	36.9841	62.0959	40.8464	38.2735		FGSG_02160	FGRAMPH1_01T05203	NRRL29169g_02625	aldehyde dehydrogenase
FGSG_02161	86.0021	68.9686	75.9451	69.4567		FGSG_02161	FGRAMPH1_01T05205	NRRL29169g_02626	hypothetical protein
FGSG_02163	5551.04	7106.23	4232.6	4304.15		FGSG_02163	FGRAMPH1_01T05211	NRRL29169g_02629	familysulfate permease
FGSG_02165	1198.05	740.261	1029.83	911.862		FGSG_02165	FGRAMPH1_01T05215	NRRL29169g_02631	alcohol dehydrogenase
FGSG_02168	44.8844	107.97	36.6016	34.9967		FGSG_02168	FGRAMPH1_01T05225	NRRL29169g_02636	arg8-acetylornithine amino transferase
FGSG_02170	197.25	115.232	167.938	170.655		FGSG_02170	FGRAMPH1_01T05229	NRRL29169g_02638	related to chitinase
FGSG_02182	26.9824	39.2327	24.773	26.9169		FGSG_02182	FGRAMPH1_01T05261	NRRL29169g_02654	hypothetical protein
FGSG_02184	24.4975	41.8296	16.3008	8.10062		FGSG_02184	FGRAMPH1_01T05265	NRRL29169g_02656	hypothetical protein
FGSG_02186	31.6813	33.8542	37.8797	41.1938		FGSG_02186	FGRAMPH1_01T05269	NRRL29169g_02658	aaa family atp ase
FGSG_02189	337.195	390.032	306.635	262.862		FGSG_02189	FGRAMPH1_01T05275	NRRL29169g_02661	N(4)-( beta-N-acetylglucosaminyl)-L-asparaginase
FGSG_02191	1287.86	1152.28	1209.39	1136.89		FGSG_02191	FGRAMPH1_01T05279	NRRL29169g_02663	phosphatidylinositol class t
FGSG_02193	650.447	650.889	596.378	488.496		FGSG_02193	FGRAMPH1_01T05283	NRRL29169g_02665	hypothetical protein
FGSG_02199	324.536	348.273	264.642	241.941		FGSG_02199	FGRAMPH1_01T05305	NRRL29169g_02673	hypothetical protein
FGSG_02201	32.5761	23.8715	37.6034	65.9913		FGSG_02201	FGRAMPH1_01T05309	NRRL29169g_02677	hypothetical protein
FGSG_02202	88.1452	187.211	188.678	144.881		FGSG_02202	FGRAMPH1_01T05311	NRRL29169g_02678	hypothetical protein
FGSG_02203	812.545	1394.16	657.094	537.512		FGSG_02203	FGRAMPH1_01T05313	NRRL29169g_02679	d-3-phosphoglycerate dehydrogenase
FGSG_02204	1585.08	3347.05	1959.19	1789.26		FGSG_02204	FGRAMPH1_01T05315	NRRL29169g_02680	serine carboxypeptidase s28
FGSG_02210	270.353	395.612	298.592	310.311		FGSG_02210	FGRAMPH1_01T05329	NRRL29169g_02687	7-alpha-hydroxysteroid dehydrogenase
FGSG_02211	64.8708	116.181	64.3217	37.4544		FGSG_02211	FGRAMPH1_01T05331	NRRL29169g_02688	cis-3-chloroacrylic partial
FGSG_02212	312.08	496.26	190.852	167.003		FGSG_02212	FGRAMPH1_01T05333	NRRL29169g_02689	mitochondrial chaperone bcs1
FGSG_02213	47.2468	148.022	96.6087	47.7209		FGSG_02213	FGRAMPH1_01T05335	NRRL29169g_02690	hypothetical protein
FGSG_02215	367.126	276.403	447.687	504.111		FGSG_02215	FGRAMPH1_01T05339	NRRL29169g_02692	transcription factor
FGSG_02216	10.9662	270.256	6.80549	5.64554		FGSG_02216	FGRAMPH1_01T05341	NRRL29169g_02693	lipoxygenase 1
FGSG_02217	13.4846	426.149	11.7837	12.1119		FGSG_02217	FGRAMPH1_01T05343	NRRL29169g_02694	catalase
FGSG_02218	12541	254.722	10890.9	8979.16		FGSG_02218	FGRAMPH1_01T05345	NRRL29169g_02695	ab hydrolase super family
FGSG_02220	381.557	545.074	230.54	396.413		FGSG_02220	FGRAMPH1_01T05353	NRRL29169g_02699	aldehyde dehydrogenase
FGSG_02223	50.5053	76.8186	51.5441	45.9761		FGSG_02223	FGRAMPH1_01T05361	NRRL29169g_02704	hypothetical protein
FGSG_02224	1122.49	857.817	1226.79	1042.75		FGSG_02224	FGRAMPH1_01T05363	NRRL29169g_02705	hypothetical protein
FGSG_02225	435.997	269.058	496.005	379.31		FGSG_02225	FGRAMPH1_01T05365	NRRL29169g_02706	hypothetical protein
FGSG_02228	54.0226	63.0113	65.0764	62.7761		FGSG_02228	FGRAMPH1_01T05371	NRRL29169g_02709	glutamyl-trna amido transferase subunit a
FGSG_02230	558.666	498.86	443.862	424.005		FGSG_02230	FGRAMPH1_01T05375	NRRL29169g_02711	u1 zinc finger
FGSG_02231	2977.97	1875.65	2207.81	1862.71		FGSG_02231	FGRAMPH1_01T05377	NRRL29169g_02712	dienelactone hydrolase
FGSG_02232	752.262	490.416	637.408	559.031		FGSG_02232	FGRAMPH1_01T05379	NRRL29169g_02713	TAPT1like
FGSG_02233	2344.01	4437.56	2039.15	2241.72		FGSG_02233	FGRAMPH1_01T05381	NRRL29169g_02714	importin subunit beta-4
FGSG_02234	521.699	372.485	516.333	595.771		FGSG_02234	FGRAMPH1_01T05383	NRRL29169g_02715	hypothetical protein
FGSG_02235	241.627	214.297	248.815	264.343		FGSG_02235	FGRAMPH1_01T05385	NRRL29169g_02716	hypothetical protein
FGSG_02236	62.8636	207.856	52.2712	49.6535		FGSG_02236	FGRAMPH1_01T05387	NRRL29169g_02717	probable Modin
FGSG_02237	1042.65	1179.64	1243.29	1388.04		FGSG_02237	FGRAMPH1_01T05389	NRRL29169g_02718	F-boxand WD-40 domain-containingCDC4
FGSG_02238	1857.52	1258.58	2399.32	2062.39		FGSG_02238	FGRAMPH1_01T05391	NRRL29169g_02719	integral membrane
FGSG_02240	932.903	928.502	1038.89	1219.68		FGSG_02240	FGRAMPH1_01T05397	NRRL29169g_02722	hypothetical protein
FGSG_02244	1534.03	1362.33	1543.71	1599.13		FGSG_02244	FGRAMPH1_01T05411	NRRL29169g_02730	di-andtripeptidase dug2
FGSG_02245	1804.95	978.319	2156.75	2170.22		FGSG_02245	FGRAMPH1_01T05413	NRRL29169g_02731	c2h2 type zinc finger containing
FGSG_02247	1664.1	2001.98	2056.21	1982.84		FGSG_02247	FGRAMPH1_01T05417	NRRL29169g_02733	1-acylglycerone phosphate reductase
FGSG_02248	125.269	63.5672	99.3195	102.917	C11	FGSG_02248	FGRAMPH1_01T05419	NRRL29169g_02734	zinc-regulated transporter 1
FGSG_02251	112.437	211.032	144.818	105.123	C11	FGSG_02251	FGRAMPH1_01T05425	NRRL29169g_02737	hypothetical protein
FGSG_02252	908.343	1075.43	1080.04	1086.29		FGSG_02252	FGRAMPH1_01T05431	NRRL29169g_02740	mfs sitsiderophore-iron:h+ symporter
FGSG_02255	2346.05	4009.07	3970.66	3223.83		FGSG_02255	FGRAMPH1_01T05437	NRRL29169g_02743	hypothetical protein
FGSG_02259	208.263	108.448	254.829	226.917		FGSG_02259	FGRAMPH1_01T05449	NRRL29169g_02749	5,5-P-1 ,P-4-tetraphosphate phosphorylase 2
FGSG_02262	9841	5727.5	20269.5	20384.1		FGSG_02262	FGRAMPH1_01T05459	NRRL29169g_02754	glycoside hydrolase family 16
FGSG_02263	55.2692	32.9309	42.2385	75.0571		FGSG_02263	FGRAMPH1_01T05461	NRRL29169g_02755	abc-typefe3+ transport system
FGSG_02264	114.251	73.674	79.1265	70.0811		FGSG_02264	FGRAMPH1_01T05463	NRRL29169g_02756	Choline transport
FGSG_02267	739.572	275.94	838.302	473.72		FGSG_02267	FGRAMPH1_01T05471	NRRL29169g_02760	3-hydroxybutyrate dehydrogenase
FGSG_02268	65.857	82.3585	54.0458	54.5562		FGSG_02268	FGRAMPH1_01T05473	NRRL29169g_02761	hypothetical protein
FGSG_02269	402.699	356.502	176.814	218.236		FGSG_02269	FGRAMPH1_01T05475	NRRL29169g_02762	hypothetical protein
FGSG_02270	155.952	114.32	99.4525	86.1409		FGSG_02270	FGRAMPH1_01T05479	NRRL29169g_02764	hypothetical protein
FGSG_02272	180.755	240.669	180.09	229.523		FGSG_02272	FGRAMPH1_01T05483	NRRL29169g_02766	choline transport
FGSG_02273	54176.3	10681.3	100283	74348.4		FGSG_02273	FGRAMPH1_01T05485	NRRL29169g_02767	aldehyde dehydrogenase
FGSG_02275	177.73	302.463	171.668	155.077		FGSG_02275	FGRAMPH1_01T05491	NRRL29169g_02770	hypothetical protein
FGSG_02276	183.215	170.463	249.466	273.464		FGSG_02276	FGRAMPH1_01T05493	NRRL29169g_02771	hypothetical protein
FGSG_02279	30.1601	48.5416	25.2397	26.802	C12	FGSG_02279	FGRAMPH1_01T05501	NRRL29169g_02775	copperamine oxidase 1
FGSG_02280	498.311	590.002	429.427	432.722	C12	FGSG_02280	FGRAMPH1_01T05503	NRRL29169g_02776	polyketide synthase
FGSG_02281	9420.4	2577.75	17469.6	22667	C12	FGSG_02281	FGRAMPH1_01T05507	NRRL29169g_02778	malic acid transport
FGSG_02282	983.855	691.636	1061.18	1249.61	C12	FGSG_02282	FGRAMPH1_01T05509	NRRL29169g_02779	hypothetical protein
FGSG_02284	63.1268	265.704	72.0251	56.9541	C12	FGSG_02284	FGRAMPH1_01T05513	NRRL29169g_02781	gnat family
FGSG_02285	43.6306	64.8577	59.896	51.2101	C12	FGSG_02285	FGRAMPH1_01T05515	NRRL29169g_02782	Isoflavone reductase like
FGSG_02286	313.078	270.364	285.858	297.871	C12	FGSG_02286	FGRAMPH1_01T05517	NRRL29169g_02783	glutathione s-transferase
FGSG_02287	1216.3	2144.59	1459.2	1834.26	C12	FGSG_02287	FGRAMPH1_01T05519	NRRL29169g_02784	acyl-oxidase
FGSG_02288	104.449	288.804	223.662	264.628	C12	FGSG_02288	FGRAMPH1_01T05521	NRRL29169g_02785	nf-x1 finger and helicase
FGSG_02289	235.437	574.327	277.53	242.219	C12	FGSG_02289	FGRAMPH1_01T05523	NRRL29169g_02786	altered inheritance of mitochondria 6
FGSG_02290	147.52	114.972	195.608	168.531	C12	FGSG_02290	FGRAMPH1_01T05525	NRRL29169g_02787	altered inheritance of mitochondria 6
FGSG_02291	435.984	536.94	711.648	1096.76	C12	FGSG_02291	FGRAMPH1_01T05527	NRRL29169g_02788	alcohol dehydrogenase 5
FGSG_02308	1324.28	853.989	1581.15	1515.34		FGSG_02308	FGRAMPH1_01T05561	NRRL29169g_02806	d-serine dehydratase
FGSG_02309	243.338	593.329	261.824	247.046		FGSG_02309	FGRAMPH1_01T05563	NRRL29169g_02807	hypothetical protein
FGSG_02315	2702.07	2101.54	3699.68	2055.15		FGSG_02315	FGRAMPH1_01T05575	NRRL29169g_02813	nonribosomal peptide synthetase
FGSG_02316	2763.9	2785.05	3530.66	2305.01		FGSG_02316	FGRAMPH1_01T05577	NRRL29169g_02814	metalresistance ycf1
FGSG_02317	3595.5	3903.85	4658.2	5689.48		FGSG_02317	FGRAMPH1_01T05579	NRRL29169g_02815	hypothetical protein
FGSG_02318	32.9397	110.917	66.7133	43.0817		FGSG_02318	FGRAMPH1_01T05581	NRRL29169g_02816	kinesin light chain 1
FGSG_02319	21.6408	44.7386	46.8831	32.1107		FGSG_02319	FGRAMPH1_01T05583	NRRL29169g_02817	hypothetical protein
FGSG_02320	354.748	1322.34	441.898	412.328	C13	FGSG_02320	FGRAMPH1_01T05585	NRRL29169g_02818	transcription factor
FGSG_02321	1690.22	7479.93	2211.43	1858.28	C13	FGSG_02321	FGRAMPH1_01T05587	NRRL29169g_02819	6-hydroxy-d-nicotine oxidase
FGSG_02322	39050.9	56315.5	46807.6	40746.9	C13	FGSG_02322	FGRAMPH1_01T05589	NRRL29169g_02820	major facilitator super family transporter
FGSG_02323	10503.4	16308.5	10147	8317.93	C13	FGSG_02323	FGRAMPH1_01T05591	NRRL29169g_02821	fungalspecific transcription factor domain-containing
FGSG_02324	37.6548	2582.22	144.493	95.6252	C13	FGSG_02324	FGRAMPH1_01T05593	NRRL29169g_02822	polyketide synthase
FGSG_02325	11.8958	659.913	38.5485	16.8568	C13	FGSG_02325	FGRAMPH1_01T05595	NRRL29169g_02823	conidial pigment polyketide synthasepartial
FGSG_02326	27.0035	2638.43	140.456	75.3641	C13	FGSG_02326	FGRAMPH1_01T05597	NRRL29169g_02824	sterigmatocystin 8-o-methyl transferase
FGSG_02327	42.9622	3543.8	208.987	125.609	C13	FGSG_02327	FGRAMPH1_01T05599	NRRL29169g_02825	dimethylaniline monooxygenase 3
FGSG_02328	18.5239	1366.51	69.625	36.804	C13	FGSG_02328	FGRAMPH1_01T05601	NRRL29169g_02826	conidial pigment biosynthesis oxidasearb2 brown2
FGSG_02329	18.8255	1569.02	77.4676	43.4338	C13	FGSG_02329	FGRAMPH1_01T05603	NRRL29169g_02827	fasciclin domain family
FGSG_02330	26.3684	65.3545	13.6189	9.8719	C13	FGSG_02330	FGRAMPH1_01T05605	NRRL29169g_02828	L-ascorbate oxidase
FGSG_02332	70.9063	62.6827	43.1112	34.2743		FGSG_02332	FGRAMPH1_01T05609	NRRL29169g_02830	hypothetical protein
FGSG_02333	25.3789	59.914	42.3676	33.7185		FGSG_02333	FGRAMPH1_01T05611	NRRL29169g_02831	unnamed protein product
FGSG_02335	5771.07	3154.78	5796.65	4382.73		FGSG_02335	FGRAMPH1_01T05615	NRRL29169g_02833	hypothetical protein
FGSG_02336	185.016	106.035	169.792	151.535		FGSG_02336	FGRAMPH1_01T05617	NRRL29169g_02834	hypothetical protein
FGSG_02339	3734.13	8828.09	2268.89	1047.5		FGSG_02339	FGRAMPH1_01T05623	NRRL29169g_02837	beta-fructofuranosidase
FGSG_02342	3753.76	2962.02	6789.52	4885.99		FGSG_02342	FGRAMPH1_01T05629	NRRL29169g_02840	cutinase precursor
FGSG_02343	113.756	132.052	100.249	95.2722		FGSG_02343	FGRAMPH1_01T05631	NRRL29169g_02841	major facilitator super family transporter
FGSG_02346	740.488	1265.85	601.358	568.351		FGSG_02346	FGRAMPH1_01T05637	NRRL29169g_02844	Delta(14)-sterol reductase
FGSG_02347	414.725	451.97	421.348	301.67		FGSG_02347	FGRAMPH1_01T05639	NRRL29169g_02845	homogentisate 1 ,2-dioxygenase
FGSG_02352	1430.72	1683.64	1539.48	1539.95		FGSG_02352	FGRAMPH1_01T05655	NRRL29169g_02853	citrate synthase
FGSG_02353	3818.1	1480.66	3567.26	3161.14		FGSG_02353	FGRAMPH1_01T05653	NRRL29169g_02852	hypothetical protein FPSE_03768
FGSG_02354	797.529	1627.27	817.003	904.015		FGSG_02354	FGRAMPH1_01T05657	NRRL29169g_02854	chitinase
FGSG_02355	108.752	181.893	259.678	435.576		FGSG_02355	FGRAMPH1_01T05659	NRRL29169g_02855	udp-glucuronic acid decarboxylase 1
FGSG_02363	254.934	98.5793	248.872	198.18		FGSG_02363	FGRAMPH1_01T05677	NRRL29169g_02864	transcription factor c2h2
FGSG_02364	6671.93	757.726	6544.94	7225.51		FGSG_02364	FGRAMPH1_01T05679	NRRL29169g_02865	short-chain dehydrogenase
FGSG_02367	41.7637	2.65618	38.772	45.5316		FGSG_02367	FGRAMPH1_01T05687	NRRL29169g_02869	trichodiene oxygenase cytochrome P450
FGSG_02368	193.515	20.8561	175.945	190.449		FGSG_02368	FGRAMPH1_01T05689	NRRL29169g_02870	hypothetical protein
FGSG_02373	487.702	463.832	467.385	379.259		FGSG_02373	FGRAMPH1_01T05699	NRRL29169g_02875	hypothetical protein
FGSG_02375	97.1901	145.449	149.816	126.906		FGSG_02375	FGRAMPH1_01T05703	NRRL29169g_02877	h-typelectin domain-containing
FGSG_02377	135.913	729.283	51.7787	19.9419		FGSG_02377	FGRAMPH1_01T05707	NRRL29169g_02879	hypothetical protein
FGSG_02378	5195.32	9674.33	3505.76	2249.54		FGSG_02378	FGRAMPH1_01T05709	NRRL29169g_02880	hypothetical protein
FGSG_02379	19.4217	46.6233	31.6824	52.6297		FGSG_02379	FGRAMPH1_01T05711	NRRL29169g_02881	electron transport
FGSG_02383	465.065	14.5141	265.149	111.356		FGSG_02383	FGRAMPH1_01T05719	NRRL29169g_02885	adenosine deaminase
FGSG_02384	22.8838	44.3717	16.3244	25.0359		FGSG_02384	FGRAMPH1_01T05721	NRRL29169g_02886	transcription factor
FGSG_02386	23.501	54.6044	44.2703	28.9974		FGSG_02386	FGRAMPH1_01T05725	NRRL29169g_02888	pectatelyase e
FGSG_02390	27.9208	37.5216	30.6744	26.0606		FGSG_02390	FGRAMPH1_01T05737	NRRL29169g_02894	hypothetical protein
FGSG_02392	23.8336	38.8192	24.0789	24.2919		FGSG_02392	FGRAMPH1_01T05741	NRRL29169g_02896	aldehyde dehydrogenase
FGSG_02393	218.5	124.349	216.105	197.653	C15	FGSG_02393	FGRAMPH1_01T05743	NRRL29169g_02897	Heterokaryon incompatibility OR allele
FGSG_02400	299.015	612.367	556.32	533.278		FGSG_02400	FGRAMPH1_01T05759	NRRL29169g_02905	ca2+-transporting atp ase
FGSG_02403	1374.91	923.454	1190.54	1353.76		FGSG_02403	FGRAMPH1_01T05769	NRRL29169g_02911	thioredoxin
FGSG_02406	203.4	154.901	210.522	170.085		FGSG_02406	FGRAMPH1_01T05779	NRRL29169g_02917	major facilitator super family transporter
FGSG_02407	244.658	282.877	372.784	404.048		FGSG_02407	FGRAMPH1_01T05781	NRRL29169g_02918	alcohol dehydrogenase
FGSG_02409	157.768	218.385	182.246	179.02		FGSG_02409	FGRAMPH1_01T05785	NRRL29169g_02920	hypothetical protein
FGSG_02415	385.642	394.622	273.561	293.605		FGSG_02415	FGRAMPH1_01T05801	NRRL29169g_02928	hypothetical protein
FGSG_02416	3495.02	477.602	3759.67	3306.04		FGSG_02416	FGRAMPH1_01T05803	NRRL29169g_02929	hypothetical protein
FGSG_02418	109.419	26.6532	133.886	105.262		FGSG_02418	FGRAMPH1_01T05807	NRRL29169g_02931	shortchain dehydrogenase reductase family
FGSG_02419	83.7855	93.5588	76.1834	74.4995		FGSG_02419	FGRAMPH1_01T05811	NRRL29169g_02933	Pisatindemethylase
FGSG_02420	1186.01	1179.18	1476.27	1503.24		FGSG_02420	FGRAMPH1_01T05813	NRRL29169g_02934	hypothetical protein
FGSG_02421	443.014	447.087	385.111	319.297		FGSG_02421	FGRAMPH1_01T05815	NRRL29169g_02935	related to methyl transferase
FGSG_02423	358.505	420.387	269.869	265.302		FGSG_02423	FGRAMPH1_01T05819	NRRL29169g_02937	DUF1275 domain
FGSG_02427	2000.38	2649.23	1812.75	1438.83		FGSG_02427	FGRAMPH1_01T05829	NRRL29169g_02942	d-isomerspecific 2-hydroxy acid dehydrogenase
FGSG_02428	54.2837	202.011	48.4577	33.6981		FGSG_02428	FGRAMPH1_01T05831	NRRL29169g_02943	ferri-bacillibactin esterase
FGSG_02429	31.6355	42.1052	50.0104	52.775		FGSG_02429	FGRAMPH1_01T05833	NRRL29169g_02944	hypothetical protein
FGSG_02432	40.8377	26.6017	64.0179	166.276		FGSG_02432	FGRAMPH1_01T05839	NRRL29169g_02947	s-glutathione dehydrogenasealcohol dehydrogenase
FGSG_02433	5018.7	4348.72	5998.72	5723.89		FGSG_02433	FGRAMPH1_01T05841	NRRL29169g_02948	monodehydroascorbate reductase
FGSG_02434	936.296	1154.68	780.686	719		FGSG_02434	FGRAMPH1_01T05843	NRRL29169g_02949	hypothetical protein
FGSG_02438	541.875	395.647	542.074	536.085		FGSG_02438	FGRAMPH1_01T05851	NRRL29169g_02953	hypothetical protein
FGSG_02439	1163.7	946.744	1220.61	1262.97		FGSG_02439	FGRAMPH1_01T05853	NRRL29169g_02954	amino acid permease
FGSG_02440	489.497	606.908	431.202	491.722		FGSG_02440	FGRAMPH1_01T05855	NRRL29169g_02955	hypothetical protein FPSE_01966
FGSG_02441	1021.51	1155.23	1246.45	1233.89		FGSG_02441	FGRAMPH1_01T05857	NRRL29169g_02956	glycoside hydrolase family 2
FGSG_02442	192.149	651.549	159.169	141.436		FGSG_02442	FGRAMPH1_01T05859	NRRL29169g_02957	sporulation-specific sps2p
FGSG_02443	170.833	280.404	265.696	215.219		FGSG_02443	FGRAMPH1_01T05861	NRRL29169g_02958	hypothetical protein
FGSG_02444	794.828	725.488	810.134	715.554		FGSG_02444	FGRAMPH1_01T05863	NRRL29169g_02959	gnat family
FGSG_02446	333.449	412.192	416.096	627.376		FGSG_02446	FGRAMPH1_01T05867	NRRL29169g_02961	mybsant dna-
FGSG_02449	149.007	280.88	233.239	521.48		FGSG_02449	FGRAMPH1_01T05875	NRRL29169g_02965	nik-1(os-1p )
FGSG_02452	628.978	659.962	649.039	593.925		FGSG_02452	FGRAMPH1_01T05881	NRRL29169g_02968	6-aminohexanoate-dimer hydrolase
FGSG_02454	1066.78	1142.15	964.367	1086.25		FGSG_02454	FGRAMPH1_01T05887	NRRL29169g_02971	thiaminepyrophospho kinase
FGSG_02455	1799.38	2070.74	1943.3	2184.94		FGSG_02455	FGRAMPH1_01T05889	NRRL29169g_02972	mitochondrial inter membrane spaceimport and assembly 40
FGSG_02459	208.665	218.947	248.638	266.713		FGSG_02459	FGRAMPH1_01T05901	NRRL29169g_02978	lipase 2
FGSG_02460	2460.44	2446.05	2485.08	2538.75		FGSG_02460	FGRAMPH1_01T05903	NRRL29169g_02979	cation-transporting atp ase 4
FGSG_02461	21402	23282.7	19642.1	18892.6		FGSG_02461	FGRAMPH1_01T05905	NRRL29169g_02980	malate dehydrogenase
FGSG_02462	2304.79	1343.53	3012.91	2513.13		FGSG_02462	FGRAMPH1_01T05907	NRRL29169g_02981	transcription factor
FGSG_02463	310.652	436.239	271.805	266.386		FGSG_02463	FGRAMPH1_01T05909	NRRL29169g_02982	cyclin-dependent kinase
FGSG_02464	961.178	290.43	1566.68	1998.35		FGSG_02464	FGRAMPH1_01T05911	NRRL29169g_02983	hypothetical protein
FGSG_02465	582.772	338.085	728.808	522.358		FGSG_02465	FGRAMPH1_01T05913	NRRL29169g_02984	cysteine synthase A
FGSG_02467	1908.16	779.612	2387.34	2304.32		FGSG_02467	FGRAMPH1_01T05919	NRRL29169g_02987	amino transferase family
FGSG_02468	152.219	498.67	168.528	145.664		FGSG_02468	FGRAMPH1_01T05921	NRRL29169g_02988	hypothetical protein
FGSG_02469	164120	139516	148344	134442		FGSG_02469	FGRAMPH1_01T05923	NRRL29169g_02989	thiaminebiosynthetic enzyme
FGSG_02470	1494.55	1473.23	1364.91	1225.01		FGSG_02470	FGRAMPH1_01T05925	NRRL29169g_02990	dna replication licensing factormcm6
FGSG_02471	286.515	355.392	438.215	587.205		FGSG_02471	FGRAMPH1_01T05927	NRRL29169g_02991	transcription factor medusa
FGSG_02472	498.217	775.615	596.042	769.285		FGSG_02472	FGRAMPH1_01T05935	NRRL29169g_02996	hypothetical protein
FGSG_02473	4906.7	4576.91	4371.02	4204.49		FGSG_02473	FGRAMPH1_01T05937	NRRL29169g_02997	Mitochondrial F1F0 atp synthase subunit F
FGSG_02474	7991.29	7264.34	7574.51	7060.84		FGSG_02474	FGRAMPH1_01T05939	NRRL29169g_02998	NADH dehydrogenase (ubiquinone)Fe-S 4
FGSG_02476	1274.27	1152.51	1225.44	1203.82		FGSG_02476	FGRAMPH1_01T05943	NRRL29169g_03000	uridine kinase
FGSG_02477	4975.65	2760.97	5436.91	6576.57		FGSG_02477	FGRAMPH1_01T05945	NRRL29169g_03001	nadh dehydrogenase
FGSG_02478	666.002	1157.45	491.32	419.081		FGSG_02478	FGRAMPH1_01T05947	NRRL29169g_03002	60s ribosomal biogenesis
FGSG_02479	4229.91	2852.19	3909.64	3716.72		FGSG_02479	FGRAMPH1_01T05949	NRRL29169g_03003	rasrab-6b
FGSG_02481	2049.95	2095.37	2528.72	2930.11		FGSG_02481	FGRAMPH1_01T05953	NRRL29169g_03005	rassmall monomeric gtpase rab6
FGSG_02482	8635.45	7713.68	11525.9	15313.5		FGSG_02482	FGRAMPH1_01T05955	NRRL29169g_03006	sulfite reductase subunit beta
FGSG_02484	1427.17	1444.65	1479.89	1322.46		FGSG_02484	FGRAMPH1_01T05961	NRRL29169g_03009	hypothetical protein FPSE_01919
FGSG_02485	1262.16	758.536	1386.56	1259.46		FGSG_02485	FGRAMPH1_01T05963	NRRL29169g_03010	glutamine amido transferase
FGSG_02486	222.572	238.517	201.722	179.84		FGSG_02486	FGRAMPH1_01T05965	NRRL29169g_03011	glutamine amido transferase
FGSG_02488	1158.03	597.716	816.989	806.611		FGSG_02488	FGRAMPH1_01T05969	NRRL29169g_03013	CMGCSRPK kinase
FGSG_02489	2228.71	1116.79	4477.52	5717.57		FGSG_02489	FGRAMPH1_01T05971	NRRL29169g_03014	related to LDB19
FGSG_02491	688.419	555.183	782.596	799.596		FGSG_02491	FGRAMPH1_01T05981	NRRL29169g_03019	enolase-phosphatase e1
FGSG_02492	29.5096	57.026	21.0791	24.9722		FGSG_02492	FGRAMPH1_01T05983	NRRL29169g_03020	hypothetical protein
FGSG_02493	24746.3	23190.1	17753.5	17086.7		FGSG_02493	FGRAMPH1_01T05985	NRRL29169g_03021	60s ribosomal L25
FGSG_02494	906.343	1082.63	732.563	671.56		FGSG_02494	FGRAMPH1_01T05987	NRRL29169g_03022	importinner membrane translocase subunit TIM8
FGSG_02495	2221.82	1840.4	2222.46	2088.08		FGSG_02495	FGRAMPH1_01T05989	NRRL29169g_03023	divalentcation transporter (aluminumresistance ALR1)
FGSG_02496	1000.48	536.878	930.337	790.296		FGSG_02496	FGRAMPH1_01T05993	NRRL29169g_03025	microsomal signal peptidase
FGSG_02497	2852.32	1505.87	2455.52	2246.88		FGSG_02497	FGRAMPH1_01T05991	NRRL29169g_03024	ring-boxprotein 1
FGSG_02498	684.485	732.353	764.435	877.591		FGSG_02498	FGRAMPH1_01T05995	NRRL29169g_03026	proteophosphoglycan 5
FGSG_02499	628.432	658.139	702.116	772.508		FGSG_02499	FGRAMPH1_01T05997	NRRL29169g_03027	vacuolar amino acid transporter 1
FGSG_02500	199.581	232.118	185.414	205.692		FGSG_02500	FGRAMPH1_01T05999	NRRL29169g_03028	ribonuclease mrp subunit rmp1
FGSG_02502	6506.93	7657.18	10493.2	14527.7		FGSG_02502	FGRAMPH1_01T06005	NRRL29169g_03031	C-5sterol desaturase
FGSG_02503	9242.69	11170.1	7149.56	7333.09		FGSG_02503	FGRAMPH1_01T06009	NRRL29169g_03033	ribosomal l28e
FGSG_02504	15622.6	14178.9	13716.9	12692		FGSG_02504	FGRAMPH1_01T06011	NRRL29169g_03034	malate dehydrogenase
FGSG_02506	1741.85	2007.3	1411.55	1130.37		FGSG_02506	FGRAMPH1_01T06015	NRRL29169g_03036	phosphoribosylformylglycinamidinecyclo-ligase
FGSG_02507	605.585	613.193	535.975	557.5		FGSG_02507	FGRAMPH1_01T06017	NRRL29169g_03037	e3sumo-ligase pli1
FGSG_02508	771.864	869.73	683.463	641.226		FGSG_02508	FGRAMPH1_01T06019	NRRL29169g_03038	hypothetical protein
FGSG_02510	1285.59	1322.94	1138.27	1044.58		FGSG_02510	FGRAMPH1_01T06023	NRRL29169g_03040	condensin complex subunit 3
FGSG_02511	724.553	1223.8	527.406	413.193		FGSG_02511	FGRAMPH1_01T06025	NRRL29169g_03041	related to nucleolar NOP4 (NOP77)
FGSG_02512	1883.68	2010.85	2358.94	2641.35		FGSG_02512	FGRAMPH1_01T06027	NRRL29169g_03042	hypothetical protein
FGSG_02513	1277.25	1330.1	1888.42	2352.31		FGSG_02513	FGRAMPH1_01T06029	NRRL29169g_03043	nipa 2
FGSG_02515	927.686	1304.72	652.903	866.865		FGSG_02515	FGRAMPH1_01T06037	NRRL29169g_03047	hypothetical protein
FGSG_02516	2974.05	3363.88	4746.35	7791.91		FGSG_02516	FGRAMPH1_01T06039	NRRL29169g_03048	FUSC3_FUSCU ame: Full%3DAllergen Fusc 3 ame: Allergen%3DFus c 3
FGSG_02517	20.6918	14.4154	31.4999	57.8811		FGSG_02517	FGRAMPH1_01T06041	NRRL29169g_03049	hypothetical protein
FGSG_02518	3063.07	2750.24	2686.58	2327.24		FGSG_02518	FGRAMPH1_01T06043	NRRL29169g_03050	FACTcomplex subunit POB3
FGSG_02519	1990.69	2024.48	2213.2	2279.38		FGSG_02519	FGRAMPH1_01T06045	NRRL29169g_03051	triacylglycerol lipase
FGSG_02520	764.942	539.596	664.675	803.795		FGSG_02520	FGRAMPH1_01T06047	NRRL29169g_03052	vacuolar sorting-associated 72 like
FGSG_02521	2229.5	449.351	2035.61	2109.38		FGSG_02521	FGRAMPH1_01T06049	NRRL29169g_03053	hypothetical protein
FGSG_02522	1092.91	1790.72	1749.19	3224.1		FGSG_02522	FGRAMPH1_01T06053	NRRL29169g_03055	SUR2protein
FGSG_02523	25904.9	22777.6	22054.4	19969.2		FGSG_02523	FGRAMPH1_01T06055	NRRL29169g_03056	translationally-controlled tumor
FGSG_02524	1008.07	752.693	1270.56	1383.18		FGSG_02524	FGRAMPH1_01T06057	NRRL29169g_03057	gmp synthase
FGSG_02525	368.474	333.076	270.032	246.329		FGSG_02525	FGRAMPH1_01T06059	NRRL29169g_03058	kinetochore-associated mtw1
FGSG_02527	482.097	539.202	469.438	459.291		FGSG_02527	FGRAMPH1_01T06065	NRRL29169g_03061	chromatin assembly
FGSG_02528	490.622	468.998	380.815	367.423		FGSG_02528	FGRAMPH1_01T06067	NRRL29169g_03062	dolichylpyrophosphate Glc1Man9 c2alpha-1 ,3-glucosyl transferase
FGSG_02529	2260.82	1629.34	2104.28	1698.65		FGSG_02529	FGRAMPH1_01T06069	NRRL29169g_03063	lectin family integral membrane
FGSG_02531	2004.05	1933.25	2510.52	3218.19		FGSG_02531	FGRAMPH1_01T06073	NRRL29169g_03065	Activator of stress s 1
FGSG_02532	2339.43	1916.1	2430.6	2331.34		FGSG_02532	FGRAMPH1_01T06077	NRRL29169g_03067	cop9signalosome complex subunit 1
FGSG_02533	750.609	603.088	709.504	763.878		FGSG_02533	FGRAMPH1_01T06079	NRRL29169g_03068	potassium channel regulatory factor
FGSG_02534	513.517	323.174	479.282	464.39		FGSG_02534	FGRAMPH1_01T06083	NRRL29169g_03070	histone deacetylase complex subunitSAP18
FGSG_02536	4000.15	4125.43	3311.61	3208.03		FGSG_02536	FGRAMPH1_01T06085	NRRL29169g_03071	pre-mRNA-processing-splicing factor 8
FGSG_02538	27.3245	12.9361	41.6742	47.5977		FGSG_02538	FGRAMPH1_01T06093	NRRL29169g_03075	transcriptional activator Myb
FGSG_02539	376.501	377.038	449.151	602.183		FGSG_02539	FGRAMPH1_01T06097	NRRL29169g_03077	2-dehydropantoate 2-reductase
FGSG_02540	731.151	912.716	934.765	954.244		FGSG_02540	FGRAMPH1_01T06099	NRRL29169g_03078	dna excision repair ercc-6
FGSG_02541	19489.3	20735	15226.7	15041.8		FGSG_02541	FGRAMPH1_01T06101	NRRL29169g_03079	40s ribosomal protein S14
FGSG_02542	29184.2	30235.5	23337.2	22518.4		FGSG_02542	FGRAMPH1_01T06103	NRRL29169g_03080	60s ribosomal l7
FGSG_02543	519.788	412.052	500.117	516.224		FGSG_02543	FGRAMPH1_01T06105	NRRL29169g_03081	Iron-sulfur cluster assembly 2 likemitochondrial
FGSG_02544	8900.4	9910.8	8239.59	8352.89		FGSG_02544	FGRAMPH1_01T06107	NRRL29169g_03082	eukaryotic translation initiationfactor 3 subunit c
FGSG_02545	290.813	312.375	388.372	416.377		FGSG_02545	FGRAMPH1_01T06109	NRRL29169g_03083	unnamed protein product
FGSG_02546	468.609	672.451	705.514	796.562		FGSG_02546	FGRAMPH1_01T06111	NRRL29169g_03084	peroxin11c
FGSG_02547	978.965	417.1	846.596	770.599		FGSG_02547	FGRAMPH1_01T06113	NRRL29169g_03085	hypothetical protein
FGSG_02549	593.58	377.935	605.724	656.53		FGSG_02549	FGRAMPH1_01T06117	NRRL29169g_03087	phosphomutase PMU1
FGSG_02552	441.287	457.816	767.899	1255.8		FGSG_02552	FGRAMPH1_01T06121	NRRL29169g_03089	hypothetical protein
FGSG_02553	454.489	616.744	400.386	398.442		FGSG_02553	FGRAMPH1_01T06123	NRRL29169g_03090	anaphasespindle elongation 1
FGSG_02555	5025.64	3358.53	5651.89	5320.32		FGSG_02555	FGRAMPH1_01T06129	NRRL29169g_03093	glutaminyl-tRNA synthetase
FGSG_02556	82.5166	188.258	136.515	109.092		FGSG_02556	FGRAMPH1_01T06131	NRRL29169g_03094	hypothetical protein
FGSG_02557	41.9906	82.4634	70.516	55.3879		FGSG_02557	FGRAMPH1_01T06133	NRRL29169g_03095	HET-domain-containing partial
FGSG_02558	23.5064	97.1481	23.8554	23.5322		FGSG_02558	FGRAMPH1_01T06135	NRRL29169g_03096	hypothetical protein
FGSG_02560	37006.4	419.209	46418	41145.1		FGSG_02560	FGRAMPH1_01T06139	NRRL29169g_03098	signalpeptide-containing
FGSG_02561	1307.97	2387.68	1012.66	905.792		FGSG_02561	FGRAMPH1_01T06141	NRRL29169g_03099	ribosomal RNA processing RRP5
FGSG_02562	651.405	658.577	696.144	820.987		FGSG_02562	FGRAMPH1_01T06143	NRRL29169g_03100	hypothetical protein FPSE_08680
FGSG_02563	1162.2	1489.94	1115.38	1095.97		FGSG_02563	FGRAMPH1_01T06145	NRRL29169g_03101	peptidase alpha subunit
FGSG_02564	732.989	909.745	956.362	1396.42		FGSG_02564	FGRAMPH1_01T06147	NRRL29169g_03102	E3 ubiquitin-ligase DMA2
FGSG_02565	3568.05	3129.27	3670.96	3502.33		FGSG_02565	FGRAMPH1_01T06149	NRRL29169g_03103	vacuolar sorting-associated 16 like
FGSG_02566	94.8487	85.2571	93.4041	119.771		FGSG_02566	FGRAMPH1_01T06151	NRRL29169g_03104	autophagy 16
FGSG_02567	2328.33	2172.37	2384.38	2636.14		FGSG_02567	FGRAMPH1_01T06153	NRRL29169g_03105	histone-lysine n-h3 lysine-79specific
FGSG_02569	45.1572	58.3629	55.3553	42.12		FGSG_02569	FGRAMPH1_01T06157	NRRL29169g_03107	integral membrane
FGSG_02570	4822.08	1556.1	5321.89	4106.16		FGSG_02570	FGRAMPH1_01T06159	NRRL29169g_03108	elongation factor 2
FGSG_02571	4448.74	4959.23	3489.48	2861.2		FGSG_02571	FGRAMPH1_01T06161	NRRL29169g_03109	eukaryotic translation initiationfactor 3 subunit l
FGSG_02572	1091.22	1442.09	1245.46	1122.82		FGSG_02572	FGRAMPH1_01T06163	NRRL29169g_03110	hypothetical protein FOMG_07251
FGSG_02573	1252.3	696.137	1151.08	1002.15		FGSG_02573	FGRAMPH1_01T06165	NRRL29169g_03111	g-coupled
FGSG_02574	884.26	521.382	820.085	709.027		FGSG_02574	FGRAMPH1_01T06167	NRRL29169g_03112	hypothetical protein
FGSG_02575	1685.91	3056.77	1566.37	1688.52		FGSG_02575	FGRAMPH1_01T06169	NRRL29169g_03113	RNA-binding sce3
FGSG_02577	2364.08	2298.46	3261.03	3983.55		FGSG_02577	FGRAMPH1_01T06173	NRRL29169g_03115	hypothetical protein
FGSG_02578	4539.82	4786.75	8915.05	10322.5		FGSG_02578	FGRAMPH1_01T06175	NRRL29169g_03116	hypothetical protein
FGSG_02579	170.47	250.034	189.373	238.836		FGSG_02579	FGRAMPH1_01T06177	NRRL29169g_03117	3-5exonuclease super family
FGSG_02582	73.1194	62.5639	101.812	121.941		FGSG_02582	FGRAMPH1_01T06189	NRRL29169g_03124	hypothetical protein
FGSG_02584	1484	1489.75	1514.88	1547.46		FGSG_02584	FGRAMPH1_01T06201	NRRL29169g_03130	COP9signalosome complex subunit 5
FGSG_02585	2901.38	4576.68	7053.96	16041.7		FGSG_02585	FGRAMPH1_01T06205	NRRL29169g_03132	hypothetical protein
FGSG_02586	586.623	477.548	535.975	661.514		FGSG_02586	FGRAMPH1_01T06207	NRRL29169g_03133	conserved fungal
FGSG_02588	22157.3	19340.2	16522.9	14328.6		FGSG_02588	FGRAMPH1_01T06213	NRRL29169g_03136	40s ribosomal protein S19
FGSG_02589	29092.5	4787.12	15249.4	15933.4		FGSG_02589	FGRAMPH1_01T06215	NRRL29169g_03137	membrane zinc transporter
FGSG_02593	772.005	884.545	653.422	651.193		FGSG_02593	FGRAMPH1_01T06225	NRRL29169g_03143	cdp-diacylglycerol-glycerol-3-phosphate 3-phosphatidyl transferase
FGSG_02594	976.867	1177.65	788.706	774.224		FGSG_02594	FGRAMPH1_01T06227	NRRL29169g_03144	tRNAuridine5-carboxymethylaminomethylmodification enzyme
FGSG_02595	1778.2	1431.91	1640.28	1567.46		FGSG_02595	FGRAMPH1_01T06229	NRRL29169g_03145	vacuolar protein sorting-associatedprotein 45
FGSG_02596	761.164	776.684	641.553	590.618		FGSG_02596	FGRAMPH1_01T06231	NRRL29169g_03146	mitochondrial outer membrane MMM1
FGSG_02597	285.217	331.129	240.981	218.112		FGSG_02597	FGRAMPH1_01T06233	NRRL29169g_03147	caaxprenyl protease 2
FGSG_02598	1574.64	986.548	1458.62	1454.33		FGSG_02598	FGRAMPH1_01T06239	NRRL29169g_03151	gdp-mannose transporter
FGSG_02599	194.803	124.294	155.764	188.647		FGSG_02599	FGRAMPH1_01T06241	NRRL29169g_03152	related to keto reductases
FGSG_02600	6724.53	4003.21	6779.83	6894.82		FGSG_02600	FGRAMPH1_01T06243	NRRL29169g_03153	1,2-dihydroxy-3-keto-5-methylthiopentenedioxygenase
FGSG_02601	638.441	314.309	507.731	479.228		FGSG_02601	FGRAMPH1_01T06245	NRRL29169g_03154	der1 family
FGSG_02602	308.022	225.124	179.617	167.738		FGSG_02602	FGRAMPH1_01T06247	NRRL29169g_03155	histone H3
FGSG_02604	539.712	685.823	546.453	580.338		FGSG_02604	FGRAMPH1_01T06253	NRRL29169g_03158	Memberof the karyopherin-beta nuclear import
FGSG_02605	537.175	645.116	466.596	432.243		FGSG_02605	FGRAMPH1_01T06255	NRRL29169g_03159	tryptophanyl-trna synthetase
FGSG_02606	2111.75	2632.05	1884.34	1825.13		FGSG_02606	FGRAMPH1_01T06257	NRRL29169g_03160	30s ribosomal protein S10
FGSG_02607	2541.62	3371.1	1851.56	1565.97		FGSG_02607	FGRAMPH1_01T06259	NRRL29169g_03161	FCF2Essential nucleolar involvedin the early steps of 35SrRNA processing
FGSG_02608	931.474	984.872	772.81	705.73		FGSG_02608	FGRAMPH1_01T06263	NRRL29169g_03163	exocystcomplex component sec15
FGSG_02611	814.121	692.515	773.387	844.621		FGSG_02611	FGRAMPH1_01T06267	NRRL29169g_03165	sad1 unc
FGSG_02615	313.729	398.901	311.167	355.033		FGSG_02615	FGRAMPH1_01T06275	NRRL29169g_03169	hypothetical protein FPSE_11909
FGSG_02616	586.096	344.892	559.963	441.783		FGSG_02616	FGRAMPH1_01T06277	NRRL29169g_03170	probable alpha beta fMIPS_ family hydrolase
FGSG_02617	54.8165	39.9382	43.5795	56.8522		FGSG_02617	FGRAMPH1_01T06279	NRRL29169g_03171	hypothetical protein
FGSG_02621	459.097	677.383	349.941	312.839		FGSG_02621	FGRAMPH1_01T06287	NRRL29169g_03175	metaphase-anaphase transition
FGSG_02622	1501.32	1656.56	1410.61	1262.51		FGSG_02622	FGRAMPH1_01T06289	NRRL29169g_03176	dna replication licensing factormcm2
FGSG_02623	666.213	616.704	633.306	625.129		FGSG_02623	FGRAMPH1_01T06291	NRRL29169g_03177	hypothetical protein
FGSG_02624	682.748	877.825	752.404	795.895		FGSG_02624	FGRAMPH1_01T06293	NRRL29169g_03178	ironsulfur cluster assemblyprotein 1
FGSG_02626	64.349	48.4266	49.587	52.1428		FGSG_02626	FGRAMPH1_01T06299	NRRL29169g_03181	kinetochore fta4
FGSG_02627	296.142	91.3004	384.357	293.209		FGSG_02627	FGRAMPH1_01T06301	NRRL29169g_03182	unnamed protein product
FGSG_02628	2734.74	2188.98	3055.23	2909.15		FGSG_02628	FGRAMPH1_01T06303	NRRL29169g_03183	glucose-fructose oxido reductase
FGSG_02629	799.509	477.665	935.547	881.372		FGSG_02629	FGRAMPH1_01T06305	NRRL29169g_03184	acyl-thioester hydrolase
FGSG_02630	727.871	535.216	712.305	638.626		FGSG_02630	FGRAMPH1_01T06307	NRRL29169g_03185	pseudouridylate synthase
FGSG_02632	53.0734	90.3226	62.131	73.141		FGSG_02632	FGRAMPH1_01T06317	NRRL29169g_03190	beta-glucosidase
FGSG_02634	956.957	705.363	1219.36	1436.34		FGSG_02634	FGRAMPH1_01T06323	NRRL29169g_03193	patatinserine hydrolase
FGSG_02635	660.739	838.155	671.603	699.756		FGSG_02635	FGRAMPH1_01T06327	NRRL29169g_03196	hypothetical protein
FGSG_02636	202.453	171.762	181.386	155.508		FGSG_02636	FGRAMPH1_01T06329	NRRL29169g_03197	oligosaccharidyl-lipid flippase
FGSG_02637	1226.61	2040.03	806.53	654.543		FGSG_02637	FGRAMPH1_01T06331	NRRL29169g_03198	atp-dependent RNA helicase DBP3
FGSG_02639	807.901	548.182	532.162	480.259		FGSG_02639	FGRAMPH1_01T06335	NRRL29169g_03200	mitoticspindle checkpoint componentmad2
FGSG_02640	1467.29	1348.66	1366.9	1234.58		FGSG_02640	FGRAMPH1_01T06337	NRRL29169g_03201	ubiquitin thiol esterase
FGSG_02641	8428.65	11536.8	4237.25	2393.67		FGSG_02641	FGRAMPH1_01T06339	NRRL29169g_03202	glucose transporter rco-3
FGSG_02642	41.4202	45.0022	17.1066	12.8881		FGSG_02642	FGRAMPH1_01T06341	NRRL29169g_03203	unnamed protein product
FGSG_02643	207.639	358.463	258.334	270.965		FGSG_02643	FGRAMPH1_01T06343	NRRL29169g_03204	unnamed protein product
FGSG_02644	129.784	356.071	167.633	141.048		FGSG_02644	FGRAMPH1_01T06345	NRRL29169g_03205	unnamed protein product
FGSG_02645	454.847	1216.83	767.246	689.764		FGSG_02645	FGRAMPH1_01T06347	NRRL29169g_03206	micromolar calcium activated neutral protease 1
FGSG_02646	666.119	907.625	536.42	592.614		FGSG_02646	FGRAMPH1_01T06349	NRRL29169g_03207	related to hexamer-binding HEXBP
FGSG_02649	910.362	849.896	828.091	798.609		FGSG_02649	FGRAMPH1_01T06357	NRRL29169g_03211	trafficking protein particle complex subunit 3
FGSG_02650	1257	1783.79	1418.83	1820.6		FGSG_02650	FGRAMPH1_01T06359	NRRL29169g_03212	hypothetical protein
FGSG_02651	753.252	598.786	1135.73	990.103		FGSG_02651	FGRAMPH1_01T06361	NRRL29169g_03213	endo--beta-glucanase
FGSG_02652	398.191	462.634	400.663	467.908		FGSG_02652	FGRAMPH1_01T06363	NRRL29169g_03214	meioticrecombination dmc1
FGSG_02653	560.949	574.281	469.177	428.986		FGSG_02653	FGRAMPH1_01T06365	NRRL29169g_03215	probable TOM-6 tom6 (translocase ofthe outer mitochondrial membrane (TOM) complex)
FGSG_02657	2101.97	1660.08	1872.77	2031.09		FGSG_02657	FGRAMPH1_01T06373	NRRL29169g_03219	Indoleamine 2 ,3-dioxygenase family
FGSG_02658	9680.9	12715.8	6118.36	7047.14		FGSG_02658	FGRAMPH1_01T06375	NRRL29169g_03220	endoglucanase-5
FGSG_02659	2930.1	3196.61	2880.03	2743.76		FGSG_02659	FGRAMPH1_01T06377	NRRL29169g_03221	dna-directed RNA polymerase
FGSG_02661	2272.29	1931.19	2273.04	2172.23		FGSG_02661	FGRAMPH1_01T06381	NRRL29169g_03223	v-typeg subunit
FGSG_02662	695.089	817.762	520.877	498.709		FGSG_02662	FGRAMPH1_01T06383	NRRL29169g_03224	hypothetical protein
FGSG_02663	669.447	886.225	573.325	628.66		FGSG_02663	FGRAMPH1_01T06385	NRRL29169g_03225	hypothetical protein
FGSG_02664	889.728	1071.91	702.149	566.553		FGSG_02664	FGRAMPH1_01T06387	NRRL29169g_03226	GTP-binding protein GUF1
FGSG_02665	545.825	400.25	566.074	551.679		FGSG_02665	FGRAMPH1_01T06389	NRRL29169g_03227	phosphoglycerate mutase
FGSG_02666	239.991	249.037	164.858	163.705		FGSG_02666	FGRAMPH1_01T06391	NRRL29169g_03228	acetylxylan esterase 2
FGSG_02667	35.1597	50.2507	47.3363	55.4521		FGSG_02667	FGRAMPH1_01T06393	NRRL29169g_03229	shortchain dehydrogenase reductase family
FGSG_02671	996.3	887.076	1183.29	1153.38		FGSG_02671	FGRAMPH1_01T06403	NRRL29169g_03234	hypothetical protein
FGSG_02672	6082.09	329.703	15967.3	10781.9		FGSG_02672	FGRAMPH1_01T06405	NRRL29169g_03235	ent-kaurene oxidase
FGSG_02675	620.351	476.345	528.833	545.311		FGSG_02675	FGRAMPH1_01T06411	NRRL29169g_03238	major facilitator super family transporter
FGSG_02676	494.303	457.332	561.488	526.857		FGSG_02676	FGRAMPH1_01T06413	NRRL29169g_03239	acriflavine sensitivity control acr-2
FGSG_02678	242.024	59.6156	276.845	299.123		FGSG_02678	FGRAMPH1_01T06417	NRRL29169g_03241	1-aminocyclopropane-1-carboxylatedeaminase
FGSG_02679	59.647	105.947	68.4996	41.2385		FGSG_02679	FGRAMPH1_01T06419	NRRL29169g_03242	hypothetical protein
FGSG_02680	28.2813	37.6639	18.8166	15.3388		FGSG_02680	FGRAMPH1_01T06421	NRRL29169g_03243	hardsurface induced 3
FGSG_02681	18.2029	68.9924	15.8381	7.64446		FGSG_02681	FGRAMPH1_01T06423	NRRL29169g_03244	glycosyl transferase family 32
FGSG_02682	847.164	746.783	1356.79	1335.16		FGSG_02682	FGRAMPH1_01T06425	NRRL29169g_03245	hypothetical protein
FGSG_02683	125.893	422.9	109.089	119.67		FGSG_02683	FGRAMPH1_01T06427	NRRL29169g_03246	crumbs 3
FGSG_02685	465.886	197.751	674.644	359.395		FGSG_02685	FGRAMPH1_01T06433	NRRL29169g_03249	hypothetical protein
FGSG_02687	16.9622	41.4348	23.4769	27.5144		FGSG_02687	FGRAMPH1_01T06437	NRRL29169g_03251	xylanase9
FGSG_02688	630.674	632.968	1159.63	1904.51		FGSG_02688	FGRAMPH1_01T06439	NRRL29169g_03252	related to tetracyclin e resistance s
FGSG_02689	648.014	868.049	933.287	1017.44		FGSG_02689	FGRAMPH1_01T06441	NRRL29169g_03253	hypothetical protein
FGSG_02690	1698.28	1512.47	1772.01	1699.61		FGSG_02690	FGRAMPH1_01T06443	NRRL29169g_03254	glycoside hydrolase family 5
FGSG_02691	8359.97	8837.09	6318.04	4816.98		FGSG_02691	FGRAMPH1_01T06445	NRRL29169g_03255	taurine catabolism dioxygenase
FGSG_02696	601.005	538.483	731.54	719.251		FGSG_02696	FGRAMPH1_01T06455	NRRL29169g_03260	hypothetical protein
FGSG_02697	1957.45	712.972	2311.53	3075.9		FGSG_02697	FGRAMPH1_01T06461	NRRL29169g_03263	related to GDP-fucose transporter
FGSG_02698	1417.18	529.327	1377.68	1688.19		FGSG_02698	FGRAMPH1_01T06465	NRRL29169g_03265	hypothetical protein
FGSG_02699	7493.63	4167.87	7508.53	8343.67		FGSG_02699	FGRAMPH1_01T06467	NRRL29169g_03266	GDP-mannose transporter
FGSG_02700	1883.12	1544.88	1812.34	1917.57		FGSG_02700	FGRAMPH1_01T06469	NRRL29169g_03267	ribosomeassembly rrb1
FGSG_02701	1214.6	1889.54	1466.49	2007.99		FGSG_02701	FGRAMPH1_01T06471	NRRL29169g_03268	WD repeat-containing
FGSG_02702	2109.29	1896.07	2678	3338.02		FGSG_02702	FGRAMPH1_01T06477	NRRL29169g_03271	translation factor pelota
FGSG_02703	3102.3	1845.27	3214.1	3035.95		FGSG_02703	FGRAMPH1_01T06479	NRRL29169g_03272	2,5-diketo-D-gluconate reductase
FGSG_02704	268.43	268.052	183.257	243.915		FGSG_02704	FGRAMPH1_01T06481	NRRL29169g_03273	hypothetical protein
FGSG_02705	607.522	568.354	596.684	588.025		FGSG_02705	FGRAMPH1_01T06483	NRRL29169g_03274	cell cycle control
FGSG_02706	1918.79	2375.67	1561.57	1568.91		FGSG_02706	FGRAMPH1_01T06485	NRRL29169g_03275	cell cycle control
FGSG_02707	1350.46	1424.6	1422.22	1502.7		FGSG_02707	FGRAMPH1_01T06487	NRRL29169g_03276	allantoinase 1
FGSG_02708	383.131	317.279	408.289	412.264		FGSG_02708	FGRAMPH1_01T06489	NRRL29169g_03277	hypothetical protein
FGSG_02709	1213.66	912.497	1183.22	1535.26		FGSG_02709	FGRAMPH1_01T06495	NRRL29169g_03280	hypothetical protein
FGSG_02710	241.868	218.429	217.651	267.287		FGSG_02710	FGRAMPH1_01T06497	NRRL29169g_03281	thio esterase thiol esterdehydrase-isomerase
FGSG_02713	166.55	116.666	136.544	152.286		FGSG_02713	FGRAMPH1_01T06505	NRRL29169g_03285	hypothetical protein
FGSG_02714	1159.24	982.505	1150.06	1321.88		FGSG_02714	FGRAMPH1_01T06507	NRRL29169g_03286	probable KTR5-mannosyl transferase
FGSG_02715	440.633	366.379	410.188	364.272		FGSG_02715	FGRAMPH1_01T06509	NRRL29169g_03287	hypothetical protein
FGSG_02717	2795.1	3058.2	2780.32	2717.31		FGSG_02717	FGRAMPH1_01T06515	NRRL29169g_03290	dihydroxy-acid dehydratase
FGSG_02718	63.3648	272.213	74.3466	64.1034		FGSG_02718	FGRAMPH1_01T06517	NRRL29169g_03291	hypothetical protein
FGSG_02720	2764.63	3306.15	3300.43	3934.7		FGSG_02720	FGRAMPH1_01T06523	NRRL29169g_03294	mureintransglycosylase
FGSG_02721	462.866	1126.93	481.205	436.23		FGSG_02721	FGRAMPH1_01T06525	NRRL29169g_03295	hypothetical protein
FGSG_02722	739.415	1028.03	865.773	984.108		FGSG_02722	FGRAMPH1_01T06527	NRRL29169g_03296	alpha-galactosidase a precursor
FGSG_02723	81.5291	94.1036	84.6753	101.556		FGSG_02723	FGRAMPH1_01T06529	NRRL29169g_03297	hypothetical protein
FGSG_02724	339.585	303.703	261.469	194.023		FGSG_02724	FGRAMPH1_01T06539	NRRL29169g_03302	dna repair protein RAD5
FGSG_02727	329.855	419.091	279.643	277.549		FGSG_02727	FGRAMPH1_01T06547	NRRL29169g_03306	S-Mcheckpoint control rad4
FGSG_02729	919.811	943.024	965.786	1019.32		FGSG_02729	FGRAMPH1_01T06553	NRRL29169g_03309	chitin synthase export chaperone
FGSG_02730	766.005	971.366	826.112	937.41		FGSG_02730	FGRAMPH1_01T06555	NRRL29169g_03310	meiotically up-regulated 80
FGSG_02732	747.445	828.964	632.373	614.838		FGSG_02732	FGRAMPH1_01T06561	NRRL29169g_03313	telomerelength regulation elg1
FGSG_02733	670.954	1227.73	534.955	518.097		FGSG_02733	FGRAMPH1_01T06563	NRRL29169g_03314	hypothetical protein
FGSG_02735	560.593	712.567	701.057	700.395		FGSG_02735	FGRAMPH1_01T06567	NRRL29169g_03316	unnamed protein product
FGSG_02738	1514.92	1245.8	4135.83	8231.16		FGSG_02738	FGRAMPH1_01T06575	NRRL29169g_03320	arrestin containing
FGSG_02741	46.1414	68.3467	38.9404	31.5383		FGSG_02741	FGRAMPH1_01T06583	NRRL29169g_03324	transporter mch4
FGSG_02742	849.586	509.16	841.866	788.394		FGSG_02742	FGRAMPH1_01T06585	NRRL29169g_03325	hypothetical protein
FGSG_02743	4603.35	3781.57	5550.54	5724.92		FGSG_02743	FGRAMPH1_01T06587	NRRL29169g_03326	zinc finger adr1
FGSG_02744	532.316	303.994	560.506	543.035		FGSG_02744	FGRAMPH1_01T06591	NRRL29169g_03328	scpextracell ular
FGSG_02746	1235.94	1245.15	1009.32	1058.48		FGSG_02746	FGRAMPH1_01T06595	NRRL29169g_03330	small nuclear ribonucleo e
FGSG_02748	54.2869	60.857	35.6486	40.3179		FGSG_02748	FGRAMPH1_01T06601	NRRL29169g_03333	endothelin-converting enzyme 2
FGSG_02749	1126.99	1154.52	1325.16	2067.1		FGSG_02749	FGRAMPH1_01T06603	NRRL29169g_03334	vacuolar membrane hmt1
FGSG_02752	861.738	1290.63	644.745	526.938		FGSG_02752	FGRAMPH1_01T06609	NRRL29169g_03337	atp-dependent RNA helicase DBP9
FGSG_02753	2940.3	147.204	6140.93	4696.93		FGSG_02753	FGRAMPH1_01T06611	NRRL29169g_03338	alcohol dehydrogenase
FGSG_02754	271.074	280.134	202.022	195.522		FGSG_02754	FGRAMPH1_01T06613	NRRL29169g_03339	hypothetical protein
FGSG_02755	951.066	71.2342	254.559	313.733		FGSG_02755	FGRAMPH1_01T06615	NRRL29169g_03340	Autophagy-related 3
FGSG_02756	3445.31	3271.61	3448.3	3593.8		FGSG_02756	FGRAMPH1_01T06617	NRRL29169g_03341	vacuolar-sorting vps35
FGSG_02757	2160.85	1979.04	2362.99	2530.06		FGSG_02757	FGRAMPH1_01T06619	NRRL29169g_03342	n-acetylated-alpha-linked acidicdipeptidase 2
FGSG_02758	6134.63	2566.28	6921.31	5625.6		FGSG_02758	FGRAMPH1_01T06621	NRRL29169g_03343	Damageresponse 1
FGSG_02760	670.583	316.195	913.585	757.128		FGSG_02760	FGRAMPH1_01T06625	NRRL29169g_03345	hypothetical protein
FGSG_02761	1539.1	2321.17	1279.27	1312.45		FGSG_02761	FGRAMPH1_01T06627	NRRL29169g_03346	Mitochondrial import inner membrane translocase subunit tim44
FGSG_02762	2200.54	2725.7	1935.6	1873.94		FGSG_02762	FGRAMPH1_01T06631	NRRL29169g_03348	37s ribosomal s11
FGSG_02763	909.659	580.118	1104.48	1135.2		FGSG_02763	FGRAMPH1_01T06629	NRRL29169g_03347	UPF0326hag1
FGSG_02764	8040.16	10496.3	6726.59	6166.1		FGSG_02764	FGRAMPH1_01T06633	NRRL29169g_03349	GTP-binding OLA1
FGSG_02765	1479.15	1031.86	1728.32	1654.14		FGSG_02765	FGRAMPH1_01T06635	NRRL29169g_03350	related to sialidase
FGSG_02766	1249.92	1481.38	1165.26	1129.53		FGSG_02766	FGRAMPH1_01T06637	NRRL29169g_03351	hypothetical protein
FGSG_02767	144.968	145.029	113.093	160.45		FGSG_02767	FGRAMPH1_01T06641	NRRL29169g_03353	generalamino acid permease AGP3
FGSG_02768	1165.4	506.941	1185.23	1100.22		FGSG_02768	FGRAMPH1_01T06643	NRRL29169g_03354	hypothetical protein
FGSG_02769	1016.65	1229.99	914.241	1044.7		FGSG_02769	FGRAMPH1_01T06645	NRRL29169g_03355	mitochondrial chaperone bcs1
FGSG_02770	25283	31404.6	36084.8	52946.7		FGSG_02770	FGRAMPH1_01T06647	NRRL29169g_03356	fructose-bisphosphate aldolase
FGSG_02771	4994.23	5111.78	5646.46	6478.67		FGSG_02771	FGRAMPH1_01T06649	NRRL29169g_03357	probable KES1-involved in ergosterol biosynthesis
FGSG_02773	932.929	879.208	1016.86	1005.69		FGSG_02773	FGRAMPH1_01T06655	NRRL29169g_03360	caffeine-induced death 2
FGSG_02774	2214.05	2886.25	2483.14	2818.83		FGSG_02774	FGRAMPH1_01T06657	NRRL29169g_03361	related to acetyl transferase 1
FGSG_02776	60.5169	61.797	74.4907	78.4336		FGSG_02776	FGRAMPH1_01T06663	NRRL29169g_03364	hypothetical protein
FGSG_02778	408.801	365.637	396.068	407.039		FGSG_02778	FGRAMPH1_01T06669	NRRL29169g_03368	histone-lysine N-methyl transferase
FGSG_02779	655.349	524.815	640.394	817.229		FGSG_02779	FGRAMPH1_01T06671	NRRL29169g_03369	hypothetical protein
FGSG_02780	6046.72	5353.26	6108.53	5997.52		FGSG_02780	FGRAMPH1_01T06673	NRRL29169g_03370	coatomer subunit beta
FGSG_02781	2280.68	2009.4	2495.55	2580.49		FGSG_02781	FGRAMPH1_01T11299	NRRL29169g_05720	antiviral helicase SKI2
FGSG_02782	7433.79	8804.85	6636.18	6710.85		FGSG_02782	FGRAMPH1_01T11301	NRRL29169g_05721	pyruvate dehydrogenase E1 component subunit beta
FGSG_02783	7130.37	11532.3	7144.29	7564.43		FGSG_02783	FGRAMPH1_01T11303	NRRL29169g_05722	sterol 24-C-methyl transferase
FGSG_02784	442.781	558.473	390.495	364.659		FGSG_02784	FGRAMPH1_01T11307	NRRL29169g_05724	Mitochondrial zinc maintenancemitochondrial
FGSG_02787	1283.72	1238.28	1384.6	1509.27		FGSG_02787	FGRAMPH1_01T11313	NRRL29169g_05727	transcription factor
FGSG_02788	64.6443	68.931	48.5554	58.3004		FGSG_02788	FGRAMPH1_01T11315	NRRL29169g_05728	c2h2 type zinc finger containing
FGSG_02789	1236.83	1309.75	1036.52	1057.59		FGSG_02789	FGRAMPH1_01T11317	NRRL29169g_05729	dimethylguanosine trnamethyl transferase
FGSG_02790	98.603	155.577	97.6685	101.238		FGSG_02790	FGRAMPH1_01T11319	NRRL29169g_05730	hypothetical protein
FGSG_02791	756.545	664.842	1181.2	1856.78		FGSG_02791	FGRAMPH1_01T11323	NRRL29169g_05732	SWIRM domain-containing
FGSG_02793	1322.52	1387.31	1195.6	1112.2		FGSG_02793	FGRAMPH1_01T11327	NRRL29169g_05734	vesicular transport
FGSG_02794	2061.09	1136.79	2321.84	2629.39		FGSG_02794	FGRAMPH1_01T11329	NRRL29169g_05735	hypothetical protein
FGSG_02795	3880.4	4065.26	4125.35	4476.52		FGSG_02795	FGRAMPH1_01T11331	NRRL29169g_05736	kinasedsk1
FGSG_02797	2385.1	2092.15	2266.77	1930.31		FGSG_02797	FGRAMPH1_01T11337	NRRL29169g_05739	transcription factor IWS1
FGSG_02798	827.329	834.985	745.899	612.279		FGSG_02798	FGRAMPH1_01T11339	NRRL29169g_05740	nucleusexport brr6
FGSG_02801	497.632	581.494	416.863	410.614		FGSG_02801	FGRAMPH1_01T11345	NRRL29169g_05743	transcriptional activator SPT8
FGSG_02803	859.134	980.147	1231.26	1878.75		FGSG_02803	FGRAMPH1_01T11349	NRRL29169g_05745	hypothetical protein
FGSG_02807	2953.56	1660.67	3208.86	2971.96		FGSG_02807	FGRAMPH1_01T11361	NRRL29169g_05751	mureintransglycosylase
FGSG_02809	373.491	429.225	309.393	285.402		FGSG_02809	FGRAMPH1_01T11365	NRRL29169g_05753	sensitivity to red light reduced-srr1
FGSG_02810	2940.67	3667.76	3213.08	2644.37		FGSG_02810	FGRAMPH1_01T11367	NRRL29169g_05754	hypothetical protein
FGSG_02811	2765.74	2426.62	2759.62	2767.13		FGSG_02811	FGRAMPH1_01T11369	NRRL29169g_05755	ubiquitin homeostasis lub1
FGSG_02812	1522.22	1689.56	1211.07	1209.88		FGSG_02812	FGRAMPH1_01T11371	NRRL29169g_05756	wd containing
FGSG_02814	11397.9	7065.15	23772.4	31582.6		FGSG_02814	FGRAMPH1_01T11377	NRRL29169g_05759	transcription factor
FGSG_02815	54.6101	34.6492	104.256	117.764		FGSG_02815	FGRAMPH1_01T11379	NRRL29169g_05760	nad dependent epimerase dehydratase family
FGSG_02817	242.492	233.76	167.537	103.244		FGSG_02817	FGRAMPH1_01T11383	NRRL29169g_05762	hypothetical protein
FGSG_02819	126.547	272.745	177.782	137.266		FGSG_02819	FGRAMPH1_01T11387	NRRL29169g_05764	hypothetical protein
FGSG_02820	85.6455	322.993	78.0113	67.58		FGSG_02820	FGRAMPH1_01T11389	NRRL29169g_05765	k(+)h(+) antiporter 1
FGSG_02821	158.137	204.734	116.518	86.598		FGSG_02821	FGRAMPH1_01T11391	NRRL29169g_05766	hpp family
FGSG_02822	5300.41	695.31	5771.04	4128.55		FGSG_02822	FGRAMPH1_01T11393	NRRL29169g_05767	unnamed protein product
FGSG_02825	967.997	715.728	1237.93	1163.23	C30	FGSG_02825	FGRAMPH1_01T11399	NRRL29169g_05770	positive activator of transcription
FGSG_02828	7839.5	8526.73	10735.3	8257.63	C30	FGSG_02828	FGRAMPH1_01T11405	NRRL29169g_05773	hypothetical protein
FGSG_02829	703.86	552.694	674.023	580.004	C30	FGSG_02829	FGRAMPH1_01T11407	NRRL29169g_05774	Gluconate 5-dehydrogenase
FGSG_02833	101.329	70.3787	93.2199	75.3138		FGSG_02833	FGRAMPH1_01T11421	NRRL29169g_05781	alpha-glucoside transport
FGSG_02834	64.9575	64.5279	53.4611	48.9701		FGSG_02834	FGRAMPH1_01T11423	NRRL29169g_05782	hypothetical protein
FGSG_02840	563.539	1263.43	751.221	581.684		FGSG_02840	FGRAMPH1_01T11435	NRRL29169g_05788	hypothetical protein
FGSG_02842	234.503	41.6851	407.942	397.626		FGSG_02842	FGRAMPH1_01T11439	NRRL29169g_05790	unnamed protein product
FGSG_02843	350.049	1042.92	237.474	257.267		FGSG_02843	FGRAMPH1_01T11441	NRRL29169g_05791	sterigmatocystin 8-o-methyl transferase
FGSG_02844	87.8493	580.781	217.402	234.382		FGSG_02844	FGRAMPH1_01T11443	NRRL29169g_05792	integral membrane
FGSG_02846	201.567	317.181	271.583	234.583		FGSG_02846	FGRAMPH1_01T11449	NRRL29169g_05795	abc transporter cdr4
FGSG_02847	98.5804	288.621	117.524	144.349		FGSG_02847	FGRAMPH1_01T11451	NRRL29169g_05796	abc transporter CDR4
FGSG_02848	180.726	399.503	222.517	281.892		FGSG_02848	FGRAMPH1_01T11453	NRRL29169g_05797	acyl-thio esterase
FGSG_02851	363.64	446.335	348.6	290.167		FGSG_02851	FGRAMPH1_01T11459	NRRL29169g_05800	fumarylacetoacetase
FGSG_02852	11.8998	46.8778	18.4106	8.03948		FGSG_02852	FGRAMPH1_01T11461	NRRL29169g_05801	maleylacetoacetate isomerase
FGSG_02854	266.76	327.838	227.658	228.761		FGSG_02854	FGRAMPH1_01T11469	NRRL29169g_05805	hypothetical protein FLAG1_09994
FGSG_02856	66.178	47.0124	66.674	67.4794		FGSG_02856	FGRAMPH1_01T11473	NRRL29169g_05807	family 1
FGSG_02858	42.038	50.839	44.3538	49.9904		FGSG_02858	FGRAMPH1_01T11477	NRRL29169g_05809	hypothetical protein
FGSG_02862	447.502	646.515	416.609	362.992	C29	FGSG_02862	FGRAMPH1_01T11487	NRRL29169g_05814	integral membrane
FGSG_02863	5969.74	3642.34	5689.5	6077.2	C29	FGSG_02863	FGRAMPH1_01T11491	NRRL29169g_05816	oxido reductase
FGSG_02864	40.1278	14.4028	38.229	32.9345	C29	FGSG_02864	FGRAMPH1_01T11493	NRRL29169g_05817	hypothetical protein
FGSG_02866	120.78	179.627	93.9258	93.4645	C29	FGSG_02866	FGRAMPH1_01T11497	NRRL29169g_05819	Unsaturated rhamnogalacturonyl hydrolase yteR
FGSG_02867	344.156	256.582	347.66	317.33	C29	FGSG_02867	FGRAMPH1_01T11499	NRRL29169g_05820	Tipelongation aberrant 3
FGSG_02868	133.315	135.46	128.761	138.546	C29	FGSG_02868	FGRAMPH1_01T11501	NRRL29169g_05821	hypothetical protein
FGSG_02870	342.612	521.944	487.627	839.146	C29	FGSG_02870	FGRAMPH1_01T11505	NRRL29169g_05823	brefeldin a resistance
FGSG_02872	328.205	529.433	298.927	285.815	C29	FGSG_02872	FGRAMPH1_01T11509	NRRL29169g_05825	hypothetical protein
FGSG_02873	321.92	254.795	256.433	260.016	C29	FGSG_02873	FGRAMPH1_01T11511	NRRL29169g_05826	4-coumarate--ligase 7
FGSG_02874	32.5862	40.5265	8.25035	8.15048	C29	FGSG_02874	FGRAMPH1_01T11513	NRRL29169g_05827	regulatory alcR
FGSG_02875	619.513	488.98	232.613	202.191		FGSG_02875	FGRAMPH1_01T11515	NRRL29169g_05828	esteraseestB
FGSG_02880	2223.25	237.914	1768.45	1861.6		FGSG_02880	FGRAMPH1_01T11525	NRRL29169g_05833	sulfiteoxidase
FGSG_02881	44.2481	1.98453	39.4425	42.8164		FGSG_02881	FGRAMPH1_01T11527	NRRL29169g_05834	catalase
FGSG_02882	70.5938	13.2914	56.5908	45.1184		FGSG_02882	FGRAMPH1_01T11529	NRRL29169g_05835	iron-dependent peroxidase
FGSG_02886	38.5767	44.6184	25.4451	39.3493		FGSG_02886	FGRAMPH1_01T11539	NRRL29169g_05840	isoflavone reductase family
FGSG_02887	31.6767	49.4614	27.5313	32.7528		FGSG_02887	FGRAMPH1_01T11543	NRRL29169g_05842	n-hydroxyarylamine sulfo transferase
FGSG_02891	1911.35	770.831	2043.52	1841.34		FGSG_02891	FGRAMPH1_01T11551	NRRL29169g_05846	hypothetical protein
FGSG_02893	4012.29	684.79	4122.16	4612.25		FGSG_02893	FGRAMPH1_01T11555	NRRL29169g_05848	argininedeiminase type-3
FGSG_02895	185.914	291.956	297.416	336.892		FGSG_02895	FGRAMPH1_01T11559	NRRL29169g_05850	hypothetical protein
FGSG_02896	33.5912	45.4909	60.7592	60.9016		FGSG_02896	FGRAMPH1_01T11561	NRRL29169g_05851	unnamed protein product
FGSG_02899	14.1267	71.8981	15.8656	11.3869		FGSG_02899	FGRAMPH1_01T11567	NRRL29169g_05854	hypothetical protein
FGSG_02901	15372.4	7757.93	16506.9	17366.6		FGSG_02901	FGRAMPH1_01T11573	NRRL29169g_05857	hypothetical protein
FGSG_02902	284.209	183.804	278.086	392.647		FGSG_02902	FGRAMPH1_01T11575	NRRL29169g_05858	hypothetical protein
FGSG_02903	82386.9	6544.69	40055.2	39339.9		FGSG_02903	FGRAMPH1_01T11579	NRRL29169g_05860	antifungal defensin
FGSG_02904	139.739	8.8508	86.1768	80.609		FGSG_02904	FGRAMPH1_01T11581	NRRL29169g_05861	hypothetical protein
FGSG_02905	1870.02	1493.29	2204.24	2889.15		FGSG_02905	FGRAMPH1_01T11583	NRRL29169g_05862	hypothetical protein
FGSG_02906	1573.3	601.85	2607.89	2359.89		FGSG_02906	FGRAMPH1_01T11587	NRRL29169g_05864	isoflavone reductase
FGSG_02909	14.7463	93.6235	5.64082	9.70843		FGSG_02909	FGRAMPH1_01T11595	NRRL29169g_05868	unnamed protein product
FGSG_02910	26.6273	60.9029	33.1351	42.7795		FGSG_02910	FGRAMPH1_01T11597	NRRL29169g_05869	unnamed protein product
FGSG_02911	345.99	93.7708	641.783	870.405		FGSG_02911	FGRAMPH1_01T11599	NRRL29169g_05870	hypothetical protein
FGSG_02913	81.0104	89.9062	33.1879	46.316		FGSG_02913	FGRAMPH1_01T11603	NRRL29169g_05871	unnamed protein product
FGSG_02917	81.0428	2.98107	27.6044	31.0587		FGSG_02917	FGRAMPH1_01T11613	NRRL29169g_05875	cell obiose dehydrogenase
FGSG_02918	8377.68	196.815	8066.83	7665.9		FGSG_02918	FGRAMPH1_01T11615	NRRL29169g_05876	Pepsin A
FGSG_02920	328.462	432.804	365.876	261.132		FGSG_02920	FGRAMPH1_01T11619	NRRL29169g_05878	Alpha-glucosidase 2
FGSG_02925	69.0275	53.9095	66.8021	132.819		FGSG_02925	FGRAMPH1_01T11629	NRRL29169g_05883	hypothetical protein
FGSG_02926	9450.04	291.868	11257.3	13970.3		FGSG_02926	FGRAMPH1_01T11633	NRRL29169g_05885	hypothetical protein
FGSG_02927	99.1319	122.631	136.728	150.726		FGSG_02927	FGRAMPH1_01T11637	NRRL29169g_05887	aaa family atp ase
FGSG_02928	86.2699	103.863	104.777	81.3184		FGSG_02928	FGRAMPH1_01T11639	NRRL29169g_05888	unnamed protein product
FGSG_02929	3208.81	3099.26	4243.14	4542.24		FGSG_02929	FGRAMPH1_01T11641	NRRL29169g_05889	pisatindemethylase (cytochrome P450)
FGSG_02931	99.6968	75.7827	136.061	149.169		FGSG_02931	FGRAMPH1_01T11645	NRRL29169g_05891	hypothetical protein
FGSG_02932	84.3318	94.0077	158.74	164.426		FGSG_02932	FGRAMPH1_01T11647	NRRL29169g_05892	hypothetical protein
FGSG_02933	32.0125	41.9058	54.8981	57.9904		FGSG_02933	FGRAMPH1_01T11649	NRRL29169g_05893	hypothetical protein
FGSG_02936	520.757	302.656	548.936	591.977		FGSG_02936	FGRAMPH1_01T11657	NRRL29169g_05897	hypothetical protein
FGSG_02937	12932.2	5228.35	8940.56	10390.2		FGSG_02937	FGRAMPH1_01T11659	NRRL29169g_05898	hypothetical protein
FGSG_02938	11331.7	5843.67	5739.85	7277.73		FGSG_02938	FGRAMPH1_01T11661	NRRL29169g_05899	unnamed protein product
FGSG_02939	121.457	329.069	184.956	268.48		FGSG_02939	FGRAMPH1_01T11663	NRRL29169g_05900	hypothetical protein
FGSG_02941	225.848	287.166	344.706	261.586		FGSG_02941	FGRAMPH1_01T11669	NRRL29169g_05903	guanine deaminase
FGSG_02942	34.7804	363.744	13.4481	16.5212		FGSG_02942	FGRAMPH1_01T11671	NRRL29169g_05904	g-coupled receptor
FGSG_02944	56.1261	135.966	73.1072	59.8029		FGSG_02944	FGRAMPH1_01T11675	NRRL29169g_05906	triacylglycerol lipase
FGSG_02947	15.3541	1.11278	140.806	73.8326		FGSG_02947	FGRAMPH1_01T11683	NRRL29169g_05910	hypothetical protein
FGSG_02948	79.6131	5.7866	892.007	464.838		FGSG_02948	FGRAMPH1_01T11685	NRRL29169g_05911	hypothetical protein
FGSG_02949	407.652	75.9222	1097.33	1230.62		FGSG_02949	FGRAMPH1_01T11687	NRRL29169g_05912	hypothetical protein
FGSG_02950	213.926	378.881	249.321	294.795		FGSG_02950	FGRAMPH1_01T11689	NRRL29169g_05913	amino acid transporter
FGSG_02952	2322.57	1414.74	2795.35	3336.1		FGSG_02952	FGRAMPH1_01T11697	NRRL29169g_05917	hypothetical protein
FGSG_02953	1245.46	830.66	434.571	845.979		FGSG_02953	FGRAMPH1_01T11699	NRRL29169g_05918	dj-1 family
FGSG_02960	972.544	744.189	967.274	871.06		FGSG_02960	FGRAMPH1_01T11713	NRRL29169g_05925	ornithine cyclodeaminase
FGSG_02963	511.252	434.576	578.298	606.414		FGSG_02963	FGRAMPH1_01T11719	NRRL29169g_05928	hypothetical protein
FGSG_02967	2365.06	1520.67	1458.68	2476.71		FGSG_02967	FGRAMPH1_01T11727	NRRL29169g_05932	hypothetical protein
FGSG_02968	37.4511	42.3893	48.501	48.9341		FGSG_02968	FGRAMPH1_01T11729	NRRL29169g_05933	hypothetical protein
FGSG_02970	228.23	284.882	157.885	140.626		FGSG_02970	FGRAMPH1_01T11733	NRRL29169g_05935	carbonicanhydrase
FGSG_02972	135.411	282.844	332.436	584.223		FGSG_02972	FGRAMPH1_01T11741	NRRL29169g_05939	nonphototropic hypocotyl 1
FGSG_02974	10415.7	9263.89	10889.4	9524.01		FGSG_02974	FGRAMPH1_01T11747	NRRL29169g_05942	peroxidase catalase 2
FGSG_02975	495.491	833.851	544.658	468.62		FGSG_02975	FGRAMPH1_01T11751	NRRL29169g_05944	OV-16antigen
FGSG_02976	1162.18	2381.38	908.381	765.084		FGSG_02976	FGRAMPH1_01T11753	NRRL29169g_05945	proteinase R precursor
FGSG_02978	34819.9	30653.2	33518.1	32338.6		FGSG_02978	FGRAMPH1_01T11757	NRRL29169g_05947	mfs spsugar:h+ symporter
FGSG_02982	52.5869	62.7478	54.1159	42.3767		FGSG_02982	FGRAMPH1_01T11771	NRRL29169g_05954	Pisatindemethylase
FGSG_02987	66.7493	63.4371	55.2593	67.5835		FGSG_02987	FGRAMPH1_01T11787	NRRL29169g_05962	feruloyl esterase B precursor
[truncated: 7,522 more rows]
