# Supplementary material for: Epistatic Relationship between MGV1 and TRI6 in the Regulation of Biosynthetic Gene Clusters in Fusarium graminearum
Source: J Fungi (Basel). 2023 Aug 2;9(8):816. doi: 10.3390/jof9080816 (PMC10455978; doi:10.3390/jof9080816)
Supplement: Supplementary file 1 [file jof-09-00816-s001.zip › Table_S2_ DEGs and BGCs regulated by MGV1.xlsx]

## Sheet: WT_vs_mgv1 (1495)
Table S2. Total number of genes differentially expressed in WT strain relative to the ∆mgv1 strain in NPN conditions (1,495 genes).
Gene	FoldChange	padj	Cluster_ID	MIPSID	FugniDBID	NRRLName	Description
FGSG_03274	-514.207	2.22123e-17		FGSG_03274	FGRAMPH1_01T12479	NRRL29169g_06311	hypothetical protein
FGSG_10613	-150.881	1.51359e-08	C62	FGSG_10613	FGRAMPH1_01T08531	NRRL29169g_04314	4-hydroxybenzoate polyprenyl transferase
FGSG_03275	-129.173	1.08991e-56		FGSG_03275	FGRAMPH1_01T12481	NRRL29169g_06312	hypothetical protein
FGSG_17400	-127.439	9.52703e-20	C62	FGSG_17400	FGRAMPH1_01T08523	NRRL29169g_04310	cytochrome p450
FGSG_04752	-119.959	2.12854e-06		FGSG_04752	FGRAMPH1_01T16233	NRRL29169g_08189	unnamed protein product
FGSG_07772	-118.666	9.01379e-35		FGSG_07772	FGRAMPH1_01T25613	NRRL29169g_12864	hypothetical protein
FGSG_17165	-117.841	6.74949e-10		FGSG_17165	FGRAMPH1_01T27805	NRRL29169g_13950	amino acid transporter
FGSG_02326	-97.7402	1.97575e-214	C13	FGSG_02326	FGRAMPH1_01T05597	NRRL29169g_02824	sterigmatocystin 8-o-methyl transferase
FGSG_04753	-97.1149	6.10959e-41		FGSG_04753	FGRAMPH1_01T16237	NRRL29169g_08191	unnamed protein product
FGSG_11391	-86.7314	6.90333e-09	C66	FGSG_11391	FGRAMPH1_01T21951	NRRL29169g_11053	hypothetical protein
FGSG_02329	-83.3304	1.37578e-183	C13	FGSG_02329	FGRAMPH1_01T05603	NRRL29169g_02827	fasciclin domain family
FGSG_02327	-82.4435	5.66046e-281	C13	FGSG_02327	FGRAMPH1_01T05599	NRRL29169g_02825	dimethylaniline monooxygenase 3
FGSG_17401	-78.2331	8.68902e-16	C62	FGSG_17401	FGRAMPH1_01T08525	NRRL29169g_04311	cytochrome p450
FGSG_02328	-73.7867	1.20227e-171	C13	FGSG_02328	FGRAMPH1_01T05601	NRRL29169g_02826	conidial pigment biosynthesis oxidasearb2 brown2
FGSG_02324	-68.5636	9.06464e-251	C13	FGSG_02324	FGRAMPH1_01T05593	NRRL29169g_02822	polyketide synthase
FGSG_10560	-58.1495	2.96763e-10		FGSG_10560	FGRAMPH1_01T08413	NRRL29169g_04257	hypothetical protein
FGSG_02325	-55.3555	3.08311e-81	C13	FGSG_02325	FGRAMPH1_01T05595	NRRL29169g_02823	conidial pigment polyketide synthasepartial
FGSG_16885	-51.5365	2.14867e-42		FGSG_16885	FGRAMPH1_01T25491	NRRL29169g_12805	unnamed protein product
FGSG_08087	-50.3659	1.35272e-45		FGSG_08087	FGRAMPH1_01T09085	NRRL29169g_04595	hypothetical protein
FGSG_09072	-50.3445	3.78734e-188	C52	FGSG_09072	FGRAMPH1_01T27991	NRRL29169g_14041	hypothetical protein
FGSG_10614	-45.9517	1.92071e-16	C62	FGSG_10614	FGRAMPH1_01T08533	NRRL29169g_04315	4-hydroxybenzoate polyprenyl transferase
NRRL29169g_07058	-43.997	3.84427e-18			FGRAMPH1_01T13965	NRRL29169g_07058	(!)amino transferase class-iii
FGSG_03788	-43.0627	1.21926e-152		FGSG_03788	FGRAMPH1_01T13707	NRRL29169g_06928	glycoside hydrolase family 16
FGSG_03156	-38.9583	3.58256e-60		FGSG_03156	FGRAMPH1_01T12193	NRRL29169g_06167	hypothetical protein
FGSG_04745	-35.0268	1.74888e-167		FGSG_04745	FGRAMPH1_01T16217	NRRL29169g_08181	antifungal
FGSG_11564	-31.639	7.2818e-89		FGSG_11564	FGRAMPH1_01T15939	NRRL29169g_08055	hypothetical protein
FGSG_02217	-31.5599	1.47355e-73		FGSG_02217	FGRAMPH1_01T05343	NRRL29169g_02694	catalase
FGSG_10612	-29.8023	1.01296e-21	C62	FGSG_10612	FGRAMPH1_01T08529	NRRL29169g_04313	fad-binding partial
FGSG_05719	-29.6827	1.05132e-115		FGSG_05719	FGRAMPH1_01T18591	NRRL29169g_09362	hypothetical protein
FGSG_04754	-28.7011	2.00444e-10		FGSG_04754	FGRAMPH1_01T16239	NRRL29169g_08192	beta-carbonic cab
FGSG_03632	-28.3161	1.15702e-20		FGSG_03632	FGRAMPH1_01T13337	NRRL29169g_06743	mureintransglycosylase
FGSG_07532	-28.2012	6.89108e-21		FGSG_07532	FGRAMPH1_01T25031	NRRL29169g_12577	integral membrane
FGSG_03394	-25.2907	2.24765e-45		FGSG_03394	FGRAMPH1_01T12775	NRRL29169g_06459	hypothetical protein
FGSG_02216	-24.5926	9.91091e-47		FGSG_02216	FGRAMPH1_01T05341	NRRL29169g_02693	lipoxygenase 1
FGSG_04450	-22.9118	5.76753e-26		FGSG_04450	FGRAMPH1_01T15317	NRRL29169g_07745	hypothetical protein
FGSG_08196	-22.8362	1.57287e-286		FGSG_08196	FGRAMPH1_01T09337	NRRL29169g_04718	aspergillopepsin-2 precursor
FGSG_03600	-21.8995	1.3849e-162		FGSG_03600	FGRAMPH1_01T13257	NRRL29169g_06703	hypothetical protein
FGSG_07568	-21.8554	0		FGSG_07568	FGRAMPH1_01T25115	NRRL29169g_12617	Killer toxin subunits alpha beta
FGSG_04744	-21.1917	1.58912e-174		FGSG_04744	FGRAMPH1_01T16215	NRRL29169g_08180	isoamylalcohol
FGSG_07723	-20.649	5.23534e-20		FGSG_07723	FGRAMPH1_01T25489	NRRL29169g_12804	hypothetical protein
FGSG_09118	-20.197	3.37781e-40		FGSG_09118	FGRAMPH1_01T27883	NRRL29169g_13988	hypothetical protein
FGSG_11150	-19.3869	1.31013e-151		FGSG_11150	FGRAMPH1_01T21335	NRRL29169g_10747	mfs spgeneral alpha glucoside:h+symporter
FGSG_09031	-19.3737	9.88261e-132		FGSG_09031	FGRAMPH1_01T28083	NRRL29169g_14086	hypothetical protein
FGSG_01868	-19.1408	5.47846e-115		FGSG_01868	FGRAMPH1_01T04525	NRRL29169g_02283	ent-kaurene oxidase
FGSG_16300	-19.0578	8.78535e-63		FGSG_16300	FGRAMPH1_01T12465	NRRL29169g_06303	integral membrane
FGSG_16408	-18.4692	7.24133e-19		FGSG_16408	FGRAMPH1_01T16231	NRRL29169g_08188	keratin-associated 5-4
FGSG_16853	-18.4384	4.57253e-132		FGSG_16853	FGRAMPH1_01T25189	NRRL29169g_12654	integral membrane
FGSG_10559	-17.9863	8.95306e-16		FGSG_10559	FGRAMPH1_01T08411	NRRL29169g_04256	hypothetical protein
FGSG_03790	-17.6245	2.07531e-19		FGSG_03790	FGRAMPH1_01T13711	NRRL29169g_06930	metallo protease mep1
FGSG_08985	-17.0445	8.71058e-84		FGSG_08985	FGRAMPH1_01T28193	NRRL29169g_14141	calcium-transporting atp ase 3
FGSG_10609	-16.4868	4.19788e-124	C62	FGSG_10609	FGRAMPH1_01T08521	NRRL29169g_04309	fad linked oxidase
FGSG_04465	-15.919	1.12265e-17		FGSG_04465	FGRAMPH1_01T15367	NRRL29169g_07772	unnamed protein product
FGSG_03436	-15.8145	1.37345e-32		FGSG_03436	FGRAMPH1_01T12877	NRRL29169g_06510	sterigmatocystin biosynthesisperoxidase stcC
FGSG_00118	-15.7884	2.13289e-21		FGSG_00118	FGRAMPH1_01T00331	NRRL29169g_00171	neutral amino acid permease
FGSG_05521	-14.7074	3.14852e-19		FGSG_05521	FGRAMPH1_01T18119	NRRL29169g_09122	hypothetical protein
FGSG_10606	-14.6377	2.81578e-45		FGSG_10606	FGRAMPH1_01T08515	NRRL29169g_04305	cytochrome c peroxidase
FGSG_04972	-14.4102	7.18549e-25		FGSG_04972	FGRAMPH1_01T16775	NRRL29169g_08448	ferritinribonucleotide reductase
FGSG_16899	-14.3182	1.50829e-220	C42	FGSG_16899	FGRAMPH1_01T25703	NRRL29169g_12909	fusarinC cluster-oxido reductase
FGSG_08246	-14.2857	3.39944e-16		FGSG_08246	FGRAMPH1_01T09465	NRRL29169g_04781	unnamed protein product
FGSG_16903	-14.2069	5.47411e-10		FGSG_16903	FGRAMPH1_01T25737	NRRL29169g_04333	unnamed protein product
FGSG_10445	-13.3747	1.34318e-11		FGSG_10445	FGRAMPH1_01T08121	NRRL29169g_04108	phosphoenolpyruvate synthase
FGSG_16883	-13.3514	8.08113e-39		FGSG_16883	FGRAMPH1_01T25479	NRRL29169g_12799	hypothetical protein
FGSG_13952	-12.8829	9.07051e-31		FGSG_13952	FGRAMPH1_01T22087	NRRL29169g_11117	NLS2
FGSG_07798	-12.8214	2.87964e-169	C42	FGSG_07798	FGRAMPH1_01T25691	NRRL29169g_12903	polyketide synthase
FGSG_07880	-12.7476	4.84155e-27		FGSG_07880	FGRAMPH1_01T25889	NRRL29169g_12994	5-methyltetrahydropteroyltriglutamate-homocysteine methyl transferase
FGSG_04517	-12.6186	1.64109e-76		FGSG_04517	FGRAMPH1_01T15495	NRRL29169g_07834	sphingoid long-chain base transporterrsb1
FGSG_15448	-12.3545	6.54879e-26		FGSG_15448	FGRAMPH1_01T25477	NRRL29169g_12798	unnamed protein product
FGSG_11006	-12.14	7.61241e-97		FGSG_11006	FGRAMPH1_01T20993	NRRL29169g_10574	glucanendo-1 ,3-beta-glucosidase
FGSG_01798	-11.8395	2.39676e-70		FGSG_01798	FGRAMPH1_01T04361	NRRL29169g_02200	related to DUF124 domain
FGSG_10611	-11.633	2.25378e-32	C62	FGSG_10611	FGRAMPH1_01T08527	NRRL29169g_04312	fad linked oxidase
FGSG_17328	-11.2788	1.14705e-09		FGSG_17328	FGRAMPH1_01T07537	NRRL29169g_03809	hypothetical protein
FGSG_03593	-11.2553	1.37236e-109		FGSG_03593	FGRAMPH1_01T13239	NRRL29169g_06694	hypothetical protein
FGSG_01675	-11.2224	4.69494e-57	C06	FGSG_01675	FGRAMPH1_01T04077	NRRL29169g_02058	dicarboxylic amino acid permease
FGSG_03832	-11.2191	3.97983e-35		FGSG_03832	FGRAMPH1_01T13815	NRRL29169g_06983	hypothetical protein
FGSG_13987	-11.1275	3.15993e-08		FGSG_13987	FGRAMPH1_01T21813	NRRL29169g_10984	unnamed protein product
FGSG_16884	-11.008	4.76468e-46		FGSG_16884	FGRAMPH1_01T25481	NRRL29169g_12800	unnamed protein product
FGSG_03869	-10.8276	4.31832e-18		FGSG_03869	FGRAMPH1_01T13917	NRRL29169g_07034	MFS FHSL-fucose permease
FGSG_13505	-10.7683	8.85639e-26		FGSG_13505	FGRAMPH1_01T28085	NRRL29169g_14087	hypothetical protein
FGSG_14016	-10.6898	6.0298e-212		FGSG_14016	FGRAMPH1_01T15941	NRRL29169g_08056	hypothetical protein
FGSG_07574	-10.653	2.74184e-29		FGSG_07574	FGRAMPH1_01T25127	NRRL29169g_12623	unnamed protein product
FGSG_02942	-10.4442	2.52259e-59		FGSG_02942	FGRAMPH1_01T11671	NRRL29169g_05904	g-coupled receptor
FGSG_05232	-10.1522	1.37226e-68		FGSG_05232	FGRAMPH1_01T17423	NRRL29169g_08773	cell wall manno
FGSG_07669	-10.0874	3.89164e-56		FGSG_07669	FGRAMPH1_01T25341	NRRL29169g_12730	amino acid permease 2 (AAP-2)
FGSG_00184	-10.0711	2.46203e-94		FGSG_00184	FGRAMPH1_01T00503	NRRL29169g_00256	xylanase1
FGSG_16285	-10.0486	2.46566e-22		FGSG_16285	FGRAMPH1_01T12725	NRRL29169g_06434	hypothetical protein
FGSG_13109	-9.99064	1.94106e-18		FGSG_13109	FGRAMPH1_01T24417	NRRL29169g_12275	proteasome component pre6
FGSG_16900	-9.81597	5.75521e-120	C42	FGSG_16900	FGRAMPH1_01T25705	NRRL29169g_12910	fusarinC cluster-cytochrome P450
FGSG_16854	-9.75487	2.97264e-12		FGSG_16854	FGRAMPH1_01T25203	NRRL29169g_12661	unnamed protein product
FGSG_08749	-9.7233	9.26724e-97		FGSG_08749	FGRAMPH1_01T10731	NRRL29169g_05425	related to afla toxin efflux pump AFLT
FGSG_16678	-9.60812	7.03009e-46		FGSG_16678	FGRAMPH1_01T22581	NRRL29169g_11358	unnamed protein product
FGSG_09119	-9.51337	5.00246e-20		FGSG_09119	FGRAMPH1_01T27881	NRRL29169g_13987	unnamed protein product
FGSG_08295	-9.48867	1.93556e-20		FGSG_08295	FGRAMPH1_01T09589	NRRL29169g_04843	hypothetical protein
FGSG_03023	-9.37841	9.49165e-20		FGSG_03023	FGRAMPH1_01T11875	NRRL29169g_06006	hypothetical protein
FGSG_16178	-9.34858	4.15948e-10		FGSG_16178	FGRAMPH1_01T14117	NRRL29169g_07134	galactonate dehydratase
FGSG_04971	-9.20711	4.94371e-13		FGSG_04971	FGRAMPH1_01T16773	NRRL29169g_08447	hypothetical protein
FGSG_02036	-9.13495	2.13735e-102		FGSG_02036	FGRAMPH1_01T04917	NRRL29169g_02484	hypothetical protein
FGSG_11104	-9.12581	3.55111e-08		FGSG_11104	FGRAMPH1_01T21229	NRRL29169g_10693	triacylglycerol lipase II precursor
FGSG_16901	-9.03791	5.00689e-140	C42	FGSG_16901	FGRAMPH1_01T25707	NRRL29169g_12911	fusarinC cluster-methyl transferase
FGSG_02114	-8.93453	6.53657e-09	C09	FGSG_02114	FGRAMPH1_01T05095	NRRL29169g_02574	related to cytochrome P450 7B1
FGSG_06397	-8.89653	9.00043e-21		FGSG_06397	FGRAMPH1_01T20207	NRRL29169g_10179	endo-beta--glucanase d
FGSG_00126	-8.89071	6.04123e-32	C04	FGSG_00126	FGRAMPH1_01T00349	NRRL29169g_00178	beta--xylosyl transferase 1
FGSG_10592	-8.89019	3.23038e-89		FGSG_10592	FGRAMPH1_01T08483	NRRL29169g_04290	small secreted
FGSG_11472	-8.85125	1.82647e-135		FGSG_11472	FGRAMPH1_01T22149	NRRL29169g_11148	minorextracell ular protease vpr
NRRL29169g_05387	-8.839	2.99561e-20			FGRAMPH1_01T10657	NRRL29169g_05387	Superoxide dismutase [Cu-Zn]
FGSG_10629	-8.83364	3.52233e-10		FGSG_10629	FGRAMPH1_01T08573	NRRL29169g_04339	Cytochrome P450 1A1
FGSG_05285	-8.76773	1.36267e-97		FGSG_05285	FGRAMPH1_01T17531	NRRL29169g_08826	Sphingoid long-chain base transporterRSB1
FGSG_09173	-8.6584	1.09508e-15		FGSG_09173	FGRAMPH1_01T27753	NRRL29169g_13924	Reticulocyte-binding 2 like a
FGSG_03714	-8.53167	1.23581e-84		FGSG_03714	FGRAMPH1_01T13529	NRRL29169g_06839	Mannanendo-1 ,6-alpha-mannosidase DCW1
FGSG_08210	-8.30806	1.01259e-10		FGSG_08210	FGRAMPH1_01T09375	NRRL29169g_04737	hypothetical protein
FGSG_03592	-8.25413	3.53535e-43		FGSG_03592	FGRAMPH1_01T13237	NRRL29169g_06693	hypothetical protein
FGSG_00236	-8.21435	9.56797e-10		FGSG_00236	FGRAMPH1_01T00631	NRRL29169g_00320	alcohol dehydrogenase
FGSG_17154	-8.18207	1.73661e-29		FGSG_17154	FGRAMPH1_01T28029	NRRL29169g_14059	unnamed protein product
FGSG_08830	-8.07356	1.81592e-47		FGSG_08830	FGRAMPH1_01T10937	NRRL29169g_05531	atp ase
FGSG_05076	-8.06499	1.30109e-32		FGSG_05076	FGRAMPH1_01T17033	NRRL29169g_08577	abc transporter g family member 24
FGSG_09081	-8.06002	4.97595e-19	C52	FGSG_09081	FGRAMPH1_01T27971	NRRL29169g_14031	MFS SPgeneral alpha glucoside:H+symporter
FGSG_17094	-7.88891	2.10181e-58		FGSG_17094	FGRAMPH1_01T09235	NRRL29169g_04669	unnamed protein product
FGSG_11008	-7.88429	1.65754e-08		FGSG_11008	FGRAMPH1_01T21001	NRRL29169g_10578	choline dehydrogenase
FGSG_08144	-7.56669	1.67412e-08		FGSG_08144	FGRAMPH1_01T09221	NRRL29169g_04662	vegetatible incompatibility HET-E-1
FGSG_16873	-7.53252	1.60345e-30	C41	FGSG_16873	FGRAMPH1_01T25349	NRRL29169g_12734	terpene synthase metal-containing
FGSG_03642	-7.47246	2.31308e-27		FGSG_03642	FGRAMPH1_01T13363	NRRL29169g_06756	hypothetical protein
FGSG_06536	-7.32502	9.06767e-07	C39	FGSG_06536	FGRAMPH1_01T22529	NRRL29169g_11332	L-pipecolate oxidase
FGSG_16332	-7.30815	4.02239e-08		FGSG_16332	FGRAMPH1_01T12041	NRRL29169g_06090	integral membrane
FGSG_11376	-7.30168	6.27244e-16		FGSG_11376	FGRAMPH1_01T21915	NRRL29169g_11035	hypothetical protein
FGSG_08145	-7.29067	1.08448e-07		FGSG_08145	FGRAMPH1_01T09223	NRRL29169g_04663	hypothetical protein
FGSG_01584	-7.18296	1.58707e-09		FGSG_01584	FGRAMPH1_01T03861	NRRL29169g_01949	multidrug resistance fnx1
FGSG_03245	-7.18045	9.75656e-17		FGSG_03245	FGRAMPH1_01T12413	NRRL29169g_06277	nonribosomal peptide synthetase
FGSG_09045	-7.1125	8.32072e-118		FGSG_09045	FGRAMPH1_01T28053	NRRL29169g_14071	aaa family
FGSG_00594	-7.06551	2.98094e-19		FGSG_00594	FGRAMPH1_01T01511	NRRL29169g_00761	hypothetical protein
FGSG_03761	-7.064	5.67143e-146		FGSG_03761	FGRAMPH1_01T13647	NRRL29169g_06898	n1-acetylpolyamine oxidase
FGSG_16066	-7.06342	3.62106e-23		FGSG_16066	FGRAMPH1_01T15901	NRRL29169g_08034	unnamed protein product
FGSG_07672	-6.99598	9.41343e-50	C41	FGSG_07672	FGRAMPH1_01T25347	NRRL29169g_12733	transcription factor
FGSG_09210	-6.96427	3.16289e-24	C54	FGSG_09210	FGRAMPH1_01T27657	NRRL29169g_13876	related to phospholipid-translocatingatp ase
FGSG_17449	-6.83832	1.41152e-10		FGSG_17449	FGRAMPH1_01T21529	NRRL29169g_10842	adam 8 precursor
FGSG_06619	-6.79393	1.02269e-99		FGSG_06619	FGRAMPH1_01T22745	NRRL29169g_11440	alcohol dehydrogenase (NADP+)
FGSG_13222	-6.75628	1.46133e-91	C42	FGSG_13222	FGRAMPH1_01T25693	NRRL29169g_12904	alpha beta hydrolase
FGSG_00470	-6.64497	1.32616e-94		FGSG_00470	FGRAMPH1_01T01209	NRRL29169g_00610	cell obiose dehydrogenase
FGSG_06462	-6.62858	1.31738e-72	C37	FGSG_06462	FGRAMPH1_01T22333	NRRL29169g_11234	coenzymea synthetase
FGSG_02155	-6.6186	2.08406e-19		FGSG_02155	FGRAMPH1_01T05193	NRRL29169g_02620	integral membrane
FGSG_02844	-6.61388	5.93622e-54		FGSG_02844	FGRAMPH1_01T11443	NRRL29169g_05792	integral membrane
FGSG_00124	-6.60392	6.2114e-10		FGSG_00124	FGRAMPH1_01T00345	NRRL29169g_00176	hypothetical protein
FGSG_05048	-6.58918	3.26061e-100		FGSG_05048	FGRAMPH1_01T16963	NRRL29169g_08541	4-hydroxy-2-oxoglutarate mitochondrial
FGSG_05606	-6.48469	1.16458e-18		FGSG_05606	FGRAMPH1_01T18317	NRRL29169g_09225	hypothetical protein
FGSG_12214	-6.41605	2.68784e-135		FGSG_12214	FGRAMPH1_01T15725	NRRL29169g_07950	hypothetical protein FPSE_08081
FGSG_07633	-6.34728	1.16299e-06		FGSG_07633	FGRAMPH1_01T25259	NRRL29169g_12689	hypothetical protein
FGSG_03304	-6.3467	1.67763e-18		FGSG_03304	FGRAMPH1_01T12551	NRRL29169g_06347	cutinase1
FGSG_02909	-6.34553	4.67994e-17		FGSG_02909	FGRAMPH1_01T11595	NRRL29169g_05868	unnamed protein product
FGSG_09078	-6.26621	1.48276e-33	C52	FGSG_09078	FGRAMPH1_01T27977	NRRL29169g_14034	n amino acid transport system
FGSG_07661	-6.25327	2.75106e-10		FGSG_07661	FGRAMPH1_01T25323	NRRL29169g_12721	fad binding domain-containing
FGSG_04874	-6.24784	1.45101e-60		FGSG_04874	FGRAMPH1_01T16537	NRRL29169g_08329	hypothetical protein
FGSG_03708	-6.21739	5.37124e-49		FGSG_03708	FGRAMPH1_01T13515	NRRL29169g_06832	aromaticperoxygenase
FGSG_03360	-6.20405	8.91994e-22		FGSG_03360	FGRAMPH1_01T12691	NRRL29169g_06417	mfs transporter
FGSG_03111	-6.12966	1.10329e-07		FGSG_03111	FGRAMPH1_01T12089	NRRL29169g_06114	ureaactive transporter 1
FGSG_06497	-6.12082	1.44083e-74		FGSG_06497	FGRAMPH1_01T22439	NRRL29169g_11287	hypothetical protein
FGSG_07608	-6.02029	4.51605e-58		FGSG_07608	FGRAMPH1_01T25207	NRRL29169g_12663	5 3-nucleotidase
FGSG_11257	-5.9574	9.73881e-89		FGSG_11257	FGRAMPH1_01T21623	NRRL29169g_10889	2-amino-3-carboxymuconate-6-semialdehyde decarboxylase
FGSG_05821	-5.92105	3.14622e-10		FGSG_05821	FGRAMPH1_01T18835	NRRL29169g_09485	integral membrane
FGSG_06141	-5.82653	3.96654e-47		FGSG_06141	FGRAMPH1_01T19587	NRRL29169g_09863	canalicular multispecific organicanion transporter 2
FGSG_16162	-5.80802	9.78732e-34		FGSG_16162	FGRAMPH1_01T14353	NRRL29169g_07252	hypothetical protein
FGSG_08456	-5.78396	1.30445e-08		FGSG_08456	FGRAMPH1_01T10003	NRRL29169g_05054	vividpas vvd
FGSG_00209	-5.73437	4.57253e-132		FGSG_00209	FGRAMPH1_01T00567	NRRL29169g_00288	hypothetical protein
FGSG_04468	-5.73315	4.07643e-32		FGSG_04468	FGRAMPH1_01T15375	NRRL29169g_07776	neutral amino acid permease
FGSG_09044	-5.71999	8.96299e-175		FGSG_09044	FGRAMPH1_01T28055	NRRL29169g_14072	unnamed protein product
FGSG_11577	-5.70889	1.72431e-39		FGSG_11577	FGRAMPH1_01T15903	NRRL29169g_08035	hypothetical protein
FGSG_11101	-5.70663	1.1934e-58		FGSG_11101	FGRAMPH1_01T21223	NRRL29169g_10690	unnamed protein product
FGSG_07671	-5.70252	1.75525e-78		FGSG_07671	FGRAMPH1_01T25345	NRRL29169g_12732	secretory lipase
FGSG_02139	-5.63127	4.61404e-10	C10	FGSG_02139	FGRAMPH1_01T05153	NRRL29169g_02603	Canalicular multispecific organicanion transporter 2
FGSG_09742	-5.62646	2.27484e-54		FGSG_09742	FGRAMPH1_01T26375	NRRL29169g_13236	extracell ular serine-rich
FGSG_03373	-5.57439	1.07771e-13		FGSG_03373	FGRAMPH1_01T12723	NRRL29169g_06433	Choline dehydrogenase
FGSG_05085	-5.5593	8.32072e-118		FGSG_05085	FGRAMPH1_01T17063	NRRL29169g_08592	mureintransglycosylase
FGSG_17478	-5.54985	7.45025e-28		FGSG_17478	FGRAMPH1_01T21221	NRRL29169g_10689	6-hydroxynicotinate 3-monooxygenase
FGSG_04621	-5.54395	2.37444e-30		FGSG_04621	FGRAMPH1_01T15729	NRRL29169g_07952	flavin containing amine
FGSG_01607	-5.50784	1.61219e-26		FGSG_01607	FGRAMPH1_01T03929	NRRL29169g_01984	pectinlyase B precursor
FGSG_16231	-5.50536	9.81566e-38		FGSG_16231	FGRAMPH1_01T13327	NRRL29169g_06738	integral membrane
FGSG_10569	-5.50176	9.66274e-09		FGSG_10569	FGRAMPH1_01T08431	NRRL29169g_04266	hypothetical protein
FGSG_00523	-5.50081	4.06845e-117		FGSG_00523	FGRAMPH1_01T01333	NRRL29169g_00672	related to extracell ular matrix precursor
FGSG_16935	-5.49643	6.07731e-08		FGSG_16935	FGRAMPH1_01T26099	NRRL29169g_13099	hypothetical protein
FGSG_09041	-5.46334	3.05085e-37		FGSG_09041	FGRAMPH1_01T28061	NRRL29169g_14075	homoserine O-acetyl transferase
FGSG_04872	-5.43927	2.6487e-06		FGSG_04872	FGRAMPH1_01T16533	NRRL29169g_08327	cell obiose dehydrogenase
FGSG_16121	-5.40559	1.00554e-19		FGSG_16121	FGRAMPH1_01T15067	NRRL29169g_07617	udp-glucuronosyludp-glucosyl transferase
FGSG_01681	-5.3921	4.94645e-33	C06	FGSG_01681	FGRAMPH1_01T04089	NRRL29169g_02064	atp-grasp fMIPS_
FGSG_16955	-5.37573	1.23651e-16		FGSG_16955	FGRAMPH1_01T10993	NRRL29169g_05562	cryptochrome DASH
FGSG_02377	-5.36454	9.40066e-29		FGSG_02377	FGRAMPH1_01T05707	NRRL29169g_02879	hypothetical protein
FGSG_09042	-5.34454	2.19862e-123		FGSG_09042	FGRAMPH1_01T28059	NRRL29169g_14074	formamidase
FGSG_15933	-5.30886	1.08496e-43	C09	FGSG_15933	FGRAMPH1_01T05099	NRRL29169g_02576	unnamed protein product
FGSG_03575	-5.30676	3.34242e-64		FGSG_03575	FGRAMPH1_01T13199	NRRL29169g_06674	tripeptidyl aminopeptidase
NRRL29169g_12261	-5.29364	2.29729e-47			FGRAMPH1_01T24389	NRRL29169g_12261	sulfiteexporter family
FGSG_03882	-5.28588	4.03945e-16		FGSG_03882	FGRAMPH1_01T13949	NRRL29169g_07050	atp ase
FGSG_09040	-5.28261	2.09666e-08		FGSG_09040	FGRAMPH1_01T28063	NRRL29169g_14076	indoleamine 2 ,3-dioxygenase
FGSG_03624	-5.266	3.59552e-13		FGSG_03624	FGRAMPH1_01T13319	NRRL29169g_06734	endo-1 ,4-beta-xylanase 2 precursor
FGSG_04746	-5.17704	0		FGSG_04746	FGRAMPH1_01T16219	NRRL29169g_08182	hypothetical protein
FGSG_17167	-5.16051	2.62355e-11		FGSG_17167	FGRAMPH1_01T27755	NRRL29169g_13925	related to ankyrin
FGSG_07801	-5.10492	1.36755e-53	C42	FGSG_07801	FGRAMPH1_01T25699	NRRL29169g_12907	fusarinC cluster-oxido reductase
FGSG_11019	-5.10139	2.84177e-46		FGSG_11019	FGRAMPH1_01T21031	NRRL29169g_10593	diseaseresistance partial
FGSG_02899	-5.09404	9.51367e-14		FGSG_02899	FGRAMPH1_01T11567	NRRL29169g_05854	hypothetical protein
FGSG_17483	-5.08369	2.17209e-106		FGSG_17483	FGRAMPH1_01T21041	NRRL29169g_10598	isoform2 of dipeptidyl peptidase 3
FGSG_03001	-5.0821	0.00131218		FGSG_03001	FGRAMPH1_01T11819	NRRL29169g_05978	hypothetical protein
FGSG_03626	-5.07951	2.08283e-47		FGSG_03626	FGRAMPH1_01T13325	NRRL29169g_06737	Cholinemitochondrial
FGSG_10450	-5.03731	1.74711e-60		FGSG_10450	FGRAMPH1_01T08137	NRRL29169g_04116	NADHoxidase
FGSG_09082	-4.99472	9.75415e-59	C52	FGSG_09082	FGRAMPH1_01T27969	NRRL29169g_14030	alpha-glucosidase
FGSG_12644	-4.98898	2.12771e-07		FGSG_12644	FGRAMPH1_01T16501	NRRL29169g_08312	hypothetical protein
FGSG_02119	-4.96732	9.27782e-10	C09	FGSG_02119	FGRAMPH1_01T05105	NRRL29169g_02579	hypothetical protein
FGSG_02118	-4.91381	1.55169e-13	C09	FGSG_02118	FGRAMPH1_01T05103	NRRL29169g_02578	hypothetical protein
FGSG_09293	-4.91047	8.03562e-45		FGSG_09293	FGRAMPH1_01T27447	NRRL29169g_13771	unnamed protein product
FGSG_02115	-4.9001	3.69391e-13	C09	FGSG_02115	FGRAMPH1_01T05097	NRRL29169g_02575	tri7-trichothecene biosynthesis
FGSG_17106	-4.88475	1.02355e-24		FGSG_17106	FGRAMPH1_01T09057	NRRL29169g_04581	peptidase m12
FGSG_04757	-4.88381	1.24459e-107		FGSG_04757	FGRAMPH1_01T16245	NRRL29169g_08195	retinol dehydrogenase
FGSG_07775	-4.87793	1.01493e-74		FGSG_07775	FGRAMPH1_01T25637	NRRL29169g_12876	endothiapepsin precursor
FGSG_03968	-4.87544	1.63553e-09	C18	FGSG_03968	FGRAMPH1_01T14147	NRRL29169g_07149	endo-beta--glucanase d
FGSG_15653	-4.82681	1.01614e-21		FGSG_15653	FGRAMPH1_01T22091	NRRL29169g_11119	hypothetical protein
FGSG_17477	-4.82493	1.66333e-20		FGSG_17477	FGRAMPH1_01T21225	NRRL29169g_10691	hypothetical protein
NRRL29169g_06217	-4.8134	2.10094e-18			FGRAMPH1_01T12293	NRRL29169g_06217	hypothetical protein FAVG1_04193
FGSG_16310	-4.80793	4.8081e-15		FGSG_16310	FGRAMPH1_01T12295	NRRL29169g_06218	unnamed protein product
FGSG_11038	-4.77806	1.83287e-10		FGSG_11038	FGRAMPH1_01T21087	NRRL29169g_10621	cytochrome p450 oxido reductase
FGSG_01717	-4.69223	2.07656e-12		FGSG_01717	FGRAMPH1_01T04181	NRRL29169g_02110	delta-5delta-6 fatty acid desaturase
FGSG_11080	-4.66034	1.08309e-07		FGSG_11080	FGRAMPH1_01T21179	NRRL29169g_10668	integral membrane
FGSG_03194	-4.66016	1.75488e-106		FGSG_03194	FGRAMPH1_01T12283	NRRL29169g_06212	polygalacturonase 1 precursor
FGSG_10411	-4.59328	4.39207e-22		FGSG_10411	FGRAMPH1_01T08045	NRRL29169g_04070	endo--beta-xylanase
FGSG_03035	-4.58165	1.43442e-47		FGSG_03035	FGRAMPH1_01T11901	NRRL29169g_06019	major allergen alt
FGSG_01072	-4.56313	3.49397e-83		FGSG_01072	FGRAMPH1_01T02679	NRRL29169g_01354	hypothetical protein
FGSG_10431	-4.55525	4.65989e-28		FGSG_10431	FGRAMPH1_01T08091	NRRL29169g_04093	unnamed protein product
FGSG_13869	-4.54834	1.24495e-55		FGSG_13869	FGRAMPH1_01T21039	NRRL29169g_10597	hypothetical protein
FGSG_04858	-4.51673	3.99271e-31		FGSG_04858	FGRAMPH1_01T16503	NRRL29169g_08313	hypothetical protein
FGSG_17104	-4.5112	1.26019e-40		FGSG_17104	FGRAMPH1_01T09119	NRRL29169g_04611	hypothetical protein FPSE_07509
FGSG_09354	-4.49437	9.86236e-80		FGSG_09354	FGRAMPH1_01T27281	NRRL29169g_13688	N amino acid transport system protein
FGSG_10326	-4.48015	3.10325e-14		FGSG_10326	FGRAMPH1_01T07825	NRRL29169g_03955	hypothetical protein
FGSG_13412	-4.46617	2.81729e-24		FGSG_13412	FGRAMPH1_01T09453	NRRL29169g_04775	hypothetical protein
FGSG_10506	-4.46429	4.2377e-42		FGSG_10506	FGRAMPH1_01T08277	NRRL29169g_04188	transporter mch4
FGSG_16265	-4.4364	1.68266e-29		FGSG_16265	FGRAMPH1_01T12913	NRRL29169g_06528	GTPbinding domain
FGSG_13223	-4.43419	1.02599e-37	C42	FGSG_13223	FGRAMPH1_01T25695	NRRL29169g_12905	fusarinC cluster-translationElongation factor
FGSG_02321	-4.4248	1.92352e-135	C13	FGSG_02321	FGRAMPH1_01T05587	NRRL29169g_02819	6-hydroxy-d-nicotine oxidase
FGSG_07911	-4.40603	1.6605e-16		FGSG_07911	FGRAMPH1_01T25963	NRRL29169g_13031	2-halo acid dehalogenase
FGSG_04828	-4.40483	1.9217e-20		FGSG_04828	FGRAMPH1_01T16407	NRRL29169g_08264	indoleamine-dioxygenase
FGSG_05159	-4.36161	6.75381e-69		FGSG_05159	FGRAMPH1_01T17241	NRRL29169g_08681	iron transport multicopper oxidaseFET3 precursor
FGSG_04876	-4.34954	1.01198e-09		FGSG_04876	FGRAMPH1_01T16541	NRRL29169g_08331	hypothetical protein
FGSG_03574	-4.33914	3.98212e-69		FGSG_03574	FGRAMPH1_01T13197	NRRL29169g_06673	hypothetical protein
NRRL29169g_05700	-4.32243	5.88158e-10			FGRAMPH1_01T11261	NRRL29169g_05700	serine threonine kinase
FGSG_03361	-4.31772	5.7429e-09		FGSG_03361	FGRAMPH1_01T12693	NRRL29169g_06418	transcriptional regulatory
FGSG_02718	-4.29478	3.28737e-28		FGSG_02718	FGRAMPH1_01T06517	NRRL29169g_03291	hypothetical protein
FGSG_16275	-4.28138	2.71965e-61		FGSG_16275	FGRAMPH1_01T12813	NRRL29169g_06478	hypothetical protein
FGSG_07496	-4.26584	1.32741e-49		FGSG_07496	FGRAMPH1_01T24953	NRRL29169g_12538	high-affinity methionine permease
FGSG_07802	-4.26077	2.39526e-30	C42	FGSG_07802	FGRAMPH1_01T25701	NRRL29169g_12908	fusarinC cluster-transporter
FGSG_16266	-4.25196	3.48294e-23		FGSG_16266	FGRAMPH1_01T12909	NRRL29169g_06526	unnamed protein product
FGSG_11675	-4.22239	8.86772e-10		FGSG_11675	FGRAMPH1_01T00287	NRRL29169g_00149	hypothetical protein
FGSG_02284	-4.20562	4.10861e-19	C12	FGSG_02284	FGRAMPH1_01T05513	NRRL29169g_02781	gnat family
FGSG_15938	-4.19617	3.24349e-13		FGSG_15938	FGRAMPH1_01T05143	NRRL29169g_02598	hypothetical protein
FGSG_10545	-4.18915	8.60238e-08	C61	FGSG_10545	FGRAMPH1_01T08377	NRRL29169g_04239	EF-handcalcium-binding domain
FGSG_12440	-4.15302	1.02728e-07		FGSG_12440	FGRAMPH1_01T12805	NRRL29169g_06474	AAT family amino acid transporter
FGSG_10599	-4.15035	3.29089e-30		FGSG_10599	FGRAMPH1_01T08499	NRRL29169g_04298	exoenzymes regulatory aepA
FGSG_02558	-4.13215	1.72467e-15		FGSG_02558	FGRAMPH1_01T06135	NRRL29169g_03096	hypothetical protein
FGSG_12109	-4.11982	1.39191e-54		FGSG_12109	FGRAMPH1_01T05455	NRRL29169g_02752	plac8 family
FGSG_05160	-4.08955	5.22804e-102		FGSG_05160	FGRAMPH1_01T17245	NRRL29169g_08683	high-affinity iron transporter
FGSG_17533	-4.08067	6.60912e-06		FGSG_17533	FGRAMPH1_01T22217	NRRL29169g_11182	unnamed protein product
FGSG_13241	-4.07883	9.6545e-06		FGSG_13241	FGRAMPH1_01T25935	NRRL29169g_13017	hypothetical protein
FGSG_03372	-4.07187	4.46281e-09		FGSG_03372	FGRAMPH1_01T12719	NRRL29169g_06431	hypothetical protein
FGSG_11089	-4.00062	2.111e-11		FGSG_11089	FGRAMPH1_01T21199	NRRL29169g_10678	hypothetical protein
FGSG_17037	-3.99073	2.66408e-29		FGSG_17037	FGRAMPH1_01T09961	NRRL29169g_05033	hypothetical protein
FGSG_04335	-3.97154	1.04529e-20	C17	FGSG_04335	FGRAMPH1_01T15039	NRRL29169g_07603	apoptosis-inducing factor 2
FGSG_16431	-3.95443	0.0001457		FGSG_16431	FGRAMPH1_01T16471	NRRL29169g_08296	unnamed protein product
FGSG_09053	-3.94816	3.88054e-26		FGSG_09053	FGRAMPH1_01T28033	NRRL29169g_14061	gap1-general amino acid permease
FGSG_03339	-3.94563	1.08541e-69		FGSG_03339	FGRAMPH1_01T12643	NRRL29169g_06393	hypothetical protein
FGSG_02852	-3.9444	6.54024e-08		FGSG_02852	FGRAMPH1_01T11461	NRRL29169g_05801	maleylacetoacetate isomerase
FGSG_17456	-3.94328	1.8952e-27		FGSG_17456	FGRAMPH1_01T21459	NRRL29169g_10807	zinc finger ZZ-type and EF-hand domain-containing 1
FGSG_06881	-3.8885	6.40481e-30		FGSG_06881	FGRAMPH1_01T23403	NRRL29169g_11767	leptomycin b resistance pmd1
FGSG_16221	-3.87617	1.0617e-05		FGSG_16221	FGRAMPH1_01T13513	NRRL29169g_06831	hypothetical protein
FGSG_11146	-3.86583	6.78021e-10		FGSG_11146	FGRAMPH1_01T21327	NRRL29169g_10743	hypothetical protein
FGSG_03890	-3.82173	6.30252e-27		FGSG_03890	FGRAMPH1_01T13971	NRRL29169g_07061	glycoside hydrolase family 13
FGSG_04896	-3.80705	6.39894e-17		FGSG_04896	FGRAMPH1_01T16587	NRRL29169g_08355	hypothetical protein
FGSG_10605	-3.80317	2.82172e-15		FGSG_10605	FGRAMPH1_01T08513	NRRL29169g_04304	hypothetical protein
FGSG_02681	-3.79718	3.86097e-09		FGSG_02681	FGRAMPH1_01T06423	NRRL29169g_03244	glycosyl transferase family 32
FGSG_06336	-3.77961	1.51252e-12		FGSG_06336	FGRAMPH1_01T20065	NRRL29169g_10108	major facilitator super family transporter
FGSG_02820	-3.76843	2.20157e-35		FGSG_02820	FGRAMPH1_01T11389	NRRL29169g_05765	k(+)h(+) antiporter 1
FGSG_01705	-3.74843	2.76033e-52		FGSG_01705	FGRAMPH1_01T04149	NRRL29169g_02094	flotillin
FGSG_02320	-3.72605	1.12266e-81	C13	FGSG_02320	FGRAMPH1_01T05585	NRRL29169g_02818	transcription factor
FGSG_05803	-3.72477	6.19818e-93		FGSG_05803	FGRAMPH1_01T18795	NRRL29169g_09465	hypothetical protein
FGSG_02428	-3.71808	9.87878e-25		FGSG_02428	FGRAMPH1_01T05831	NRRL29169g_02943	ferri-bacillibactin esterase
FGSG_07572	-3.71296	1.09882e-07		FGSG_07572	FGRAMPH1_01T25123	NRRL29169g_12621	hypothetical protein
FGSG_00539	-3.69143	1.04578e-07		FGSG_00539	FGRAMPH1_01T01375	NRRL29169g_00693	siderophore iron transporter mirB
FGSG_11368	-3.69139	1.8214e-11		FGSG_11368	FGRAMPH1_01T21895	NRRL29169g_11025	Mannose-specific lectin
FGSG_03147	-3.68631	1.04587e-37		FGSG_03147	FGRAMPH1_01T12173	NRRL29169g_06157	pyridoxal-phosphate dependent enzyme
FGSG_09475	-3.67331	6.21492e-82		FGSG_09475	FGRAMPH1_01T26995	NRRL29169g_13545	endonuclease exonuclease phosphatase family
FGSG_17502	-3.668	2.5624e-19		FGSG_17502	FGRAMPH1_01T20731	NRRL29169g_10442	amino-acid permease inda1
FGSG_00060	-3.66198	4.51842e-05		FGSG_00060	FGRAMPH1_01T00197	NRRL29169g_00102	CalciumChannel partial
FGSG_04077	-3.65416	1.00536e-63		FGSG_04077	FGRAMPH1_01T14417	NRRL29169g_07287	acetylxylan esterase 2
FGSG_13756	-3.65142	8.95073e-08		FGSG_13756	FGRAMPH1_01T08081	NRRL29169g_04088	alpha beta hydrolase
FGSG_07243	-3.63737	7.6228e-45		FGSG_07243	FGRAMPH1_01T24329	NRRL29169g_12231	hypothetical protein FPSE_00192
FGSG_09675	-3.62513	2.53096e-21		FGSG_09675	FGRAMPH1_01T26539	NRRL29169g_13318	hypothetical protein FLAG1_06681
FGSG_08222	-3.62506	7.14061e-26		FGSG_08222	FGRAMPH1_01T09403	NRRL29169g_04750	integral membrane
FGSG_03124	-3.58968	6.59704e-14		FGSG_03124	FGRAMPH1_01T12119	NRRL29169g_06130	o-acetyl transferase cas1
FGSG_03288	-3.58364	6.27955e-70		FGSG_03288	FGRAMPH1_01T12507	NRRL29169g_06325	beta-insoluble isoenzyme 3
FGSG_05995	-3.57642	2.44153e-51		FGSG_05995	FGRAMPH1_01T19249	NRRL29169g_09692	hypothetical protein
FGSG_03922	-3.56125	3.33903e-20	C19	FGSG_03922	FGRAMPH1_01T14041	NRRL29169g_07096	mannosyl-oligosaccharide alpha-1 ,2-mannosidase
FGSG_11190	-3.52907	2.67204e-40		FGSG_11190	FGRAMPH1_01T21435	NRRL29169g_10795	guanyl-specific ribonuclease F1 precursor
FGSG_17372	-3.51949	3.08566e-26		FGSG_17372	FGRAMPH1_01T08179	NRRL29169g_04138	helicase transcription factor
FGSG_03643	-3.51813	9.21304e-10		FGSG_03643	FGRAMPH1_01T13365	NRRL29169g_06757	malic acid transport
FGSG_03907	-3.51503	3.26265e-12		FGSG_03907	FGRAMPH1_01T14005	NRRL29169g_07078	hypothetical protein
FGSG_05021	-3.50027	5.5093e-39		FGSG_05021	FGRAMPH1_01T16899	NRRL29169g_08509	hypothetical protein
FGSG_08265	-3.49214	1.59649e-40		FGSG_08265	FGRAMPH1_01T09511	NRRL29169g_04803	related to SPR1-exo-1 ,3-beta-glucanase precursor
FGSG_17087	-3.48422	2.37513e-10	C48	FGSG_17087	FGRAMPH1_01T09325	NRRL29169g_04712	7-alpha-hydroxycholest-4-en-3-one12-alpha-hydroxylase
FGSG_01513	-3.48071	4.06307e-48		FGSG_01513	FGRAMPH1_01T03703	NRRL29169g_01870	hypothetical protein
FGSG_00019	-3.46666	2.71424e-07		FGSG_00019	FGRAMPH1_01T00087	NRRL29169g_00046	hypothetical protein
FGSG_01580	-3.46571	0.000823214		FGSG_01580	FGRAMPH1_01T03853	NRRL29169g_01945	TPA_inf:GPR1 FUN34-class plasma membrane
FGSG_09684	-3.4611	1.3182e-11		FGSG_09684	FGRAMPH1_01T26519	NRRL29169g_13308	NADPH dehydrogenase
FGSG_00129	-3.43877	5.12956e-15		FGSG_00129	FGRAMPH1_01T00357	NRRL29169g_00182	hypothetical protein
FGSG_11166	-3.40396	2.27604e-09		FGSG_11166	FGRAMPH1_01T21377	NRRL29169g_10768	hypothetical protein
FGSG_08708	-3.4022	1.53741e-57		FGSG_08708	FGRAMPH1_01T10625	NRRL29169g_05371	related to palI
FGSG_13169	-3.3983	9.92336e-42		FGSG_13169	FGRAMPH1_01T25201	NRRL29169g_12660	glycosyl transferase family
FGSG_02442	-3.39155	1.84311e-40		FGSG_02442	FGRAMPH1_01T05859	NRRL29169g_02957	sporulation-specific sps2p
FGSG_15991	-3.37831	1.16514e-09		FGSG_15991	FGRAMPH1_01T05823	NRRL29169g_02939	hypothetical protein
FGSG_15965	-3.36322	0.000119839	C12	FGSG_15965	FGRAMPH1_01T05529	NRRL29169g_02789	maltose permease ( )
FGSG_09170	-3.36246	1.29186e-09		FGSG_09170	FGRAMPH1_01T27759	NRRL29169g_13927	hypothetical protein
FGSG_02683	-3.35941	1.44104e-37		FGSG_02683	FGRAMPH1_01T06427	NRRL29169g_03246	crumbs 3
FGSG_03244	-3.35557	9.49311e-30		FGSG_03244	FGRAMPH1_01T12411	NRRL29169g_06276	enoyl-hydratase
FGSG_07388	-3.35421	2.58616e-11		FGSG_07388	FGRAMPH1_01T24697	NRRL29169g_12410	dehydrogenase reductase SDR familymember 13
FGSG_02318	-3.35371	1.22289e-11		FGSG_02318	FGRAMPH1_01T05581	NRRL29169g_02816	kinesin light chain 1
FGSG_11630	-3.3426	9.72507e-11		FGSG_11630	FGRAMPH1_01T11153	NRRL29169g_05644	hypothetical protein
FGSG_12424	-3.33262	4.73862e-23		FGSG_12424	FGRAMPH1_01T12959	NRRL29169g_06551	pyrethroid hydrolase
FGSG_07613	-3.3227	8.99086e-23		FGSG_07613	FGRAMPH1_01T25217	NRRL29169g_12668	hypothetical protein
FGSG_10558	-3.3134	4.58636e-10		FGSG_10558	FGRAMPH1_01T08409	NRRL29169g_04255	hypothetical protein
FGSG_02236	-3.30569	3.65772e-15		FGSG_02236	FGRAMPH1_01T05387	NRRL29169g_02717	probable Modin
FGSG_09727	-3.30406	2.5999e-29		FGSG_09727	FGRAMPH1_01T26421	NRRL29169g_13259	hypothetical protein
FGSG_17105	-3.29	7.7454e-18		FGSG_17105	FGRAMPH1_01T09117	NRRL29169g_04610	hypothetical protein
FGSG_09189	-3.28226	3.07578e-07	C53	FGSG_09189	FGRAMPH1_01T27713	NRRL29169g_13904	fusarubin cluster-esterase
FGSG_02468	-3.27604	9.08703e-46		FGSG_02468	FGRAMPH1_01T05921	NRRL29169g_02988	hypothetical protein
FGSG_10236	-3.27057	8.26158e-29		FGSG_10236	FGRAMPH1_01T07613	NRRL29169g_03847	nicotinamide n
FGSG_12523	-3.25735	1.24852e-17		FGSG_12523	FGRAMPH1_01T11947	NRRL29169g_06042	trans membrane 53-b
FGSG_12387	-3.25179	5.23454e-10		FGSG_12387	FGRAMPH1_01T13621	NRRL29169g_06885	hypothetical protein
FGSG_00218	-3.25042	0.00100556		FGSG_00218	FGRAMPH1_01T00585	NRRL29169g_00297	membrane dipeptidase
FGSG_05809	-3.24535	6.05043e-85		FGSG_05809	FGRAMPH1_01T18807	NRRL29169g_09471	hypothetical protein
FGSG_00618	-3.22018	1.23351e-43		FGSG_00618	FGRAMPH1_01T01569	NRRL29169g_00790	intracell ular transport
FGSG_08570	-3.22018	1.72086e-16		FGSG_08570	FGRAMPH1_01T10285	NRRL29169g_05197	parasitic phase-specific psp-1
FGSG_08164	-3.21035	4.35733e-07		FGSG_08164	FGRAMPH1_01T09265	NRRL29169g_04683	pantothenate transporter liz1
FGSG_01631	-3.20259	2.68572e-05		FGSG_01631	FGRAMPH1_01T03981	NRRL29169g_02010	integral membrane
NRRL29169g_13514	-3.20156	2.28112e-12			FGRAMPH1_01T26933	NRRL29169g_13514	hypothetical protein FLAG1_00751
FGSG_07628	-3.19069	4.81508e-05		FGSG_07628	FGRAMPH1_01T25249	NRRL29169g_12684	3-hydroxybenzoate 6-hydroxylase
FGSG_04471	-3.1852	1.02954e-94		FGSG_04471	FGRAMPH1_01T15383	NRRL29169g_07780	hypothetical protein
FGSG_08199	-3.18355	4.92415e-39		FGSG_08199	FGRAMPH1_01T09351	NRRL29169g_04725	hypothetical protein
FGSG_07080	-3.15895	1.58174e-24		FGSG_07080	FGRAMPH1_01T23913	NRRL29169g_12023	lipase 2
FGSG_00313	-3.15376	2.99253e-34		FGSG_00313	FGRAMPH1_01T00829	NRRL29169g_00419	sterol uptake control 2
FGSG_11189	-3.14957	2.39012e-55		FGSG_11189	FGRAMPH1_01T21433	NRRL29169g_10794	hypothetical protein
FGSG_04546	-3.14741	6.66413e-148		FGSG_04546	FGRAMPH1_01T15555	NRRL29169g_07865	Carboxypeptidase cpdS
FGSG_03952	-3.14719	2.30238e-33		FGSG_03952	FGRAMPH1_01T14111	NRRL29169g_07131	2-dehydropantoate 2-reductase
FGSG_03883	-3.14035	1.26086e-19		FGSG_03883	FGRAMPH1_01T13955	NRRL29169g_07053	hypothetical protein
FGSG_16063	-3.13126	2.28588e-38		FGSG_16063	FGRAMPH1_01T15921	NRRL29169g_08045	major facilitator super family transporter
FGSG_08012	-3.13126	2.32516e-08	C51	FGSG_08012	FGRAMPH1_01T08909	NRRL29169g_04506	proteinase T precursor
FGSG_16141	-3.13088	1.11935e-23		FGSG_16141	FGRAMPH1_01T14657	NRRL29169g_07408	hypothetical protein
FGSG_02213	-3.12933	1.95824e-08		FGSG_02213	FGRAMPH1_01T05335	NRRL29169g_02690	hypothetical protein
FGSG_09886	-3.11831	0.000565142		FGSG_09886	FGRAMPH1_01T06763	NRRL29169g_03415	hypothetical protein
FGSG_04590	-3.11594	3.53514e-05	C16	FGSG_04590	FGRAMPH1_01T15651	NRRL29169g_07912	averantin oxido reductase
FGSG_05448	-3.10816	2.42791e-22		FGSG_05448	FGRAMPH1_01T17937	NRRL29169g_09031	mfs-type transporter
FGSG_03296	-3.0956	2.01169e-126		FGSG_03296	FGRAMPH1_01T12527	NRRL29169g_06335	hypothetical protein
FGSG_01603	-3.09094	0.000906432		FGSG_01603	FGRAMPH1_01T03917	NRRL29169g_01977	triacylglycerol lipase
FGSG_03410	-3.08558	3.5002e-09		FGSG_03410	FGRAMPH1_01T12819	NRRL29169g_06481	beta-glucosidase k
FGSG_03988	-3.08362	2.57165e-23		FGSG_03988	FGRAMPH1_01T14193	NRRL29169g_07172	hypothetical protein
FGSG_17476	-3.08272	9.23421e-05		FGSG_17476	FGRAMPH1_01T21237	NRRL29169g_10697	heterokaryon incompatibility or allele
FGSG_00351	-3.07818	3.00196e-31		FGSG_00351	FGRAMPH1_01T00929	NRRL29169g_00469	unnamed protein product
FGSG_10350	-3.0661	6.24733e-37		FGSG_10350	FGRAMPH1_01T07889	NRRL29169g_03987	eggshell
FGSG_06001	-3.06551	5.90961e-48		FGSG_06001	FGRAMPH1_01T19265	NRRL29169g_09701	4-hydroxyphenylpyruvate dioxygenase
FGSG_04997	-3.06023	8.15493e-05		FGSG_04997	FGRAMPH1_01T16835	NRRL29169g_08477	Argonaute-binding 1
FGSG_10542	-3.05696	4.71186e-47	C61	FGSG_10542	FGRAMPH1_01T08369	NRRL29169g_04235	hypothetical protein
FGSG_10920	-3.05064	1.42708e-53		FGSG_10920	FGRAMPH1_01T20803	NRRL29169g_10479	nadp-dependent leukotriene b412-hydroxy dehydrogenase
FGSG_08579	-3.04963	6.29725e-65		FGSG_08579	FGRAMPH1_01T10305	NRRL29169g_05207	ferric reductase
FGSG_10608	-3.04145	4.0381e-32	C62	FGSG_10608	FGRAMPH1_01T08519	NRRL29169g_04308	short-chain dehydrogenase reductase family
FGSG_01003	-3.04093	9.17595e-52		FGSG_01003	FGRAMPH1_01T02515	NRRL29169g_01270	hypothetical protein
FGSG_13367	-3.03985	2.13685e-07		FGSG_13367	FGRAMPH1_01T09959	NRRL29169g_05032	hypothetical protein
FGSG_09353	-3.03707	1.15761e-06		FGSG_09353	FGRAMPH1_01T27287	NRRL29169g_13691	gEgh 16
FGSG_04588	-3.03504	1.15119e-05	C16	FGSG_04588	FGRAMPH1_01T15647	NRRL29169g_07910	polyketide synthase
FGSG_08015	-3.02432	5.21702e-31	C51	FGSG_08015	FGRAMPH1_01T08915	NRRL29169g_04509	hypothetical protein
FGSG_09718	-3.00509	3.08389e-50		FGSG_09718	FGRAMPH1_01T26439	NRRL29169g_13268	prp 4 c
FGSG_00224	-3.00479	2.92907e-11		FGSG_00224	FGRAMPH1_01T00599	NRRL29169g_00304	hypothetical protein
FGSG_11326	-2.98033	6.9836e-33		FGSG_11326	FGRAMPH1_01T21785	NRRL29169g_10970	glucoamylase precursor
FGSG_02843	-2.9796	2.32751e-51		FGSG_02843	FGRAMPH1_01T11441	NRRL29169g_05791	sterigmatocystin 8-o-methyl transferase
FGSG_16401	-2.97927	3.10729e-75		FGSG_16401	FGRAMPH1_01T11311	NRRL29169g_05726	related to multidrug resistance
FGSG_11110	-2.97342	3.8694e-27		FGSG_11110	FGRAMPH1_01T21243	NRRL29169g_10700	hypothetical protein
FGSG_03167	-2.96339	1.45908e-08		FGSG_03167	FGRAMPH1_01T12215	NRRL29169g_06178	unnamed protein product
FGSG_03834	-2.96093	3.96589e-81		FGSG_03834	FGRAMPH1_01T13819	NRRL29169g_06985	low-affinity potassium transport
FGSG_04755	-2.95772	2.17897e-80		FGSG_04755	FGRAMPH1_01T16241	NRRL29169g_08193	nadph dehydrogenase
FGSG_03789	-2.95256	5.07249e-09		FGSG_03789	FGRAMPH1_01T13709	NRRL29169g_06929	hypothetical protein
FGSG_03278	-2.94535	1.15943e-15		FGSG_03278	FGRAMPH1_01T12487	NRRL29169g_06315	primary-amine oxidase
FGSG_01491	-2.93959	4.95571e-33		FGSG_01491	FGRAMPH1_01T03655	NRRL29169g_01846	hypothetical protein
FGSG_02847	-2.92998	8.41766e-24		FGSG_02847	FGRAMPH1_01T11451	NRRL29169g_05796	abc transporter CDR4
FGSG_10177	-2.92392	1.23393e-66		FGSG_10177	FGRAMPH1_01T07463	NRRL29169g_03771	DUF636 domain
FGSG_08292	-2.91253	2.15315e-63		FGSG_08292	FGRAMPH1_01T09583	NRRL29169g_04840	hypothetical protein
FGSG_07497	-2.9098	1.9587e-40		FGSG_07497	FGRAMPH1_01T24955	NRRL29169g_12539	hypothetical protein
FGSG_11079	-2.90782	8.39568e-11		FGSG_11079	FGRAMPH1_01T21177	NRRL29169g_10667	MFS transporter
FGSG_07852	-2.90462	6.76997e-09		FGSG_07852	FGRAMPH1_01T25819	NRRL29169g_12959	short-chain dehydrogenase reductase family
FGSG_10601	-2.89092	1.09065e-08		FGSG_10601	FGRAMPH1_01T08503	NRRL29169g_04300	hypothetical protein
FGSG_03797	-2.88903	4.68877e-17		FGSG_03797	FGRAMPH1_01T13729	NRRL29169g_06939	trans membrane alpha-helix
FGSG_08907	-2.883	2.23029e-40		FGSG_08907	FGRAMPH1_01T11145	NRRL29169g_05640	endoglucanase c
FGSG_11148	-2.88087	2.52662e-05		FGSG_11148	FGRAMPH1_01T21331	NRRL29169g_10745	C6 finger domain
FGSG_04175	-2.88002	8.12285e-41		FGSG_04175	FGRAMPH1_01T14663	NRRL29169g_07411	hypothetical protein FPSE_12140
FGSG_01142	-2.87344	1.13117e-45		FGSG_01142	FGRAMPH1_01T02835	NRRL29169g_01433	hypothetical protein
FGSG_09145	-2.8665	1.5402e-88		FGSG_09145	FGRAMPH1_01T27823	NRRL29169g_13959	fad dependent oxido reductasesuper family
FGSG_05231	-2.86158	7.69558e-23		FGSG_05231	FGRAMPH1_01T17421	NRRL29169g_08772	hypothetical protein
FGSG_07843	-2.85172	9.3812e-12		FGSG_07843	FGRAMPH1_01T25797	NRRL29169g_12948	hypothetical protein
FGSG_16892	-2.8499	7.0052e-09		FGSG_16892	FGRAMPH1_01T25609	NRRL29169g_12862	unnamed protein product
FGSG_00312	-2.84419	2.98702e-12		FGSG_00312	FGRAMPH1_01T00827	NRRL29169g_00418	hypothetical protein
FGSG_05871	-2.84343	1.97179e-24		FGSG_05871	FGRAMPH1_01T18961	NRRL29169g_09548	shortchain dehydrogenase reductase family
FGSG_09120	-2.83829	2.25763e-55		FGSG_09120	FGRAMPH1_01T27879	NRRL29169g_13986	unnamed protein product
FGSG_03310	-2.838	1.49159e-43		FGSG_03310	FGRAMPH1_01T12571	NRRL29169g_06357	integral membrane PTH11
FGSG_09443	-2.8344	2.47557e-20		FGSG_09443	FGRAMPH1_01T27079	NRRL29169g_13587	hypothetical protein
FGSG_09054	-2.83131	2.04805e-10		FGSG_09054	FGRAMPH1_01T28031	NRRL29169g_14060	monooxygenase family
FGSG_10772	-2.83048	3.34036e-33		FGSG_10772	FGRAMPH1_01T20431	NRRL29169g_10292	cell wall sed1
FGSG_03754	-2.82814	5.17071e-14		FGSG_03754	FGRAMPH1_01T13633	NRRL29169g_06891	DUF895 domain membrane
FGSG_03483	-2.81981	0.000413563		FGSG_03483	FGRAMPH1_01T12989	NRRL29169g_06566	pectinlyase B precursor
FGSG_16533	-2.80951	2.16206e-80		FGSG_16533	FGRAMPH1_01T18659	NRRL29169g_09397	hypothetical protein
FGSG_16358	-2.80619	3.36993e-05		FGSG_16358	FGRAMPH1_01T11769	NRRL29169g_05953	related to integral membrane pth11
FGSG_13834	-2.79527	4.84091e-05		FGSG_13834	FGRAMPH1_01T21485	NRRL29169g_10820	pectinlyase
FGSG_16898	-2.7917	7.33119e-24	C42	FGSG_16898	FGRAMPH1_01T25697	NRRL29169g_12906	fusarinC cluster-peptidase
FGSG_03775	-2.78539	1.99549e-15		FGSG_03775	FGRAMPH1_01T13679	NRRL29169g_06914	hypothetical protein
FGSG_17150	-2.78457	6.88158e-32		FGSG_17150	FGRAMPH1_01T28057	NRRL29169g_14073	monocarboxylate transporter 4
FGSG_02125	-2.77964	5.47006e-33		FGSG_02125	FGRAMPH1_01T05119	NRRL29169g_02586	tgf beta induced ig-h3 precursor
FGSG_05983	-2.7736	9.17483e-05		FGSG_05983	FGRAMPH1_01T19219	NRRL29169g_09677	cell obiose dehydrogenase
FGSG_10600	-2.7681	1.27622e-14		FGSG_10600	FGRAMPH1_01T08501	NRRL29169g_04299	s gene30 kDa polypeptide
FGSG_02288	-2.76527	1.85032e-14	C12	FGSG_02288	FGRAMPH1_01T05521	NRRL29169g_02785	nf-x1 finger and helicase
FGSG_06234	-2.76112	1.01613e-60		FGSG_06234	FGRAMPH1_01T19825	NRRL29169g_09986	hypothetical protein
FGSG_11232	-2.75585	6.30896e-34		FGSG_11232	FGRAMPH1_01T21547	NRRL29169g_10851	hypothetical protein
FGSG_06561	-2.754	1.61365e-18		FGSG_06561	FGRAMPH1_01T22585	NRRL29169g_11360	hypothetical protein
FGSG_09502	-2.75026	4.98449e-14		FGSG_09502	FGRAMPH1_01T26929	NRRL29169g_13512	3-ketoacyl-peroxisomal
FGSG_10101	-2.74955	3.63667e-15	C58	FGSG_10101	FGRAMPH1_01T07285	NRRL29169g_03682	hypothetical protein
FGSG_01799	-2.74912	1.43803e-10		FGSG_01799	FGRAMPH1_01T04363	NRRL29169g_02201	unnamed protein product
FGSG_03202	-2.74624	2.24206e-05		FGSG_03202	FGRAMPH1_01T12305	NRRL29169g_06223	calcium-translocating p-type pmca-type
FGSG_10359	-2.74399	6.66158e-10		FGSG_10359	FGRAMPH1_01T07913	NRRL29169g_04000	3-demethylubiquinone-93-methyl transferase
FGSG_02644	-2.74154	2.74304e-13		FGSG_02644	FGRAMPH1_01T06345	NRRL29169g_03205	unnamed protein product
FGSG_06592	-2.74018	1.60265e-10		FGSG_06592	FGRAMPH1_01T22661	NRRL29169g_11398	transforming growthfactor-beta-induced ig-h3
FGSG_10636	-2.73904	6.79634e-28		FGSG_10636	FGRAMPH1_01T08587	NRRL29169g_04345	Translationally-controlled tumor
FGSG_16554	-2.73264	1.56278e-05		FGSG_16554	FGRAMPH1_01T18839	NRRL29169g_09487	heterokaryon incompatibility or allele
FGSG_02154	-2.73222	8.75341e-12		FGSG_02154	FGRAMPH1_01T05189	NRRL29169g_02618	unnamed protein product
FGSG_17363	-2.73192	7.97452e-21		FGSG_17363	FGRAMPH1_01T08111	NRRL29169g_04103	AllergenFus c 3
FGSG_05839	-2.7253	9.65504e-18		FGSG_05839	FGRAMPH1_01T18881	NRRL29169g_09508	sugar transporter stl1
FGSG_00058	-2.72122	1.19528e-08		FGSG_00058	FGRAMPH1_01T00193	NRRL29169g_00100	related to nicotinamidemononucleotide permease
FGSG_08494	-2.72093	2.7494e-19		FGSG_08494	FGRAMPH1_01T10099	NRRL29169g_05103	hypothetical protein FPSE_10512 partial
FGSG_11215	-2.72038	2.00534e-14		FGSG_11215	FGRAMPH1_01T21501	NRRL29169g_10828	Zeaxanthin chloroplastic
FGSG_02939	-2.70816	8.86755e-22		FGSG_02939	FGRAMPH1_01T11663	NRRL29169g_05900	hypothetical protein
NRRL29169g_02703	-2.7033	1.80203e-11			FGRAMPH1_01T05359	NRRL29169g_02703	unnamed protein product
FGSG_16197	-2.69886	2.03545e-15		FGSG_16197	FGRAMPH1_01T13763	NRRL29169g_06957	unnamed protein product
FGSG_16191	-2.69416	1.00056e-12		FGSG_16191	FGRAMPH1_01T13845	NRRL29169g_06998	effluxpump antibiotic resistance
FGSG_08415	-2.6841	4.01713e-47		FGSG_08415	FGRAMPH1_01T09901	NRRL29169g_05003	beta-fructofuranosidase
FGSG_03518	-2.68392	3.88701e-32		FGSG_03518	FGRAMPH1_01T13073	NRRL29169g_06608	hypothetical protein
FGSG_15773	-2.67609	1.1767e-29		FGSG_15773	FGRAMPH1_01T01761	NRRL29169g_00888	vacuolar calcium ion transporter
FGSG_02645	-2.67451	1.2846e-51		FGSG_02645	FGRAMPH1_01T06347	NRRL29169g_03206	micromolar calcium activated neutral protease 1
FGSG_16911	-2.67406	0.000554499		FGSG_16911	FGRAMPH1_01T25813	NRRL29169g_12956	Sugar transporter partial
FGSG_06656	-2.66929	1.93456e-05		FGSG_06656	FGRAMPH1_01T22845	NRRL29169g_11490	sphingoid long-chain base transporterrsb1
FGSG_03326	-2.66761	3.99493e-09		FGSG_03326	FGRAMPH1_01T12611	NRRL29169g_06377	hypothetical protein
FGSG_16369	-2.64152	3.49927e-15		FGSG_16369	FGRAMPH1_01T11591	NRRL29169g_05866	hypothetical protein
FGSG_16388	-2.63661	3.70816e-15		FGSG_16388	FGRAMPH1_01T11411	NRRL29169g_05776	unnamed protein product
FGSG_03998	-2.62559	3.30059e-38		FGSG_03998	FGRAMPH1_01T14221	NRRL29169g_07186	hypothetical protein
FGSG_09291	-2.62373	2.46122e-05		FGSG_09291	FGRAMPH1_01T27453	NRRL29169g_13774	pectatelyase B precursor
FGSG_04739	-2.62201	1.76151e-15		FGSG_04739	FGRAMPH1_01T16203	NRRL29169g_08172	hypothetical protein
FGSG_12921	-2.61646	0.000445966	C37	FGSG_12921	FGRAMPH1_01T22323	NRRL29169g_11229	alpha beta hydrolase fMIPS_ family
FGSG_09195	-2.61536	1.27165e-30	C53	FGSG_09195	FGRAMPH1_01T27695	NRRL29169g_13895	ent-kaurene oxidase
FGSG_00565	-2.61505	6.32878e-12		FGSG_00565	FGRAMPH1_01T01439	NRRL29169g_00725	m-phaseinducer phosphatase
FGSG_06263	-2.61344	8.453e-31		FGSG_06263	FGRAMPH1_01T19895	NRRL29169g_10023	integral membrane
FGSG_03120	-2.60976	3.27177e-16		FGSG_03120	FGRAMPH1_01T12109	NRRL29169g_06125	lipidphosphate phosphatase 1
FGSG_15798	-2.60884	7.89013e-05		FGSG_15798	FGRAMPH1_01T02323	NRRL29169g_01171	hypothetical protein
FGSG_04660	-2.60762	1.02665e-13		FGSG_04660	FGRAMPH1_01T15819	NRRL29169g_07993	Heterokaryon incompatibility
FGSG_09038	-2.60757	0.000378445		FGSG_09038	FGRAMPH1_01T28069	NRRL29169g_14079	hypothetical protein
FGSG_09441	-2.60635	7.73669e-23		FGSG_09441	FGRAMPH1_01T27083	NRRL29169g_13589	hypothetical protein
FGSG_12206	-2.60614	1.19482e-32		FGSG_12206	FGRAMPH1_01T15831	NRRL29169g_07999	amineoxidase
FGSG_12073	-2.60202	5.04164e-07		FGSG_12073	FGRAMPH1_01T05139	NRRL29169g_02596	hypothetical protein
FGSG_16329	-2.59914	5.48064e-11		FGSG_16329	FGRAMPH1_01T12047	NRRL29169g_06093	annexina11
FGSG_10935	-2.59469	2.6625e-41	C65	FGSG_10935	FGRAMPH1_01T20839	NRRL29169g_10497	pleiotropic drug resistance 1
FGSG_02117	-2.5943	1.80151e-13	C09	FGSG_02117	FGRAMPH1_01T05101	NRRL29169g_02577	ent-kaurene oxidase
FGSG_16060	-2.59002	1.61009e-17		FGSG_16060	FGRAMPH1_01T15935	NRRL29169g_08053	alkanesulfonate monooxygenase
FGSG_06127	-2.58171	6.93621e-43		FGSG_06127	FGRAMPH1_01T19545	NRRL29169g_09842	formate dehydrogenase
FGSG_03778	-2.58045	7.76544e-23		FGSG_03778	FGRAMPH1_01T13685	NRRL29169g_06917	n amino acid transport system
FGSG_02151	-2.57929	2.63794e-27		FGSG_02151	FGRAMPH1_01T05179	NRRL29169g_02616	DUF895 domain membrane
FGSG_00698	-2.57787	2.16101e-17		FGSG_00698	FGRAMPH1_01T01759	NRRL29169g_00887	hypothetical protein
NRRL29169g_13685	-2.57487	4.06594e-32			FGRAMPH1_01T27275	NRRL29169g_13685	unnamed protein product
FGSG_06762	-2.56894	2.91962e-29		FGSG_06762	FGRAMPH1_01T23119	NRRL29169g_11627	vonwillebrand and ring finger
FGSG_16606	-2.56568	1.80598e-44		FGSG_16606	FGRAMPH1_01T19523	NRRL29169g_09831	integral membrane
FGSG_03516	-2.55953	1.76608e-17		FGSG_03516	FGRAMPH1_01T13069	NRRL29169g_06606	related to neutral amino acid permease
FGSG_10154	-2.55694	2.32204e-07		FGSG_10154	FGRAMPH1_01T07411	NRRL29169g_03745	hypothetical protein
FGSG_00117	-2.55288	2.00574e-15		FGSG_00117	FGRAMPH1_01T00329	NRRL29169g_00170	hypothetical protein
FGSG_13242	-2.55058	0.000633646		FGSG_13242	FGRAMPH1_01T25939	NRRL29169g_13019	hypothetical protein
FGSG_16078	-2.55053	1.70692e-08		FGSG_16078	FGRAMPH1_01T15805	NRRL29169g_07986	related to vegetatible incompatibility HET-E-1
FGSG_13504	-2.54814	0.00128557		FGSG_13504	FGRAMPH1_01T28087	NRRL29169g_14088	hypothetical protein
FGSG_06509	-2.5478	6.62663e-12	C38	FGSG_06509	FGRAMPH1_01T22471	NRRL29169g_11303	PNS1protein
FGSG_05334	-2.5456	2.12605e-05		FGSG_05334	FGRAMPH1_01T17651	NRRL29169g_08887	cytochrome p450
NRRL29169g_04990	-2.54225	0.000164325			FGRAMPH1_01T09875	NRRL29169g_04990	integral membrane
FGSG_07602	-2.53227	1.57741e-48		FGSG_07602	FGRAMPH1_01T25191	NRRL29169g_12655	hypothetical protein
FGSG_08014	-2.53092	1.00791e-05	C51	FGSG_08014	FGRAMPH1_01T08913	NRRL29169g_04508	myo-inositol transport ITR1
FGSG_11264	-2.52809	2.22157e-31		FGSG_11264	FGRAMPH1_01T21639	NRRL29169g_10897	hypothetical protein
NRRL29169g_06374	-2.5211	9.35684e-16			FGRAMPH1_01T12605	NRRL29169g_06374	hypothetical protein
FGSG_13959	-2.51946	1.81757e-09		FGSG_13959	FGRAMPH1_01T22043	NRRL29169g_11099	hypothetical protein
FGSG_15807	-2.51661	1.56851e-08		FGSG_15807	FGRAMPH1_01T02421	NRRL29169g_01221	unnamed protein product
FGSG_16894	-2.51643	7.51221e-19		FGSG_16894	FGRAMPH1_01T25641	NRRL29169g_12878	unnamed protein product
FGSG_05062	-2.51129	1.60677e-06		FGSG_05062	FGRAMPH1_01T16997	NRRL29169g_08558	3-phytase precursor
FGSG_10960	-2.50654	1.34123e-07		FGSG_10960	FGRAMPH1_01T20895	NRRL29169g_10525	prostaglandin-endoperoxide synthase 1
FGSG_03220	-2.4971	2.64337e-17		FGSG_03220	FGRAMPH1_01T12351	NRRL29169g_06246	hypothetical protein
FGSG_06148	-2.49069	8.11086e-14		FGSG_06148	FGRAMPH1_01T19603	NRRL29169g_09871	hypothetical protein FPSE_00910
FGSG_07918	-2.48652	2.3106e-10		FGSG_07918	FGRAMPH1_01T25979	NRRL29169g_13039	serum paraoxonase lactonase 3
FGSG_03742	-2.485	1.80746e-05		FGSG_03742	FGRAMPH1_01T13597	NRRL29169g_06873	cell obiose dehydrogenase
FGSG_02997	-2.48468	6.11144e-07		FGSG_02997	FGRAMPH1_01T11811	NRRL29169g_05974	hypothetical protein
FGSG_16232	-2.48306	5.57762e-05		FGSG_16232	FGRAMPH1_01T13317	NRRL29169g_06733	hypothetical protein
FGSG_02330	-2.47904	2.74281e-06	C13	FGSG_02330	FGRAMPH1_01T05605	NRRL29169g_02828	L-ascorbate oxidase
FGSG_03783	-2.47771	1.53169e-07		FGSG_03783	FGRAMPH1_01T13697	NRRL29169g_06923	unnamed protein product
FGSG_10562	-2.46787	0.000235417		FGSG_10562	FGRAMPH1_01T08417	NRRL29169g_04259	hypothetical protein
FGSG_05042	-2.46702	7.42395e-07		FGSG_05042	FGRAMPH1_01T16951	NRRL29169g_08535	high-affinity fructose transporterght6
FGSG_05532	-2.46177	1.11829e-21		FGSG_05532	FGRAMPH1_01T18145	NRRL29169g_09137	hypothetical protein
FGSG_00860	-2.46045	1.80936e-19		FGSG_00860	FGRAMPH1_01T02159	NRRL29169g_01089	plac8 family
FGSG_09814	-2.45314	1.67159e-18		FGSG_09814	FGRAMPH1_01T26213	NRRL29169g_13156	hypothetical protein
FGSG_07384	-2.44583	1.70637e-26		FGSG_07384	FGRAMPH1_01T24687	NRRL29169g_12405	hypothetical protein
FGSG_08694	-2.4455	3.06003e-56		FGSG_08694	FGRAMPH1_01T10585	NRRL29169g_05351	D-arabinono-1 ,4-lactone oxidase
FGSG_12211	-2.44102	4.08608e-16		FGSG_12211	FGRAMPH1_01T15757	NRRL29169g_07966	-like family domain-containing 1
FGSG_03462	-2.43938	1.63068e-09		FGSG_03462	FGRAMPH1_01T12939	NRRL29169g_06541	alpha beta-glucosidase agdC
FGSG_02289	-2.43836	6.2624e-17	C12	FGSG_02289	FGRAMPH1_01T05523	NRRL29169g_02786	altered inheritance of mitochondria 6
FGSG_02309	-2.4376	7.50945e-16		FGSG_02309	FGRAMPH1_01T05563	NRRL29169g_02807	hypothetical protein
FGSG_07808	-2.43524	8.4241e-07		FGSG_07808	FGRAMPH1_01T25715	NRRL29169g_12915	isoamylalcohol oxidase
FGSG_02721	-2.43453	1.19019e-52		FGSG_02721	FGRAMPH1_01T06525	NRRL29169g_03295	hypothetical protein
FGSG_07830	-2.43404	1.9931e-13		FGSG_07830	FGRAMPH1_01T25771	NRRL29169g_12935	transcription factor
FGSG_08710	-2.43404	2.65664e-16		FGSG_08710	FGRAMPH1_01T10631	NRRL29169g_05374	probable septin aspE
FGSG_08757	-2.43373	5.52198e-13		FGSG_08757	FGRAMPH1_01T10749	NRRL29169g_05436	glucan-beta-glucosidase
FGSG_11227	-2.4335	3.73687e-17		FGSG_11227	FGRAMPH1_01T21535	NRRL29169g_10845	Lipase B
FGSG_02687	-2.42856	0.000365407		FGSG_02687	FGRAMPH1_01T06437	NRRL29169g_03251	xylanase9
FGSG_16286	-2.42807	3.81677e-34		FGSG_16286	FGRAMPH1_01T12705	NRRL29169g_06424	hypothetical protein
FGSG_17645	-2.42714	1.09318e-08		FGSG_17645	FGRAMPH1_01T17013	NRRL29169g_08567	c6 finger
FGSG_09595	-2.42627	3.4597e-11	C57	FGSG_09595	FGRAMPH1_01T26715	NRRL29169g_13405	afla toxin efflux pump aflt
FGSG_12067	-2.42106	3.48294e-23		FGSG_12067	FGRAMPH1_01T05079	NRRL29169g_02565	tripeptidyl aminopeptidase
FGSG_02944	-2.41834	1.77643e-08		FGSG_02944	FGRAMPH1_01T11675	NRRL29169g_05906	triacylglycerol lipase
FGSG_02168	-2.40752	6.53657e-09		FGSG_02168	FGRAMPH1_01T05225	NRRL29169g_02636	arg8-acetylornithine amino transferase
FGSG_05525	-2.39945	2.30443e-20		FGSG_05525	FGRAMPH1_01T18127	NRRL29169g_09126	acyl--dependent ceramide synthase
FGSG_01867	-2.3972	2.58649e-59		FGSG_01867	FGRAMPH1_01T04523	NRRL29169g_02282	fad containing
FGSG_02379	-2.39383	2.19247e-05		FGSG_02379	FGRAMPH1_01T05711	NRRL29169g_02881	electron transport
FGSG_04734	-2.39382	3.3627e-10		FGSG_04734	FGRAMPH1_01T16191	NRRL29169g_08166	alpha-l-fucosidase 2
FGSG_10889	-2.39117	2.46593e-10		FGSG_10889	FGRAMPH1_01T20721	NRRL29169g_10437	cell division control 25
FGSG_07491	-2.39001	2.18288e-07		FGSG_07491	FGRAMPH1_01T24939	NRRL29169g_12531	glycerophosphoryl diesterphosphodi esterase
FGSG_11081	-2.3894	1.08999e-12		FGSG_11081	FGRAMPH1_01T21181	NRRL29169g_10669	zeaxanthin chloroplastic
FGSG_01661	-2.38935	3.27806e-09		FGSG_01661	FGRAMPH1_01T04045	NRRL29169g_02042	taurinedioxygenase
FGSG_04159	-2.3888	6.40709e-33		FGSG_04159	FGRAMPH1_01T14631	NRRL29169g_07395	integral membrane
NRRL29169g_00352	-2.38293	2.11028e-11			FGRAMPH1_01T00695	NRRL29169g_00352	hypothetical protein FPSE_04334
FGSG_04503	-2.38086	2.29299e-06		FGSG_04503	FGRAMPH1_01T15459	NRRL29169g_07819	alpha beta
NRRL29169g_07345	-2.37816	0.000256136			FGRAMPH1_01T14533	NRRL29169g_07345	atp dependent RNA helicase
FGSG_06578	-2.37577	2.82694e-09		FGSG_06578	FGRAMPH1_01T22631	NRRL29169g_11383	hypothetical protein
FGSG_15037	-2.37482	9.35118e-07		FGSG_15037	FGRAMPH1_01T27279	NRRL29169g_13687	unnamed protein product
FGSG_03802	-2.36555	4.03191e-05		FGSG_03802	FGRAMPH1_01T13739	NRRL29169g_06945	glutathione s-transferase p 10
FGSG_02339	-2.36411	8.79587e-20		FGSG_02339	FGRAMPH1_01T05623	NRRL29169g_02837	beta-fructofuranosidase
FGSG_06772	-2.36406	1.05977e-11		FGSG_06772	FGRAMPH1_01T23147	NRRL29169g_11641	hypothetical protein
FGSG_16036	-2.36352	3.34621e-29		FGSG_16036	FGRAMPH1_01T06549	NRRL29169g_03307	hypothetical protein
FGSG_02333	-2.36062	8.28846e-05		FGSG_02333	FGRAMPH1_01T05611	NRRL29169g_02831	unnamed protein product
FGSG_11936	-2.3602	1.82595e-22		FGSG_11936	FGRAMPH1_01T03355	NRRL29169g_01695	hypothetical protein
FGSG_16190	-2.35853	7.11624e-26		FGSG_16190	FGRAMPH1_01T13855	NRRL29169g_07003	7-alpha-hydroxycholest-4-en-3-one12-alpha-hydroxylase
NRRL29169g_06457	-2.35535	1.10322e-30			FGRAMPH1_01T12771	NRRL29169g_06457	l--diaminobutyrate decarboxylase
FGSG_13627	-2.35311	1.72049e-33		FGSG_13627	FGRAMPH1_01T26475	NRRL29169g_13286	hypothetical protein
FGSG_03938	-2.34982	3.71105e-07		FGSG_03938	FGRAMPH1_01T14075	NRRL29169g_07113	amidase
FGSG_16361	-2.3491	3.66969e-10		FGSG_16361	FGRAMPH1_01T11731	NRRL29169g_05934	transcription factor
FGSG_11032	-2.34814	4.50749e-16		FGSG_11032	FGRAMPH1_01T21069	NRRL29169g_10612	galactose oxidase precursor
FGSG_00101	-2.34464	9.1411e-07		FGSG_00101	FGRAMPH1_01T00293	NRRL29169g_00152	hypothetical protein
FGSG_07375	-2.34166	2.76112e-05		FGSG_07375	FGRAMPH1_01T24669	NRRL29169g_12396	tyrosine phosphatase
FGSG_08113	-2.33994	6.8596e-15		FGSG_08113	FGRAMPH1_01T09145	NRRL29169g_04624	peptidase C14
FGSG_07648	-2.33846	0.000139873		FGSG_07648	FGRAMPH1_01T25289	NRRL29169g_12704	hypothetical protein
FGSG_06711	-2.33509	2.93053e-48		FGSG_06711	FGRAMPH1_01T22977	NRRL29169g_11556	hypothetical protein
FGSG_03613	-2.33458	6.59135e-05		FGSG_03613	FGRAMPH1_01T13295	NRRL29169g_06722	hypothetical protein
FGSG_08891	-2.33388	1.24666e-07		FGSG_08891	FGRAMPH1_01T11099	NRRL29169g_05617	mating type 1-1-2
FGSG_17030	-2.33259	2.23564e-14		FGSG_17030	FGRAMPH1_01T10017	NRRL29169g_05062	hypothetical protein
NRRL29169g_03509	-2.32502	4.85127e-07			FGRAMPH1_01T06949	NRRL29169g_03509	hypothetical protein
FGSG_09141	-2.3241	7.57128e-22		FGSG_09141	FGRAMPH1_01T27831	NRRL29169g_13963	related to gamma-glutamyl transferase
FGSG_02386	-2.32349	0.00100528		FGSG_02386	FGRAMPH1_01T05725	NRRL29169g_02888	pectatelyase e
FGSG_16422	-2.32304	8.97513e-18		FGSG_16422	FGRAMPH1_01T16395	NRRL29169g_08258	hypothetical protein
FGSG_06602	-2.3224	0.000248495		FGSG_06602	FGRAMPH1_01T22681	NRRL29169g_11408	hypothetical protein
FGSG_10205	-2.32142	1.58908e-37		FGSG_10205	FGRAMPH1_01T07539	NRRL29169g_03810	adenosine deaminase
FGSG_03744	-2.31914	3.64563e-48	C21	FGSG_03744	FGRAMPH1_01T13601	NRRL29169g_06875	siderophore iron transporter mirB
FGSG_15895	-2.31912	7.79358e-08		FGSG_15895	FGRAMPH1_01T04453	NRRL29169g_02247	hypothetical protein
FGSG_00989	-2.31811	4.71516e-06		FGSG_00989	FGRAMPH1_01T02483	NRRL29169g_01254	rhamnogalacturonase B precursor
FGSG_12136	-2.31675	1.15119e-05		FGSG_12136	FGRAMPH1_01T05883	NRRL29169g_02969	isopenicillin-n n-acyl transferase
FGSG_05353	-2.31301	0.000124647		FGSG_05353	FGRAMPH1_01T17703	NRRL29169g_08912	hypothetical protein
FGSG_11154	-2.31292	5.16262e-05		FGSG_11154	FGRAMPH1_01T21343	NRRL29169g_10751	molybdopterin cofactor
FGSG_03700	-2.31014	2.72333e-32		FGSG_03700	FGRAMPH1_01T13497	NRRL29169g_06823	o-methylsterigmatocystinoxido reductase
FGSG_09136	-2.3044	2.78217e-26		FGSG_09136	FGRAMPH1_01T27841	NRRL29169g_13968	hypothetical protein
FGSG_10598	-2.3034	4.25979e-18		FGSG_10598	FGRAMPH1_01T08497	NRRL29169g_04297	hypothetical protein
FGSG_03312	-2.29311	8.03373e-38		FGSG_03312	FGRAMPH1_01T12575	NRRL29169g_06359	related to the plant PR-1 class ofpathogen related s
FGSG_10111	-2.29241	5.68252e-22		FGSG_10111	FGRAMPH1_01T07309	NRRL29169g_03694	anucleate primary sterigmata a
FGSG_02910	-2.29208	2.56118e-05		FGSG_02910	FGRAMPH1_01T11597	NRRL29169g_05869	unnamed protein product
FGSG_11051	-2.29187	1.55185e-05		FGSG_11051	FGRAMPH1_01T21115	NRRL29169g_10636	unnamed protein product
FGSG_04174	-2.29078	2.68082e-21		FGSG_04174	FGRAMPH1_01T14661	NRRL29169g_07410	hypothetical protein
FGSG_10602	-2.28729	5.47121e-15		FGSG_10602	FGRAMPH1_01T08505	NRRL29169g_04301	hypothetical protein
FGSG_16869	-2.28687	3.83835e-07		FGSG_16869	FGRAMPH1_01T25287	NRRL29169g_12703	unnamed protein product
FGSG_10183	-2.28546	6.70369e-08		FGSG_10183	FGRAMPH1_01T07477	NRRL29169g_03778	cell obiose dehydrogenase
FGSG_03116	-2.28528	4.17797e-24		FGSG_03116	FGRAMPH1_01T12101	NRRL29169g_06121	hypothetical protein
FGSG_05039	-2.28292	7.77397e-16		FGSG_05039	FGRAMPH1_01T16943	NRRL29169g_08531	integral membrane
FGSG_02556	-2.2801	2.21125e-05		FGSG_02556	FGRAMPH1_01T06131	NRRL29169g_03094	hypothetical protein
FGSG_06570	-2.27673	9.07366e-06		FGSG_06570	FGRAMPH1_01T22613	NRRL29169g_11374	hypothetical protein
FGSG_03237	-2.27573	3.34139e-15		FGSG_03237	FGRAMPH1_01T12389	NRRL29169g_06265	integral membrane
FGSG_03682	-2.2735	1.48487e-09		FGSG_03682	FGRAMPH1_01T13455	NRRL29169g_06802	hypothetical protein FPSE_01851
FGSG_04784	-2.27176	5.16345e-05		FGSG_04784	FGRAMPH1_01T16307	NRRL29169g_08223	hypothetical protein
FGSG_17084	-2.27008	8.92929e-10		FGSG_17084	FGRAMPH1_01T09385	NRRL29169g_04742	unnamed protein product
FGSG_03365	-2.26858	5.78114e-09		FGSG_03365	FGRAMPH1_01T12701	NRRL29169g_06422	endonuclease exonuclease phosphatase family
FGSG_03157	-2.26731	6.11853e-20		FGSG_03157	FGRAMPH1_01T12195	NRRL29169g_06168	hypothetical protein
FGSG_01570	-2.26707	1.61553e-15		FGSG_01570	FGRAMPH1_01T03827	NRRL29169g_01932	cutinase precursor
FGSG_01468	-2.26582	8.74763e-15		FGSG_01468	FGRAMPH1_01T03603	NRRL29169g_01820	hypothetical protein
FGSG_05190	-2.26164	2.15701e-13		FGSG_05190	FGRAMPH1_01T17325	NRRL29169g_08723	integral membrane
FGSG_16918	-2.25461	4.05898e-15		FGSG_16918	FGRAMPH1_01T25891	NRRL29169g_12995	MFSmetabolite:H+ symporter
FGSG_11191	-2.24806	1.78851e-23		FGSG_11191	FGRAMPH1_01T21439	NRRL29169g_10797	endoalpha-polygalactosaminidase precursor
FGSG_03368	-2.2471	4.3558e-14		FGSG_03368	FGRAMPH1_01T12707	NRRL29169g_06425	hypothetical protein
FGSG_07029	-2.2453	8.08704e-12		FGSG_07029	FGRAMPH1_01T23777	NRRL29169g_11955	hypothetical protein
FGSG_09650	-2.24506	4.13877e-24		FGSG_09650	FGRAMPH1_01T26591	NRRL29169g_13344	hypothetical protein
FGSG_04677	-2.24467	2.59667e-07		FGSG_04677	FGRAMPH1_01T15865	NRRL29169g_08016	hypothetical protein
FGSG_11566	-2.24443	3.57628e-30		FGSG_11566	FGRAMPH1_01T15933	NRRL29169g_08052	zinc-binding dehydrogenase
FGSG_11528	-2.24365	5.7863e-11		FGSG_11528	FGRAMPH1_01T16017	NRRL29169g_08094	tyrosinase
FGSG_04429	-2.24355	6.45965e-06		FGSG_04429	FGRAMPH1_01T15271	NRRL29169g_07721	hypothetical protein
FGSG_05674	-2.24212	1.84679e-23		FGSG_05674	FGRAMPH1_01T18483	NRRL29169g_09308	hypothetical protein FPSE_06273
FGSG_08137	-2.24188	2.75004e-16		FGSG_08137	FGRAMPH1_01T09205	NRRL29169g_04654	chaperone protein hchA
FGSG_17507	-2.24164	3.29787e-06		FGSG_17507	FGRAMPH1_01T20619	NRRL29169g_10386	hypothetical protein
FGSG_02840	-2.24153	1.4612e-21		FGSG_02840	FGRAMPH1_01T11435	NRRL29169g_05788	hypothetical protein
FGSG_09099	-2.24142	2.01286e-16		FGSG_09099	FGRAMPH1_01T27929	NRRL29169g_14010	para-nitrobenzyl esterase
FGSG_03002	-2.23989	4.98982e-05		FGSG_03002	FGRAMPH1_01T11821	NRRL29169g_05979	arabinanendo-1 ,5-alpha-L-arabinosidase
FGSG_11487	-2.23764	1.35687e-05		FGSG_11487	FGRAMPH1_01T22187	NRRL29169g_11167	endo-1 ,4-beta-xylanase precursor
FGSG_15016	-2.23477	8.14361e-18		FGSG_15016	FGRAMPH1_01T06353	NRRL29169g_03209	hypothetical protein
FGSG_07708	-2.23201	1.11475e-09		FGSG_07708	FGRAMPH1_01T25443	NRRL29169g_12781	hypothetical protein
FGSG_17161	-2.2316	1.19382e-30		FGSG_17161	FGRAMPH1_01T27887	NRRL29169g_13989	aaa family atp ase
FGSG_04747	-2.22384	1.50661e-16		FGSG_04747	FGRAMPH1_01T16221	NRRL29169g_08183	hypothetical protein
FGSG_07758	-2.22274	0.000179846		FGSG_07758	FGRAMPH1_01T25581	NRRL29169g_12850	zinc-binding alcohol dehydrogenase domain-containing cipB
FGSG_04023	-2.22192	2.82829e-26		FGSG_04023	FGRAMPH1_01T14279	NRRL29169g_07215	integral membrane
FGSG_06728	-2.22053	0.000248331		FGSG_06728	FGRAMPH1_01T23019	NRRL29169g_11577	polymer-forming cytoskeletal
FGSG_06775	-2.22006	1.25739e-23		FGSG_06775	FGRAMPH1_01T23157	NRRL29169g_11646	hypothetical protein
FGSG_03197	-2.21851	6.08689e-08		FGSG_03197	FGRAMPH1_01T12291	NRRL29169g_06216	hypothetical protein
FGSG_16340	-2.21777	1.42548e-12	C28	FGSG_16340	FGRAMPH1_01T11971	NRRL29169g_06054	phytoene dehydrogenase
FGSG_07208	-2.21609	3.52233e-10		FGSG_07208	FGRAMPH1_01T24233	NRRL29169g_12183	exo-alpha-sialidase neuraminidase
FGSG_01662	-2.21323	3.20775e-05		FGSG_01662	FGRAMPH1_01T04047	NRRL29169g_02043	major facilitator super family transporter
FGSG_02848	-2.21308	2.3944e-13		FGSG_02848	FGRAMPH1_01T11453	NRRL29169g_05797	acyl-thio esterase
FGSG_10206	-2.21298	1.0956e-34		FGSG_10206	FGRAMPH1_01T07541	NRRL29169g_03811	hypothetical protein
FGSG_03333	-2.21034	9.30611e-70		FGSG_03333	FGRAMPH1_01T12627	NRRL29169g_06385	phosphorylcholine phosphatase
FGSG_17643	-2.19839	2.78302e-54		FGSG_17643	FGRAMPH1_01T17007	NRRL29169g_08564	phosphatidylethanolaminen-methyl transferase
FGSG_03923	-2.19581	2.69677e-05	C19	FGSG_03923	FGRAMPH1_01T14043	NRRL29169g_07097	nmra family
FGSG_16735	-2.19486	7.95535e-29		FGSG_16735	FGRAMPH1_01T23447	NRRL29169g_11789	gns1sur4 family
FGSG_10311	-2.19305	1.22258e-19		FGSG_10311	FGRAMPH1_01T07791	NRRL29169g_03938	hypothetical protein
FGSG_04572	-2.19028	1.68558e-06		FGSG_04572	FGRAMPH1_01T15611	NRRL29169g_07892	phosphomutase pmu1
FGSG_17345	-2.1872	2.28551e-11		FGSG_17345	FGRAMPH1_01T07857	NRRL29169g_03971	transcription factor
FGSG_15437	-2.18463	1.63146e-19		FGSG_15437	FGRAMPH1_01T25187	NRRL29169g_12653	hypothetical protein
FGSG_06452	-2.18382	0.00357994	C37	FGSG_06452	FGRAMPH1_01T22311	NRRL29169g_11223	bifunctional xylanase deacetylase
FGSG_03044	-2.1838	1.29999e-15		FGSG_03044	FGRAMPH1_01T11921	NRRL29169g_06029	transcriptional regulatory
FGSG_09752	-2.18193	3.65122e-20		FGSG_09752	FGRAMPH1_01T26351	NRRL29169g_13225	hypothetical protein FPSE_02285
FGSG_12348	-2.17936	0.00110964		FGSG_12348	FGRAMPH1_01T14095	NRRL29169g_07124
FGSG_04094	-2.17835	1.27877e-40		FGSG_04094	FGRAMPH1_01T14469	NRRL29169g_07313	hypothetical protein
FGSG_04599	-2.17654	4.18882e-07		FGSG_04599	FGRAMPH1_01T15671	NRRL29169g_07922	Short-chain type dehydrogenase reductase
FGSG_09019	-2.1753	2.8835e-27		FGSG_09019	FGRAMPH1_01T28109	NRRL29169g_14099	homeobox HOY1
FGSG_11909	-2.17514	0.00115368		FGSG_11909	FGRAMPH1_01T02907	NRRL29169g_01470	hypothetical protein
FGSG_17220	-2.17299	8.98758e-11		FGSG_17220	FGRAMPH1_01T27007	NRRL29169g_13551	hypothetical protein
FGSG_05807	-2.16998	2.21105e-06		FGSG_05807	FGRAMPH1_01T18803	NRRL29169g_09469	hypothetical protein
FGSG_16930	-2.16949	0.0010401		FGSG_16930	FGRAMPH1_01T26021	NRRL29169g_13060	hypothetical protein
FGSG_17385	-2.16575	0.000577555		FGSG_17385	FGRAMPH1_01T08367	NRRL29169g_04234	ankyrin repeat domain-containing 28
FGSG_11337	-2.16428	2.28581e-05		FGSG_11337	FGRAMPH1_01T21817	NRRL29169g_10986	ribo kinase
FGSG_11540	-2.16347	6.0299e-06		FGSG_11540	FGRAMPH1_01T15993	NRRL29169g_08082	hypothetical protein
FGSG_09350	-2.16299	2.57165e-23		FGSG_09350	FGRAMPH1_01T27293	NRRL29169g_13694	heterokaryon incompatibility het-6
FGSG_02819	-2.15557	1.21395e-13		FGSG_02819	FGRAMPH1_01T11387	NRRL29169g_05764	hypothetical protein
FGSG_17635	-2.15481	8.54027e-30		FGSG_17635	FGRAMPH1_01T16825	NRRL29169g_08472	hypothetical protein
FGSG_07773	-2.15176	5.07556e-05		FGSG_07773	FGRAMPH1_01T25621	NRRL29169g_12868	Signaling ykoW
FGSG_01700	-2.15155	1.98381e-10		FGSG_01700	FGRAMPH1_01T04137	NRRL29169g_02088	hypothetical protein
FGSG_03136	-2.1483	9.14708e-07		FGSG_03136	FGRAMPH1_01T12149	NRRL29169g_06145	Benzoylformate decarboxylase
FGSG_01590	-2.14633	4.99255e-11		FGSG_01590	FGRAMPH1_01T03883	NRRL29169g_01960	hypothetical protein
FGSG_03547	-2.14412	0.0229333		FGSG_03547	FGRAMPH1_01T13133	NRRL29169g_06638	NADH-cytochrome b5 reductase 1
FGSG_15947	-2.14246	0.000380452		FGSG_15947	FGRAMPH1_01T05273	NRRL29169g_02660	unnamed protein product
FGSG_04589	-2.1405	5.07281e-06	C16	FGSG_04589	FGRAMPH1_01T15649	NRRL29169g_07911	o-methyl transferase domain
FGSG_06278	-2.14036	7.86157e-09		FGSG_06278	FGRAMPH1_01T19927	NRRL29169g_10039	glucoamylase precursor
FGSG_06101	-2.14032	8.32154e-17		FGSG_06101	FGRAMPH1_01T19489	NRRL29169g_09814	deah-boxrna helicase
FGSG_15724	-2.13737	2.85336e-20		FGSG_15724	FGRAMPH1_01T00777	NRRL29169g_00393	hypothetical protein
FGSG_11029	-2.13706	7.18675e-07	C63	FGSG_11029	FGRAMPH1_01T21059	NRRL29169g_10607	Siderophore iron transporter 3
FGSG_05049	-2.13241	3.25672e-11		FGSG_05049	FGRAMPH1_01T16967	NRRL29169g_08543	dimethyladenosine transferase
FGSG_08103	-2.13169	5.53755e-16		FGSG_08103	FGRAMPH1_01T09121	NRRL29169g_04612	hypothetical protein
FGSG_03825	-2.13098	4.37536e-32		FGSG_03825	FGRAMPH1_01T13799	NRRL29169g_06975	hypothetical protein
FGSG_01455	-2.13078	1.63644e-10		FGSG_01455	FGRAMPH1_01T03577	NRRL29169g_01807	unnamed protein product
FGSG_04654	-2.13071	6.45232e-46		FGSG_04654	FGRAMPH1_01T15807	NRRL29169g_07987	agglutinin isolectin 1 precursor
FGSG_07205	-2.13022	1.65477e-60		FGSG_07205	FGRAMPH1_01T24227	NRRL29169g_12180	hypothetical protein
FGSG_03962	-2.12925	1.11448e-19	C18	FGSG_03962	FGRAMPH1_01T14135	NRRL29169g_07143	related to integral membrane PTH11
FGSG_06015	-2.12689	1.23533e-14		FGSG_06015	FGRAMPH1_01T19293	NRRL29169g_09715	hypothetical protein
FGSG_12742	-2.12597	5.51433e-18		FGSG_12742	FGRAMPH1_01T17997	NRRL29169g_09061	transcription factor
FGSG_03897	-2.12579	3.43618e-12		FGSG_03897	FGRAMPH1_01T13985	NRRL29169g_07068	unnamed protein product
FGSG_03018	-2.12515	1.49349e-15		FGSG_03018	FGRAMPH1_01T11861	NRRL29169g_05999	related to selenocysteine lyase
FGSG_08377	-2.12485	1.61507e-23		FGSG_08377	FGRAMPH1_01T09809	NRRL29169g_04956	cytochrome p450 oxido reductase
FGSG_02202	-2.12354	1.67313e-07		FGSG_02202	FGRAMPH1_01T05311	NRRL29169g_02678	hypothetical protein
FGSG_02104	-2.12172	3.43356e-05		FGSG_02104	FGRAMPH1_01T05073	NRRL29169g_02562	hypothetical protein
FGSG_11200	-2.12149	2.70922e-20		FGSG_11200	FGRAMPH1_01T21461	NRRL29169g_10808	hypothetical protein
FGSG_01000	-2.11997	4.7761e-22		FGSG_01000	FGRAMPH1_01T02507	NRRL29169g_01266	cytochrome P450 51
FGSG_03369	-2.11927	1.33732e-05		FGSG_03369	FGRAMPH1_01T12709	NRRL29169g_06426	mfs spgeneral alpha glucoside:h+symporter
FGSG_09470	-2.1169	0.00432666		FGSG_09470	FGRAMPH1_01T27005	NRRL29169g_13550	hypothetical protein
FGSG_15801	-2.11524	7.58779e-14		FGSG_15801	FGRAMPH1_01T02347	NRRL29169g_01183	hypothetical protein
FGSG_03853	-2.11498	2.16727e-15		FGSG_03853	FGRAMPH1_01T13867	NRRL29169g_07009	Afla toxin biosynthesis keto reductasenor-1
FGSG_02204	-2.11209	3.72976e-37		FGSG_02204	FGRAMPH1_01T05315	NRRL29169g_02680	serine carboxypeptidase s28
FGSG_17455	-2.10918	4.66019e-05		FGSG_17455	FGRAMPH1_01T21463	NRRL29169g_10809	hypothetical protein
FGSG_17323	-2.10581	6.90659e-26		FGSG_17323	FGRAMPH1_01T07427	NRRL29169g_03753	hypothetical protein
FGSG_06606	-2.10578	1.32043e-26		FGSG_06606	FGRAMPH1_01T22691	NRRL29169g_11413	Delta(14)-sterol reductase
FGSG_08221	-2.10522	3.97241e-15		FGSG_08221	FGRAMPH1_01T09401	NRRL29169g_04749	gaba transport
FGSG_12470	-2.09519	9.62129e-05		FGSG_12470	FGRAMPH1_01T12511	NRRL29169g_06327	vegetative incompatibility het-e-1
FGSG_07874	-2.09481	4.75741e-06		FGSG_07874	FGRAMPH1_01T25875	NRRL29169g_12987	hypothetical protein FPSE_10022
FGSG_10126	-2.09411	2.59889e-09		FGSG_10126	FGRAMPH1_01T07347	NRRL29169g_03713	propionyl-synthetase
FGSG_02972	-2.0877	8.23874e-14		FGSG_02972	FGRAMPH1_01T11741	NRRL29169g_05939	nonphototropic hypocotyl 1
FGSG_06629	-2.08699	0.000272723		FGSG_06629	FGRAMPH1_01T22775	NRRL29169g_11455	hypothetical protein
FGSG_07132	-2.08235	2.22911e-13		FGSG_07132	FGRAMPH1_01T24039	NRRL29169g_12086	cyclin b3
FGSG_00596	-2.08227	3.70885e-15		FGSG_00596	FGRAMPH1_01T01517	NRRL29169g_00764	ASP3-1-L-asparaginase II
FGSG_11590	-2.08174	5.1481e-10		FGSG_11590	FGRAMPH1_01T11273	NRRL29169g_05706	tRNA-specific adenosine deaminase 2
FGSG_08695	-2.08017	7.15095e-21		FGSG_08695	FGRAMPH1_01T10587	NRRL29169g_05352	pls1tetraspanin
FGSG_10318	-2.07933	8.6035e-07		FGSG_10318	FGRAMPH1_01T07807	NRRL29169g_03946	related to general amidase
FGSG_03824	-2.07923	4.42336e-20		FGSG_03824	FGRAMPH1_01T13797	NRRL29169g_06974	hypothetical protein
FGSG_03521	-2.07505	6.04051e-08		FGSG_03521	FGRAMPH1_01T13079	NRRL29169g_06611	hypothetical protein
FGSG_16588	-2.07406	8.91067e-16		FGSG_16588	FGRAMPH1_01T19289	NRRL29169g_09713	ring finger domain-containing
FGSG_07550	-2.07354	0.000528398		FGSG_07550	FGRAMPH1_01T25077	NRRL29169g_12598	drug resistance
FGSG_09972	-2.06747	0.000186259		FGSG_09972	FGRAMPH1_01T06959	NRRL29169g_03514	hypothetical protein
FGSG_01059	-2.06413	1.79645e-13		FGSG_01059	FGRAMPH1_01T02647	NRRL29169g_01337	FK506-binding protein
FGSG_03812	-2.06203	1.88845e-13		FGSG_03812	FGRAMPH1_01T13767	NRRL29169g_06959	epoxide hydrolase
FGSG_04232	-2.0557	7.1136e-47		FGSG_04232	FGRAMPH1_01T14799	NRRL29169g_07481	UDP-glucose 6-dehydrogenase
NRRL29169g_04094	-2.05547	1.85915e-05			FGRAMPH1_01T08093	NRRL29169g_04094	unnamed protein product
FGSG_02319	-2.05442	0.00174383		FGSG_02319	FGRAMPH1_01T05583	NRRL29169g_02817	hypothetical protein
FGSG_17573	-2.05299	0.000457698		FGSG_17573	FGRAMPH1_01T21741	NRRL29169g_10948	unnamed protein product
FGSG_06068	-2.05121	2.55729e-10		FGSG_06068	FGRAMPH1_01T19409	NRRL29169g_09775	Isotrichodermin C-15 hydroxylase
FGSG_11961	-2.05058	2.50403e-20		FGSG_11961	FGRAMPH1_01T03621	NRRL29169g_01829	krab zinc finger
FGSG_02976	-2.04891	6.69671e-16		FGSG_02976	FGRAMPH1_01T11753	NRRL29169g_05945	proteinase R precursor
FGSG_13230	-2.04834	2.39154e-17		FGSG_13230	FGRAMPH1_01T25729	NRRL29169g_12922	cytosinedeaminase and related metal-dependent hydrolase
FGSG_13347	-2.04811	1.4269e-12		FGSG_13347	FGRAMPH1_01T10175	NRRL29169g_05141	ferric reductase
FGSG_02400	-2.04802	1.07293e-13		FGSG_02400	FGRAMPH1_01T05759	NRRL29169g_02905	ca2+-transporting atp ase
FGSG_10200	-2.04547	6.41381e-48		FGSG_10200	FGRAMPH1_01T07527	NRRL29169g_03804	S-(hydroxymethyl)glutathione dehydrogenase
FGSG_05167	-2.04069	4.79929e-07		FGSG_05167	FGRAMPH1_01T17261	NRRL29169g_08691	hypothetical protein
FGSG_03309	-2.04058	3.28162e-13		FGSG_03309	FGRAMPH1_01T12569	NRRL29169g_06356	related to oxido reductase
FGSG_08439	-2.04058	1.512e-19		FGSG_08439	FGRAMPH1_01T09965	NRRL29169g_05035	nucleolar 10
FGSG_02354	-2.04046	9.02844e-10		FGSG_02354	FGRAMPH1_01T05657	NRRL29169g_02854	chitinase
FGSG_16636	-2.03967	0.0018543		FGSG_16636	FGRAMPH1_01T20075	NRRL29169g_10113	hypothetical protein
FGSG_11747	-2.03814	0.00087451		FGSG_11747	FGRAMPH1_01T00891	NRRL29169g_00450	hypothetical protein
FGSG_04022	-2.03731	3.77772e-39		FGSG_04022	FGRAMPH1_01T14277	NRRL29169g_07214	related to glu asp-tRNAamido transferase subunit A
FGSG_08812	-2.03507	2.46013e-15		FGSG_08812	FGRAMPH1_01T10879	NRRL29169g_05502	hypothetical protein
FGSG_03291	-2.03456	2.23947e-08		FGSG_03291	FGRAMPH1_01T12515	NRRL29169g_06329	hypothetical protein
FGSG_16110	-2.03392	9.51474e-13		FGSG_16110	FGRAMPH1_01T15327	NRRL29169g_07751	keylime pathogenicity
FGSG_05801	-2.03128	9.08229e-08		FGSG_05801	FGRAMPH1_01T18791	NRRL29169g_09463	mfs transporter
FGSG_01671	-2.03115	5.52481e-27		FGSG_01671	FGRAMPH1_01T04065	NRRL29169g_02052	tyrosine phosphatase
FGSG_01391	-2.03056	4.08177e-30		FGSG_01391	FGRAMPH1_01T03421	NRRL29169g_01729	elongation factor G 1
FGSG_11988	-2.02776	2.18281e-08	C06	FGSG_11988	FGRAMPH1_01T04099	NRRL29169g_02069	abc multidrug transporter
FGSG_03781	-2.02321	2.43606e-13		FGSG_03781	FGRAMPH1_01T13693	NRRL29169g_06921	6-hydroxy-d-nicotine oxidase
FGSG_11356	-2.02269	0.00173655		FGSG_11356	FGRAMPH1_01T21861	NRRL29169g_11008	unnamed protein product
FGSG_00406	-2.02266	1.69935e-39		FGSG_00406	FGRAMPH1_01T01057	NRRL29169g_00533	acid phosphatase
FGSG_07663	-2.01971	9.69302e-08		FGSG_07663	FGRAMPH1_01T25327	NRRL29169g_12723	integral membrane
FGSG_04110	-2.01962	8.05228e-14		FGSG_04110	FGRAMPH1_01T14515	NRRL29169g_07336	hypothetical protein
FGSG_16277	-2.01871	7.38961e-10		FGSG_16277	FGRAMPH1_01T12791	NRRL29169g_06467	unnamed protein product
FGSG_06090	-2.01723	3.71946e-10		FGSG_06090	FGRAMPH1_01T19465	NRRL29169g_09802	acetoacetate-ligase
FGSG_17662	-2.01454	9.81858e-07		FGSG_17662	FGRAMPH1_01T17629	NRRL29169g_08876	transcription activator
FGSG_06382	-2.01324	1.88191e-31		FGSG_06382	FGRAMPH1_01T20173	NRRL29169g_10162	transcriptional regulatory
FGSG_06436	-2.01144	3.45006e-09		FGSG_06436	FGRAMPH1_01T22275	NRRL29169g_11206	hypothetical protein
FGSG_06901	-2.0086	3.16106e-07		FGSG_06901	FGRAMPH1_01T23457	NRRL29169g_11794	WD repeat-containing WRAP73
FGSG_10022	-2.00767	4.08415e-38		FGSG_10022	FGRAMPH1_01T07095	NRRL29169g_03583	Sphingoid long-chain base transporterRSB1
FGSG_01251	-2.0066	1.93755e-12		FGSG_01251	FGRAMPH1_01T03097	NRRL29169g_01565	mitochondrial cyt-4
FGSG_03072	-2.00333	3.01668e-17		FGSG_03072	FGRAMPH1_01T11987	NRRL29169g_06062	tripeptidyl-peptidase I
FGSG_17075	-2.00237	0.00237048		FGSG_17075	FGRAMPH1_01T09445	NRRL29169g_04771	hypothetical protein
FGSG_13888	-2.00101	1.2306e-15	C65	FGSG_13888	FGRAMPH1_01T20829	NRRL29169g_10492	3-beta-hydroxysteroid-delta-isomerase
FGSG_07027	-2.00013	5.62122e-20		FGSG_07027	FGRAMPH1_01T23773	NRRL29169g_11953	hypothetical protein
FGSG_06036	-1.9967	0.00341513		FGSG_06036	FGRAMPH1_01T19337	NRRL29169g_09737	hypothetical protein
FGSG_10365	-1.99534	0.000675557		FGSG_10365	FGRAMPH1_01T07925	NRRL29169g_04006	hypothetical protein
FGSG_15267	1.99416	3.13726e-06		FGSG_15267	FGRAMPH1_01T16729	NRRL29169g_08425	hypothetical protein
FGSG_02489	1.9954	8.59198e-05		FGSG_02489	FGRAMPH1_01T05971	NRRL29169g_03014	related to LDB19
FGSG_00259	1.99596	1.67381e-32		FGSG_00259	FGRAMPH1_01T00697	NRRL29169g_00353	5^nucleotidase
FGSG_11022	1.99708	2.1171e-09		FGSG_11022	FGRAMPH1_01T21043	NRRL29169g_10599	15-hydroxyprostaglandin dehydrogenase
NRRL29169g_09200	1.99817	1.60069e-23			FGRAMPH1_01T18269	NRRL29169g_09200	hypothetical protein
FGSG_02022	1.99874	4.75421e-32		FGSG_02022	FGRAMPH1_01T04885	NRRL29169g_02468	1,3-beta-glucanosyl transferase gel4 precursor
FGSG_09926	1.9993	4.43876e-28		FGSG_09926	FGRAMPH1_01T06851	NRRL29169g_03460	aminodeoxychorismate lyase
FGSG_16093	2.00088	1.50386e-06		FGSG_16093	FGRAMPH1_01T15599	NRRL29169g_07886	unnamed protein product
FGSG_02087	2.00221	1.8342e-21		FGSG_02087	FGRAMPH1_01T05035	NRRL29169g_02543	taurine catabolism dioxygenase
FGSG_06873	2.00355	2.19396e-30		FGSG_06873	FGRAMPH1_01T23383	NRRL29169g_11757	glycosidase CRH1
FGSG_13587	2.00561	1.73368e-13		FGSG_13587	FGRAMPH1_01T27057	NRRL29169g_13576	1-aminocyclopropane-1-carboxylate synthase
FGSG_16680	2.00744	9.80279e-15		FGSG_16680	FGRAMPH1_01T22591	NRRL29169g_11363	ferric reductase ( metallo reductase)
FGSG_16719	2.00856	3.10173e-53		FGSG_16719	FGRAMPH1_01T23205	NRRL29169g_11670	plasma membrane proteolipid 3
FGSG_07016	2.01033	2.95403e-36		FGSG_07016	FGRAMPH1_01T23749	NRRL29169g_11941	glycosyl hydrolase family 76
FGSG_06575	2.01427	7.03386e-51		FGSG_06575	FGRAMPH1_01T22625	NRRL29169g_11380	related to UPF0187 domain membrane
FGSG_16465	2.01827	7.43336e-07		FGSG_16465	FGRAMPH1_01T17453	NRRL29169g_08787	srp40-suppressor of mutant ac40 ofrna polymerase i and iii
FGSG_06526	2.01855	8.12428e-36		FGSG_06526	FGRAMPH1_01T22505	NRRL29169g_11320	hypothetical protein
FGSG_11349	2.02588	4.71438e-17		FGSG_11349	FGRAMPH1_01T21845	NRRL29169g_11000	hypothetical protein
FGSG_00828	2.02597	1.90222e-06		FGSG_00828	FGRAMPH1_01T02073	NRRL29169g_01046	7alpha-cephem-methoxylase P8 chain
FGSG_00177	2.0273	1.98084e-60		FGSG_00177	FGRAMPH1_01T00481	NRRL29169g_00245	glucose1-dehydrogenase
FGSG_15875	2.02742	8.70062e-19		FGSG_15875	FGRAMPH1_01T04127	NRRL29169g_02083	hypothetical protein
FGSG_07931	2.03087	2.11524e-19		FGSG_07931	FGRAMPH1_01T26013	NRRL29169g_13056	gelsolin
FGSG_16881	2.03136	8.65481e-07		FGSG_16881	FGRAMPH1_01T25461	NRRL29169g_12790	mrna 3-end-processing yth1
FGSG_02601	2.03213	1.37446e-24		FGSG_02601	FGRAMPH1_01T06245	NRRL29169g_03154	der1 family
FGSG_06977	2.03322	2.98125e-24		FGSG_06977	FGRAMPH1_01T23657	NRRL29169g_11895	tyrosine-phosphatase
FGSG_13000	2.04078	1.55655e-35		FGSG_13000	FGRAMPH1_01T23347	NRRL29169g_11739	prenylated rab acceptor 1
FGSG_02120	2.04195	0.000154224	C09	FGSG_02120	FGRAMPH1_01T05107	NRRL29169g_02580	hypothetical protein
FGSG_02029	2.04482	1.94949e-30		FGSG_02029	FGRAMPH1_01T04901	NRRL29169g_02476	ubiquitin-conjugating enzyme E2-24 kDa
FGSG_08078	2.04504	4.34473e-40	C49	FGSG_08078	FGRAMPH1_01T09065	NRRL29169g_04585	hypothetical protein
FGSG_10655	2.04572	7.17251e-10		FGSG_10655	FGRAMPH1_01T08631	NRRL29169g_04367	hypothetical protein
FGSG_06396	2.04748	5.72938e-15		FGSG_06396	FGRAMPH1_01T20203	NRRL29169g_10177	hypothetical protein
FGSG_16634	2.04822	1.94906e-08		FGSG_16634	FGRAMPH1_01T20055	NRRL29169g_10103	zinc transporter
FGSG_03173	2.04878	1.12449e-06		FGSG_03173	FGRAMPH1_01T12229	NRRL29169g_06185	related to haloacetate dehalogenaseH-1
FGSG_17238	2.04895	1.59723e-10		FGSG_17238	FGRAMPH1_01T26779	NRRL29169g_13437	monocarboxylate transporter 4
FGSG_13708	2.05259	3.59626e-19		FGSG_13708	FGRAMPH1_01T07403	NRRL29169g_03741	caffeoyl-o-methyl transferase 2
NRRL29169g_10585	2.05505	0.00317028			FGRAMPH1_01T21015	NRRL29169g_10585	unnamed protein product
FGSG_16868	2.05523	1.05436e-08		FGSG_16868	FGRAMPH1_01T25285	NRRL29169g_12702	spbc2prophage-derivedaminoglycosiden(3)-acetyl transferase yokd
FGSG_11469	2.05548	9.15883e-29		FGSG_11469	FGRAMPH1_01T22143	NRRL29169g_11145	GTP-dependent nucleic acid-bindingprotein engD
FGSG_06620	2.05704	7.81258e-33		FGSG_06620	FGRAMPH1_01T22747	NRRL29169g_11441	nadp-dependent alcohol dehydrogenase
FGSG_04155	2.05766	2.12847e-30		FGSG_04155	FGRAMPH1_01T14621	NRRL29169g_07390	uracil phosphoribosyl transferase
NRRL29169g_04481	2.05904	1.06655e-06			FGRAMPH1_01T08861	NRRL29169g_04481	integral membrane
FGSG_16353	2.05976	1.85779e-18		FGSG_16353	FGRAMPH1_01T11845	NRRL29169g_05991	hypothetical protein
FGSG_04412	2.06025	7.84323e-33		FGSG_04412	FGRAMPH1_01T15225	NRRL29169g_07696	alpha--galactosyl transferase
FGSG_09268	2.06028	1.82941e-10		FGSG_09268	FGRAMPH1_01T27515	NRRL29169g_13805	hypothetical protein
FGSG_11572	2.06948	6.31805e-12		FGSG_11572	FGRAMPH1_01T15917	NRRL29169g_08043	hypothetical protein
FGSG_10424	2.0703	1.30415e-35		FGSG_10424	FGRAMPH1_01T08071	NRRL29169g_04083	diphosphomevalonate decarboxylase
NRRL29169g_06781	2.07105	2.3484e-05			FGRAMPH1_01T13413	NRRL29169g_06781	unnamed protein product
FGSG_17350	2.07317	1.18622e-10		FGSG_17350	FGRAMPH1_01T07869	NRRL29169g_03977	unnamed protein product
FGSG_10211	2.0739	6.9559e-40		FGSG_10211	FGRAMPH1_01T07551	NRRL29169g_03816	homoserine kinase
FGSG_13536	2.076	1.00277e-12		FGSG_13536	FGRAMPH1_01T27573	NRRL29169g_13834	hypothetical protein
FGSG_10170	2.08152	3.79828e-35		FGSG_10170	FGRAMPH1_01T07449	NRRL29169g_03764	hypothetical protein
FGSG_04248	2.08245	1.99877e-29		FGSG_04248	FGRAMPH1_01T14837	NRRL29169g_07500	l-xylulose reductase
FGSG_13478	2.08644	9.83478e-10		FGSG_13478	FGRAMPH1_01T28277	NRRL29169g_14178	Tc1-mariner class transposase
FGSG_03706	2.08914	0.00252013		FGSG_03706	FGRAMPH1_01T13511	NRRL29169g_06830	hypothetical protein
FGSG_07696	2.09096	0.029844		FGSG_07696	FGRAMPH1_01T25407	NRRL29169g_12763	hypothetical protein
FGSG_12607	2.09295	7.95429e-25		FGSG_12607	FGRAMPH1_01T16261	NRRL29169g_08201	hypothetical protein
FGSG_03725	2.09383	3.62202e-14		FGSG_03725	FGRAMPH1_01T13555	NRRL29169g_06852	major facilitator super family transporter
FGSG_03650	2.09507	7.47029e-18		FGSG_03650	FGRAMPH1_01T13379	NRRL29169g_06764	ADP-ribosyl-[dinitrogen reductase]glyco hydrolase
FGSG_03453	2.09573	1.04547e-11		FGSG_03453	FGRAMPH1_01T12919	NRRL29169g_06531	alpha beta hydrolase
FGSG_04775	2.10026	0.000169723		FGSG_04775	FGRAMPH1_01T16289	NRRL29169g_08214	gentisate 1 ,2-dioxygenase
FGSG_01572	2.10109	1.34717e-45		FGSG_01572	FGRAMPH1_01T03831	NRRL29169g_01934	glutamate decarboxylase 1
FGSG_17366	2.1033	4.05077e-11		FGSG_17366	FGRAMPH1_01T08143	NRRL29169g_04119	carbonicanhydrase
FGSG_08311	2.10515	1.97711e-31		FGSG_08311	FGRAMPH1_01T09631	NRRL29169g_04864	phosphoethanolaminen-methyl transferase 3
FGSG_03380	2.10621	2.59694e-53		FGSG_03380	FGRAMPH1_01T12743	NRRL29169g_06443	Alpha-1 ,2-mannosyl transferase MNN2
FGSG_02049	2.10822	2.65397e-32		FGSG_02049	FGRAMPH1_01T04945	NRRL29169g_02498	hypothetical protein
FGSG_08783	2.10841	2.62336e-23		FGSG_08783	FGRAMPH1_01T10809	NRRL29169g_05467	integral membrane mpv17 pmp22 family
FGSG_06784	2.10871	1.95832e-32		FGSG_06784	FGRAMPH1_01T23179	NRRL29169g_11657	farnesylpyrophosphate synthetase
FGSG_12010	2.11402	4.09476e-16		FGSG_12010	FGRAMPH1_01T04297	NRRL29169g_02168	conserved domain-containing
FGSG_17354	2.1143	7.04421e-15		FGSG_17354	FGRAMPH1_01T08001	NRRL29169g_04046	hypothetical protein
FGSG_06612	2.11686	5.92003e-19		FGSG_06612	FGRAMPH1_01T22715	NRRL29169g_11425	oxalatedecarboxylase
FGSG_11098	2.11981	8.37284e-05		FGSG_11098	FGRAMPH1_01T21217	NRRL29169g_10687	hypothetical protein
FGSG_02760	2.12096	1.10372e-16		FGSG_02760	FGRAMPH1_01T06625	NRRL29169g_03345	hypothetical protein
FGSG_01965	2.12191	1.04398e-15		FGSG_01965	FGRAMPH1_01T04745	NRRL29169g_02394	hypothetical protein FPSE_09195
FGSG_05299	2.12447	1.04083e-22		FGSG_05299	FGRAMPH1_01T17565	NRRL29169g_08843	molybdopterin molybdo transferase
FGSG_01617	2.1252	5.00037e-11		FGSG_01617	FGRAMPH1_01T03949	NRRL29169g_01994	Peptidoglycan-binding Lysin subgroup
FGSG_02538	2.1261	0.00464641		FGSG_02538	FGRAMPH1_01T06093	NRRL29169g_03075	transcriptional activator Myb
FGSG_06142	2.12745	3.28312e-14		FGSG_06142	FGRAMPH1_01T19589	NRRL29169g_09864	mfs transporter
FGSG_05119	2.12789	1.94827e-15		FGSG_05119	FGRAMPH1_01T17151	NRRL29169g_08636	tetracyclin e resistance TCR1
FGSG_10321	2.12917	7.25237e-45		FGSG_10321	FGRAMPH1_01T07815	NRRL29169g_03950	peroxiredoxin 2 family
FGSG_03175	2.13142	1.69364e-33		FGSG_03175	FGRAMPH1_01T12233	NRRL29169g_06187	nadph2:quinone reductase
FGSG_11046	2.13486	0.0165016		FGSG_11046	FGRAMPH1_01T21105	NRRL29169g_10630	hypothetical protein
FGSG_04367	2.1356	3.71707e-05		FGSG_04367	FGRAMPH1_01T15121	NRRL29169g_07644	hypothetical protein
FGSG_04216	2.13918	6.61671e-14		FGSG_04216	FGRAMPH1_01T14759	NRRL29169g_07461	hypothetical protein
NRRL29169g_03269	2.14484	9.86782e-33			FGRAMPH1_01T06473	NRRL29169g_03269	thioredoxin 1
FGSG_16406	2.14516	9.03311e-09	C32	FGSG_16406	FGRAMPH1_01T16173	NRRL29169g_08157	unnamed protein product
FGSG_08809	2.14796	1.89513e-29		FGSG_08809	FGRAMPH1_01T10873	NRRL29169g_05499	trichodiene oxygenase cytochrome p450
FGSG_00195	2.14869	4.8631e-06		FGSG_00195	FGRAMPH1_01T00527	NRRL29169g_00268	monocarboxylate transporter 2
FGSG_06061	2.15163	2.77813e-09		FGSG_06061	FGRAMPH1_01T19393	NRRL29169g_09767	ctrcopper transporter
FGSG_00642	2.16141	6.42476e-34		FGSG_00642	FGRAMPH1_01T01619	NRRL29169g_00815	sporecoat sp96 precursor
FGSG_07815	2.16255	1.76509e-31		FGSG_07815	FGRAMPH1_01T25739	NRRL29169g_12923	hypothetical protein
FGSG_04909	2.16325	1.41287e-28		FGSG_04909	FGRAMPH1_01T16613	NRRL29169g_08368	snrnaphosphodi esterase
FGSG_07513	2.16397	3.70468e-19		FGSG_07513	FGRAMPH1_01T24989	NRRL29169g_12556	hypothetical protein
FGSG_08968	2.16562	5.94503e-16		FGSG_08968	FGRAMPH1_01T28237	NRRL29169g_14163	integral membrane
FGSG_09459	2.16615	7.93762e-09		FGSG_09459	FGRAMPH1_01T27033	NRRL29169g_13564	hypothetical protein
FGSG_03448	2.16673	1.32333e-15		FGSG_03448	FGRAMPH1_01T12911	NRRL29169g_06527	altered inheritance rate ofmitochondria 38 like
FGSG_03185	2.16757	1.83171e-15		FGSG_03185	FGRAMPH1_01T12257	NRRL29169g_06199	hypothetical protein
FGSG_07925	2.16985	1.1024e-21		FGSG_07925	FGRAMPH1_01T25995	NRRL29169g_13047	hypothetical protein
FGSG_05613	2.17463	2.48776e-26		FGSG_05613	FGRAMPH1_01T18331	NRRL29169g_09232	hypothetical protein
FGSG_16054	2.17522	5.09666e-06		FGSG_16054	FGRAMPH1_01T15999	NRRL29169g_08085	sterol uptake control 2
FGSG_08343	2.17969	8.40249e-44		FGSG_08343	FGRAMPH1_01T09707	NRRL29169g_04903	h+-transporting atp ase
FGSG_00583	2.18239	2.64708e-29		FGSG_00583	FGRAMPH1_01T01481	NRRL29169g_00746	calcium-related spray
FGSG_17406	2.18313	1.24923e-17		FGSG_17406	FGRAMPH1_01T08557	NRRL29169g_04327	methylenetetrahydrofolate dehydrogenase
FGSG_03693	2.18315	6.454e-15		FGSG_03693	FGRAMPH1_01T13479	NRRL29169g_06814	hypothetical protein
FGSG_06272	2.18543	9.36853e-74		FGSG_06272	FGRAMPH1_01T19915	NRRL29169g_10033	otherhect domain ubiquitin ligaseE3
FGSG_07058	2.18568	2.07933e-18		FGSG_07058	FGRAMPH1_01T23853	NRRL29169g_11993	3-hydroxyanthranilate 3 ,4-dioxygenase
FGSG_05939	2.19469	9.83889e-12		FGSG_05939	FGRAMPH1_01T19119	NRRL29169g_09627	carboxyphosphonoenolpyruvate phosphonomutase
FGSG_07726	2.19718	8.0272e-11		FGSG_07726	FGRAMPH1_01T25497	NRRL29169g_12808	hypothetical protein
FGSG_03069	2.19811	4.64895e-18		FGSG_03069	FGRAMPH1_01T11979	NRRL29169g_06058	dihydrodipicolinate synthetase family
FGSG_12898	2.20247	2.64501e-16		FGSG_12898	FGRAMPH1_01T19881	NRRL29169g_10016	hypothetical protein
FGSG_05776	2.20303	2.72279e-13		FGSG_05776	FGRAMPH1_01T18737	NRRL29169g_09436	rna polymerase sigma factor
FGSG_05294	2.20334	4.94552e-13		FGSG_05294	FGRAMPH1_01T17553	NRRL29169g_08837	hypothetical protein
FGSG_16912	2.20573	7.31432e-83		FGSG_16912	FGRAMPH1_01T25843	NRRL29169g_12971	unnamed protein product
FGSG_12616	2.20589	2.81802e-16		FGSG_12616	FGRAMPH1_01T16359	NRRL29169g_08247	het domain-containing
FGSG_17129	2.20653	6.62947e-06		FGSG_17129	FGRAMPH1_01T08809	NRRL29169g_04452	dna binding regulatory
FGSG_08668	2.21569	4.38348e-42		FGSG_08668	FGRAMPH1_01T10523	NRRL29169g_05320	ubiquitin carboxyl-terminal hydrolasel3
FGSG_12111	2.2186	7.14355e-05		FGSG_12111	FGRAMPH1_01T05465	NRRL29169g_02757	hypothetical protein
FGSG_17102	2.22017	5.28424e-31		FGSG_17102	FGRAMPH1_01T09131	NRRL29169g_04617	Cysteinease mitochondrial
FGSG_16414	2.22477	1.48424e-20		FGSG_16414	FGRAMPH1_01T16295	NRRL29169g_08217	hypothetical protein
NRRL29169g_04248	2.22551	1.39649e-10			FGRAMPH1_01T08395	NRRL29169g_04248	hypothetical protein FOVG_18442
FGSG_12609	2.22985	0.0022911		FGSG_12609	FGRAMPH1_01T16281	NRRL29169g_08210	conserved serine-rich
FGSG_10969	2.23177	9.24196e-36		FGSG_10969	FGRAMPH1_01T20913	NRRL29169g_10534	hypothetical protein
FGSG_09928	2.23603	4.7448e-66		FGSG_09928	FGRAMPH1_01T06855	NRRL29169g_03462	related to snare syn
FGSG_04458	2.24527	1.08144e-17		FGSG_04458	FGRAMPH1_01T15339	NRRL29169g_07757	nitricoxide dioxygenase
FGSG_17399	2.24856	2.77668e-14		FGSG_17399	FGRAMPH1_01T08491	NRRL29169g_04294	HETEROKARYON incompatibility
FGSG_01768	2.25215	5.94521e-44		FGSG_01768	FGRAMPH1_01T04299	NRRL29169g_02169	n-gnat
FGSG_16143	2.25295	2.92126e-30		FGSG_16143	FGRAMPH1_01T14617	NRRL29169g_07388	Magnesium transport
FGSG_07411	2.25859	1.57638e-16		FGSG_07411	FGRAMPH1_01T24757	NRRL29169g_12440	related to malic acid transport
FGSG_15914	2.25955	2.6223e-36		FGSG_15914	FGRAMPH1_01T04739	NRRL29169g_02391	chitin synthase 6
FGSG_09222	2.25995	4.69182e-05		FGSG_09222	FGRAMPH1_01T27631	NRRL29169g_13863	hypothetical protein
NRRL29169g_01967	2.26148	3.33365e-44			FGRAMPH1_01T03897	NRRL29169g_01967	hypothetical protein
FGSG_04160	2.26522	1.52895e-30		FGSG_04160	FGRAMPH1_01T14633	NRRL29169g_07396	methyl transferase 13
FGSG_04012	2.26887	3.22699e-52		FGSG_04012	FGRAMPH1_01T14253	NRRL29169g_07202	NADHoxidase
FGSG_09639	2.27876	2.79987e-26		FGSG_09639	FGRAMPH1_01T26615	NRRL29169g_13355	pyridoxamine 5'-phosphate oxidase
FGSG_05458	2.28213	9.98439e-30		FGSG_05458	FGRAMPH1_01T17957	NRRL29169g_09041	hypothetical protein
FGSG_12966	2.28293	1.21159e-36		FGSG_12966	FGRAMPH1_01T22947	NRRL29169g_11541	hypothetical protein FPSE_01545
FGSG_03011	2.28329	8.99519e-56		FGSG_03011	FGRAMPH1_01T11841	NRRL29169g_05989	mRNA 3-end-processing YTH1
FGSG_16101	2.28428	1.58814e-11		FGSG_16101	FGRAMPH1_01T15491	NRRL29169g_07836	unnamed protein product
FGSG_03556	2.28518	9.79854e-22		FGSG_03556	FGRAMPH1_01T13151	NRRL29169g_06648	hypothetical protein
FGSG_00788	2.28704	2.84567e-29		FGSG_00788	FGRAMPH1_01T01977	NRRL29169g_00997	related to DUF1275 domain
FGSG_03651	2.28744	1.59115e-10		FGSG_03651	FGRAMPH1_01T13381	NRRL29169g_06765	nad dependent epimerase dehydratase
FGSG_12445	2.28948	9.0536e-24		FGSG_12445	FGRAMPH1_01T12781	NRRL29169g_06462	inactivepurple acid phosphatase 16
FGSG_01964	2.29053	4.51996e-35		FGSG_01964	FGRAMPH1_01T04741	NRRL29169g_02392	chitin synthase
FGSG_17070	2.29109	4.27831e-13		FGSG_17070	FGRAMPH1_01T09495	NRRL29169g_04796	unnamed protein product
FGSG_11554	2.29486	1.39383e-19		FGSG_11554	FGRAMPH1_01T15963	NRRL29169g_08067	related to monooxigenase
FGSG_02768	2.29971	2.21227e-46		FGSG_02768	FGRAMPH1_01T06643	NRRL29169g_03354	hypothetical protein
FGSG_05397	2.30141	7.46634e-14		FGSG_05397	FGRAMPH1_01T17813	NRRL29169g_08969	hypothetical protein
FGSG_13611	2.30267	1.82467e-10		FGSG_13611	FGRAMPH1_01T26729	NRRL29169g_13412	unnamed protein product
FGSG_12291	2.31046	1.35787e-32		FGSG_12291	FGRAMPH1_01T14729	NRRL29169g_07445	hypothetical protein
FGSG_01166	2.31279	6.48703e-41		FGSG_01166	FGRAMPH1_01T02893	NRRL29169g_01463	integral membrane
FGSG_12105	2.31313	1.29091e-23		FGSG_12105	FGRAMPH1_01T05439	NRRL29169g_02744	fad fmn-containing dehydrogenase
FGSG_07687	2.31695	5.46408e-07		FGSG_07687	FGRAMPH1_01T25387	NRRL29169g_12753	HET domain
FGSG_13493	2.31836	1.42317e-16		FGSG_13493	FGRAMPH1_01T28183	NRRL29169g_14136	hypothetical protein
FGSG_16415	2.31943	1.08402e-07		FGSG_16415	FGRAMPH1_01T16297	NRRL29169g_08218	hypothetical protein
FGSG_07299	2.31962	1.33024e-35		FGSG_07299	FGRAMPH1_01T24463	NRRL29169g_12298	transferase mitochondrial
FGSG_16427	2.33013	2.27375e-12		FGSG_16427	FGRAMPH1_01T16441	NRRL29169g_08281	3-(3-hydroxy-phenyl)propionate3-hydroxycinnamic acidhydroxylase
FGSG_06132	2.33537	0.0020865		FGSG_06132	FGRAMPH1_01T19561	NRRL29169g_09850	hypothetical protein
FGSG_02547	2.34747	4.37135e-14		FGSG_02547	FGRAMPH1_01T06113	NRRL29169g_03085	hypothetical protein
FGSG_09366	2.353	1.96135e-51		FGSG_09366	FGRAMPH1_01T27257	NRRL29169g_13676	glucan-beta-glucosidase
FGSG_07425	2.35333	1.34181e-40		FGSG_07425	FGRAMPH1_01T24787	NRRL29169g_12455	hypothetical protein
FGSG_10996	2.35425	4.27177e-40		FGSG_10996	FGRAMPH1_01T20971	NRRL29169g_10563	hypothetical protein
FGSG_02685	2.35611	1.28165e-08		FGSG_02685	FGRAMPH1_01T06433	NRRL29169g_03249	hypothetical protein
FGSG_01765	2.36216	1.16732e-47		FGSG_01765	FGRAMPH1_01T04289	NRRL29169g_02164	microsomal epoxide hydrolase
NRRL29169g_08227	2.36305	9.62619e-33			FGRAMPH1_01T16315	NRRL29169g_08227	unnamed protein product
FGSG_12147	2.364	2.84218e-05		FGSG_12147	FGRAMPH1_01T05973	NRRL29169g_03015	hypothetical protein
NRRL29169g_00782	2.37648	3.88921e-19			FGRAMPH1_01T01553	NRRL29169g_00782	hypothetical protein
FGSG_13421	2.38247	1.6758e-19		FGSG_13421	FGRAMPH1_01T09379	NRRL29169g_04739	beta-1 ,4-mannosyl-glyco4-beta-N-acetylglucosaminyl transferase
FGSG_17330	2.38442	3.04897e-07		FGSG_17330	FGRAMPH1_01T07557	NRRL29169g_03819	hypothetical protein
FGSG_04901	2.38702	2.49023e-35		FGSG_04901	FGRAMPH1_01T16597	NRRL29169g_08360	positive activator of transcription
FGSG_09316	2.3872	3.1844e-28		FGSG_09316	FGRAMPH1_01T27391	NRRL29169g_13743	hypothetical protein
FGSG_02758	2.39007	2.66782e-67		FGSG_02758	FGRAMPH1_01T06621	NRRL29169g_03343	Damageresponse 1
FGSG_04611	2.39682	6.51489e-65		FGSG_04611	FGRAMPH1_01T15701	NRRL29169g_07938	hypothetical protein FOVG_11384
NRRL29169g_12686	2.39898	3.62958e-10			FGRAMPH1_01T25253	NRRL29169g_12686	hypothetical protein
FGSG_04071	2.40069	3.31286e-27		FGSG_04071	FGRAMPH1_01T14399	NRRL29169g_07267	puarna-containing
FGSG_03596	2.4081	1.60284e-05		FGSG_03596	FGRAMPH1_01T13245	NRRL29169g_06697	hypothetical protein
FGSG_08309	2.41183	4.67994e-17		FGSG_08309	FGRAMPH1_01T09623	NRRL29169g_04860	hypothetical protein
NRRL29169g_04941	2.41733	5.64367e-39			FGRAMPH1_01T09779	NRRL29169g_04941	hypothetical protein FPSE_08980
FGSG_16699	2.41927	5.08008e-09		FGSG_16699	FGRAMPH1_01T22889	NRRL29169g_11512	meioticexpression up-regulated 26
FGSG_11043	2.4229	8.66439e-07		FGSG_11043	FGRAMPH1_01T21099	NRRL29169g_10627	hypothetical protein
FGSG_12178	2.42954	1.25216e-76		FGSG_12178	FGRAMPH1_01T06459	NRRL29169g_03262	unnamed protein product
FGSG_05296	2.43161	4.35147e-08		FGSG_05296	FGRAMPH1_01T17557	NRRL29169g_08839	hypothetical protein
FGSG_04457	2.43709	5.48098e-25		FGSG_04457	FGRAMPH1_01T15337	NRRL29169g_07756	hypothetical protein
FGSG_17547	2.43817	7.66625e-25		FGSG_17547	FGRAMPH1_01T22061	NRRL29169g_11104	unnamed protein product
FGSG_06553	2.44088	2.80443e-39		FGSG_06553	FGRAMPH1_01T22569	NRRL29169g_11352	hypothetical protein
NRRL29169g_07803	2.4462	7.25044e-06			FGRAMPH1_01T15427	NRRL29169g_07803	unnamed protein product
NRRL29169g_02430	2.44654	3.91701e-06			FGRAMPH1_01T04813	NRRL29169g_02430	na+ h+antiporter
FGSG_07067	2.44662	1.42657e-42		FGSG_07067	FGRAMPH1_01T23877	NRRL29169g_12005	transcriptional regulatory proteinpro-1
FGSG_02467	2.44753	3.16896e-05		FGSG_02467	FGRAMPH1_01T05919	NRRL29169g_02987	amino transferase family
FGSG_06618	2.4478	1.15871e-13		FGSG_06618	FGRAMPH1_01T22743	NRRL29169g_11439	WD repeat-containing 67
FGSG_07065	2.4497	4.4085e-12		FGSG_07065	FGRAMPH1_01T23869	NRRL29169g_12001	unnamed protein product
FGSG_04270	2.45571	6.27347e-39		FGSG_04270	FGRAMPH1_01T14889	NRRL29169g_07527	golgi apyrase
FGSG_10253	2.46474	1.34028e-17		FGSG_10253	FGRAMPH1_01T07655	NRRL29169g_03868	integral membrane
FGSG_17509	2.46576	9.93403e-21		FGSG_17509	FGRAMPH1_01T20605	NRRL29169g_10379	hypothetical protein
FGSG_04443	2.46787	2.14547e-18		FGSG_04443	FGRAMPH1_01T15303	NRRL29169g_07738	translation machinery-associated 64
FGSG_06010	2.46789	2.28044e-39		FGSG_06010	FGRAMPH1_01T19283	NRRL29169g_09710	unspecified product
NRRL29169g_06940	2.46892	1.66224e-12			FGRAMPH1_01T13731	NRRL29169g_06940	peroxisomal biogenesis factor 11
FGSG_11870	2.46989	0.000123706		FGSG_11870	FGRAMPH1_01T02457	NRRL29169g_01239	hypothetical protein
FGSG_00725	2.47065	7.89341e-06		FGSG_00725	FGRAMPH1_01T01837	NRRL29169g_00926	c6 transcription factor
FGSG_02937	2.47335	1.00089e-25		FGSG_02937	FGRAMPH1_01T11659	NRRL29169g_05898	hypothetical protein
FGSG_04575	2.47739	1.26597e-33		FGSG_04575	FGRAMPH1_01T15617	NRRL29169g_07895	hypothetical protein
FGSG_03452	2.47791	9.38479e-43		FGSG_03452	FGRAMPH1_01T12917	NRRL29169g_06530	unnamed protein product
FGSG_06809	2.47846	1.03847e-135		FGSG_06809	FGRAMPH1_01T23237	NRRL29169g_11686	hypothetical protein FOC4_g10010332
FGSG_02891	2.48	6.56036e-21		FGSG_02891	FGRAMPH1_01T11551	NRRL29169g_05846	hypothetical protein
FGSG_08163	2.48008	1.11341e-13		FGSG_08163	FGRAMPH1_01T09263	NRRL29169g_04682	unnamed protein product
FGSG_11991	2.48484	1.5271e-38		FGSG_11991	FGRAMPH1_01T04131	NRRL29169g_02085	ubiquitin metallo protease fusion
FGSG_08944	2.48531	1.5768e-123	C43	FGSG_08944	FGRAMPH1_01T11247	NRRL29169g_05693	glucosamine 6-phosphateN-acetyl transferase
NRRL29169g_09604	2.4854	1.03948e-42			FGRAMPH1_01T19073	NRRL29169g_09604	ste24endopeptidase
FGSG_16407	2.48834	2.19665e-07		FGSG_16407	FGRAMPH1_01T16199	NRRL29169g_08170	Transforming growthfactor-beta-induced ig-h3
FGSG_11069	2.49088	1.41896e-08		FGSG_11069	FGRAMPH1_01T21155	NRRL29169g_10656	major facilitator super family transporter
FGSG_05004	2.49353	1.20275e-90		FGSG_05004	FGRAMPH1_01T16857	NRRL29169g_08488	hypothetical protein
FGSG_08697	2.49366	8.55027e-16		FGSG_08697	FGRAMPH1_01T10595	NRRL29169g_05356	ctrcopper transporter
FGSG_03058	2.49726	3.37592e-38		FGSG_03058	FGRAMPH1_01T11953	NRRL29169g_06045	unnamed protein product
FGSG_11409	2.4993	1.07145e-46		FGSG_11409	FGRAMPH1_01T21989	NRRL29169g_11072	hypothetical protein
FGSG_05829	2.50104	2.40259e-23		FGSG_05829	FGRAMPH1_01T18855	NRRL29169g_09495	peptidase yuxL
FGSG_01614	2.51071	3.10729e-21		FGSG_01614	FGRAMPH1_01T03943	NRRL29169g_01991	dna mismatch repair mlh3
FGSG_15775	2.51248	1.01584e-16		FGSG_15775	FGRAMPH1_01T01859	NRRL29169g_00937	unnamed protein product
FGSG_03134	2.51675	5.92621e-05		FGSG_03134	FGRAMPH1_01T12143	NRRL29169g_06142	hypothetical protein
FGSG_01772	2.51687	9.76071e-18		FGSG_01772	FGRAMPH1_01T04307	NRRL29169g_02173	unnamed protein product
FGSG_08467	2.52076	1.68365e-25		FGSG_08467	FGRAMPH1_01T10039	NRRL29169g_05073	pho85cyclin-1
FGSG_15862	2.52087	5.58291e-20		FGSG_15862	FGRAMPH1_01T03867	NRRL29169g_01952	hypothetical protein
FGSG_17326	2.52094	4.19109e-21		FGSG_17326	FGRAMPH1_01T07465	NRRL29169g_03772	cyclopropane-fatty-acyl-phospholipid synthase
FGSG_08342	2.52541	1.40927e-33		FGSG_08342	FGRAMPH1_01T09705	NRRL29169g_04902	unnamed protein product
FGSG_13084	2.52769	4.45607e-148		FGSG_13084	FGRAMPH1_01T24151	NRRL29169g_12142	rhomboid family membrane
NRRL29169g_11994	2.53014	3.96736e-15			FGRAMPH1_01T23855	NRRL29169g_11994	related to a low-affinity copper transport
FGSG_00481	2.54067	1.50205e-25		FGSG_00481	FGRAMPH1_01T01235	NRRL29169g_00623	integral membrane
FGSG_06062	2.54094	7.20267e-06		FGSG_06062	FGRAMPH1_01T19395	NRRL29169g_09768	hypothetical protein
NRRL29169g_08842	2.54668	5.08129e-21			FGRAMPH1_01T17563	NRRL29169g_08842	rpp14 family
FGSG_00525	2.55601	7.78446e-17		FGSG_00525	FGRAMPH1_01T01341	NRRL29169g_00676	hypothetical protein
NRRL29169g_11965	2.55805	3.5835e-06			FGRAMPH1_01T23797	NRRL29169g_11965	hypothetical protein
FGSG_10437	2.57335	9.89994e-21		FGSG_10437	FGRAMPH1_01T08103	NRRL29169g_04099	hypothetical protein
FGSG_07081	2.5754	1.19363e-08		FGSG_07081	FGRAMPH1_01T23915	NRRL29169g_12024	hypothetical protein
FGSG_02353	2.57947	3.34242e-64		FGSG_02353	FGRAMPH1_01T05653	NRRL29169g_02852	hypothetical protein FPSE_03768
FGSG_04615	2.5808	3.84077e-30		FGSG_04615	FGRAMPH1_01T15709	NRRL29169g_07942	hypothetical protein
FGSG_02363	2.585	4.22953e-23		FGSG_02363	FGRAMPH1_01T05677	NRRL29169g_02864	transcription factor c2h2
FGSG_05957	2.59311	9.93769e-85		FGSG_05957	FGRAMPH1_01T19161	NRRL29169g_09648	related to DUF967 domain
FGSG_01686	2.5937	3.03007e-31		FGSG_01686	FGRAMPH1_01T04105	NRRL29169g_02072	alcohol dehydrogenase (NADP+)
FGSG_03903	2.60302	1.95846e-61		FGSG_03903	FGRAMPH1_01T13997	NRRL29169g_07074	hypothetical protein
FGSG_10784	2.60735	5.47989e-66		FGSG_10784	FGRAMPH1_01T20461	NRRL29169g_10307	hypothetical protein
FGSG_10316	2.60764	3.05918e-13		FGSG_10316	FGRAMPH1_01T07803	NRRL29169g_03944	hypothetical protein
FGSG_02906	2.61252	2.01718e-77		FGSG_02906	FGRAMPH1_01T11587	NRRL29169g_05864	isoflavone reductase
FGSG_17247	2.61469	7.52466e-59		FGSG_17247	FGRAMPH1_01T26639	NRRL29169g_13367	probable blue-light-inducible Bli-3
FGSG_10752	2.61786	6.14595e-47		FGSG_10752	FGRAMPH1_01T20371	NRRL29169g_10262	hypothetical protein
FGSG_01977	2.61986	1.12154e-25		FGSG_01977	FGRAMPH1_01T04775	NRRL29169g_02410	hypothetical protein FPSE_09213
FGSG_16055	2.62325	7.83088e-11		FGSG_16055	FGRAMPH1_01T15973	NRRL29169g_08072	related to short-chain alcohol dehydrogenase
FGSG_00773	2.62448	7.23874e-08		FGSG_00773	FGRAMPH1_01T01945	NRRL29169g_00981	ctrcopper transporter family
FGSG_15852	2.62892	3.64566e-54		FGSG_15852	FGRAMPH1_01T03615	NRRL29169g_01826	glycerophosphocholinephosphodi esterase
FGSG_04975	2.62983	1.21429e-39		FGSG_04975	FGRAMPH1_01T16781	NRRL29169g_08451	Cyanovirin-N like
FGSG_10434	2.64219	1.17911e-10		FGSG_10434	FGRAMPH1_01T08097	NRRL29169g_04096	hypothetical protein
FGSG_07045	2.65583	4.5869e-33		FGSG_07045	FGRAMPH1_01T23819	NRRL29169g_11976	hypothetical protein
FGSG_05725	2.66206	4.30702e-23		FGSG_05725	FGRAMPH1_01T18611	NRRL29169g_09373	transcriptional regulatory moc3
FGSG_03033	2.66811	4.22518e-41		FGSG_03033	FGRAMPH1_01T11897	NRRL29169g_06017	msf membrane transporter
FGSG_12306	2.67176	3.39764e-57		FGSG_12306	FGRAMPH1_01T14483	NRRL29169g_07320	hypothetical protein
FGSG_02698	2.67595	3.24098e-36		FGSG_02698	FGRAMPH1_01T06465	NRRL29169g_03265	hypothetical protein
FGSG_01022	2.67698	2.32391e-27		FGSG_01022	FGRAMPH1_01T02563	NRRL29169g_01295	transcription factor
FGSG_17659	2.67826	9.00588e-57		FGSG_17659	FGRAMPH1_01T17475	NRRL29169g_08798	hypothetical protein
FGSG_02267	2.68087	3.91937e-37		FGSG_02267	FGRAMPH1_01T05471	NRRL29169g_02760	3-hydroxybutyrate dehydrogenase
FGSG_17705	2.68333	1.50576e-41		FGSG_17705	FGRAMPH1_01T25435	NRRL29169g_12777	heterokaryon incompatibility
FGSG_01828	2.69032	4.73897e-07		FGSG_01828	FGRAMPH1_01T04423	NRRL29169g_02231	hypothetical protein
FGSG_06719	2.6938	2.98697e-38		FGSG_06719	FGRAMPH1_01T22999	NRRL29169g_11567	hypothetical protein
FGSG_04908	2.69756	1.19914e-82		FGSG_04908	FGRAMPH1_01T16611	NRRL29169g_08367	hypothetical protein
NRRL29169g_11201	2.69897	1.58015e-36			FGRAMPH1_01T22257	NRRL29169g_11201	galactoside o-acetyl transferase
FGSG_03737	2.70108	0.0395867	C22	FGSG_03737	FGRAMPH1_01T13583	NRRL29169g_06866	siderophore iron transporter mirb
FGSG_03772	2.71061	7.36364e-08		FGSG_03772	FGRAMPH1_01T13673	NRRL29169g_06911	drug resistance protein
FGSG_04710	2.71192	2.5325e-06		FGSG_04710	FGRAMPH1_01T16127	NRRL29169g_08134	Generalalpha-glucoside permease
FGSG_04213	2.71803	7.21387e-72		FGSG_04213	FGRAMPH1_01T14753	NRRL29169g_07458	hypothetical protein
FGSG_04442	2.71848	7.79498e-10		FGSG_04442	FGRAMPH1_01T15301	NRRL29169g_07737	translation machinery-associated 64
FGSG_04042	2.73706	1.09833e-93		FGSG_04042	FGRAMPH1_01T14321	NRRL29169g_07236	RSN1Overexpression rescues sro7sop1 in l
FGSG_02697	2.74397	3.2191e-69		FGSG_02697	FGRAMPH1_01T06461	NRRL29169g_03263	related to GDP-fucose transporter
FGSG_15891	2.7473	5.58614e-05		FGSG_15891	FGRAMPH1_01T04411	NRRL29169g_02225	trans-aconitate 3-methyl transferase
FGSG_02864	2.7616	0.00103211	C29	FGSG_02864	FGRAMPH1_01T11493	NRRL29169g_05817	hypothetical protein
FGSG_08816	2.76241	5.39807e-35		FGSG_08816	FGRAMPH1_01T10897	NRRL29169g_05511	xanthoxin dehydrogenase
FGSG_01848	2.76659	1.27301e-66		FGSG_01848	FGRAMPH1_01T04475	NRRL29169g_02258	hypothetical protein
FGSG_05572	2.77096	2.23071e-34		FGSG_05572	FGRAMPH1_01T18235	NRRL29169g_09183	hypothetical protein
FGSG_09107	2.78028	6.52308e-10		FGSG_09107	FGRAMPH1_01T27911	NRRL29169g_14001	related to ankyrin
FGSG_02037	2.78545	4.99772e-19		FGSG_02037	FGRAMPH1_01T04919	NRRL29169g_02485	hypothetical protein
FGSG_13648	2.791	3.46394e-20		FGSG_13648	FGRAMPH1_01T26251	NRRL29169g_13175	hypothetical protein
FGSG_13979	2.79478	2.49527e-25		FGSG_13979	FGRAMPH1_01T21883	NRRL29169g_11019	riboflavin transporter mch5
FGSG_03640	2.79554	3.0611e-10		FGSG_03640	FGRAMPH1_01T13355	NRRL29169g_06752	hypothetical protein
FGSG_04740	2.7995	5.90327e-21		FGSG_04740	FGRAMPH1_01T16207	NRRL29169g_08176	hypothetical protein
FGSG_15858	2.80163	4.00378e-06		FGSG_15858	FGRAMPH1_01T03725	NRRL29169g_01881	unnamed protein product
FGSG_12142	2.8073	3.82333e-35		FGSG_12142	FGRAMPH1_01T05915	NRRL29169g_02985	tripeptidyl-peptidase sed2
FGSG_03975	2.81257	4.40219e-79		FGSG_03975	FGRAMPH1_01T14163	NRRL29169g_07157	secreted aspartic ase
FGSG_17620	2.8212	1.60788e-09		FGSG_17620	FGRAMPH1_01T14455	NRRL29169g_07306	unnamed protein product
FGSG_02018	2.83902	2.09752e-54		FGSG_02018	FGRAMPH1_01T04875	NRRL29169g_02463	hypothetical protein
FGSG_08232	2.84065	0.00027263		FGSG_08232	FGRAMPH1_01T09427	NRRL29169g_04762	cupin 2conserved barrel
FGSG_00163	2.8452	2.39862e-18		FGSG_00163	FGRAMPH1_01T00447	NRRL29169g_00228	ubiquitin family
FGSG_06564	2.85608	8.74712e-26		FGSG_06564	FGRAMPH1_01T22595	NRRL29169g_11365	gpi anchored
FGSG_06095	2.85627	4.36841e-28		FGSG_06095	FGRAMPH1_01T19477	NRRL29169g_09808	hypothetical protein
NRRL29169g_08924	2.86022	7.12446e-75			FGRAMPH1_01T17727	NRRL29169g_08924	hypothetical protein
FGSG_00021	2.86264	3.09023e-11		FGSG_00021	FGRAMPH1_01T00091	NRRL29169g_00048	hypothetical protein FPSE_07849
FGSG_12460	2.86517	5.13166e-19		FGSG_12460	FGRAMPH1_01T12597	NRRL29169g_06370	hypothetical protein
FGSG_08687	2.87807	1.40763e-55		FGSG_08687	FGRAMPH1_01T10571	NRRL29169g_05344	swim zinc finger
FGSG_04871	2.88548	4.27023e-10		FGSG_04871	FGRAMPH1_01T16531	NRRL29169g_08326	hypothetical protein
FGSG_15810	2.89601	1.98415e-29		FGSG_15810	FGRAMPH1_01T02465	NRRL29169g_01243	hypothetical protein
FGSG_17069	2.89651	9.00029e-33		FGSG_17069	FGRAMPH1_01T09497	NRRL29169g_04797	unnamed protein product
FGSG_00492	2.89664	2.23705e-86		FGSG_00492	FGRAMPH1_01T01259	NRRL29169g_00635	hypothetical protein
FGSG_11464	2.89979	6.50358e-08		FGSG_11464	FGRAMPH1_01T22127	NRRL29169g_11137	hypothetical protein
NRRL29169g_07014	2.90043	2.92633e-118			FGRAMPH1_01T13877	NRRL29169g_07014	hypothetical protein
FGSG_05811	2.90515	2.73033e-16		FGSG_05811	FGRAMPH1_01T18813	NRRL29169g_09474	n-acylsphingosine amido hydrolase
FGSG_11274	2.90679	8.21728e-69		FGSG_11274	FGRAMPH1_01T21665	NRRL29169g_10910	n amino acid transport system
FGSG_11287	2.90916	1.4195e-44		FGSG_11287	FGRAMPH1_01T21697	NRRL29169g_10926	hypothetical protein
FGSG_10995	2.91944	1.46204e-39	C64	FGSG_10995	FGRAMPH1_01T20969	NRRL29169g_10562	hypothetical protein
FGSG_06685	2.9343	2.41812e-18		FGSG_06685	FGRAMPH1_01T22913	NRRL29169g_11524	vacuolar zinc efflux
FGSG_10678	2.94436	2.98968e-74		FGSG_10678	FGRAMPH1_01T08681	NRRL29169g_04392	related to IQ calmodulin-binding motif
FGSG_04773	2.94641	3.72656e-07		FGSG_04773	FGRAMPH1_01T16285	NRRL29169g_08212	mureintransglycosylase
FGSG_03541	2.94677	5.3451e-28	C23	FGSG_03541	FGRAMPH1_01T13119	NRRL29169g_06631	trichothecene efflux pump
FGSG_05428	2.94983	1.2728e-24		FGSG_05428	FGRAMPH1_01T17893	NRRL29169g_09009	eukaryotic translation initiationfactor 6
FGSG_03028	2.94986	4.74721e-78		FGSG_03028	FGRAMPH1_01T11885	NRRL29169g_06011	hypothetical protein
FGSG_01169	2.95671	2.05201e-22		FGSG_01169	FGRAMPH1_01T02899	NRRL29169g_01466	Nucleotide exchange factor SIL1
FGSG_03759	2.96379	1.31401e-05		FGSG_03759	FGRAMPH1_01T13643	NRRL29169g_06896	Protoporphyrin uptake 1
NRRL29169g_03964	2.97203	1.38562e-06			FGRAMPH1_01T07843	NRRL29169g_03964	hypothetical protein
FGSG_04899	2.97426	6.02131e-37		FGSG_04899	FGRAMPH1_01T16593	NRRL29169g_08358	high-affinity nicotinic acid transporter
FGSG_04902	2.9795	3.38159e-103		FGSG_04902	FGRAMPH1_01T16599	NRRL29169g_08361	5-oxoprolinase (atp-hydrolysing)
FGSG_13199	2.98226	1.35888e-65		FGSG_13199	FGRAMPH1_01T25471	NRRL29169g_12795	hypothetical protein
FGSG_16514	2.98229	1.52344e-82		FGSG_16514	FGRAMPH1_01T18409	NRRL29169g_09271	tad2-trna-specific adenosinedeaminase 2
FGSG_12452	2.98736	1.45399e-08		FGSG_12452	FGRAMPH1_01T12669	NRRL29169g_06406	hypothetical protein
FGSG_15000	2.98823	1.35348e-35		FGSG_15000	FGRAMPH1_01T01275	NRRL29169g_00643	hypothetical protein
FGSG_00974	3.00272	4.33272e-61		FGSG_00974	FGRAMPH1_01T02445	NRRL29169g_01233	hypothetical protein
FGSG_17364	3.00324	2.89172e-14		FGSG_17364	FGRAMPH1_01T08133	NRRL29169g_04114	unnamed protein product
FGSG_12529	3.01699	4.07259e-26		FGSG_12529	FGRAMPH1_01T11889	NRRL29169g_06013	hypothetical protein
NRRL29169g_03790	3.01847	1.44724e-24			FGRAMPH1_01T07501	NRRL29169g_03790	hypothetical protein FLAG1_05155
FGSG_17179	3.02224	1.37537e-37		FGSG_17179	FGRAMPH1_01T27637	NRRL29169g_13866	laccase precursor
FGSG_13194	3.02251	7.95183e-61		FGSG_13194	FGRAMPH1_01T25429	NRRL29169g_12774	hypothetical protein
FGSG_11317	3.02846	5.49198e-08		FGSG_11317	FGRAMPH1_01T21767	NRRL29169g_10961	n-acetyl transferase ats1
FGSG_02020	3.03012	3.04392e-11		FGSG_02020	FGRAMPH1_01T04879	NRRL29169g_02465	hypothetical protein
FGSG_13464	3.03248	9.33835e-08		FGSG_13464	FGRAMPH1_01T08845	NRRL29169g_04473	hypothetical protein
FGSG_08269	3.04055	5.19337e-05		FGSG_08269	FGRAMPH1_01T09521	NRRL29169g_04809	high-osmolarity-induced transcription1
FGSG_04251	3.04435	1.43953e-40		FGSG_04251	FGRAMPH1_01T14843	NRRL29169g_07504	oxido reductase yusz
FGSG_08788	3.0488	6.75877e-79		FGSG_08788	FGRAMPH1_01T10819	NRRL29169g_05472	cell wall
FGSG_05928	3.04905	2.41868e-47		FGSG_05928	FGRAMPH1_01T19097	NRRL29169g_09616	hypothetical protein
FGSG_17324	3.05426	2.95306e-32		FGSG_17324	FGRAMPH1_01T07447	NRRL29169g_03763	tatp athway signal sequence
FGSG_09836	3.05795	1.38787e-23		FGSG_09836	FGRAMPH1_01T26165	NRRL29169g_13132	hypothetical protein
FGSG_16420	3.06692	2.80326e-12		FGSG_16420	FGRAMPH1_01T16391	NRRL29169g_08256	ankyrin repeat-containing
FGSG_01315	3.07342	1.04223e-43		FGSG_01315	FGRAMPH1_01T03253	NRRL29169g_01644	unspecified product
FGSG_15134	3.07786	4.45288e-10		FGSG_15134	FGRAMPH1_01T04459	NRRL29169g_02250	hypothetical protein
FGSG_04117	3.08078	2.3321e-82		FGSG_04117	FGRAMPH1_01T14529	NRRL29169g_07343	NAD-specific glutamate dehydrogenase
FGSG_04381	3.08943	5.24476e-05		FGSG_04381	FGRAMPH1_01T15151	NRRL29169g_07659	hypothetical protein
FGSG_07188	3.09446	2.70122e-32		FGSG_07188	FGRAMPH1_01T24183	NRRL29169g_12158	aromaticamino acid amino transferase
FGSG_02570	3.09856	3.61141e-67		FGSG_02570	FGRAMPH1_01T06159	NRRL29169g_03108	elongation factor 2
FGSG_07761	3.10501	2.30156e-23		FGSG_07761	FGRAMPH1_01T25587	NRRL29169g_12853	unnamed protein product
FGSG_10888	3.10636	5.03801e-69		FGSG_10888	FGRAMPH1_01T20719	NRRL29169g_10436	related to DUF895 domain membrane
FGSG_03489	3.10639	6.803e-33	C24	FGSG_03489	FGRAMPH1_01T13001	NRRL29169g_06572	hypothetical protein
FGSG_03079	3.10663	2.238e-86		FGSG_03079	FGRAMPH1_01T12007	NRRL29169g_06073	hypothetical protein
FGSG_08248	3.10671	2.56567e-21		FGSG_08248	FGRAMPH1_01T09471	NRRL29169g_04784	hypothetical protein
FGSG_00453	3.10745	2.16736e-09	C05	FGSG_00453	FGRAMPH1_01T01171	NRRL29169g_00591	hypothetical protein
NRRL29169g_08231	3.11175	1.88785e-07			FGRAMPH1_01T16323	NRRL29169g_08231	unnamed protein product
FGSG_12487	3.1151	2.24945e-15		FGSG_12487	FGRAMPH1_01T12317	NRRL29169g_06229	hypothetical protein
FGSG_13243	3.11559	0.00537299		FGSG_13243	FGRAMPH1_01T25941	NRRL29169g_13020	hypothetical protein
FGSG_12234	3.12106	3.48384e-07		FGSG_12234	FGRAMPH1_01T15561	NRRL29169g_07868	unnamed protein product
FGSG_03473	3.12134	6.711e-32		FGSG_03473	FGRAMPH1_01T12969	NRRL29169g_06556	unnamed protein product
FGSG_10993	3.1236	8.44844e-30	C64	FGSG_10993	FGRAMPH1_01T20965	NRRL29169g_10560	2-isopropylmalate synthase
FGSG_10816	3.13385	1.60466e-05		FGSG_10816	FGRAMPH1_01T20545	NRRL29169g_10349	mip family channel
FGSG_16825	3.14194	1.49049e-31		FGSG_16825	FGRAMPH1_01T24685	NRRL29169g_12404	Brefeldin A resistance
FGSG_12600	3.15053	1.67151e-78		FGSG_12600	FGRAMPH1_01T16197	NRRL29169g_08169	hypothetical protein
FGSG_04100	3.1598	1.29061e-37		FGSG_04100	FGRAMPH1_01T14489	NRRL29169g_07323	at hook family
FGSG_00952	3.16444	1.74219e-23		FGSG_00952	FGRAMPH1_01T02399	NRRL29169g_01210	chitinase 1
FGSG_10854	3.18679	8.83977e-172		FGSG_10854	FGRAMPH1_01T20637	NRRL29169g_10395	metalhomeostasis factor atx1
FGSG_09596	3.18813	6.92822e-15	C57	FGSG_09596	FGRAMPH1_01T26713	NRRL29169g_13404	hypothetical protein
FGSG_04089	3.18817	0.000625868		FGSG_04089	FGRAMPH1_01T14459	NRRL29169g_07308	hypothetical protein
FGSG_07017	3.20358	5.565e-51		FGSG_07017	FGRAMPH1_01T23751	NRRL29169g_11942	dihydroxyacetone kinase
FGSG_04917	3.22218	4.24889e-77		FGSG_04917	FGRAMPH1_01T16633	NRRL29169g_08378	hypothetical protein
FGSG_02627	3.22754	1.30387e-20		FGSG_02627	FGRAMPH1_01T06301	NRRL29169g_03182	unnamed protein product
FGSG_16363	3.24054	2.26704e-10		FGSG_16363	FGRAMPH1_01T11723	NRRL29169g_05930	unnamed protein product
NRRL29169g_10740	3.24908	5.07908e-22			FGRAMPH1_01T21321	NRRL29169g_10740	zincdouble-stranded RNA bindingpartial
FGSG_09560	3.25809	8.26816e-41		FGSG_09560	FGRAMPH1_01T26791	NRRL29169g_13443	hypothetical protein
FGSG_07444	3.26695	7.43819e-35		FGSG_07444	FGRAMPH1_01T24835	NRRL29169g_12479	hypothetical protein
FGSG_00247	3.2705	1.05986e-16		FGSG_00247	FGRAMPH1_01T00669	NRRL29169g_00339	hypothetical protein
FGSG_11474	3.29969	9.97896e-50		FGSG_11474	FGRAMPH1_01T22155	NRRL29169g_11151	related to domain
FGSG_02464	3.30683	5.88681e-30		FGSG_02464	FGRAMPH1_01T05911	NRRL29169g_02983	hypothetical protein
FGSG_16437	3.30738	4.78857e-10		FGSG_16437	FGRAMPH1_01T16517	NRRL29169g_08320	integral membrane
FGSG_15682	3.31481	1.48136e-28		FGSG_15682	FGRAMPH1_01T00183	NRRL29169g_00095	3-hydroxybenzoate 6-hydroxylase 1
FGSG_16057	3.31746	1.39824e-13		FGSG_16057	FGRAMPH1_01T15965	NRRL29169g_08068	hypothetical protein
FGSG_03504	3.3241	7.84415e-08		FGSG_03504	FGRAMPH1_01T13041	NRRL29169g_06592	integral membrane
FGSG_09122	3.32686	7.95182e-36		FGSG_09122	FGRAMPH1_01T27875	NRRL29169g_13984	para-nitrobenzyl esterase
FGSG_09494	3.32941	5.61687e-44		FGSG_09494	FGRAMPH1_01T26951	NRRL29169g_13523	d-arabinitol 2-dehydrogenase
FGSG_07713	3.32949	8.1285e-09		FGSG_07713	FGRAMPH1_01T25457	NRRL29169g_12788	unnamed protein product
FGSG_00032	3.3314	7.46355e-13		FGSG_00032	FGRAMPH1_01T00117	NRRL29169g_00061	AB hydrolase super family
FGSG_09722	3.34513	2.65269e-61		FGSG_09722	FGRAMPH1_01T26431	NRRL29169g_13264	isopentenyl-diphosphateDelta-isomerase
FGSG_05144	3.35658	4.00634e-39		FGSG_05144	FGRAMPH1_01T17205	NRRL29169g_08663	PPPDEpeptidase domain-containing 2
FGSG_07567	3.36151	2.81748e-38		FGSG_07567	FGRAMPH1_01T25113	NRRL29169g_12616	mfs transporter
FGSG_00268	3.36477	2.23392e-34		FGSG_00268	FGRAMPH1_01T00715	NRRL29169g_00362	golgi integral membrane
FGSG_05472	3.38578	1.74936e-24		FGSG_05472	FGRAMPH1_01T17993	NRRL29169g_09059	aspartic-type endopeptidase opsb
FGSG_17052	3.38808	1.71891e-55		FGSG_17052	FGRAMPH1_01T09753	NRRL29169g_04928	gnat family acetyl transferase
FGSG_06483	3.38879	6.18158e-76		FGSG_06483	FGRAMPH1_01T22393	NRRL29169g_11264	hypothetical protein
FGSG_07710	3.39435	1.13491e-33		FGSG_07710	FGRAMPH1_01T25447	NRRL29169g_12783	hypothetical protein
FGSG_10647	3.40571	1.48085e-116		FGSG_10647	FGRAMPH1_01T08615	NRRL29169g_04359	SAM-dependent methyl transferase
FGSG_02051	3.42234	2.89782e-29		FGSG_02051	FGRAMPH1_01T04949	NRRL29169g_02500	superoxide dismutase
FGSG_16130	3.43794	1.5656e-10		FGSG_16130	FGRAMPH1_01T14887	NRRL29169g_07526	e3 ubiquitin-ligase ccnb1ip1
FGSG_08252	3.46501	3.2154e-66		FGSG_08252	FGRAMPH1_01T09479	NRRL29169g_04788	endoglucanase type c
FGSG_12590	3.4665	3.31351e-12		FGSG_12590	FGRAMPH1_01T16145	NRRL29169g_08143	Heterokaryon incompatibility OR allele
FGSG_00603	3.48611	6.78437e-169		FGSG_00603	FGRAMPH1_01T01531	NRRL29169g_00771	hypothetical protein
FGSG_16862	3.49162	3.04559e-124		FGSG_16862	FGRAMPH1_01T25237	NRRL29169g_12678	vegetative incompatibility het-e-1
FGSG_16056	3.49875	3.01847e-44		FGSG_16056	FGRAMPH1_01T15969	NRRL29169g_08070	unnamed protein product
FGSG_03661	3.51348	2.49364e-14		FGSG_03661	FGRAMPH1_01T13407	NRRL29169g_06778	uracil phosphoribosyl transferase
FGSG_01115	3.51605	2.75893e-74		FGSG_01115	FGRAMPH1_01T02781	NRRL29169g_01406	hypothetical protein
FGSG_10551	3.52012	2.80828e-30		FGSG_10551	FGRAMPH1_01T08389	NRRL29169g_04245	KillerKp4 SMK-partial
FGSG_07795	3.52634	7.42047e-53	C42	FGSG_07795	FGRAMPH1_01T25685	NRRL29169g_12900	hypothetical protein
FGSG_11033	3.52669	1.06748e-22		FGSG_11033	FGRAMPH1_01T21071	NRRL29169g_10613	hypothetical protein
FGSG_01780	3.53329	1.62371e-22		FGSG_01780	FGRAMPH1_01T04325	NRRL29169g_02182	hypothetical protein
FGSG_15409	3.53418	2.01373e-37		FGSG_15409	FGRAMPH1_01T23875	NRRL29169g_12004	hypothetical protein
FGSG_06236	3.53798	6.34128e-23		FGSG_06236	FGRAMPH1_01T19829	NRRL29169g_09988	hypothetical protein
FGSG_10974	3.54147	2.28153e-67		FGSG_10974	FGRAMPH1_01T20923	NRRL29169g_10539	hypothetical protein
FGSG_04780	3.54636	0.00221894		FGSG_04780	FGRAMPH1_01T16299	NRRL29169g_08219	Ferric reductase trans membrane component 4
FGSG_10496	3.54923	1.44065e-89		FGSG_10496	FGRAMPH1_01T08247	NRRL29169g_04172	hypothetical protein
FGSG_16095	3.55225	1.70879e-24		FGSG_16095	FGRAMPH1_01T15581	NRRL29169g_07877	unnamed protein product
FGSG_13404	3.55941	1.3406e-14		FGSG_13404	FGRAMPH1_01T09527	NRRL29169g_04812	hypothetical protein
FGSG_06038	3.57109	8.93057e-22		FGSG_06038	FGRAMPH1_01T19341	NRRL29169g_09739	hypothetical protein
FGSG_07076	3.58162	4.09101e-56		FGSG_07076	FGRAMPH1_01T23901	NRRL29169g_12017	hypothetical protein FOZG_05544
FGSG_06888	3.58364	5.29967e-23		FGSG_06888	FGRAMPH1_01T23427	NRRL29169g_11779	endo--beta-glucanase
FGSG_11944	3.59251	6.10394e-43		FGSG_11944	FGRAMPH1_01T03461	NRRL29169g_01749	hypothetical protein FPSE_08548
FGSG_03533	3.59655	2.32521e-35	C23	FGSG_03533	FGRAMPH1_01T13103	NRRL29169g_06623	3-acetyltrichothecene4-O-acetyl transferase
FGSG_10990	3.59765	1.48066e-41	C64	FGSG_10990	FGRAMPH1_01T20959	NRRL29169g_10557	non-ribosomal peptide synthetase
FGSG_09302	3.60526	1.70297e-10		FGSG_09302	FGRAMPH1_01T27423	NRRL29169g_13759	siderophore biosynthesis
FGSG_07597	3.61818	6.29389e-49		FGSG_07597	FGRAMPH1_01T25179	NRRL29169g_12649	hypothetical protein
FGSG_11552	3.63056	5.37818e-13		FGSG_11552	FGRAMPH1_01T15967	NRRL29169g_08069	hypothetical protein
FGSG_16276	3.64305	3.26099e-146		FGSG_16276	FGRAMPH1_01T12803	NRRL29169g_06473	aat family amino acid transporter
FGSG_00054	3.6453	3.49616e-36		FGSG_00054	FGRAMPH1_01T00169	NRRL29169g_00088	hypothetical protein
FGSG_03595	3.64838	1.04519e-48		FGSG_03595	FGRAMPH1_01T13243	NRRL29169g_06696	ADP-ribosylation factor
FGSG_10675	3.65151	1.78472e-13		FGSG_10675	FGRAMPH1_01T08675	NRRL29169g_04389	six-bladed beta-propeller
FGSG_02281	3.65408	3.26466e-40	C12	FGSG_02281	FGRAMPH1_01T05507	NRRL29169g_02778	malic acid transport
FGSG_04824	3.69148	1.21864e-57		FGSG_04824	FGRAMPH1_01T16399	NRRL29169g_08260	hypothetical protein
FGSG_17670	3.69405	6.4298e-42		FGSG_17670	FGRAMPH1_01T17989	NRRL29169g_09057	vacuolar atp synthase subunit c
FGSG_02911	3.70396	4.57402e-44		FGSG_02911	FGRAMPH1_01T11599	NRRL29169g_05870	hypothetical protein
FGSG_04161	3.70405	1.50857e-60		FGSG_04161	FGRAMPH1_01T14635	NRRL29169g_07397	hypothetical protein FPSE_12126
FGSG_00026	3.71269	2.80289e-07		FGSG_00026	FGRAMPH1_01T00101	NRRL29169g_00053	monocarboxylate transporter 2
FGSG_07443	3.71668	5.06787e-63		FGSG_07443	FGRAMPH1_01T24833	NRRL29169g_12478	actinlateral binding
FGSG_02074	3.75754	1.2617e-12		FGSG_02074	FGRAMPH1_01T05003	NRRL29169g_02527	hypothetical protein FLAG1_07222
FGSG_01648	3.7607	6.95609e-164		FGSG_01648	FGRAMPH1_01T04021	NRRL29169g_02030	fad dependent oxido reductase
FGSG_00517	3.77521	5.28601e-13		FGSG_00517	FGRAMPH1_01T01319	NRRL29169g_00665	hypothetical protein
FGSG_03540	3.78557	3.63839e-46	C23	FGSG_03540	FGRAMPH1_01T13117	NRRL29169g_06630	isotrichodermin C-15 hydroxylase
NRRL29169g_13831	3.80166	6.75008e-12			FGRAMPH1_01T27567	NRRL29169g_13831	unnamed protein product
FGSG_03542	3.81015	6.25362e-31	C23	FGSG_03542	FGRAMPH1_01T13121	NRRL29169g_06632	cytochrome P450 (TRI13)
FGSG_11310	3.82989	1.15213e-74		FGSG_11310	FGRAMPH1_01T21749	NRRL29169g_10952	vegetative incompatibility het-e-1
FGSG_08795	3.8404	1.39428e-07	C44	FGSG_08795	FGRAMPH1_01T10841	NRRL29169g_05483	polyketide synthase
FGSG_09599	3.84495	8.3638e-128	C57	FGSG_09599	FGRAMPH1_01T26707	NRRL29169g_13401	l-iditol2-dehydrogenase
FGSG_10383	3.86115	1.03738e-107		FGSG_10383	FGRAMPH1_01T07967	NRRL29169g_04028	hypothetical protein
FGSG_07592	3.86873	6.37136e-14	C40	FGSG_07592	FGRAMPH1_01T25167	NRRL29169g_12643	gnat family acetyl transferase
FGSG_07478	3.88037	3.29828e-45		FGSG_07478	FGRAMPH1_01T24909	NRRL29169g_12516	heterogeneous nuclear ribonucleo g
FGSG_17424	3.89049	2.49034e-16		FGSG_17424	FGRAMPH1_01T08633	NRRL29169g_04368	unnamed protein product
FGSG_16964	3.95711	1.13512e-51		FGSG_16964	FGRAMPH1_01T10917	NRRL29169g_05521	unnamed protein product
FGSG_17628	3.95864	2.13438e-94		FGSG_17628	FGRAMPH1_01T16141	NRRL29169g_08141	hypothetical protein
FGSG_03629	3.96845	6.99735e-114		FGSG_03629	FGRAMPH1_01T13331	NRRL29169g_06740	alpha-glucuronidase precursor
FGSG_04511	3.97889	2.77645e-72		FGSG_04511	FGRAMPH1_01T15483	NRRL29169g_07840	unnamed protein product
FGSG_07553	3.99236	3.47153e-50		FGSG_07553	FGRAMPH1_01T25083	NRRL29169g_12601	hypothetical protein
FGSG_10665	3.99752	7.10048e-47		FGSG_10665	FGRAMPH1_01T08655	NRRL29169g_04377	hypothetical protein
FGSG_04463	4.00607	3.3167e-63		FGSG_04463	FGRAMPH1_01T15363	NRRL29169g_07770	serine threonine kinase
FGSG_05471	4.01947	1.81993e-119		FGSG_05471	FGRAMPH1_01T17991	NRRL29169g_09058	aspartic-type endopeptidase opsb
FGSG_06192	4.02988	2.43275e-11		FGSG_06192	FGRAMPH1_01T19719	NRRL29169g_09931	hypothetical protein
FGSG_09623	4.03325	2.42515e-65		FGSG_09623	FGRAMPH1_01T26647	NRRL29169g_13371	extracell ular serine-rich
FGSG_03150	4.03952	1.23344e-41		FGSG_03150	FGRAMPH1_01T12179	NRRL29169g_06160	aminoglycoside phospho transferase
FGSG_01787	4.04422	8.78839e-42	C08	FGSG_01787	FGRAMPH1_01T04339	NRRL29169g_02189	hypothetical protein
FGSG_13552	4.04608	3.61137e-109		FGSG_13552	FGRAMPH1_01T27395	NRRL29169g_13745	NAD-dependent histone silentinformation regulator Sir2
FGSG_12281	4.06453	3.37745e-10		FGSG_12281	FGRAMPH1_01T14885	NRRL29169g_07525	e3 ubiquitin-ligase ccnb1ip1
FGSG_02678	4.07709	2.61775e-19		FGSG_02678	FGRAMPH1_01T06417	NRRL29169g_03241	1-aminocyclopropane-1-carboxylatedeaminase
FGSG_02418	4.10216	8.89294e-22		FGSG_02418	FGRAMPH1_01T05807	NRRL29169g_02931	shortchain dehydrogenase reductase family
FGSG_02052	4.11451	1.76314e-16		FGSG_02052	FGRAMPH1_01T04951	NRRL29169g_02501	hypothetical protein
FGSG_04209	4.1237	4.31097e-27		FGSG_04209	FGRAMPH1_01T14741	NRRL29169g_07452	transcriptional regulator
FGSG_08123	4.12647	1.69432e-84		FGSG_08123	FGRAMPH1_01T09163	NRRL29169g_04633
FGSG_12174	4.14733	4.89488e-30		FGSG_12174	FGRAMPH1_01T06325	NRRL29169g_03195	hypothetical protein
FGSG_00973	4.17175	1.14898e-63		FGSG_00973	FGRAMPH1_01T02441	NRRL29169g_01231	hypothetical protein FLAG1_00494
FGSG_00342	4.19099	3.86927e-35		FGSG_00342	FGRAMPH1_01T00909	NRRL29169g_00459	transcription factor
FGSG_16161	4.19759	1.22865e-85		FGSG_16161	FGRAMPH1_01T14363	NRRL29169g_07257	alpha--mannosyl transferase cmt1
FGSG_13350	4.23006	1.66336e-94		FGSG_13350	FGRAMPH1_01T10169	NRRL29169g_05138	hypothetical protein
FGSG_01764	4.23043	2.06707e-12		FGSG_01764	FGRAMPH1_01T04287	NRRL29169g_02163	related to hydrophobin
FGSG_13962	4.23215	2.6289e-13		FGSG_13962	FGRAMPH1_01T22005	NRRL29169g_11080	low-density lipo receptor-related 6
FGSG_11543	4.23398	2.41466e-50		FGSG_11543	FGRAMPH1_01T15985	NRRL29169g_08078	related to tol
FGSG_16013	4.2535	1.59757e-55		FGSG_16013	FGRAMPH1_01T06119	NRRL29169g_03088	manganese peroxidase 2
FGSG_12659	4.28054	3.32453e-20		FGSG_12659	FGRAMPH1_01T16787	NRRL29169g_08454	hypothetical protein
FGSG_11875	4.30216	8.31793e-60		FGSG_11875	FGRAMPH1_01T02481	NRRL29169g_01253	hypothetical protein
FGSG_10991	4.31932	1.4228e-39	C64	FGSG_10991	FGRAMPH1_01T20961	NRRL29169g_10558	cytochrome p450 family
FGSG_15765	4.32293	6.05016e-31		FGSG_15765	FGRAMPH1_01T01655	NRRL29169g_00833	methyl transferase
FGSG_10994	4.34074	8.38282e-69	C64	FGSG_10994	FGRAMPH1_01T20967	NRRL29169g_10561	A ChainStructure Of Ankyrin repeat
FGSG_06381	4.34941	7.51675e-06		FGSG_06381	FGRAMPH1_01T20171	NRRL29169g_10161	halo acid type ii
FGSG_03422	4.35791	4.51108e-47		FGSG_03422	FGRAMPH1_01T12849	NRRL29169g_06496	phenolic acid decarboxylase padc
FGSG_11308	4.4033	5.83467e-18		FGSG_11308	FGRAMPH1_01T21745	NRRL29169g_10950	hypothetical protein
FGSG_12599	4.41498	0.000237238	C32	FGSG_12599	FGRAMPH1_01T16171	NRRL29169g_08156	cytochrome p450
FGSG_04911	4.4215	4.29493e-190		FGSG_04911	FGRAMPH1_01T16617	NRRL29169g_08370	endoplasmic oxidoreductin-1 precursor
FGSG_03630	4.45668	2.38153e-98		FGSG_03630	FGRAMPH1_01T13333	NRRL29169g_06741	hypothetical protein
FGSG_09388	4.47259	5.9098e-55		FGSG_09388	FGRAMPH1_01T27211	NRRL29169g_13653	unnamed protein product
FGSG_04695	4.50893	4.69678e-12	C31	FGSG_04695	FGRAMPH1_01T16087	NRRL29169g_08119	hypothetical protein
FGSG_16273	4.5338	4.1906e-169		FGSG_16273	FGRAMPH1_01T12837	NRRL29169g_06490	chitin synthase 1
FGSG_07741	4.55166	5.20992e-11		FGSG_07741	FGRAMPH1_01T25539	NRRL29169g_12829	Delta-endo toxin partial
FGSG_04499	4.56411	4.40005e-239		FGSG_04499	FGRAMPH1_01T15451	NRRL29169g_07815	hypothetical protein
FGSG_05407	4.60821	1.7405e-258		FGSG_05407	FGRAMPH1_01T17837	NRRL29169g_08981	hypothetical protein
NRRL29169g_07765	4.62884	6.22857e-94			FGRAMPH1_01T15355	NRRL29169g_07765	hypothetical protein
FGSG_00576	4.63115	1.35701e-47		FGSG_00576	FGRAMPH1_01T01467	NRRL29169g_00739	superoxide dismutase
FGSG_01767	4.67855	4.02296e-38		FGSG_01767	FGRAMPH1_01T04293	NRRL29169g_02166	pisatindemethylase
FGSG_10134	4.67925	1.53258e-48		FGSG_10134	FGRAMPH1_01T07369	NRRL29169g_03724	hypothetical protein
FGSG_03535	4.72243	3.05006e-61	C23	FGSG_03535	FGRAMPH1_01T13107	NRRL29169g_06625	trichodiene oxygenase
FGSG_03554	4.78672	8.22616e-72		FGSG_03554	FGRAMPH1_01T13147	NRRL29169g_06646	hypothetical protein
FGSG_13615	4.78767	7.77314e-91		FGSG_13615	FGRAMPH1_01T26613	NRRL29169g_13354	unnamed protein product
FGSG_11059	4.80045	8.08284e-40		FGSG_11059	FGRAMPH1_01T21133	NRRL29169g_10645	hypothetical protein
FGSG_03964	4.80657	5.11247e-43	C18	FGSG_03964	FGRAMPH1_01T14139	NRRL29169g_07145	polyketide synthase
FGSG_08511	4.85127	8.08744e-09		FGSG_08511	FGRAMPH1_01T10141	NRRL29169g_05124	gluconate 5-dehydrogenase
FGSG_16260	4.86628	2.06138e-42		FGSG_16260	FGRAMPH1_01T12945	NRRL29169g_06544	monocarboxylate transporter 8
FGSG_15648	4.88151	3.62366e-112		FGSG_15648	FGRAMPH1_01T21885	NRRL29169g_11020	hypothetical protein
FGSG_00071	4.8848	6.31719e-81	C03	FGSG_00071	FGRAMPH1_01T00223	NRRL29169g_00116	cytochrome P450 monooxygenase (TRI1)
FGSG_10356	4.88757	5.05266e-154		FGSG_10356	FGRAMPH1_01T07903	NRRL29169g_03995	hypothetical protein
FGSG_15034	4.88825	4.87693e-33		FGSG_15034	FGRAMPH1_01T09381	NRRL29169g_04740	unnamed protein product
FGSG_07562	4.8966	1.465e-77		FGSG_07562	FGRAMPH1_01T25101	NRRL29169g_12610	related to hydroxylase
FGSG_09534	4.91727	1.76546e-44		FGSG_09534	FGRAMPH1_01T26857	NRRL29169g_13476	hypothetical protein
FGSG_10135	4.93096	3.74943e-210		FGSG_10135	FGRAMPH1_01T07367	NRRL29169g_03723	beta--endoglucanase
FGSG_02521	4.96032	6.22857e-94		FGSG_02521	FGRAMPH1_01T06049	NRRL29169g_03053	hypothetical protein
FGSG_04528	4.9831	2.17413e-63		FGSG_04528	FGRAMPH1_01T15519	NRRL29169g_07847	hypothetical protein
FGSG_02050	4.99217	1.03917e-09		FGSG_02050	FGRAMPH1_01T04947	NRRL29169g_02499	hypothetical protein
FGSG_08519	5.00154	4.1972e-153		FGSG_08519	FGRAMPH1_01T10159	NRRL29169g_05133	15-hydroxyprostaglandin dehydrogenase
FGSG_16251	5.0051	5.10701e-76	C23	FGSG_16251	FGRAMPH1_01T13109	NRRL29169g_06626	regulatory
FGSG_09570	5.03086	2.78771e-127		FGSG_09570	FGRAMPH1_01T26769	NRRL29169g_13432	hypothetical protein
FGSG_12738	5.0457	3.76504e-14		FGSG_12738	FGRAMPH1_01T17889	NRRL29169g_09007	hypothetical protein
FGSG_04058	5.05945	2.45042e-78		FGSG_04058	FGRAMPH1_01T14365	NRRL29169g_07258	unnamed protein product
FGSG_02273	5.07185	1.75276e-92		FGSG_02273	FGRAMPH1_01T05485	NRRL29169g_02767	aldehyde dehydrogenase
FGSG_03344	5.08559	3.89407e-88	C26	FGSG_03344	FGRAMPH1_01T12657	NRRL29169g_06400	hypothetical protein
FGSG_08214	5.08998	2.45598e-63		FGSG_08214	FGRAMPH1_01T09387	NRRL29169g_04743	hypothetical protein
FGSG_11244	5.10159	6.30781e-36		FGSG_11244	FGRAMPH1_01T21589	NRRL29169g_10872	hypothetical protein
FGSG_05440	5.15253	1.83569e-43		FGSG_05440	FGRAMPH1_01T17919	NRRL29169g_09022	hypothetical protein
FGSG_10324	5.16967	7.20236e-07		FGSG_10324	FGRAMPH1_01T07821	NRRL29169g_03953	hypothetical protein
FGSG_16394	5.19261	1.06107e-12		FGSG_16394	FGRAMPH1_01T11359	NRRL29169g_05750	unnamed protein product
FGSG_05292	5.20351	3.05862e-82		FGSG_05292	FGRAMPH1_01T17547	NRRL29169g_08834	mureintransglycosylase
FGSG_02882	5.21891	5.53094e-15		FGSG_02882	FGRAMPH1_01T11529	NRRL29169g_05835	iron-dependent peroxidase
FGSG_15022	5.22225	6.74822e-15		FGSG_15022	FGRAMPH1_01T17397	NRRL29169g_08760	hypothetical protein
FGSG_09315	5.22294	3.67406e-17		FGSG_09315	FGRAMPH1_01T27393	NRRL29169g_13744	hypothetical protein
FGSG_06444	5.25712	5.92749e-07	C36	FGSG_06444	FGRAMPH1_01T22293	NRRL29169g_11214	longiborneol synthase
FGSG_07354	5.27644	1.20535e-15		FGSG_07354	FGRAMPH1_01T24613	NRRL29169g_12373	hypothetical protein
FGSG_02023	5.28228	1.06499e-35		FGSG_02023	FGRAMPH1_01T04887	NRRL29169g_02469	hypothetical protein
NRRL29169g_08521	5.34505	1.06367e-16			FGRAMPH1_01T16923	NRRL29169g_08521	unnamed protein product
FGSG_02949	5.36965	5.06724e-56		FGSG_02949	FGRAMPH1_01T11687	NRRL29169g_05912	hypothetical protein
NRRL29169g_07654	5.38549	5.96029e-20			FGRAMPH1_01T15141	NRRL29169g_07654	Centromere V
FGSG_17118	5.3915	7.76475e-61	C51	FGSG_17118	FGRAMPH1_01T08891	NRRL29169g_04496	hypothetical protein
FGSG_03543	5.39647	1.227e-70	C23	FGSG_03543	FGRAMPH1_01T13123	NRRL29169g_06633	trichothecene biosynthesis gene(TRI14)
FGSG_04656	5.40937	2.07129e-44		FGSG_04656	FGRAMPH1_01T15811	NRRL29169g_07989	beta-lactamase-like 1
FGSG_15885	5.41791	7.03616e-13	C08	FGSG_15885	FGRAMPH1_01T04327	NRRL29169g_02183	choline dehydrogenase
FGSG_01484	5.46477	2.547e-21		FGSG_01484	FGRAMPH1_01T03643	NRRL29169g_01840	sugar transporter family
FGSG_06119	5.47977	9.14395e-160		FGSG_06119	FGRAMPH1_01T19525	NRRL29169g_09832	endo--beta-glucanase
FGSG_05084	5.4896	4.36259e-40		FGSG_05084	FGRAMPH1_01T17059	NRRL29169g_08590	related to spherulin 1A precursor
FGSG_00006	5.52345	1.7976e-17		FGSG_00006	FGRAMPH1_01T00051	NRRL29169g_00028	hypothetical protein
FGSG_13573	5.55574	1.25892e-42		FGSG_13573	FGRAMPH1_01T27157	NRRL29169g_13626	hypothetical protein
FGSG_10443	5.56882	3.96368e-17		FGSG_10443	FGRAMPH1_01T08117	NRRL29169g_04106	hypothetical protein
FGSG_09977	5.61361	2.05409e-102		FGSG_09977	FGRAMPH1_01T06969	NRRL29169g_03519	hypothetical protein
FGSG_16281_2	5.63128	2.74745e-05
FGSG_03457	5.66081	1.87887e-36		FGSG_03457	FGRAMPH1_01T12927	NRRL29169g_06535	cutinase precursor
FGSG_02842	5.66871	3.36852e-37		FGSG_02842	FGRAMPH1_01T11439	NRRL29169g_05790	unnamed protein product
FGSG_16923	5.67563	7.61495e-05		FGSG_16923	FGRAMPH1_01T25943	NRRL29169g_13021	sarcosine oxidase
FGSG_04500	5.70655	8.71058e-84		FGSG_04500	FGRAMPH1_01T15453	NRRL29169g_07816	hypothetical protein
FGSG_16148	5.8051	6.21359e-27		FGSG_16148	FGRAMPH1_01T14481	NRRL29169g_07319	carboxypeptidase S1
FGSG_02893	5.85714	6.72165e-208		FGSG_02893	FGRAMPH1_01T11555	NRRL29169g_05848	argininedeiminase type-3
FGSG_09067	5.87559	5.91008e-08	C52	FGSG_09067	FGRAMPH1_01T28001	NRRL29169g_14046	HTH-typedna-binding domain-containingacetyl transferase ybfA
FGSG_09493	5.89155	1.7734e-222		FGSG_09493	FGRAMPH1_01T26953	NRRL29169g_13524	hypothetical protein
FGSG_16217	5.9524	1.07147e-54		FGSG_16217	FGRAMPH1_01T13547	NRRL29169g_06848	family 1
FGSG_03149	6.05529	4.64216e-14		FGSG_03149	FGRAMPH1_01T12177	NRRL29169g_06159	GNAT family N-acetyl transferase
FGSG_02589	6.07761	7.14208e-100		FGSG_02589	FGRAMPH1_01T06215	NRRL29169g_03137	membrane zinc transporter
FGSG_11412	6.1229	2.29659e-56		FGSG_11412	FGRAMPH1_01T21999	NRRL29169g_11077	hypothetical protein
FGSG_16297	6.14278	9.51394e-75		FGSG_16297	FGRAMPH1_01T12519	NRRL29169g_06331	oxido reductase yulF
FGSG_17120	6.24369	8.63715e-64		FGSG_17120	FGRAMPH1_01T08873	NRRL29169g_04487	unnamed protein product
FGSG_09462	6.37328	3.1608e-200		FGSG_09462	FGRAMPH1_01T27027	NRRL29169g_13561	chy zinc finger
FGSG_11285	6.37597	1.14783e-154		FGSG_11285	FGRAMPH1_01T21693	NRRL29169g_10924	hypothetical protein
FGSG_17487	6.45862	9.56062e-76	C64	FGSG_17487	FGRAMPH1_01T20955	NRRL29169g_10555	nonribosomal peptide synthetase
FGSG_02038	6.46703	1.56818e-79		FGSG_02038	FGRAMPH1_01T04921	NRRL29169g_02486	quinoneoxido reductase 2
FGSG_10989	6.53969	1.54581e-69	C64	FGSG_10989	FGRAMPH1_01T20957	NRRL29169g_10556	short-chain dehydrogenase reductase
NRRL29169g_08120	6.54433	8.5102e-26			FGRAMPH1_01T16089	NRRL29169g_08120	unnamed protein product
FGSG_03532	6.5624	1.03743e-106	C23	FGSG_03532	FGRAMPH1_01T13101	NRRL29169g_06622	trichothecene C-15 esterase (TRI8)
NRRL29169g_05498	6.69257	1.83251e-34			FGRAMPH1_01T10871	NRRL29169g_05498	unnamed protein product
FGSG_00599	6.70289	3.25645e-19		FGSG_00599	FGRAMPH1_01T01523	NRRL29169g_00767	hypothetical protein
NRRL29169g_06777	6.70842	7.89891e-27			FGRAMPH1_01T13405	NRRL29169g_06777	unnamed protein product
FGSG_00053	6.75621	7.57997e-160		FGSG_00053	FGRAMPH1_01T00167	NRRL29169g_00087	aryl-alcohol dehydrogenase
FGSG_17460	6.81741	2.99974e-20		FGSG_17460	FGRAMPH1_01T21431	NRRL29169g_10793	udp-transferase
FGSG_07891	6.83181	2.42922e-211		FGSG_07891	FGRAMPH1_01T25913	NRRL29169g_13006	cell ulose synthase catalytic subunit
FGSG_03108	6.84043	3.55661e-33		FGSG_03108	FGRAMPH1_01T12083	NRRL29169g_06111	hypothetical protein
FGSG_02001	6.95735	0		FGSG_02001	FGRAMPH1_01T04827	NRRL29169g_02438	phosphatidylserine decarboxylase
FGSG_04932	6.96168	8.28554e-81		FGSG_04932	FGRAMPH1_01T16667	NRRL29169g_08394	hypothetical protein
FGSG_09351	6.99065	4.51719e-33		FGSG_09351	FGRAMPH1_01T27291	NRRL29169g_13693	pisatindemethylase cytochrome p450 monooxygenase
FGSG_10081	7.02044	2.89762e-35		FGSG_10081	FGRAMPH1_01T07235	NRRL29169g_03656	hardsurface induced 3
FGSG_03292	7.09011	8.73895e-92		FGSG_03292	FGRAMPH1_01T12517	NRRL29169g_06330	transcription factor
FGSG_10617	7.10216	4.57395e-140	C62	FGSG_10617	FGRAMPH1_01T08539	NRRL29169g_04318	hypothetical protein
FGSG_05757	7.10362	1.12387e-126		FGSG_05757	FGRAMPH1_01T18695	NRRL29169g_09415	probable rAsp f 9 allergen
FGSG_03537	7.19349	2.41422e-105	C23	FGSG_03537	FGRAMPH1_01T13111	NRRL29169g_06627	trichodiene synthase (TRI5)
FGSG_04793	7.30183	1.37396e-11		FGSG_04793	FGRAMPH1_01T16327	NRRL29169g_08233	4,4-diapophytoene desaturase
FGSG_02416	7.30706	6.7328e-106		FGSG_02416	FGRAMPH1_01T05803	NRRL29169g_02929	hypothetical protein
FGSG_03015	7.36702	3.23116e-18		FGSG_03015	FGRAMPH1_01T11853	NRRL29169g_05995	transporter MCH2
FGSG_06730	7.39117	1.31676e-107		FGSG_06730	FGRAMPH1_01T23025	NRRL29169g_11580	tatp athway signal sequence
FGSG_12868	7.39301	6.22727e-18		FGSG_12868	FGRAMPH1_01T19537	NRRL29169g_09838	hypothetical protein
FGSG_03113	7.40492	4.11567e-38		FGSG_03113	FGRAMPH1_01T12093	NRRL29169g_06116	unnamed protein product
FGSG_03969	7.50152	4.48386e-16	C18	FGSG_03969	FGRAMPH1_01T14149	NRRL29169g_07150	hypothetical protein
FGSG_11047	7.5614	0.000977781		FGSG_11047	FGRAMPH1_01T21107	NRRL29169g_10631	hypothetical protein
FGSG_17576	7.56575	1.43877e-69		FGSG_17576	FGRAMPH1_01T21695	NRRL29169g_10925	related to tol
FGSG_02822	7.621	1.31444e-97		FGSG_02822	FGRAMPH1_01T11393	NRRL29169g_05767	unnamed protein product
NRRL29169g_09633	7.62672	7.04946e-30			FGRAMPH1_01T19131	NRRL29169g_09633	hypothetical protein
FGSG_15990	7.66455	4.96187e-45		FGSG_15990	FGRAMPH1_01T05805	NRRL29169g_02930	hypothetical protein
FGSG_13592	7.67757	1.02331e-10		FGSG_13592	FGRAMPH1_01T27025	NRRL29169g_13560	hypothetical protein
FGSG_03539	7.69072	4.34043e-119	C23	FGSG_03539	FGRAMPH1_01T13115	NRRL29169g_06629	AF359360_10 (TRI9)
FGSG_01120	7.75077	2.60803e-303		FGSG_01120	FGRAMPH1_01T02791	NRRL29169g_01411	related to verprolin
FGSG_03534	7.79122	1.13497e-99	C23	FGSG_03534	FGRAMPH1_01T13105	NRRL29169g_06624	15-O-acetyl transferase
FGSG_05660	7.85358	1.09033e-19		FGSG_05660	FGRAMPH1_01T18445	NRRL29169g_09289	dynamin family
FGSG_05828	7.87535	1.58204e-14		FGSG_05828	FGRAMPH1_01T18853	NRRL29169g_09494	kelch repeat-containing
FGSG_15897	7.88962	4.01114e-101		FGSG_15897	FGRAMPH1_01T04487	NRRL29169g_02264	sterol uptake control 2
FGSG_12815	7.89687	3.22282e-35		FGSG_12815	FGRAMPH1_01T18809	NRRL29169g_09472	hypothetical protein
FGSG_07896	7.94873	8.00295e-106		FGSG_07896	FGRAMPH1_01T25923	NRRL29169g_13011	trichothecene 3-O-acetyl transferase(TRI101)
FGSG_05723	8.08485	1.25666e-109		FGSG_05723	FGRAMPH1_01T18607	NRRL29169g_09371	metaltolerance 5
FGSG_16359	8.39582	4.03913e-81		FGSG_16359	FGRAMPH1_01T11763	NRRL29169g_05950	1-phosphatidylinositol--bisphosphatephosphodi esterase partial
FGSG_08084	8.41066	9.64926e-37	C49	FGSG_08084	FGRAMPH1_01T09077	NRRL29169g_04591	major facilitator super family transporter
FGSG_13465	8.50573	1.00391e-15		FGSG_13465	FGRAMPH1_01T08843	NRRL29169g_04472	C6 transcription factor
FGSG_17382	8.60835	3.30114e-145		FGSG_17382	FGRAMPH1_01T08317	NRRL29169g_04208	hypothetical protein
FGSG_08082	8.63503	1.21047e-61	C49	FGSG_08082	FGRAMPH1_01T09073	NRRL29169g_04589	gnat family n-
FGSG_07300	8.7481	2.31076e-92		FGSG_07300	FGRAMPH1_01T24465	NRRL29169g_12299	unnamed protein product
FGSG_02364	8.79531	1.11532e-253		FGSG_02364	FGRAMPH1_01T05679	NRRL29169g_02865	short-chain dehydrogenase
FGSG_01872	8.87975	1.17677e-106		FGSG_01872	FGRAMPH1_01T04535	NRRL29169g_02288	malate dehydrogenase
FGSG_03954	8.96636	9.14904e-21		FGSG_03954	FGRAMPH1_01T14115	NRRL29169g_07133	antigen1
FGSG_05876	9.15559	2.6394e-18		FGSG_05876	FGRAMPH1_01T18975	NRRL29169g_09555	hypothetical protein
FGSG_02368	9.20712	1.22225e-31		FGSG_02368	FGRAMPH1_01T05689	NRRL29169g_02870	hypothetical protein
FGSG_11880	9.21829	5.31952e-12		FGSG_11880	FGRAMPH1_01T02511	NRRL29169g_01268	hypothetical protein
FGSG_04317	9.31581	2.58365e-152		FGSG_04317	FGRAMPH1_01T14993	NRRL29169g_07574	mfsmultidrug
FGSG_02880	9.33704	4.12544e-114		FGSG_02880	FGRAMPH1_01T11525	NRRL29169g_05833	sulfiteoxidase
FGSG_07892	9.36278	7.46918e-258		FGSG_07892	FGRAMPH1_01T25915	NRRL29169g_13007	glycoside hydrolase family 12
FGSG_04930	9.44322	2.0389e-118		FGSG_04930	FGRAMPH1_01T16663	NRRL29169g_08392	alpha-mannosidase 1a
FGSG_08079	9.44762	9.30016e-36	C49	FGSG_08079	FGRAMPH1_01T09067	NRRL29169g_04586	benzoate4-monooxygenase
FGSG_09093	9.49335	7.52669e-53		FGSG_09093	FGRAMPH1_01T27945	NRRL29169g_14018	hypothetical protein
FGSG_13098	9.75626	1.99212e-122		FGSG_13098	FGRAMPH1_01T24285	NRRL29169g_12209	transcription factor
FGSG_17575	9.904	1.39656e-20		FGSG_17575	FGRAMPH1_01T21701	NRRL29169g_10928	hypothetical protein
FGSG_04600	9.92807	4.93282e-77		FGSG_04600	FGRAMPH1_01T15673	NRRL29169g_07924	hypothetical protein
FGSG_16281	10.0126	2.75487e-205		FGSG_16281	FGRAMPH1_01T12737	NRRL29169g_06440	large conductance mechanosensitive channel
FGSG_10957	10.0529	2.45821e-48		FGSG_10957	FGRAMPH1_01T20889	NRRL29169g_10522	hypothetical protein
FGSG_15451	10.2336	1.59932e-176		FGSG_15451	FGRAMPH1_01T25845	NRRL29169g_12972	hypothetical protein
FGSG_04645	10.4797	4.11002e-40		FGSG_04645	FGRAMPH1_01T15785	NRRL29169g_07976	unnamed protein product
FGSG_01389	10.5527	2.46567e-14		FGSG_01389	FGRAMPH1_01T03417	NRRL29169g_01727	aspartate amino transferase
FGSG_12254	10.5886	2.42241e-20		FGSG_12254	FGRAMPH1_01T15349	NRRL29169g_07762	hypothetical protein
FGSG_00172	10.6151	1.87459e-185		FGSG_00172	FGRAMPH1_01T00471	NRRL29169g_00240	glutathione s-transferase
FGSG_08083	10.7273	9.1915e-40	C49	FGSG_08083	FGRAMPH1_01T09075	NRRL29169g_04590	glutamate decarboxylase
FGSG_15688	10.7565	5.57038e-27		FGSG_15688	FGRAMPH1_01T00321	NRRL29169g_00166	unnamed protein product
FGSG_03016	10.9728	4.25e-22		FGSG_03016	FGRAMPH1_01T11855	NRRL29169g_05996	hydrolase or acyl transferase (alpha beta hydrolase super family)
FGSG_17082	11.1259	6.14769e-59		FGSG_17082	FGRAMPH1_01T09391	NRRL29169g_04744	unnamed protein product
FGSG_15709	11.1579	1.66495e-46		FGSG_15709	FGRAMPH1_01T00591	NRRL29169g_00300	unnamed protein product
FGSG_09522	11.1743	8.73747e-289		FGSG_09522	FGRAMPH1_01T26885	NRRL29169g_13490	tyrosinase 2
FGSG_10810	11.2645	0		FGSG_10810	FGRAMPH1_01T20527	NRRL29169g_10340	hypothetical protein
FGSG_17598	11.4821	9.22082e-172	C01	FGSG_17598	FGRAMPH1_01T00053	NRRL29169g_00029	hypothetical protein
FGSG_16608	11.513	0		FGSG_16608	FGRAMPH1_01T19539	NRRL29169g_09839	hypothetical protein
FGSG_06572	11.5234	2.00496e-163		FGSG_06572	FGRAMPH1_01T22617	NRRL29169g_11376	minorextracell ular protease vpr
FGSG_16112	11.8147	1.47231e-10		FGSG_16112	FGRAMPH1_01T15315	NRRL29169g_07744	unnamed protein product
FGSG_07807	11.9589	1.09391e-106		FGSG_07807	FGRAMPH1_01T25713	NRRL29169g_12914	22kdaglyco
FGSG_04236	12.0761	4.69899e-32		FGSG_04236	FGRAMPH1_01T14809	NRRL29169g_07486	amidase
FGSG_09911	12.1141	1.86909e-282		FGSG_09911	FGRAMPH1_01T06817	NRRL29169g_03442	hypothetical protein
FGSG_11284	12.4303	1.63068e-17		FGSG_11284	FGRAMPH1_01T21691	NRRL29169g_10923	hypothetical protein
FGSG_16793	12.4973	5.13108e-62		FGSG_16793	FGRAMPH1_01T24223	NRRL29169g_12178	exo-alpha-sialidase neuraminidase
FGSG_02903	12.588	3.66516e-123		FGSG_02903	FGRAMPH1_01T11579	NRRL29169g_05860	antifungal defensin
FGSG_03904	12.9141	1.1503e-19		FGSG_03904	FGRAMPH1_01T13999	NRRL29169g_07075	probable beta-galactosidase
FGSG_01773	13.1518	1.44573e-14		FGSG_01773	FGRAMPH1_01T04309	NRRL29169g_02174	2`-hydroxyisoflavone reductase
FGSG_02755	13.3358	1.81682e-77		FGSG_02755	FGRAMPH1_01T06615	NRRL29169g_03340	Autophagy-related 3
FGSG_05685	13.6437	8.14378e-252		FGSG_05685	FGRAMPH1_01T18511	NRRL29169g_09322	hypothetical protein
FGSG_02948	13.6902	4.37145e-13		FGSG_02948	FGRAMPH1_01T11685	NRRL29169g_05911	hypothetical protein
FGSG_02947	13.8153	4.08905e-06		FGSG_02947	FGRAMPH1_01T11683	NRRL29169g_05910	hypothetical protein
FGSG_04717	13.8645	2.52394e-80		FGSG_04717	FGRAMPH1_01T16151	NRRL29169g_08146	Ent-kaurene oxidase
FGSG_17491	14.0918	4.94285e-76		FGSG_17491	FGRAMPH1_01T20887	NRRL29169g_10521	glucosen-acetyl transferase
FGSG_04504	14.2576	2.44578e-170		FGSG_04504	FGRAMPH1_01T15463	NRRL29169g_07821	acid phosphatase
FGSG_02367	15.1063	1.76967e-12		FGSG_02367	FGRAMPH1_01T05687	NRRL29169g_02869	trichodiene oxygenase cytochrome P450
FGSG_13235	15.3042	1.20457e-14		FGSG_13235	FGRAMPH1_01T25847	NRRL29169g_12973	hypothetical protein
FGSG_08230	15.3225	7.42386e-14		FGSG_08230	FGRAMPH1_01T09423	NRRL29169g_04760	DUF895 domain membrane
FGSG_03151	15.641	6.85034e-31		FGSG_03151	FGRAMPH1_01T12181	NRRL29169g_06161	Puromycin-sensitive aminopeptidase
FGSG_02904	15.7167	4.94929e-36		FGSG_02904	FGRAMPH1_01T11581	NRRL29169g_05861	hypothetical protein
FGSG_09289	15.7413	1.04139e-27		FGSG_09289	FGRAMPH1_01T27457	NRRL29169g_13776	icenucleation
FGSG_03894	15.7678	7.36899e-210		FGSG_03894	FGRAMPH1_01T13979	NRRL29169g_07065	hypothetical protein
FGSG_05291	16.0023	0		FGSG_05291	FGRAMPH1_01T17545	NRRL29169g_08833	hypothetical protein
FGSG_05241	16.2037	7.82706e-14		FGSG_05241	FGRAMPH1_01T17443	NRRL29169g_08782	hypothetical protein
FGSG_12134	16.2646	1.93074e-183		FGSG_12134	FGRAMPH1_01T05809	NRRL29169g_02932	hypothetical protein
FGSG_16445	16.5246	7.4435e-192		FGSG_16445	FGRAMPH1_01T16673	NRRL29169g_08397	aspartyl-tRNA synthetase
FGSG_17383	16.7535	3.55336e-27		FGSG_17383	FGRAMPH1_01T08319	NRRL29169g_04209	retinol dehydrogenase 11
FGSG_03818	16.7727	6.68367e-11		FGSG_03818	FGRAMPH1_01T13779	NRRL29169g_06965	WW domain-containingoxido reductase
FGSG_16488	17.3967	1.99449e-63		FGSG_16488	FGRAMPH1_01T17967	NRRL29169g_09046	hypothetical protein
FGSG_16703	18.2731	1.1472e-153		FGSG_16703	FGRAMPH1_01T22949	NRRL29169g_11542	hypothetical protein
FGSG_05408	18.3292	1.92888e-235		FGSG_05408	FGRAMPH1_01T17839	NRRL29169g_08982	negative regulator of differentiation 1
FGSG_02672	18.4403	2.05021e-67		FGSG_02672	FGRAMPH1_01T06405	NRRL29169g_03235	ent-kaurene oxidase
FGSG_09088	18.7761	4.23661e-25		FGSG_09088	FGRAMPH1_01T27955	NRRL29169g_14023	3-oxoacyl-[acyl-carrier-] reductase
NRRL29169g_04600	18.9929	9.47563e-91			FGRAMPH1_01T09095	NRRL29169g_04600	unnamed protein product
FGSG_04916	19.3209	2.64685e-284		FGSG_04916	FGRAMPH1_01T16631	NRRL29169g_08377	hypothetical protein
FGSG_08023	19.5625	1.55343e-284	C51	FGSG_08023	FGRAMPH1_01T08935	NRRL29169g_04519	isotrichodermin c-15 hydroxylase
FGSG_02753	19.9456	0		FGSG_02753	FGRAMPH1_01T06611	NRRL29169g_03338	alcohol dehydrogenase
FGSG_12652	20.0785	3.26122e-27		FGSG_12652	FGRAMPH1_01T16629	NRRL29169g_08376	low QUALITY PROTEIN: hypotheticalprotein
FGSG_03587	20.1714	2.28363e-50		FGSG_03587	FGRAMPH1_01T13227	NRRL29169g_06688	hypothetical protein
FGSG_13514	20.9386	6.12598e-54		FGSG_13514	FGRAMPH1_01T27935	NRRL29169g_14013	alcohol dehydrogenase
FGSG_01149	21.2358	7.64088e-213		FGSG_01149	FGRAMPH1_01T02853	NRRL29169g_01443	ring finger b
FGSG_04074	21.414	6.14123e-137		FGSG_04074	FGRAMPH1_01T14407	NRRL29169g_07282	cell wall
FGSG_10397	21.6457	1.4626e-168	C59	FGSG_10397	FGRAMPH1_01T07999	NRRL29169g_04045	longiborneol synthase
FGSG_12177	21.8505	3.85845e-14		FGSG_12177	FGRAMPH1_01T06457	NRRL29169g_03261	unnamed protein product
FGSG_12488	22.4429	3.06147e-172		FGSG_12488	FGRAMPH1_01T12313	NRRL29169g_06227	Retinol dehydrogenase 12
FGSG_11058	22.528	2.38911e-134		FGSG_11058	FGRAMPH1_01T21129	NRRL29169g_10643	hypothetical protein
FGSG_02881	22.6897	1.35687e-12		FGSG_02881	FGRAMPH1_01T11527	NRRL29169g_05834	catalase
FGSG_04368	22.8808	2.20207e-82		FGSG_04368	FGRAMPH1_01T15123	NRRL29169g_07645	tetracyclin e resistance fromtransposon
NRRL29169g_10922	24.345	3.00066e-150			FGRAMPH1_01T21689	NRRL29169g_10922	unnamed protein product
FGSG_01342	25.0989	5.41711e-257		FGSG_01342	FGRAMPH1_01T03311	NRRL29169g_01673	alternative oxidase
FGSG_16349	25.5804	2.10929e-12		FGSG_16349	FGRAMPH1_01T11887	NRRL29169g_06012	unnamed protein product
FGSG_02917	26.5598	1.2364e-20		FGSG_02917	FGRAMPH1_01T11613	NRRL29169g_05875	cell obiose dehydrogenase
FGSG_11379	26.902	2.4089e-08		FGSG_11379	FGRAMPH1_01T21921	NRRL29169g_11038	hypothetical protein
FGSG_10372	26.9227	1.19971e-172		FGSG_10372	FGRAMPH1_01T07939	NRRL29169g_04014	hypothetical protein
FGSG_08017	27.2708	6.87451e-10	C51	FGSG_08017	FGRAMPH1_01T08921	NRRL29169g_04512	related to 2 ,4-dihydroxyhept-2-ene-1 ,7-dioic acid aldolase
FGSG_05672	27.8539	3.71595e-37		FGSG_05672	FGRAMPH1_01T18479	NRRL29169g_09306	coq5 family
FGSG_13947	27.86	0		FGSG_13947	FGRAMPH1_01T22135	NRRL29169g_11141	cell wall glyco
FGSG_16202	27.9093	5.06322e-24		FGSG_16202	FGRAMPH1_01T13715	NRRL29169g_06932	shortchain dehydrogenase
FGSG_04686	27.9876	1.97737e-194		FGSG_04686	FGRAMPH1_01T15885	NRRL29169g_08026	aldo-keto reductase yakc
NRRL29169g_06779	28.1593	0			FGRAMPH1_01T13409	NRRL29169g_06779	(!)hypothetical protein
FGSG_04614	29.7854	6.88655e-14		FGSG_04614	FGRAMPH1_01T15707	NRRL29169g_07941	hypothetical protein
FGSG_03529	30.3244	0	C23	FGSG_03529	FGRAMPH1_01T13095	NRRL29169g_06619	glycosyl hydrolase family 17
FGSG_02383	32.1358	8.1699e-78		FGSG_02383	FGRAMPH1_01T05719	NRRL29169g_02885	adenosine deaminase
FGSG_02926	32.3175	0		FGSG_02926	FGRAMPH1_01T11633	NRRL29169g_05885	hypothetical protein
FGSG_04800	33.3062	1.62356e-10		FGSG_04800	FGRAMPH1_01T16343	NRRL29169g_08241	hypothetical protein
FGSG_03071	36.7361	7.08519e-117		FGSG_03071	FGRAMPH1_01T11985	NRRL29169g_06061	L-saccharopine oxidase
FGSG_11025	37.3611	0		FGSG_11025	FGRAMPH1_01T21051	NRRL29169g_10603	C2H2 zinc finger transcriptionfactor
FGSG_16443	37.756	3.69857e-263		FGSG_16443	FGRAMPH1_01T16603	NRRL29169g_08363	Alpha-1 ,3-mannosyl transferase MNT3
FGSG_11106	38.7832	1.42987e-14		FGSG_11106	FGRAMPH1_01T21233	NRRL29169g_10695	related to monophenol monooxygenase(tyrosinase)
FGSG_04758	41.7303	6.60647e-91		FGSG_04758	FGRAMPH1_01T16247	NRRL29169g_08196	asparticase yapsin-6
FGSG_02918	42.4961	1.40794e-256		FGSG_02918	FGRAMPH1_01T11615	NRRL29169g_05876	Pepsin A
NRRL29169g_04599	42.6169	4.78791e-36			FGRAMPH1_01T09093	NRRL29169g_04599	hypothetical protein
FGSG_08580	43.8679	5.63952e-47		FGSG_08580	FGRAMPH1_01T10307	NRRL29169g_05208	hypothetical protein
FGSG_04792	48.6908	9.51556e-10		FGSG_04792	FGRAMPH1_01T16325	NRRL29169g_08232	hypothetical protein
FGSG_02218	49.0909	0		FGSG_02218	FGRAMPH1_01T05345	NRRL29169g_02695	ab hydrolase super family
FGSG_04434	50.7484	7.08579e-214		FGSG_04434	FGRAMPH1_01T15281	NRRL29169g_07727	L-ascorbate peroxidase peroxisomal
FGSG_01747	52.997	0		FGSG_01747	FGRAMPH1_01T04251	NRRL29169g_02144	hypothetical protein
FGSG_17438	54.5367	5.62837e-10		FGSG_17438	FGRAMPH1_01T08727	NRRL29169g_04415	membrane attack complex componentperforin (MACPF) domain
FGSG_04912	54.827	7.90879e-56		FGSG_04912	FGRAMPH1_01T16621	NRRL29169g_08372	hypothetical protein
FGSG_03211	56.6566	1.48742e-128		FGSG_03211	FGRAMPH1_01T12327	NRRL29169g_06234	hypothetical protein
FGSG_13456	57.326	1.38862e-16	C51	FGSG_13456	FGRAMPH1_01T08923	NRRL29169g_04513	ppr1-transcription factor regulatingpyrimidine pathway
FGSG_04741	58.4939	2.41678e-277		FGSG_04741	FGRAMPH1_01T16209	NRRL29169g_08177	hypersensitive response-inducing
FGSG_13095	58.5353	3.17023e-29		FGSG_13095	FGRAMPH1_01T24261	NRRL29169g_12197	hypothetical protein
FGSG_04581	60.2545	8.71027e-17		FGSG_04581	FGRAMPH1_01T15629	NRRL29169g_07901	transcription factor
FGSG_08238	62.1847	0		FGSG_08238	FGRAMPH1_01T09441	NRRL29169g_04769	small secreted
FGSG_04580	63.0998	2.48579e-64		FGSG_04580	FGRAMPH1_01T15627	NRRL29169g_07900	atp binding cassette transporter
FGSG_03898	63.7414	1.28566e-15		FGSG_03898	FGRAMPH1_01T13987	NRRL29169g_07069	fad linked oxidase
NRRL29169g_07763	83.5853	6.91032e-09			FGRAMPH1_01T15351	NRRL29169g_07763	hypothetical protein
FGSG_02560	88.2402	0		FGSG_02560	FGRAMPH1_01T06139	NRRL29169g_03098	signalpeptide-containing
FGSG_13964	88.793	4.90898e-255		FGSG_13964	FGRAMPH1_01T21993	NRRL29169g_11074	hypothetical protein
FGSG_07642	97.1491	1.84262e-18		FGSG_07642	FGRAMPH1_01T25277	NRRL29169g_12698	Pentalenolactone D synthase
FGSG_09051	102.113	7.67295e-10		FGSG_09051	FGRAMPH1_01T28037	NRRL29169g_14063	hypothetical protein
FGSG_17159	109.965	2.08445e-59		FGSG_17159	FGRAMPH1_01T27933	NRRL29169g_14012	unnamed protein product
FGSG_10313	126.266	4.82264e-287		FGSG_10313	FGRAMPH1_01T07795	NRRL29169g_03940	mitogen-activated protein kinase spm1
FGSG_11536	128.891	7.17413e-08		FGSG_11536	FGRAMPH1_01T16001	NRRL29169g_08086	cycloheximide-inducible CIP70(cytochrome P450 family)
FGSG_04510	129.807	1.82398e-61		FGSG_04510	FGRAMPH1_01T15481	NRRL29169g_07841	hypothetical protein
FGSG_15194	130.117	7.61006e-36		FGSG_15194	FGRAMPH1_01T13399	NRRL29169g_06774	hypothetical protein
FGSG_10212	133.456	0		FGSG_10212	FGRAMPH1_01T07553	NRRL29169g_03817	eliciting plant response
FGSG_02035	153.882	0		FGSG_02035	FGRAMPH1_01T04915	NRRL29169g_02483	vegetative incompatibility het-e-1
FGSG_04583	174.992	0		FGSG_04583	FGRAMPH1_01T15633	NRRL29169g_07903	small secreted
FGSG_05724	182.594	1.38431e-54		FGSG_05724	FGRAMPH1_01T18609	NRRL29169g_09372	hypothetical protein
FGSG_16227	196.893	1.6319e-09		FGSG_16227	FGRAMPH1_01T13403	NRRL29169g_06776	glucose1-dehydrogenase 2
FGSG_11205	197.476	0		FGSG_11205	FGRAMPH1_01T21471	NRRL29169g_10813	hypothetical protein
FGSG_03531	235.175	9.61093e-32	C23	FGSG_03531	FGRAMPH1_01T13099	NRRL29169g_06621	monooxygenase
FGSG_17125	289.486	2.53302e-34		FGSG_17125	FGRAMPH1_01T08841	NRRL29169g_04471	unnamed protein product
FGSG_07765	310.071	2.29986e-11		FGSG_07765	FGRAMPH1_01T25597	NRRL29169g_12856	trichothecene c-15 hydroxylase
NRRL29169g_06687	327.004	0			FGRAMPH1_01T13225	NRRL29169g_06687	hypothetical protein
FGSG_04735	338.062	0		FGSG_04735	FGRAMPH1_01T16193	NRRL29169g_08167	hypothetical protein
FGSG_10998	364.589	3.44628e-178		FGSG_10998	FGRAMPH1_01T20975	NRRL29169g_10565	6-hydroxy-d-nicotine oxidase
FGSG_00260	396.256	3.86977e-191		FGSG_00260	FGRAMPH1_01T00699	NRRL29169g_00354	hypothetical protein
NRRL29169g_02432	461.553	2.00686e-36			FGRAMPH1_01T04817	NRRL29169g_02432	cysteine synthase a
FGSG_01997	498.9	9.23182e-20		FGSG_01997	FGRAMPH1_01T04819	NRRL29169g_02433	mfsgeneral substrate transporter
FGSG_15883	515.867	0		FGSG_15883	FGRAMPH1_01T04295	NRRL29169g_02167	unnamed protein product
FGSG_16047	629.265	3.14284e-121		FGSG_16047	FGRAMPH1_01T16047	NRRL29169g_08109	related to monophenol monooxygenase(tyrosinase)
FGSG_07988	720.673	9.74575e-220		FGSG_07988	FGRAMPH1_01T08839	NRRL29169g_04470	cell wall
FGSG_07836	825.457	7.22901e-57		FGSG_07836	FGRAMPH1_01T25783	NRRL29169g_12941	familyinorganic phosphate transporter
FGSG_03445	1029.93	3.99664e-214		FGSG_03445	FGRAMPH1_01T12903	NRRL29169g_06523	small secreted
FGSG_17119	1568.45	6.98094e-23	C51	FGSG_17119	FGRAMPH1_01T08889	NRRL29169g_04495	hypothetical protein

## Sheet: mgv1_vs MGV1Oex1 (1842)
Table S2. Total number of genes differentially expressed in ∆mgv1 strain relative to the MGV1Oex1 strain in NPN conditions (1,842 genes).
Gene	FoldChange	padj	Cluster_ID	MIPS ID	FugniDB ID	NRRL Name	Description
FGSG_10313	-1587.27	0		FGSG_10313	FGRAMPH1_01T07795	NRRL29169g_03940	mitogen-activated protein kinase spm1
FGSG_07765	-1238.43	4.41912e-17		FGSG_07765	FGRAMPH1_01T25597	NRRL29169g_12856	trichothecene c-15 hydroxylase
FGSG_17119	-1138.32	3.72721e-21	C51	FGSG_17119	FGRAMPH1_01T08889	NRRL29169g_04495	hypothetical protein
FGSG_03445	-828.009	5.24212e-201		FGSG_03445	FGRAMPH1_01T12903	NRRL29169g_06523	small secreted
FGSG_15883	-691.748	0		FGSG_15883	FGRAMPH1_01T04295	NRRL29169g_02167	unnamed protein product
FGSG_00260	-672.612	1.41166e-226		FGSG_00260	FGRAMPH1_01T00699	NRRL29169g_00354	hypothetical protein
FGSG_07988	-634.524	1.88057e-211		FGSG_07988	FGRAMPH1_01T08839	NRRL29169g_04470	cell wall
FGSG_16047	-490.522	4.07559e-112		FGSG_16047	FGRAMPH1_01T16047	NRRL29169g_08109	related to monophenol monooxygenase(tyrosinase)
NRRL29169g_06687	-400.204	0			FGRAMPH1_01T13225	NRRL29169g_06687	hypothetical protein
FGSG_04735	-309.541	0		FGSG_04735	FGRAMPH1_01T16193	NRRL29169g_08167	hypothetical protein
FGSG_03531	-267.088	2.69557e-33	C23	FGSG_03531	FGRAMPH1_01T13099	NRRL29169g_06621	hypothetical protein
FGSG_07642	-251.96	1.07903e-26		FGSG_07642	FGRAMPH1_01T25277	NRRL29169g_12698	Pentalenolactone D synthase
FGSG_02035	-231.406	0		FGSG_02035	FGRAMPH1_01T04915	NRRL29169g_02483	vegetative incompatibility het-e-1
FGSG_15194	-223.374	3.0128e-44		FGSG_15194	FGRAMPH1_01T13399	NRRL29169g_06774	hypothetical protein
FGSG_10998	-221.492	1.64099e-149		FGSG_10998	FGRAMPH1_01T20975	NRRL29169g_10565	6-hydroxy-d-nicotine oxidase
FGSG_16227	-210.145	8.15416e-10		FGSG_16227	FGRAMPH1_01T13403	NRRL29169g_06776	glucose1-dehydrogenase 2
FGSG_11205	-189.493	0		FGSG_11205	FGRAMPH1_01T21471	NRRL29169g_10813	hypothetical protein
FGSG_11536	-188.464	4.44195e-09		FGSG_11536	FGRAMPH1_01T16001	NRRL29169g_08086	cycloheximide-inducible CIP70(cytochrome P450 family)
FGSG_04580	-179.145	1.41082e-100		FGSG_04580	FGRAMPH1_01T15627	NRRL29169g_07900	atp binding cassette transporter
FGSG_04581	-159.442	1.72023e-25		FGSG_04581	FGRAMPH1_01T15629	NRRL29169g_07901	transcription factor
FGSG_04583	-155.168	0		FGSG_04583	FGRAMPH1_01T15633	NRRL29169g_07903	small secreted
FGSG_02948	-153.402	5.78671e-47		FGSG_02948	FGRAMPH1_01T11685	NRRL29169g_05911	hypothetical protein
FGSG_10212	-141.337	0		FGSG_10212	FGRAMPH1_01T07553	NRRL29169g_03817	eliciting plant response
FGSG_02947	-126.722	2.90495e-19		FGSG_02947	FGRAMPH1_01T11683	NRRL29169g_05910	hypothetical protein
FGSG_03818	-113.341	4.1221e-30		FGSG_03818	FGRAMPH1_01T13779	NRRL29169g_06965	WW domain-containingoxido reductase
FGSG_02560	-110.684	0		FGSG_02560	FGRAMPH1_01T06139	NRRL29169g_03098	signalpeptide-containing
FGSG_17125	-109.253	6.77636e-24		FGSG_17125	FGRAMPH1_01T08841	NRRL29169g_04471	unnamed protein product
FGSG_04510	-108.631	3.46176e-57		FGSG_04510	FGRAMPH1_01T15481	NRRL29169g_07841	hypothetical protein
FGSG_03211	-101.008	9.06996e-169		FGSG_03211	FGRAMPH1_01T12327	NRRL29169g_06234	hypothetical protein
FGSG_09051	-94.3886	1.25799e-09		FGSG_09051	FGRAMPH1_01T28037	NRRL29169g_14063	hypothetical protein
NRRL29169g_04599	-87.762	2.86587e-51			FGRAMPH1_01T09093	NRRL29169g_04599	hypothetical protein
FGSG_13456	-87.5027	3.38208e-20	C51	FGSG_13456	FGRAMPH1_01T08923	NRRL29169g_04513	ppr1-transcription factor regulatingpyrimidine pathway
FGSG_09088	-71.9068	1.77261e-52		FGSG_09088	FGRAMPH1_01T27955	NRRL29169g_14023	3-oxoacyl-[acyl-carrier-] reductase
FGSG_16202	-69.9802	2.57581e-39		FGSG_16202	FGRAMPH1_01T13715	NRRL29169g_06932	shortchain dehydrogenase
FGSG_04686	-61.3936	8.7812e-298		FGSG_04686	FGRAMPH1_01T15885	NRRL29169g_08026	aldo-keto reductase yakc
FGSG_13964	-60.7113	7.43216e-213		FGSG_13964	FGRAMPH1_01T21993	NRRL29169g_11074	hypothetical protein
FGSG_13095	-59.8182	1.49628e-29		FGSG_13095	FGRAMPH1_01T24261	NRRL29169g_12197	hypothetical protein
FGSG_08238	-57.8721	0		FGSG_08238	FGRAMPH1_01T09441	NRRL29169g_04769	small secreted
FGSG_01747	-53.3928	0		FGSG_01747	FGRAMPH1_01T04251	NRRL29169g_02144	hypothetical protein
FGSG_04741	-53.3106	8.47521e-265		FGSG_04741	FGRAMPH1_01T16209	NRRL29169g_08177	hypersensitive response-inducing
NRRL29169g_07763	-49.4803	3.62727e-07			FGRAMPH1_01T15351	NRRL29169g_07763	hypothetical protein
FGSG_04717	-49.2545	3.34523e-178		FGSG_04717	FGRAMPH1_01T16151	NRRL29169g_08146	Ent-kaurene oxidase
FGSG_03071	-48.5006	8.54581e-136		FGSG_03071	FGRAMPH1_01T11985	NRRL29169g_06061	L-saccharopine oxidase
FGSG_02672	-48.4129	4.12212e-119		FGSG_02672	FGRAMPH1_01T06405	NRRL29169g_03235	ent-kaurene oxidase
FGSG_11047	-47.7106	9.85776e-12		FGSG_11047	FGRAMPH1_01T21107	NRRL29169g_10631	hypothetical protein
FGSG_17159	-46.9004	4.52945e-40		FGSG_17159	FGRAMPH1_01T27933	NRRL29169g_14012	unnamed protein product
FGSG_17438	-46.6078	2.43869e-09		FGSG_17438	FGRAMPH1_01T08727	NRRL29169g_04415	membrane attack complex componentperforin (MACPF) domain
FGSG_16443	-45.0386	2.49427e-289		FGSG_16443	FGRAMPH1_01T16603	NRRL29169g_08363	Alpha-1 ,3-mannosyl transferase MNT3
FGSG_10397	-44.0555	1.10057e-256	C59	FGSG_10397	FGRAMPH1_01T07999	NRRL29169g_04045	longiborneol synthase
FGSG_04800	-43.4789	3.94404e-12		FGSG_04800	FGRAMPH1_01T16343	NRRL29169g_08241	hypothetical protein
FGSG_04792	-42.7201	3.23179e-09		FGSG_04792	FGRAMPH1_01T16325	NRRL29169g_08232	hypothetical protein
FGSG_02218	-42.6303	5.20205e-295		FGSG_02218	FGRAMPH1_01T05345	NRRL29169g_02695	ab hydrolase super family
FGSG_03898	-42.0813	7.53142e-13		FGSG_03898	FGRAMPH1_01T13987	NRRL29169g_07069	fad linked oxidase
FGSG_02753	-41.6512	0		FGSG_02753	FGRAMPH1_01T06611	NRRL29169g_03338	alcohol dehydrogenase
FGSG_02918	-40.9226	2.5094e-251		FGSG_02918	FGRAMPH1_01T11615	NRRL29169g_05876	Pepsin A
FGSG_05672	-40.1559	6.37653e-46		FGSG_05672	FGRAMPH1_01T18479	NRRL29169g_09306	coq5 family
FGSG_04434	-38.8786	8.16722e-185		FGSG_04434	FGRAMPH1_01T15281	NRRL29169g_07727	L-ascorbate peroxidase peroxisomal
FGSG_02926	-38.4956	0		FGSG_02926	FGRAMPH1_01T11633	NRRL29169g_05885	hypothetical protein
FGSG_08230	-37.7109	1.7625e-24		FGSG_08230	FGRAMPH1_01T09423	NRRL29169g_04760	DUF895 domain membrane
FGSG_11379	-37.2907	5.64092e-10		FGSG_11379	FGRAMPH1_01T21921	NRRL29169g_11038	hypothetical protein
FGSG_04758	-36.4545	1.67338e-84		FGSG_04758	FGRAMPH1_01T16247	NRRL29169g_08196	asparticase yapsin-6
FGSG_08023	-36.4251	0	C51	FGSG_08023	FGRAMPH1_01T08935	NRRL29169g_04519	isotrichodermin c-15 hydroxylase
FGSG_00006	-35.7401	1.36831e-81		FGSG_00006	FGRAMPH1_01T00051	NRRL29169g_00028	hypothetical protein
FGSG_08017	-34.642	2.51929e-11	C51	FGSG_08017	FGRAMPH1_01T08921	NRRL29169g_04512	related to 2 ,4-dihydroxyhept-2-ene-1 ,7-dioic acid aldolase
FGSG_03529	-33.5698	0	C23	FGSG_03529	FGRAMPH1_01T13095	NRRL29169g_06619	glycosyl hydrolase family 17
NRRL29169g_06779	-33.5404	0			FGRAMPH1_01T13409	NRRL29169g_06779	(!)hypothetical protein
FGSG_11025	-30.7712	0		FGSG_11025	FGRAMPH1_01T21051	NRRL29169g_10603	C2H2 zinc finger transcriptionfactor
FGSG_01149	-30.7144	6.3489e-269		FGSG_01149	FGRAMPH1_01T02853	NRRL29169g_01443	ring finger b
FGSG_16445	-29.8688	1.84725e-282		FGSG_16445	FGRAMPH1_01T16673	NRRL29169g_08397	aspartyl-tRNA synthetase
NRRL29169g_04600	-28.9213	7.62717e-119			FGRAMPH1_01T09095	NRRL29169g_04600	unnamed protein product
FGSG_17575	-28.2632	1.811e-44		FGSG_17575	FGRAMPH1_01T21701	NRRL29169g_10928	hypothetical protein
FGSG_13947	-27.7501	0		FGSG_13947	FGRAMPH1_01T22135	NRRL29169g_11141	cell wall glyco
FGSG_03151	-26.8974	1.13051e-44		FGSG_03151	FGRAMPH1_01T12181	NRRL29169g_06161	Puromycin-sensitive aminopeptidase
FGSG_04916	-26.3803	0		FGSG_04916	FGRAMPH1_01T16631	NRRL29169g_08377	hypothetical protein
FGSG_04368	-24.9947	6.84542e-87		FGSG_04368	FGRAMPH1_01T15123	NRRL29169g_07645	tetracyclin e resistance fromtransposon
FGSG_05408	-24.8201	4.4252e-288		FGSG_05408	FGRAMPH1_01T17839	NRRL29169g_08982	negative regulator of differentiation 1
FGSG_01342	-24.3243	5.54023e-252		FGSG_01342	FGRAMPH1_01T03311	NRRL29169g_01673	alternative oxidase
FGSG_04074	-23.7906	1.64286e-146		FGSG_04074	FGRAMPH1_01T14407	NRRL29169g_07282	cell wall
FGSG_11058	-23.7104	1.08322e-138		FGSG_11058	FGRAMPH1_01T21129	NRRL29169g_10643	hypothetical protein
FGSG_13514	-23.0296	2.24864e-57		FGSG_13514	FGRAMPH1_01T27935	NRRL29169g_14013	alcohol dehydrogenase
FGSG_03587	-22.4873	6.0431e-54		FGSG_03587	FGRAMPH1_01T13227	NRRL29169g_06688	hypothetical protein
FGSG_00053	-22.1072	0		FGSG_00053	FGRAMPH1_01T00167	NRRL29169g_00087	aryl-alcohol dehydrogenase
FGSG_10372	-22.0685	1.09486e-150		FGSG_10372	FGRAMPH1_01T07939	NRRL29169g_04014	hypothetical protein
FGSG_04614	-21.4024	1.83074e-11		FGSG_04614	FGRAMPH1_01T15707	NRRL29169g_07941	hypothetical protein
FGSG_12815	-20.9738	9.92336e-78		FGSG_12815	FGRAMPH1_01T18809	NRRL29169g_09472	hypothetical protein
FGSG_08083	-20.742	1.25494e-64	C49	FGSG_08083	FGRAMPH1_01T09075	NRRL29169g_04590	glutamate decarboxylase
FGSG_16281	-20.632	0		FGSG_16281	FGRAMPH1_01T12737	NRRL29169g_06440	large conductance mechanosensitive channel
FGSG_04504	-20.3619	3.42869e-219		FGSG_04504	FGRAMPH1_01T15463	NRRL29169g_07821	acid phosphatase
FGSG_02881	-20.1878	1.02125e-11		FGSG_02881	FGRAMPH1_01T11527	NRRL29169g_05834	catalase
FGSG_04317	-20.0614	4.04586e-279		FGSG_04317	FGRAMPH1_01T14993	NRRL29169g_07574	mfsmultidrug
FGSG_07836	-19.895	3.80587e-12		FGSG_07836	FGRAMPH1_01T25783	NRRL29169g_12941	familyinorganic phosphate transporter
FGSG_12652	-19.2266	2.7329e-26		FGSG_12652	FGRAMPH1_01T16629	NRRL29169g_08376	low QUALITY PROTEIN: hypotheticalprotein
FGSG_12134	-18.7899	1.35186e-202		FGSG_12134	FGRAMPH1_01T05809	NRRL29169g_02932	hypothetical protein
FGSG_00172	-18.7117	3.96003e-288		FGSG_00172	FGRAMPH1_01T00471	NRRL29169g_00240	glutathione s-transferase
FGSG_17598	-18.694	2.70698e-247	C01	FGSG_17598	FGRAMPH1_01T00053	NRRL29169g_00029	hypothetical protein
FGSG_08079	-18.5208	4.69359e-60	C49	FGSG_08079	FGRAMPH1_01T09067	NRRL29169g_04586	benzoate4-monooxygenase
FGSG_17383	-18.4013	6.41733e-29		FGSG_17383	FGRAMPH1_01T08319	NRRL29169g_04209	retinol dehydrogenase 11
FGSG_00599	-18.3963	1.77674e-46		FGSG_00599	FGRAMPH1_01T01523	NRRL29169g_00767	hypothetical protein
FGSG_02383	-18.3041	8.59834e-54		FGSG_02383	FGRAMPH1_01T05719	NRRL29169g_02885	adenosine deaminase
FGSG_17491	-17.9865	6.59068e-91		FGSG_17491	FGRAMPH1_01T20887	NRRL29169g_10521	glucosen-acetyl transferase
FGSG_16112	-17.1424	9.19093e-14		FGSG_16112	FGRAMPH1_01T15315	NRRL29169g_07744	unnamed protein product
FGSG_16703	-17.0893	1.88993e-146		FGSG_16703	FGRAMPH1_01T22949	NRRL29169g_11542	hypothetical protein
FGSG_03894	-16.8931	1.68437e-220		FGSG_03894	FGRAMPH1_01T13979	NRRL29169g_07065	hypothetical protein
NRRL29169g_10922	-16.8144	6.47068e-116			FGRAMPH1_01T21689	NRRL29169g_10922	unnamed protein product
FGSG_09289	-16.4703	1.02927e-28		FGSG_09289	FGRAMPH1_01T27457	NRRL29169g_13776	icenucleation
FGSG_16488	-16.4437	2.37018e-60		FGSG_16488	FGRAMPH1_01T17967	NRRL29169g_09046	hypothetical protein
FGSG_05291	-16.433	0		FGSG_05291	FGRAMPH1_01T17545	NRRL29169g_08833	hypothetical protein
FGSG_12177	-16.4187	1.09283e-11		FGSG_12177	FGRAMPH1_01T06457	NRRL29169g_03261	unnamed protein product
FGSG_17487	-16.0881	1.65069e-167	C64	FGSG_17487	FGRAMPH1_01T20955	NRRL29169g_10555	nonribosomal peptide synthetase
FGSG_03969	-15.7636	1.21152e-30	C18	FGSG_03969	FGRAMPH1_01T14149	NRRL29169g_07150	hypothetical protein
FGSG_08082	-15.0163	2.79385e-97	C49	FGSG_08082	FGRAMPH1_01T09073	NRRL29169g_04589	gnat family n-
FGSG_09911	-14.9269	0		FGSG_09911	FGRAMPH1_01T06817	NRRL29169g_03442	hypothetical protein
FGSG_09522	-14.8985	0		FGSG_09522	FGRAMPH1_01T26885	NRRL29169g_13490	tyrosinase 2
FGSG_16608	-14.8135	0		FGSG_16608	FGRAMPH1_01T19539	NRRL29169g_09839	hypothetical protein
FGSG_13243	-14.6483	2.59512e-13		FGSG_13243	FGRAMPH1_01T25941	NRRL29169g_13020	hypothetical protein
FGSG_02949	-14.4551	6.36412e-146		FGSG_02949	FGRAMPH1_01T11687	NRRL29169g_05912	hypothetical protein
FGSG_07300	-14.4147	1.47686e-140		FGSG_07300	FGRAMPH1_01T24465	NRRL29169g_12299	unnamed protein product
FGSG_12488	-14.3129	1.81938e-125		FGSG_12488	FGRAMPH1_01T12313	NRRL29169g_06227	Retinol dehydrogenase 12
FGSG_06572	-14.0243	1.1016e-190		FGSG_06572	FGRAMPH1_01T22617	NRRL29169g_11376	minorextracell ular protease vpr
FGSG_02367	-13.9876	8.80608e-12		FGSG_02367	FGRAMPH1_01T05687	NRRL29169g_02869	trichodiene oxygenase cytochrome P450
FGSG_06444	-13.7877	1.27602e-16	C36	FGSG_06444	FGRAMPH1_01T22293	NRRL29169g_11214	longiborneol synthase
FGSG_17082	-13.7256	1.23515e-69		FGSG_17082	FGRAMPH1_01T09391	NRRL29169g_04744	unnamed protein product
FGSG_00054	-13.1642	3.97154e-158		FGSG_00054	FGRAMPH1_01T00169	NRRL29169g_00088	hypothetical protein
FGSG_04930	-13.1558	1.68659e-156		FGSG_04930	FGRAMPH1_01T16663	NRRL29169g_08392	alpha-mannosidase 1a
FGSG_03534	-13.0108	1.85839e-155	C23	FGSG_03534	FGRAMPH1_01T13105	NRRL29169g_06624	15-O-acetyl transferase
FGSG_01389	-13.0032	6.67787e-17		FGSG_01389	FGRAMPH1_01T03417	NRRL29169g_01727	aspartate amino transferase
FGSG_03539	-12.9814	8.31615e-189	C23	FGSG_03539	FGRAMPH1_01T13115	NRRL29169g_06629	AF359360_10 (TRI9)
FGSG_03537	-12.9682	2.49856e-177	C23	FGSG_03537	FGRAMPH1_01T13111	NRRL29169g_06627	trichodiene synthase (TRI5)
FGSG_16349	-12.9583	6.31825e-08		FGSG_16349	FGRAMPH1_01T11887	NRRL29169g_06012	unnamed protein product
FGSG_09093	-12.8387	2.8933e-68		FGSG_09093	FGRAMPH1_01T27945	NRRL29169g_14018	hypothetical protein
FGSG_16281_2	-12.8209	8.07448e-11
FGSG_15897	-12.7864	3.01675e-154		FGSG_15897	FGRAMPH1_01T04487	NRRL29169g_02264	sterol uptake control 2
FGSG_13235	-12.6757	1.11848e-12		FGSG_13235	FGRAMPH1_01T25847	NRRL29169g_12973	hypothetical protein
FGSG_04236	-12.589	6.76313e-33		FGSG_04236	FGRAMPH1_01T14809	NRRL29169g_07486	amidase
FGSG_16013	-12.5791	2.79938e-172		FGSG_16013	FGRAMPH1_01T06119	NRRL29169g_03088	manganese peroxidase 2
FGSG_11046	-12.5285	1.61728e-19		FGSG_11046	FGRAMPH1_01T21105	NRRL29169g_10630	hypothetical protein
FGSG_11412	-12.3001	1.12436e-108		FGSG_11412	FGRAMPH1_01T21999	NRRL29169g_11077	hypothetical protein
FGSG_10810	-12.2736	0		FGSG_10810	FGRAMPH1_01T20527	NRRL29169g_10340	hypothetical protein
FGSG_03016	-12.2267	4.53978e-24		FGSG_03016	FGRAMPH1_01T11855	NRRL29169g_05996	hydrolase or acyl transferase (alpha beta hydrolase super family)
FGSG_15451	-12.0475	5.92745e-202		FGSG_15451	FGRAMPH1_01T25845	NRRL29169g_12972	hypothetical protein
FGSG_16394	-11.9393	6.28051e-29		FGSG_16394	FGRAMPH1_01T11359	NRRL29169g_05750	unnamed protein product
FGSG_10989	-11.8946	1.55719e-120	C64	FGSG_10989	FGRAMPH1_01T20957	NRRL29169g_10556	short-chain dehydrogenase reductase
FGSG_09534	-11.5703	6.45523e-106		FGSG_09534	FGRAMPH1_01T26857	NRRL29169g_13476	hypothetical protein
FGSG_05724	-11.5599	5.89897e-13		FGSG_05724	FGRAMPH1_01T18609	NRRL29169g_09372	hypothetical protein
FGSG_01120	-11.3265	0		FGSG_01120	FGRAMPH1_01T02791	NRRL29169g_01411	related to verprolin
FGSG_05685	-11.2922	1.94529e-214		FGSG_05685	FGRAMPH1_01T18511	NRRL29169g_09322	hypothetical protein
FGSG_15990	-11.0934	3.7467e-63		FGSG_15990	FGRAMPH1_01T05805	NRRL29169g_02930	hypothetical protein
FGSG_11284	-11.0396	8.85012e-16		FGSG_11284	FGRAMPH1_01T21691	NRRL29169g_10923	hypothetical protein
FGSG_05876	-10.8092	4.30151e-21		FGSG_05876	FGRAMPH1_01T18975	NRRL29169g_09555	hypothetical protein
NRRL29169g_07654	-10.77	5.8712e-41			FGRAMPH1_01T15141	NRRL29169g_07654	Centromere V
FGSG_10617	-10.7356	3.36894e-205	C62	FGSG_10617	FGRAMPH1_01T08539	NRRL29169g_04318	hypothetical protein
FGSG_11900	-10.6805	1.08205e-71		FGSG_11900	FGRAMPH1_01T02755	NRRL29169g_01393	conidiation-specific expression
FGSG_07896	-10.5195	2.8771e-136		FGSG_07896	FGRAMPH1_01T25923	NRRL29169g_13011	trichothecene 3-O-acetyl transferase(TRI101)
FGSG_08084	-10.5146	8.05478e-45	C49	FGSG_08084	FGRAMPH1_01T09077	NRRL29169g_04591	major facilitator super family transporter
FGSG_09351	-10.3041	9.59841e-48		FGSG_09351	FGRAMPH1_01T27291	NRRL29169g_13693	pisatindemethylase cytochrome p450 monooxygenase
FGSG_09977	-10.2339	1.03949e-188		FGSG_09977	FGRAMPH1_01T06969	NRRL29169g_03519	hypothetical protein
FGSG_16793	-10.1976	3.9547e-51		FGSG_16793	FGRAMPH1_01T24223	NRRL29169g_12178	exo-alpha-sialidase neuraminidase
FGSG_07807	-10.0758	1.17914e-92		FGSG_07807	FGRAMPH1_01T25713	NRRL29169g_12914	22kdaglyco
FGSG_15022	-9.93047	7.97632e-29		FGSG_15022	FGRAMPH1_01T17397	NRRL29169g_08760	hypothetical protein
FGSG_07562	-9.90808	9.1837e-162		FGSG_07562	FGRAMPH1_01T25101	NRRL29169g_12610	related to hydroxylase
FGSG_02842	-9.84088	1.7311e-65		FGSG_02842	FGRAMPH1_01T11439	NRRL29169g_05790	unnamed protein product
FGSG_05084	-9.80451	1.70121e-73		FGSG_05084	FGRAMPH1_01T17059	NRRL29169g_08590	related to spherulin 1A precursor
FGSG_11049	-9.67786	5.04622e-10		FGSG_11049	FGRAMPH1_01T21111	NRRL29169g_10634	acetylxylan esterase 1 precursor
FGSG_02904	-9.67088	7.51381e-24		FGSG_02904	FGRAMPH1_01T11581	NRRL29169g_05861	hypothetical protein
FGSG_02273	-9.38833	1.9146e-175		FGSG_02273	FGRAMPH1_01T05485	NRRL29169g_02767	aldehyde dehydrogenase
FGSG_16217	-9.33928	3.87312e-87		FGSG_16217	FGRAMPH1_01T13547	NRRL29169g_06848	family 1
FGSG_03292	-9.33874	1.98467e-119		FGSG_03292	FGRAMPH1_01T12517	NRRL29169g_06330	transcription factor
FGSG_02917	-9.17971	1.77612e-09		FGSG_02917	FGRAMPH1_01T11613	NRRL29169g_05875	cell obiose dehydrogenase
FGSG_03532	-9.06972	1.68005e-146	C23	FGSG_03532	FGRAMPH1_01T13101	NRRL29169g_06622	trichothecene C-15 esterase (TRI8)
FGSG_15709	-9.05131	3.59022e-38		FGSG_15709	FGRAMPH1_01T00591	NRRL29169g_00300	unnamed protein product
FGSG_10957	-9.00331	4.42321e-43		FGSG_10957	FGRAMPH1_01T20889	NRRL29169g_10522	hypothetical protein
FGSG_03543	-8.93568	7.50368e-119	C23	FGSG_03543	FGRAMPH1_01T13123	NRRL29169g_06633	trichothecene biosynthesis gene(TRI14)
FGSG_13098	-8.69611	6.31654e-109		FGSG_13098	FGRAMPH1_01T24285	NRRL29169g_12209	transcription factor
FGSG_10994	-8.68306	4.29177e-150	C64	FGSG_10994	FGRAMPH1_01T20967	NRRL29169g_10561	A ChainStructure Of Ankyrin repeat
FGSG_04656	-8.68091	1.98804e-72		FGSG_04656	FGRAMPH1_01T15811	NRRL29169g_07989	beta-lactamase-like 1
FGSG_16923	-8.67836	4.73349e-07		FGSG_16923	FGRAMPH1_01T25943	NRRL29169g_13021	sarcosine oxidase
FGSG_02364	-8.62794	1.34771e-248		FGSG_02364	FGRAMPH1_01T05679	NRRL29169g_02865	short-chain dehydrogenase
FGSG_00071	-8.59296	2.40268e-148	C03	FGSG_00071	FGRAMPH1_01T00223	NRRL29169g_00116	cytochrome P450 monooxygenase (TRI1)
FGSG_17382	-8.578	1.63875e-142		FGSG_17382	FGRAMPH1_01T08317	NRRL29169g_04208	hypothetical protein
FGSG_06730	-8.4058	7.65843e-122		FGSG_06730	FGRAMPH1_01T23025	NRRL29169g_11580	tatp athway signal sequence
FGSG_02368	-8.39313	7.91889e-29		FGSG_02368	FGRAMPH1_01T05689	NRRL29169g_02870	hypothetical protein
FGSG_00453	-8.37693	1.73765e-32	C05	FGSG_00453	FGRAMPH1_01T01171	NRRL29169g_00591	hypothetical protein
FGSG_13962	-8.34239	8.89373e-28		FGSG_13962	FGRAMPH1_01T22005	NRRL29169g_11080	low-density lipo receptor-related 6
FGSG_01872	-8.30841	6.67058e-100		FGSG_01872	FGRAMPH1_01T04535	NRRL29169g_02288	malate dehydrogenase
FGSG_02822	-8.29784	6.24876e-106		FGSG_02822	FGRAMPH1_01T11393	NRRL29169g_05767	unnamed protein product
FGSG_11880	-8.19803	9.42295e-11		FGSG_11880	FGRAMPH1_01T02511	NRRL29169g_01268	hypothetical protein
FGSG_11474	-8.13379	1.33927e-156		FGSG_11474	FGRAMPH1_01T22155	NRRL29169g_11151	related to domain
FGSG_07892	-8.11866	6.54414e-225		FGSG_07892	FGRAMPH1_01T25915	NRRL29169g_13007	glycoside hydrolase family 12
FGSG_10991	-8.07125	4.19051e-80	C64	FGSG_10991	FGRAMPH1_01T20961	NRRL29169g_10558	cytochrome p450 family
FGSG_12868	-8.01437	3.06013e-19		FGSG_12868	FGRAMPH1_01T19537	NRRL29169g_09838	hypothetical protein
NRRL29169g_08120	-8.00429	1.54937e-31			FGRAMPH1_01T16089	NRRL29169g_08120	unnamed protein product
FGSG_03015	-7.97308	1.22442e-19		FGSG_03015	FGRAMPH1_01T11853	NRRL29169g_05995	transporter MCH2
FGSG_03113	-7.96982	1.1271e-40		FGSG_03113	FGRAMPH1_01T12093	NRRL29169g_06116	unnamed protein product
FGSG_02001	-7.95292	0		FGSG_02001	FGRAMPH1_01T04827	NRRL29169g_02438	phosphatidylserine decarboxylase
FGSG_05292	-7.93894	1.08215e-129		FGSG_05292	FGRAMPH1_01T17547	NRRL29169g_08834	mureintransglycosylase
FGSG_04251	-7.93424	1.79145e-145		FGSG_04251	FGRAMPH1_01T14843	NRRL29169g_07504	oxido reductase yusz
FGSG_03535	-7.93012	1.75789e-108	C23	FGSG_03535	FGRAMPH1_01T13107	NRRL29169g_06625	trichodiene oxygenase
FGSG_04932	-7.91718	8.27439e-92		FGSG_04932	FGRAMPH1_01T16667	NRRL29169g_08394	hypothetical protein
FGSG_05723	-7.8994	3.38567e-106		FGSG_05723	FGRAMPH1_01T18607	NRRL29169g_09371	metaltolerance 5
FGSG_02416	-7.86247	9.5902e-114		FGSG_02416	FGRAMPH1_01T05803	NRRL29169g_02929	hypothetical protein
FGSG_06119	-7.75579	1.24502e-231		FGSG_06119	FGRAMPH1_01T19525	NRRL29169g_09832	endo--beta-glucanase
FGSG_16251	-7.62025	9.57758e-121	C23	FGSG_16251	FGRAMPH1_01T13109	NRRL29169g_06626	regulatory
FGSG_08519	-7.58174	2.81478e-246		FGSG_08519	FGRAMPH1_01T10159	NRRL29169g_05133	15-hydroxyprostaglandin dehydrogenase
FGSG_07039	-7.48667	4.76129e-22		FGSG_07039	FGRAMPH1_01T23803	NRRL29169g_11968	hypothetical protein
FGSG_10496	-7.44865	1.41166e-226		FGSG_10496	FGRAMPH1_01T08247	NRRL29169g_04172	hypothetical protein
FGSG_02880	-7.42558	1.90612e-91		FGSG_02880	FGRAMPH1_01T11525	NRRL29169g_05833	sulfiteoxidase
FGSG_03504	-7.42087	1.12522e-21		FGSG_03504	FGRAMPH1_01T13041	NRRL29169g_06592	integral membrane
FGSG_10529	-7.40989	3.60809e-153		FGSG_10529	FGRAMPH1_01T08339	NRRL29169g_04220	mnn4-regulates themannosylphosphorylation
FGSG_11244	-7.39225	2.11227e-54		FGSG_11244	FGRAMPH1_01T21589	NRRL29169g_10872	hypothetical protein
NRRL29169g_08521	-7.39085	7.89952e-24			FGRAMPH1_01T16923	NRRL29169g_08521	unnamed protein product
FGSG_11308	-7.29459	7.77111e-33		FGSG_11308	FGRAMPH1_01T21745	NRRL29169g_10950	hypothetical protein
NRRL29169g_06777	-7.22801	1.02532e-28			FGRAMPH1_01T13405	NRRL29169g_06777	unnamed protein product
FGSG_04911	-7.19975	0		FGSG_04911	FGRAMPH1_01T16617	NRRL29169g_08370	endoplasmic oxidoreductin-1 precursor
FGSG_07891	-7.17219	2.21598e-221		FGSG_07891	FGRAMPH1_01T25913	NRRL29169g_13006	cell ulose synthase catalytic subunit
FGSG_10990	-7.16612	2.68233e-97	C64	FGSG_10990	FGRAMPH1_01T20959	NRRL29169g_10557	non-ribosomal peptide synthetase
NRRL29169g_04481	-7.14866	6.65781e-47			FGRAMPH1_01T08861	NRRL29169g_04481	integral membrane
FGSG_10081	-7.10499	3.44442e-35		FGSG_10081	FGRAMPH1_01T07235	NRRL29169g_03656	hardsurface induced 3
FGSG_03554	-6.88665	8.94721e-109		FGSG_03554	FGRAMPH1_01T13147	NRRL29169g_06646	hypothetical protein
FGSG_02911	-6.85749	6.40744e-98		FGSG_02911	FGRAMPH1_01T11599	NRRL29169g_05870	hypothetical protein
FGSG_09493	-6.81916	1.68996e-260		FGSG_09493	FGRAMPH1_01T26953	NRRL29169g_13524	hypothetical protein
FGSG_02281	-6.7765	7.14578e-87	C12	FGSG_02281	FGRAMPH1_01T05507	NRRL29169g_02778	malic acid transport
FGSG_12254	-6.66378	6.42651e-13		FGSG_12254	FGRAMPH1_01T15349	NRRL29169g_07762	hypothetical protein
FGSG_09570	-6.66161	1.60507e-175		FGSG_09570	FGRAMPH1_01T26769	NRRL29169g_13432	hypothetical protein
FGSG_13979	-6.64828	4.59884e-84		FGSG_13979	FGRAMPH1_01T21883	NRRL29169g_11019	riboflavin transporter mch5
FGSG_04600	-6.63999	1.25265e-52		FGSG_04600	FGRAMPH1_01T15673	NRRL29169g_07924	hypothetical protein
FGSG_10135	-6.63089	2.13149e-295		FGSG_10135	FGRAMPH1_01T07367	NRRL29169g_03723	beta--endoglucanase
NRRL29169g_10740	-6.62107	1.03765e-58			FGRAMPH1_01T21321	NRRL29169g_10740	zincdouble-stranded RNA bindingpartial
FGSG_01787	-6.59809	1.22749e-76	C08	FGSG_01787	FGRAMPH1_01T04339	NRRL29169g_02189	hypothetical protein
FGSG_16359	-6.56997	4.78501e-61		FGSG_16359	FGRAMPH1_01T11763	NRRL29169g_05950	1-phosphatidylinositol--bisphosphatephosphodi esterase partial
FGSG_16161	-6.52927	1.06136e-146		FGSG_16161	FGRAMPH1_01T14363	NRRL29169g_07257	alpha--mannosyl transferase cmt1
FGSG_07553	-6.52019	1.01862e-91		FGSG_07553	FGRAMPH1_01T25083	NRRL29169g_12601	hypothetical protein
FGSG_03108	-6.50892	5.959e-31		FGSG_03108	FGRAMPH1_01T12083	NRRL29169g_06111	hypothetical protein
FGSG_12738	-6.49808	9.03407e-19		FGSG_12738	FGRAMPH1_01T17889	NRRL29169g_09007	hypothetical protein
FGSG_03540	-6.47004	3.44127e-90	C23	FGSG_03540	FGRAMPH1_01T13117	NRRL29169g_06630	isotrichodermin C-15 hydroxylase
FGSG_16297	-6.4306	1.30948e-77		FGSG_16297	FGRAMPH1_01T12519	NRRL29169g_06331	oxido reductase yulF
FGSG_11552	-6.38174	5.04913e-27		FGSG_11552	FGRAMPH1_01T15967	NRRL29169g_08069	hypothetical protein
FGSG_16260	-6.33989	1.07515e-57		FGSG_16260	FGRAMPH1_01T12945	NRRL29169g_06544	monocarboxylate transporter 8
FGSG_05757	-6.33293	2.07223e-112		FGSG_05757	FGRAMPH1_01T18695	NRRL29169g_09415	probable rAsp f 9 allergen
FGSG_16057	-6.31975	3.39006e-32		FGSG_16057	FGRAMPH1_01T15965	NRRL29169g_08068	hypothetical protein
FGSG_15688	-6.27016	4.64658e-16		FGSG_15688	FGRAMPH1_01T00321	NRRL29169g_00166	unnamed protein product
FGSG_12281	-6.2654	3.32207e-17		FGSG_12281	FGRAMPH1_01T14885	NRRL29169g_07525	e3 ubiquitin-ligase ccnb1ip1
FGSG_03149	-6.24386	1.31147e-14		FGSG_03149	FGRAMPH1_01T12177	NRRL29169g_06159	GNAT family N-acetyl transferase
FGSG_04058	-6.2426	7.09931e-100		FGSG_04058	FGRAMPH1_01T14365	NRRL29169g_07258	unnamed protein product
FGSG_13615	-6.13352	8.60076e-122		FGSG_13615	FGRAMPH1_01T26613	NRRL29169g_13354	unnamed protein product
FGSG_02903	-6.12006	1.80844e-63		FGSG_02903	FGRAMPH1_01T11579	NRRL29169g_05860	antifungal defensin
FGSG_17460	-6.11241	5.62454e-18		FGSG_17460	FGRAMPH1_01T21431	NRRL29169g_10793	udp-transferase
NRRL29169g_05498	-6.11001	8.81489e-31			FGRAMPH1_01T10871	NRRL29169g_05498	unnamed protein product
FGSG_03964	-6.10744	3.01566e-57	C18	FGSG_03964	FGRAMPH1_01T14139	NRRL29169g_07145	polyketide synthase
FGSG_05928	-6.10525	1.1345e-123		FGSG_05928	FGRAMPH1_01T19097	NRRL29169g_09616	hypothetical protein
FGSG_10551	-6.09983	7.39542e-63		FGSG_10551	FGRAMPH1_01T08389	NRRL29169g_04245	KillerKp4 SMK-partial
FGSG_06381	-6.08682	2.34102e-08		FGSG_06381	FGRAMPH1_01T20171	NRRL29169g_10161	halo acid type ii
FGSG_03542	-6.07321	7.61516e-56	C23	FGSG_03542	FGRAMPH1_01T13121	NRRL29169g_06632	cytochrome P450 (TRI13)
FGSG_17576	-6.07133	7.60111e-54		FGSG_17576	FGRAMPH1_01T21695	NRRL29169g_10925	related to tol
FGSG_11106	-6.05474	0.000533169		FGSG_11106	FGRAMPH1_01T21233	NRRL29169g_10695	related to monophenol monooxygenase(tyrosinase)
FGSG_02893	-6.01607	2.37504e-213		FGSG_02893	FGRAMPH1_01T11555	NRRL29169g_05848	argininedeiminase type-3
FGSG_01767	-5.9904	1.90889e-51		FGSG_01767	FGRAMPH1_01T04293	NRRL29169g_02166	pisatindemethylase
FGSG_09067	-5.89778	4.83121e-08	C52	FGSG_09067	FGRAMPH1_01T28001	NRRL29169g_14046	HTH-typedna-binding domain-containingacetyl transferase ybfA
FGSG_09107	-5.87686	1.26152e-28		FGSG_09107	FGRAMPH1_01T27911	NRRL29169g_14001	related to ankyrin
FGSG_15885	-5.85871	6.39539e-14	C08	FGSG_15885	FGRAMPH1_01T04327	NRRL29169g_02183	choline dehydrogenase
FGSG_01484	-5.78631	1.32556e-22		FGSG_01484	FGRAMPH1_01T03643	NRRL29169g_01840	sugar transporter family
FGSG_03904	-5.74294	4.15591e-09		FGSG_03904	FGRAMPH1_01T13999	NRRL29169g_07075	probable beta-galactosidase
FGSG_01773	-5.72786	9.11208e-07		FGSG_01773	FGRAMPH1_01T04309	NRRL29169g_02174	2`-hydroxyisoflavone reductase
FGSG_04458	-5.71677	2.69331e-79		FGSG_04458	FGRAMPH1_01T15339	NRRL29169g_07757	nitricoxide dioxygenase
FGSG_04695	-5.71252	5.96478e-16	C31	FGSG_04695	FGRAMPH1_01T16087	NRRL29169g_08119	hypothetical protein
FGSG_10098	-5.70529	8.58472e-56	C58	FGSG_10098	FGRAMPH1_01T07279	NRRL29169g_03679	benomylmethotrexate resistance
FGSG_11310	-5.65601	5.57566e-124		FGSG_11310	FGRAMPH1_01T21749	NRRL29169g_10952	vegetative incompatibility het-e-1
FGSG_17120	-5.65268	8.42971e-56		FGSG_17120	FGRAMPH1_01T08873	NRRL29169g_04487	unnamed protein product
NRRL29169g_13831	-5.6379	8.65091e-20			FGRAMPH1_01T27567	NRRL29169g_13831	unnamed protein product
FGSG_03541	-5.60662	1.44486e-70	C23	FGSG_03541	FGRAMPH1_01T13119	NRRL29169g_06631	trichothecene efflux pump
FGSG_10356	-5.59092	8.85075e-181		FGSG_10356	FGRAMPH1_01T07903	NRRL29169g_03995	hypothetical protein
FGSG_16273	-5.56082	8.50255e-218		FGSG_16273	FGRAMPH1_01T12837	NRRL29169g_06490	chitin synthase 1
FGSG_07625	-5.51271	7.47854e-11		FGSG_07625	FGRAMPH1_01T25243	NRRL29169g_12681	alpha-L-arabinofuranosidase precursor
FGSG_12174	-5.4884	3.47725e-43		FGSG_12174	FGRAMPH1_01T06325	NRRL29169g_03195	hypothetical protein
FGSG_16964	-5.48584	6.39601e-79		FGSG_16964	FGRAMPH1_01T10917	NRRL29169g_05521	unnamed protein product
FGSG_13350	-5.45986	6.25501e-131		FGSG_13350	FGRAMPH1_01T10169	NRRL29169g_05138	hypothetical protein
FGSG_03759	-5.44524	7.1527e-13		FGSG_03759	FGRAMPH1_01T13643	NRRL29169g_06896	Protoporphyrin uptake 1
FGSG_10443	-5.43363	2.16855e-16		FGSG_10443	FGRAMPH1_01T08117	NRRL29169g_04106	hypothetical protein
FGSG_05407	-5.42702	0		FGSG_05407	FGRAMPH1_01T17837	NRRL29169g_08981	hypothetical protein
FGSG_08580	-5.41895	2.88218e-10		FGSG_08580	FGRAMPH1_01T10307	NRRL29169g_05208	hypothetical protein
FGSG_02464	-5.39309	4.47186e-59		FGSG_02464	FGRAMPH1_01T05911	NRRL29169g_02983	hypothetical protein
FGSG_10647	-5.39294	1.39271e-222		FGSG_10647	FGRAMPH1_01T08615	NRRL29169g_04359	SAM-dependent methyl transferase
FGSG_03422	-5.37613	2.5433e-61		FGSG_03422	FGRAMPH1_01T12849	NRRL29169g_06496	phenolic acid decarboxylase padc
FGSG_07925	-5.36836	4.29617e-99		FGSG_07925	FGRAMPH1_01T25995	NRRL29169g_13047	hypothetical protein
FGSG_09596	-5.33381	1.20481e-30	C57	FGSG_09596	FGRAMPH1_01T26713	NRRL29169g_13404	hypothetical protein
FGSG_03630	-5.32322	5.09301e-123		FGSG_03630	FGRAMPH1_01T13333	NRRL29169g_06741	hypothetical protein
FGSG_11543	-5.32054	1.34195e-67		FGSG_11543	FGRAMPH1_01T15985	NRRL29169g_08078	related to tol
FGSG_10995	-5.31702	2.0371e-95	C64	FGSG_10995	FGRAMPH1_01T20969	NRRL29169g_10562	hypothetical protein
FGSG_10993	-5.31395	4.20454e-63	C64	FGSG_10993	FGRAMPH1_01T20965	NRRL29169g_10560	2-isopropylmalate synthase
FGSG_11285	-5.24688	9.33756e-124		FGSG_11285	FGRAMPH1_01T21693	NRRL29169g_10924	hypothetical protein
FGSG_07710	-5.23316	4.30059e-62		FGSG_07710	FGRAMPH1_01T25447	NRRL29169g_12783	hypothetical protein
FGSG_04500	-5.22645	4.68296e-74		FGSG_04500	FGRAMPH1_01T15453	NRRL29169g_07816	hypothetical protein
FGSG_17179	-5.21591	4.32385e-84		FGSG_17179	FGRAMPH1_01T27637	NRRL29169g_13866	laccase precursor
FGSG_07354	-5.21414	2.37971e-15		FGSG_07354	FGRAMPH1_01T24613	NRRL29169g_12373	hypothetical protein
FGSG_17069	-5.18583	1.37438e-81		FGSG_17069	FGRAMPH1_01T09497	NRRL29169g_04797	unnamed protein product
FGSG_10665	-5.13843	2.13921e-65		FGSG_10665	FGRAMPH1_01T08655	NRRL29169g_04377	hypothetical protein
FGSG_05294	-5.13395	8.15674e-53		FGSG_05294	FGRAMPH1_01T17553	NRRL29169g_08837	hypothetical protein
FGSG_00032	-5.10297	2.07316e-23		FGSG_00032	FGRAMPH1_01T00117	NRRL29169g_00061	AB hydrolase super family
FGSG_09462	-5.10235	2.62038e-154		FGSG_09462	FGRAMPH1_01T27027	NRRL29169g_13561	chy zinc finger
FGSG_10383	-5.08902	2.37715e-157		FGSG_10383	FGRAMPH1_01T07967	NRRL29169g_04028	hypothetical protein
FGSG_04793	-5.05425	8.44382e-08		FGSG_04793	FGRAMPH1_01T16327	NRRL29169g_08233	4,4-diapophytoene desaturase
FGSG_07972	-5.04247	7.49204e-34		FGSG_07972	FGRAMPH1_01T08793	NRRL29169g_04444	hypothetical protein
FGSG_11042	-5.04173	2.51339e-12		FGSG_11042	FGRAMPH1_01T21097	NRRL29169g_10626	epoxide hydrolase
FGSG_02418	-5.0326	2.045e-28		FGSG_02418	FGRAMPH1_01T05807	NRRL29169g_02931	shortchain dehydrogenase reductase family
FGSG_02023	-5.02379	1.00046e-32		FGSG_02023	FGRAMPH1_01T04887	NRRL29169g_02469	hypothetical protein
FGSG_10675	-5.00705	1.80326e-20		FGSG_10675	FGRAMPH1_01T08675	NRRL29169g_04389	six-bladed beta-propeller
FGSG_15648	-4.99795	1.65855e-115		FGSG_15648	FGRAMPH1_01T21885	NRRL29169g_11020	hypothetical protein
FGSG_09113	-4.98621	3.228e-06		FGSG_09113	FGRAMPH1_01T27895	NRRL29169g_13993	hypothetical protein
FGSG_07081	-4.94212	2.58655e-24		FGSG_07081	FGRAMPH1_01T23915	NRRL29169g_12024	hypothetical protein
FGSG_17118	-4.89594	9.13089e-53	C51	FGSG_17118	FGRAMPH1_01T08891	NRRL29169g_04496	hypothetical protein
FGSG_09836	-4.89351	2.47552e-47		FGSG_09836	FGRAMPH1_01T26165	NRRL29169g_13132	hypothetical protein
FGSG_03457	-4.8544	6.12494e-30		FGSG_03457	FGRAMPH1_01T12927	NRRL29169g_06535	cutinase precursor
FGSG_10974	-4.83229	2.67089e-104		FGSG_10974	FGRAMPH1_01T20923	NRRL29169g_10539	hypothetical protein
FGSG_08795	-4.82232	4.32662e-10	C44	FGSG_08795	FGRAMPH1_01T10841	NRRL29169g_05483	polyketide synthase
FGSG_08309	-4.81492	9.42912e-53		FGSG_08309	FGRAMPH1_01T09623	NRRL29169g_04860	hypothetical protein
FGSG_15682	-4.80888	7.96136e-49		FGSG_15682	FGRAMPH1_01T00183	NRRL29169g_00095	3-hydroxybenzoate 6-hydroxylase 1
FGSG_16148	-4.80461	4.74045e-21		FGSG_16148	FGRAMPH1_01T14481	NRRL29169g_07319	carboxypeptidase S1
FGSG_04209	-4.79896	6.09262e-33		FGSG_04209	FGRAMPH1_01T14741	NRRL29169g_07452	transcriptional regulator
FGSG_04528	-4.7694	8.02107e-60		FGSG_04528	FGRAMPH1_01T15519	NRRL29169g_07847	hypothetical protein
FGSG_00973	-4.75833	1.55558e-75		FGSG_00973	FGRAMPH1_01T02441	NRRL29169g_01231	hypothetical protein FLAG1_00494
FGSG_00576	-4.7392	5.45764e-49		FGSG_00576	FGRAMPH1_01T01467	NRRL29169g_00739	superoxide dismutase
FGSG_02018	-4.68849	3.90422e-119		FGSG_02018	FGRAMPH1_01T04875	NRRL29169g_02463	hypothetical protein
FGSG_16056	-4.68695	3.46462e-67		FGSG_16056	FGRAMPH1_01T15969	NRRL29169g_08070	unnamed protein product
FGSG_08679	-4.68502	2.96986e-50		FGSG_08679	FGRAMPH1_01T10553	NRRL29169g_05335	hypothetical protein FPSE_11703
FGSG_02678	-4.65029	6.01365e-23		FGSG_02678	FGRAMPH1_01T06417	NRRL29169g_03241	1-aminocyclopropane-1-carboxylatedeaminase
FGSG_10816	-4.64082	2.25179e-09		FGSG_10816	FGRAMPH1_01T20545	NRRL29169g_10349	mip family channel
FGSG_17628	-4.6391	2.43643e-117		FGSG_17628	FGRAMPH1_01T16141	NRRL29169g_08141	hypothetical protein
FGSG_13552	-4.63651	1.94988e-131		FGSG_13552	FGRAMPH1_01T27395	NRRL29169g_13745	NAD-dependent histone silentinformation regulator Sir2
FGSG_16955	-4.62732	3.61435e-15		FGSG_16955	FGRAMPH1_01T10993	NRRL29169g_05562	cryptochrome DASH
FGSG_03725	-4.62549	4.61749e-58		FGSG_03725	FGRAMPH1_01T13555	NRRL29169g_06852	major facilitator super family transporter
FGSG_06236	-4.6076	1.73103e-33		FGSG_06236	FGRAMPH1_01T19829	NRRL29169g_09988	hypothetical protein
FGSG_04645	-4.60563	2.45362e-16		FGSG_04645	FGRAMPH1_01T15785	NRRL29169g_07976	unnamed protein product
FGSG_16862	-4.58904	2.34559e-184		FGSG_16862	FGRAMPH1_01T25237	NRRL29169g_12678	vegetative incompatibility het-e-1
FGSG_06038	-4.58655	4.46709e-31		FGSG_06038	FGRAMPH1_01T19341	NRRL29169g_09739	hypothetical protein
FGSG_05828	-4.57896	2.16176e-08		FGSG_05828	FGRAMPH1_01T18853	NRRL29169g_09494	kelch repeat-containing
FGSG_04917	-4.5751	2.27247e-131		FGSG_04917	FGRAMPH1_01T16633	NRRL29169g_08378	hypothetical protein
FGSG_03083	-4.57257	1.99737e-62		FGSG_03083	FGRAMPH1_01T12019	NRRL29169g_06079	mfsmonosaccharide
FGSG_16437	-4.57245	7.00581e-16		FGSG_16437	FGRAMPH1_01T16517	NRRL29169g_08320	integral membrane
FGSG_07411	-4.57085	4.25392e-56		FGSG_07411	FGRAMPH1_01T24757	NRRL29169g_12440	related to malic acid transport
FGSG_03661	-4.56933	9.60332e-21		FGSG_03661	FGRAMPH1_01T13407	NRRL29169g_06778	uracil phosphoribosyl transferase
FGSG_17670	-4.54683	3.96311e-56		FGSG_17670	FGRAMPH1_01T17989	NRRL29169g_09057	vacuolar atp synthase subunit c
FGSG_00342	-4.54616	3.41242e-39		FGSG_00342	FGRAMPH1_01T00909	NRRL29169g_00459	transcription factor
FGSG_02521	-4.53296	3.35216e-83		FGSG_02521	FGRAMPH1_01T06049	NRRL29169g_03053	hypothetical protein
FGSG_09722	-4.49889	7.77201e-95		FGSG_09722	FGRAMPH1_01T26431	NRRL29169g_13264	isopentenyl-diphosphateDelta-isomerase
FGSG_03533	-4.47981	1.67272e-48	C23	FGSG_03533	FGRAMPH1_01T13103	NRRL29169g_06623	3-acetyltrichothecene4-O-acetyl transferase
FGSG_08456	-4.46445	3.77359e-07		FGSG_08456	FGRAMPH1_01T10003	NRRL29169g_05054	vividpas vvd
FGSG_04824	-4.45455	2.89013e-75		FGSG_04824	FGRAMPH1_01T16399	NRRL29169g_08260	hypothetical protein
NRRL29169g_03964	-4.45402	7.87971e-12			FGRAMPH1_01T07843	NRRL29169g_03964	hypothetical protein
FGSG_17052	-4.44294	1.36056e-82		FGSG_17052	FGRAMPH1_01T09753	NRRL29169g_04928	gnat family acetyl transferase
FGSG_05471	-4.43377	7.15467e-137		FGSG_05471	FGRAMPH1_01T17991	NRRL29169g_09058	aspartic-type endopeptidase opsb
FGSG_15891	-4.43319	6.79983e-10		FGSG_15891	FGRAMPH1_01T04411	NRRL29169g_02225	trans-aconitate 3-methyl transferase
FGSG_16868	-4.42505	1.9455e-34		FGSG_16868	FGRAMPH1_01T25285	NRRL29169g_12702	spbc2prophage-derivedaminoglycosiden(3)-acetyl transferase yokd
FGSG_00492	-4.4178	4.72403e-168		FGSG_00492	FGRAMPH1_01T01259	NRRL29169g_00635	hypothetical protein
FGSG_17247	-4.40792	9.60646e-140		FGSG_17247	FGRAMPH1_01T26639	NRRL29169g_13367	probable blue-light-inducible Bli-3
NRRL29169g_08227	-4.39481	1.99598e-95			FGRAMPH1_01T16315	NRRL29169g_08227	unnamed protein product
FGSG_11944	-4.38953	2.81873e-57		FGSG_11944	FGRAMPH1_01T03461	NRRL29169g_01749	hypothetical protein FPSE_08548
FGSG_06145	-4.38556	6.37022e-37		FGSG_06145	FGRAMPH1_01T19597	NRRL29169g_09868	hypothetical protein
FGSG_00603	-4.38434	1.81048e-236		FGSG_00603	FGRAMPH1_01T01531	NRRL29169g_00771	hypothetical protein
FGSG_16055	-4.37958	1.58621e-24		FGSG_16055	FGRAMPH1_01T15973	NRRL29169g_08072	related to short-chain alcohol dehydrogenase
FGSG_03629	-4.37418	7.56264e-130		FGSG_03629	FGRAMPH1_01T13331	NRRL29169g_06740	alpha-glucuronidase precursor
FGSG_07795	-4.36213	5.17775e-72	C42	FGSG_07795	FGRAMPH1_01T25685	NRRL29169g_12900	hypothetical protein
FGSG_12607	-4.34101	1.59684e-95		FGSG_12607	FGRAMPH1_01T16261	NRRL29169g_08201	hypothetical protein
FGSG_01764	-4.33814	1.18477e-12		FGSG_01764	FGRAMPH1_01T04287	NRRL29169g_02163	related to hydrophobin
FGSG_02906	-4.33237	2.81799e-183		FGSG_02906	FGRAMPH1_01T11587	NRRL29169g_05864	isoflavone reductase
FGSG_03344	-4.32951	3.67506e-71	C26	FGSG_03344	FGRAMPH1_01T12657	NRRL29169g_06400	hypothetical protein
FGSG_17424	-4.29081	1.5099e-18		FGSG_17424	FGRAMPH1_01T08633	NRRL29169g_04368	unnamed protein product
FGSG_01695	-4.28808	1.95331e-57		FGSG_01695	FGRAMPH1_01T04123	NRRL29169g_02081	unnamed protein product
FGSG_04463	-4.28453	6.22925e-69		FGSG_04463	FGRAMPH1_01T15363	NRRL29169g_07770	serine threonine kinase
FGSG_03448	-4.27884	8.7891e-53		FGSG_03448	FGRAMPH1_01T12911	NRRL29169g_06527	altered inheritance rate ofmitochondria 38 like
NRRL29169g_07803	-4.27375	1.3111e-14			FGRAMPH1_01T15427	NRRL29169g_07803	unnamed protein product
FGSG_08214	-4.26623	1.4562e-49		FGSG_08214	FGRAMPH1_01T09387	NRRL29169g_04743	hypothetical protein
FGSG_00517	-4.25959	3.01503e-15		FGSG_00517	FGRAMPH1_01T01319	NRRL29169g_00665	hypothetical protein
FGSG_16130	-4.24632	3.50179e-14		FGSG_16130	FGRAMPH1_01T14887	NRRL29169g_07526	e3 ubiquitin-ligase ccnb1ip1
FGSG_09494	-4.24055	2.69742e-63		FGSG_09494	FGRAMPH1_01T26951	NRRL29169g_13523	d-arabinitol 2-dehydrogenase
FGSG_13421	-4.23087	9.62056e-55		FGSG_13421	FGRAMPH1_01T09379	NRRL29169g_04739	beta-1 ,4-mannosyl-glyco4-beta-N-acetylglucosaminyl transferase
FGSG_13592	-4.21888	1.43102e-05		FGSG_13592	FGRAMPH1_01T27025	NRRL29169g_13560	hypothetical protein
FGSG_06192	-4.21693	6.40699e-12		FGSG_06192	FGRAMPH1_01T19719	NRRL29169g_09931	hypothetical protein
FGSG_04871	-4.20674	4.69483e-18		FGSG_04871	FGRAMPH1_01T16531	NRRL29169g_08326	hypothetical protein
FGSG_08123	-4.1994	2.6896e-85		FGSG_08123	FGRAMPH1_01T09163	NRRL29169g_04633
FGSG_02882	-4.19747	3.74373e-11		FGSG_02882	FGRAMPH1_01T11529	NRRL29169g_05835	iron-dependent peroxidase
FGSG_05440	-4.19362	4.59643e-33		FGSG_05440	FGRAMPH1_01T17919	NRRL29169g_09022	hypothetical protein
FGSG_02627	-4.19275	1.35131e-30		FGSG_02627	FGRAMPH1_01T06301	NRRL29169g_03182	unnamed protein product
FGSG_05472	-4.18586	1.58327e-33		FGSG_05472	FGRAMPH1_01T17993	NRRL29169g_09059	aspartic-type endopeptidase opsb
FGSG_05811	-4.15266	2.01136e-28		FGSG_05811	FGRAMPH1_01T18813	NRRL29169g_09474	n-acylsphingosine amido hydrolase
FGSG_05458	-4.14734	9.47452e-87		FGSG_05458	FGRAMPH1_01T17957	NRRL29169g_09041	hypothetical protein
FGSG_01780	-4.1416	2.31579e-28		FGSG_01780	FGRAMPH1_01T04325	NRRL29169g_02182	hypothetical protein
FGSG_04902	-4.13085	5.09743e-174		FGSG_04902	FGRAMPH1_01T16599	NRRL29169g_08361	5-oxoprolinase (atp-hydrolysing)
FGSG_15034	-4.12644	4.39732e-26		FGSG_15034	FGRAMPH1_01T09381	NRRL29169g_04740	unnamed protein product
FGSG_03706	-4.11251	6.71639e-10		FGSG_03706	FGRAMPH1_01T13511	NRRL29169g_06830	hypothetical protein
FGSG_11059	-4.08912	1.00958e-31		FGSG_11059	FGRAMPH1_01T21133	NRRL29169g_10645	hypothetical protein
FGSG_04773	-4.07732	1.75124e-11		FGSG_04773	FGRAMPH1_01T16285	NRRL29169g_08212	mureintransglycosylase
FGSG_13465	-4.07686	3.65622e-07		FGSG_13465	FGRAMPH1_01T08843	NRRL29169g_04472	C6 transcription factor
FGSG_03079	-4.06493	3.26607e-132		FGSG_03079	FGRAMPH1_01T12007	NRRL29169g_06073	hypothetical protein
FGSG_03058	-4.05824	1.21329e-90		FGSG_03058	FGRAMPH1_01T11953	NRRL29169g_06045	unnamed protein product
FGSG_09677	-4.03532	1.57477e-30		FGSG_09677	FGRAMPH1_01T26533	NRRL29169g_13315	-like family domain-containing 1
FGSG_09820	-4.03503	2.84585e-15		FGSG_09820	FGRAMPH1_01T26201	NRRL29169g_13150	cysteinedioxygenase
FGSG_05045	-4.02967	1.59961e-56		FGSG_05045	FGRAMPH1_01T16957	NRRL29169g_08538	Pheromone-regulated membrane 10
FGSG_12659	-4.0247	1.38127e-18		FGSG_12659	FGRAMPH1_01T16787	NRRL29169g_08454	hypothetical protein
FGSG_02489	-4.00872	4.50408e-16		FGSG_02489	FGRAMPH1_01T05971	NRRL29169g_03014	related to LDB19
FGSG_08788	-3.98016	4.2517e-121		FGSG_08788	FGRAMPH1_01T10819	NRRL29169g_05472	cell wall
FGSG_07130	-3.97135	5.88545e-42		FGSG_07130	FGRAMPH1_01T24033	NRRL29169g_12083	hypothetical protein
FGSG_11610	-3.93007	2.90069e-73		FGSG_11610	FGRAMPH1_01T11271	NRRL29169g_05705	unnamed protein product
FGSG_16276	-3.92875	1.00208e-162		FGSG_16276	FGRAMPH1_01T12803	NRRL29169g_06473	aat family amino acid transporter
FGSG_03595	-3.92462	1.43465e-53		FGSG_03595	FGRAMPH1_01T13243	NRRL29169g_06696	ADP-ribosylation factor
FGSG_11875	-3.92392	4.98102e-51		FGSG_11875	FGRAMPH1_01T02481	NRRL29169g_01253	hypothetical protein
FGSG_15749	-3.91178	1.75219e-33		FGSG_15749	FGRAMPH1_01T01349	NRRL29169g_00680	unnamed protein product
FGSG_03195	-3.89889	1.76938e-41		FGSG_03195	FGRAMPH1_01T12285	NRRL29169g_06213	hypothetical protein
FGSG_13521	-3.89606	6.65464e-67		FGSG_13521	FGRAMPH1_01T27801	NRRL29169g_13948	hypothetical protein
FGSG_05144	-3.88358	5.81066e-49		FGSG_05144	FGRAMPH1_01T17205	NRRL29169g_08663	PPPDEpeptidase domain-containing 2
FGSG_11033	-3.87548	5.31e-26		FGSG_11033	FGRAMPH1_01T21071	NRRL29169g_10613	hypothetical protein
FGSG_12306	-3.87486	6.83289e-109		FGSG_12306	FGRAMPH1_01T14483	NRRL29169g_07320	hypothetical protein
FGSG_13963	-3.86815	5.8963e-14		FGSG_13963	FGRAMPH1_01T22003	NRRL29169g_11079	3-hydroxybutyryl-dehydrogenase
FGSG_07478	-3.85998	9.17837e-45		FGSG_07478	FGRAMPH1_01T24909	NRRL29169g_12516	heterogeneous nuclear ribonucleo g
FGSG_15409	-3.83698	5.0419e-42		FGSG_15409	FGRAMPH1_01T23875	NRRL29169g_12004	hypothetical protein
FGSG_07488	-3.82358	1.474e-65		FGSG_07488	FGRAMPH1_01T24933	NRRL29169g_12528	hypothetical protein
FGSG_16514	-3.82099	4.37036e-124		FGSG_16514	FGRAMPH1_01T18409	NRRL29169g_09271	tad2-trna-specific adenosinedeaminase 2
FGSG_12110	-3.80956	4.28225e-64		FGSG_12110	FGRAMPH1_01T05457	NRRL29169g_02753	hypothetical protein
FGSG_04611	-3.80909	8.59342e-154		FGSG_04611	FGRAMPH1_01T15701	NRRL29169g_07938	hypothetical protein FOVG_11384
FGSG_17705	-3.80781	3.19757e-76		FGSG_17705	FGRAMPH1_01T25435	NRRL29169g_12777	heterokaryon incompatibility
FGSG_02120	-3.78592	5.97748e-14	C09	FGSG_02120	FGRAMPH1_01T05107	NRRL29169g_02580	hypothetical protein
FGSG_09623	-3.78457	1.27413e-59		FGSG_09623	FGRAMPH1_01T26647	NRRL29169g_13371	extracell ular serine-rich
FGSG_04863	-3.77605	2.38756e-24		FGSG_04863	FGRAMPH1_01T16513	NRRL29169g_08318	glutathione s-transferase
FGSG_16407	-3.77541	5.94402e-15		FGSG_16407	FGRAMPH1_01T16199	NRRL29169g_08170	Transforming growthfactor-beta-induced ig-h3
FGSG_12142	-3.77108	4.03441e-58		FGSG_12142	FGRAMPH1_01T05915	NRRL29169g_02985	tripeptidyl-peptidase sed2
FGSG_00952	-3.76087	8.9852e-31		FGSG_00952	FGRAMPH1_01T02399	NRRL29169g_01210	chitinase 1
FGSG_11554	-3.75963	2.23089e-49		FGSG_11554	FGRAMPH1_01T15963	NRRL29169g_08067	related to monooxigenase
FGSG_09122	-3.74189	4.84772e-43		FGSG_09122	FGRAMPH1_01T27875	NRRL29169g_13984	para-nitrobenzyl esterase
FGSG_09066	-3.74011	4.20997e-29	C52	FGSG_09066	FGRAMPH1_01T28003	NRRL29169g_14047	hydrophobin 3 precursor
FGSG_10992	-3.73886	1.06573e-84	C64	FGSG_10992	FGRAMPH1_01T20963	NRRL29169g_10559	glucose1-dehydrogenase
FGSG_03033	-3.72283	2.87085e-73		FGSG_03033	FGRAMPH1_01T11897	NRRL29169g_06017	msf membrane transporter
FGSG_03489	-3.71974	6.08097e-44	C24	FGSG_03489	FGRAMPH1_01T13001	NRRL29169g_06572	hypothetical protein
FGSG_16755	-3.7179	2.76444e-46		FGSG_16755	FGRAMPH1_01T23683	NRRL29169g_11908	unnamed protein product
FGSG_08207	-3.71649	3.83883e-11	C47	FGSG_08207	FGRAMPH1_01T09369	NRRL29169g_04734	cytochrome p450
FGSG_15852	-3.71305	7.73808e-100		FGSG_15852	FGRAMPH1_01T03615	NRRL29169g_01826	glycerophosphocholinephosphodi esterase
FGSG_17364	-3.68869	8.59424e-20		FGSG_17364	FGRAMPH1_01T08133	NRRL29169g_04114	unnamed protein product
FGSG_16095	-3.68448	2.02328e-25		FGSG_16095	FGRAMPH1_01T15581	NRRL29169g_07877	unnamed protein product
FGSG_12600	-3.68276	4.96214e-101		FGSG_12600	FGRAMPH1_01T16197	NRRL29169g_08169	hypothetical protein
FGSG_05660	-3.67239	3.07591e-08		FGSG_05660	FGRAMPH1_01T18445	NRRL29169g_09289	dynamin family
FGSG_01648	-3.67112	7.97528e-158		FGSG_01648	FGRAMPH1_01T04021	NRRL29169g_02030	fad dependent oxido reductase
FGSG_03473	-3.65489	4.88139e-41		FGSG_03473	FGRAMPH1_01T12969	NRRL29169g_06556	unnamed protein product
FGSG_17129	-3.65149	8.37737e-15		FGSG_17129	FGRAMPH1_01T08809	NRRL29169g_04452	dna binding regulatory
FGSG_16362	-3.64408	1.5859e-30		FGSG_16362	FGRAMPH1_01T11725	NRRL29169g_05931	mfs-multidrug-resistance transporter
FGSG_10888	-3.64346	2.09656e-89		FGSG_10888	FGRAMPH1_01T20719	NRRL29169g_10436	related to DUF895 domain membrane
FGSG_11991	-3.6423	2.47565e-77		FGSG_11991	FGRAMPH1_01T04131	NRRL29169g_02085	ubiquitin metallo protease fusion
FGSG_07592	-3.63944	8.76448e-13	C40	FGSG_07592	FGRAMPH1_01T25167	NRRL29169g_12643	gnat family acetyl transferase
FGSG_16420	-3.63424	5.52486e-16		FGSG_16420	FGRAMPH1_01T16391	NRRL29169g_08256	ankyrin repeat-containing
FGSG_01765	-3.61681	6.40013e-106		FGSG_01765	FGRAMPH1_01T04289	NRRL29169g_02164	microsomal epoxide hydrolase
NRRL29169g_08231	-3.61361	2.91526e-09			FGRAMPH1_01T16323	NRRL29169g_08231	unnamed protein product
FGSG_00163	-3.60976	2.04126e-27		FGSG_00163	FGRAMPH1_01T00447	NRRL29169g_00228	ubiquitin family
FGSG_00247	-3.60538	2.33926e-19		FGSG_00247	FGRAMPH1_01T00669	NRRL29169g_00339	hypothetical protein
FGSG_13359	-3.60011	4.34302e-15		FGSG_13359	FGRAMPH1_01T10033	NRRL29169g_05070	hypothetical protein
FGSG_17620	-3.58941	4.40679e-14		FGSG_17620	FGRAMPH1_01T14455	NRRL29169g_07306	unnamed protein product
FGSG_13476	-3.57157	2.56519e-06		FGSG_13476	FGRAMPH1_01T28285	NRRL29169g_14183	hypothetical protein
FGSG_02755	-3.57091	1.63305e-18		FGSG_02755	FGRAMPH1_01T06615	NRRL29169g_03340	Autophagy-related 3
FGSG_04117	-3.56008	1.12907e-104		FGSG_04117	FGRAMPH1_01T14529	NRRL29169g_07343	NAD-specific glutamate dehydrogenase
FGSG_12898	-3.56007	1.13515e-41		FGSG_12898	FGRAMPH1_01T19881	NRRL29169g_10016	hypothetical protein
FGSG_02020	-3.54966	2.12652e-14		FGSG_02020	FGRAMPH1_01T04879	NRRL29169g_02465	hypothetical protein
FGSG_13493	-3.54701	2.72605e-37		FGSG_13493	FGRAMPH1_01T28183	NRRL29169g_14136	hypothetical protein
FGSG_04575	-3.53935	1.47581e-64		FGSG_04575	FGRAMPH1_01T15617	NRRL29169g_07895	hypothetical protein
FGSG_09639	-3.53921	9.92729e-61		FGSG_09639	FGRAMPH1_01T26615	NRRL29169g_13355	pyridoxamine 5'-phosphate oxidase
FGSG_02262	-3.5388	6.16984e-78		FGSG_02262	FGRAMPH1_01T05459	NRRL29169g_02754	glycoside hydrolase family 16
FGSG_08816	-3.52754	9.5652e-54		FGSG_08816	FGRAMPH1_01T10897	NRRL29169g_05511	xanthoxin dehydrogenase
FGSG_11413	-3.52282	1.57193e-12		FGSG_11413	FGRAMPH1_01T22001	NRRL29169g_11078	related to acyl-transferasescarnitine dehydratase
FGSG_10434	-3.5156	2.2273e-17		FGSG_10434	FGRAMPH1_01T08097	NRRL29169g_04096	hypothetical protein
FGSG_13573	-3.51427	7.30677e-22		FGSG_13573	FGRAMPH1_01T27157	NRRL29169g_13626	hypothetical protein
FGSG_07443	-3.48215	4.07002e-57		FGSG_07443	FGRAMPH1_01T24833	NRRL29169g_12478	actinlateral binding
FGSG_10513	-3.48089	9.27009e-54		FGSG_10513	FGRAMPH1_01T08295	NRRL29169g_04196	LITAF-like zinc finger domain-containing
FGSG_16825	-3.47731	2.72593e-37		FGSG_16825	FGRAMPH1_01T24685	NRRL29169g_12404	Brefeldin A resistance
FGSG_11550	-3.47275	1.57049e-26		FGSG_11550	FGRAMPH1_01T15971	NRRL29169g_08071	sterigmatocystin biosynthesis monooxygenase stcW
FGSG_01230	-3.4661	2.53405e-52		FGSG_01230	FGRAMPH1_01T03045	NRRL29169g_01539	phosphate carrier protein 2
FGSG_04499	-3.46363	4.2407e-157		FGSG_04499	FGRAMPH1_01T15451	NRRL29169g_07815	hypothetical protein
FGSG_04908	-3.46039	4.08745e-129		FGSG_04908	FGRAMPH1_01T16611	NRRL29169g_08367	hypothetical protein
FGSG_03011	-3.45478	2.05957e-125		FGSG_03011	FGRAMPH1_01T11841	NRRL29169g_05989	mRNA 3-end-processing YTH1
FGSG_06095	-3.44394	1.03417e-38		FGSG_06095	FGRAMPH1_01T19477	NRRL29169g_09808	hypothetical protein
FGSG_16640	-3.42682	4.76862e-27		FGSG_16640	FGRAMPH1_01T20151	NRRL29169g_10151	aminotriazole resistance
FGSG_02570	-3.42035	3.05234e-79		FGSG_02570	FGRAMPH1_01T06159	NRRL29169g_03108	elongation factor 2
FGSG_02685	-3.41524	1.06517e-16		FGSG_02685	FGRAMPH1_01T06433	NRRL29169g_03249	hypothetical protein
FGSG_03150	-3.41469	3.5931e-32		FGSG_03150	FGRAMPH1_01T12179	NRRL29169g_06160	aminoglycoside phospho transferase
FGSG_00050	-3.40973	4.44063e-126		FGSG_00050	FGRAMPH1_01T00161	NRRL29169g_00084	isoprenylcysteine alpha-carbonylmethyl esterase ICMEL1
FGSG_04161	-3.40627	9.57597e-53		FGSG_04161	FGRAMPH1_01T14635	NRRL29169g_07397	hypothetical protein FPSE_12126
FGSG_08081	-3.40411	7.62189e-12	C49	FGSG_08081	FGRAMPH1_01T09071	NRRL29169g_04588	2og-feoxygenase family
FGSG_09947	-3.39546	7.41294e-60		FGSG_09947	FGRAMPH1_01T06899	NRRL29169g_03484	hypothetical protein
FGSG_01965	-3.39137	5.06572e-40		FGSG_01965	FGRAMPH1_01T04745	NRRL29169g_02394	hypothetical protein FPSE_09195
FGSG_12999	-3.37755	4.82832e-47		FGSG_12999	FGRAMPH1_01T23339	NRRL29169g_11735	hypothetical protein
FGSG_17324	-3.37674	3.16209e-38		FGSG_17324	FGRAMPH1_01T07447	NRRL29169g_03763	tatp athway signal sequence
FGSG_08511	-3.37513	1.05181e-05		FGSG_08511	FGRAMPH1_01T10141	NRRL29169g_05124	gluconate 5-dehydrogenase
FGSG_03544	-3.36492	2.98239e-111		FGSG_03544	FGRAMPH1_01T13125	NRRL29169g_06634	chitindeacetylase
FGSG_02814	-3.3647	1.35535e-31		FGSG_02814	FGRAMPH1_01T11377	NRRL29169g_05759	transcription factor
FGSG_04100	-3.35728	1.55764e-41		FGSG_04100	FGRAMPH1_01T14489	NRRL29169g_07323	at hook family
FGSG_05725	-3.35049	5.66927e-35		FGSG_05725	FGRAMPH1_01T18611	NRRL29169g_09373	transcriptional regulatory moc3
FGSG_12691	-3.34799	4.055e-65		FGSG_12691	FGRAMPH1_01T17207	NRRL29169g_08664	hypothetical protein
FGSG_01686	-3.34014	1.08454e-49		FGSG_01686	FGRAMPH1_01T04105	NRRL29169g_02072	alcohol dehydrogenase (NADP+)
FGSG_12547	-3.3333	4.44922e-10		FGSG_12547	FGRAMPH1_01T11693	NRRL29169g_05915	hypothetical protein
FGSG_07045	-3.33268	4.12611e-50		FGSG_07045	FGRAMPH1_01T23819	NRRL29169g_11976	hypothetical protein
FGSG_06483	-3.33187	7.55158e-74		FGSG_06483	FGRAMPH1_01T22393	NRRL29169g_11264	hypothetical protein
FGSG_12460	-3.32837	1.7668e-24		FGSG_12460	FGRAMPH1_01T12597	NRRL29169g_06370	hypothetical protein
FGSG_09388	-3.32719	5.1075e-34		FGSG_09388	FGRAMPH1_01T27211	NRRL29169g_13653	unnamed protein product
FGSG_04042	-3.32355	4.44811e-133		FGSG_04042	FGRAMPH1_01T14321	NRRL29169g_07236	RSN1Overexpression rescues sro7sop1 in l
FGSG_07065	-3.32041	3.52207e-21		FGSG_07065	FGRAMPH1_01T23869	NRRL29169g_12001	unnamed protein product
FGSG_02738	-3.31967	3.68213e-22		FGSG_02738	FGRAMPH1_01T06575	NRRL29169g_03320	arrestin containing
FGSG_11044	-3.31876	1.04271e-45		FGSG_11044	FGRAMPH1_01T21101	NRRL29169g_10628	hypothetical protein
FGSG_04381	-3.31342	1.54828e-05		FGSG_04381	FGRAMPH1_01T15151	NRRL29169g_07659	hypothetical protein
FGSG_06046	-3.31141	1.28789e-06	C35	FGSG_06046	FGRAMPH1_01T19359	NRRL29169g_09749	hypothetical protein
FGSG_12609	-3.31054	1.80434e-06		FGSG_12609	FGRAMPH1_01T16281	NRRL29169g_08210	conserved serine-rich
FGSG_15000	-3.3071	4.70458e-42		FGSG_15000	FGRAMPH1_01T01275	NRRL29169g_00643	hypothetical protein
FGSG_03975	-3.2965	4.88684e-105		FGSG_03975	FGRAMPH1_01T14163	NRRL29169g_07157	secreted aspartic ase
FGSG_06612	-3.29613	1.23895e-46		FGSG_06612	FGRAMPH1_01T22715	NRRL29169g_11425	oxalatedecarboxylase
NRRL29169g_04941	-3.28282	8.67651e-71			FGRAMPH1_01T09779	NRRL29169g_04941	hypothetical protein FPSE_08980
FGSG_07761	-3.27441	1.53874e-25		FGSG_07761	FGRAMPH1_01T25587	NRRL29169g_12853	unnamed protein product
FGSG_15875	-3.26449	3.05688e-51		FGSG_15875	FGRAMPH1_01T04127	NRRL29169g_02083	hypothetical protein
FGSG_16069	-3.26386	1.0395e-56		FGSG_16069	FGRAMPH1_01T00009	NRRL29169g_00006	cytochrome P450 55A1
FGSG_02538	-3.26323	3.23299e-06		FGSG_02538	FGRAMPH1_01T06093	NRRL29169g_03075	transcriptional activator Myb
FGSG_02697	-3.24235	1.10724e-93		FGSG_02697	FGRAMPH1_01T06461	NRRL29169g_03263	related to GDP-fucose transporter
FGSG_11927	-3.24044	1.72474e-27		FGSG_11927	FGRAMPH1_01T03211	NRRL29169g_01622	hypothetical protein
FGSG_07696	-3.23781	0.000255982		FGSG_07696	FGRAMPH1_01T25407	NRRL29169g_12763	hypothetical protein
FGSG_07567	-3.23674	6.51208e-35		FGSG_07567	FGRAMPH1_01T25113	NRRL29169g_12616	mfs transporter
FGSG_07425	-3.23354	6.86116e-76		FGSG_07425	FGRAMPH1_01T24787	NRRL29169g_12455	hypothetical protein
FGSG_09315	-3.22957	1.37086e-08		FGSG_09315	FGRAMPH1_01T27393	NRRL29169g_13744	hypothetical protein
FGSG_03225	-3.229	3.66427e-19		FGSG_03225	FGRAMPH1_01T12363	NRRL29169g_06252	hypothetical protein
FGSG_16363	-3.22118	4.57052e-10		FGSG_16363	FGRAMPH1_01T11723	NRRL29169g_05930	unnamed protein product
FGSG_13084	-3.21941	1.54272e-235		FGSG_13084	FGRAMPH1_01T24151	NRRL29169g_12142	rhomboid family membrane
FGSG_15858	-3.21549	1.40711e-07		FGSG_15858	FGRAMPH1_01T03725	NRRL29169g_01881	unnamed protein product
FGSG_09268	-3.2094	6.09017e-26		FGSG_09268	FGRAMPH1_01T27515	NRRL29169g_13805	hypothetical protein
FGSG_03285	-3.20828	8.94138e-11		FGSG_03285	FGRAMPH1_01T12501	NRRL29169g_06322	related to keto reductases
FGSG_13194	-3.20802	1.72673e-67		FGSG_13194	FGRAMPH1_01T25429	NRRL29169g_12774	hypothetical protein
FGSG_03990	-3.20373	5.45764e-49		FGSG_03990	FGRAMPH1_01T14199	NRRL29169g_07175	adp-ribose 1-phosphate phosphatase
FGSG_04270	-3.19609	9.95099e-65		FGSG_04270	FGRAMPH1_01T14889	NRRL29169g_07527	golgi apyrase
FGSG_02589	-3.18583	9.79791e-42		FGSG_02589	FGRAMPH1_01T06215	NRRL29169g_03137	membrane zinc transporter
FGSG_01115	-3.18324	3.24228e-62		FGSG_01115	FGRAMPH1_01T02781	NRRL29169g_01406	hypothetical protein
FGSG_15775	-3.1802	6.77101e-26		FGSG_15775	FGRAMPH1_01T01859	NRRL29169g_00937	unnamed protein product
FGSG_17659	-3.17995	6.76752e-78		FGSG_17659	FGRAMPH1_01T17475	NRRL29169g_08798	hypothetical protein
NRRL29169g_03269	-3.17665	3.80193e-74			FGRAMPH1_01T06473	NRRL29169g_03269	thioredoxin 1
FGSG_08687	-3.16981	4.65525e-66		FGSG_08687	FGRAMPH1_01T10571	NRRL29169g_05344	swim zinc finger
FGSG_00828	-3.16889	7.10453e-16		FGSG_00828	FGRAMPH1_01T02073	NRRL29169g_01046	7alpha-cephem-methoxylase P8 chain
FGSG_08252	-3.16388	9.5617e-57		FGSG_08252	FGRAMPH1_01T09479	NRRL29169g_04788	endoglucanase type c
FGSG_07188	-3.16174	1.43282e-33		FGSG_07188	FGRAMPH1_01T24183	NRRL29169g_12158	aromaticamino acid amino transferase
FGSG_11069	-3.15899	3.90487e-13		FGSG_11069	FGRAMPH1_01T21155	NRRL29169g_10656	major facilitator super family transporter
FGSG_00268	-3.14438	1.11832e-30		FGSG_00268	FGRAMPH1_01T00715	NRRL29169g_00362	golgi integral membrane
FGSG_09944	-3.13177	5.3077e-52		FGSG_09944	FGRAMPH1_01T06891	NRRL29169g_03480	puromycin n-acetyl transferase
FGSG_09706	-3.12728	9.52766e-45		FGSG_09706	FGRAMPH1_01T26473	NRRL29169g_13285	positive effector gcn20
NRRL29169g_07765	-3.11136	1.73741e-50			FGRAMPH1_01T15355	NRRL29169g_07765	hypothetical protein
FGSG_07299	-3.10037	7.32705e-64		FGSG_07299	FGRAMPH1_01T24463	NRRL29169g_12298	transferase mitochondrial
FGSG_17411	-3.09935	1.07629e-70		FGSG_17411	FGRAMPH1_01T08579	NRRL29169g_14185	unnamed protein product
FGSG_03772	-3.09461	8.83428e-10		FGSG_03772	FGRAMPH1_01T13673	NRRL29169g_06911	drug resistance protein
FGSG_07687	-3.08759	6.23353e-12		FGSG_07687	FGRAMPH1_01T25387	NRRL29169g_12753	HET domain
FGSG_07017	-3.08595	9.12825e-48		FGSG_07017	FGRAMPH1_01T23751	NRRL29169g_11942	dihydroxyacetone kinase
FGSG_01772	-3.08466	4.55218e-26		FGSG_01772	FGRAMPH1_01T04307	NRRL29169g_02173	unnamed protein product
FGSG_10050	-3.08454	2.94202e-92		FGSG_10050	FGRAMPH1_01T07161	NRRL29169g_03616	mismatched base pair and cruciformdna recognition
FGSG_17070	-3.07314	1.31089e-23		FGSG_17070	FGRAMPH1_01T09495	NRRL29169g_04796	unnamed protein product
FGSG_07741	-3.07147	1.30109e-06		FGSG_07741	FGRAMPH1_01T25539	NRRL29169g_12829	Delta-endo toxin partial
NRRL29169g_12686	-3.06896	2.97073e-16			FGRAMPH1_01T25253	NRRL29169g_12686	hypothetical protein
FGSG_00974	-3.06513	3.56219e-63		FGSG_00974	FGRAMPH1_01T02445	NRRL29169g_01233	hypothetical protein
NRRL29169g_07014	-3.06495	1.56376e-129			FGRAMPH1_01T13877	NRRL29169g_07014	hypothetical protein
FGSG_02467	-3.06158	1.26516e-07		FGSG_02467	FGRAMPH1_01T05919	NRRL29169g_02987	amino transferase family
FGSG_00052	-3.06067	1.06293e-23		FGSG_00052	FGRAMPH1_01T00165	NRRL29169g_00086	Zn(II)Cys6 transcriptional activator
FGSG_09302	-3.05324	5.37437e-08		FGSG_09302	FGRAMPH1_01T27423	NRRL29169g_13759	siderophore biosynthesis
FGSG_12147	-3.05288	2.77789e-08		FGSG_12147	FGRAMPH1_01T05973	NRRL29169g_03015	hypothetical protein
FGSG_17640	-3.04976	4.82963e-39		FGSG_17640	FGRAMPH1_01T16925	NRRL29169g_08522	hypothetical protein
FGSG_01977	-3.04941	3.98755e-34		FGSG_01977	FGRAMPH1_01T04775	NRRL29169g_02410	hypothetical protein FPSE_09213
FGSG_08248	-3.04676	1.74722e-20		FGSG_08248	FGRAMPH1_01T09471	NRRL29169g_04784	hypothetical protein
FGSG_01848	-3.04489	3.31374e-79		FGSG_01848	FGRAMPH1_01T04475	NRRL29169g_02258	hypothetical protein
FGSG_02267	-3.04065	7.41949e-47		FGSG_02267	FGRAMPH1_01T05471	NRRL29169g_02760	3-hydroxybutyrate dehydrogenase
FGSG_11939	-3.0393	5.74076e-60		FGSG_11939	FGRAMPH1_01T03363	NRRL29169g_01700	calciumchannel subunit cch1
FGSG_04709	-3.03081	1.77564e-22		FGSG_04709	FGRAMPH1_01T16125	NRRL29169g_08133	MFSgeneral substrate transporter
FGSG_07444	-3.02995	9.98341e-31		FGSG_07444	FGRAMPH1_01T24835	NRRL29169g_12479	hypothetical protein
NRRL29169g_03790	-3.02857	1.6488e-24			FGRAMPH1_01T07501	NRRL29169g_03790	hypothetical protein FLAG1_05155
FGSG_15863	-3.0281	1.42893e-15		FGSG_15863	FGRAMPH1_01T03879	NRRL29169g_01958	hypothetical protein
NRRL29169g_10585	-3.02527	2.12155e-06			FGRAMPH1_01T21015	NRRL29169g_10585	unnamed protein product
FGSG_01166	-3.00744	3.15902e-70		FGSG_01166	FGRAMPH1_01T02893	NRRL29169g_01463	integral membrane
FGSG_02815	-3.00226	9.98445e-13		FGSG_02815	FGRAMPH1_01T11379	NRRL29169g_05760	nad dependent epimerase dehydratase family
FGSG_06432	-3.00073	2.80996e-08		FGSG_06432	FGRAMPH1_01T22267	NRRL29169g_11202	hypothetical protein
FGSG_04975	-2.99743	6.44338e-51		FGSG_04975	FGRAMPH1_01T16781	NRRL29169g_08451	Cyanovirin-N like
FGSG_03556	-2.99526	8.02377e-38		FGSG_03556	FGRAMPH1_01T13151	NRRL29169g_06648	hypothetical protein
FGSG_08467	-2.99304	1.60862e-35		FGSG_08467	FGRAMPH1_01T10039	NRRL29169g_05073	pho85cyclin-1
FGSG_08968	-2.98957	1.10433e-31		FGSG_08968	FGRAMPH1_01T28237	NRRL29169g_14163	integral membrane
FGSG_17509	-2.98742	4.01423e-30		FGSG_17509	FGRAMPH1_01T20605	NRRL29169g_10379	hypothetical protein
FGSG_10424	-2.9857	1.45101e-79		FGSG_10424	FGRAMPH1_01T08071	NRRL29169g_04083	diphosphomevalonate decarboxylase
FGSG_08232	-2.97956	0.000122183		FGSG_08232	FGRAMPH1_01T09427	NRRL29169g_04762	cupin 2conserved barrel
FGSG_15810	-2.97458	3.38981e-30		FGSG_15810	FGRAMPH1_01T02465	NRRL29169g_01243	hypothetical protein
FGSG_00481	-2.9727	1.42166e-34		FGSG_00481	FGRAMPH1_01T01235	NRRL29169g_00623	integral membrane
FGSG_05004	-2.97165	2.17143e-128		FGSG_05004	FGRAMPH1_01T16857	NRRL29169g_08488	hypothetical protein
FGSG_09222	-2.96858	2.56784e-08		FGSG_09222	FGRAMPH1_01T27631	NRRL29169g_13863	hypothetical protein
FGSG_16229	-2.9667	2.38897e-24		FGSG_16229	FGRAMPH1_01T13343	NRRL29169g_06746	unnamed protein product
FGSG_07067	-2.95972	2.7015e-62		FGSG_07067	FGRAMPH1_01T23877	NRRL29169g_12005	transcriptional regulatory proteinpro-1
FGSG_15961	-2.9511	2.93011e-15		FGSG_15961	FGRAMPH1_01T05481	NRRL29169g_02765	primary-amine oxidase
FGSG_03028	-2.95001	3.76526e-78		FGSG_03028	FGRAMPH1_01T11885	NRRL29169g_06011	hypothetical protein
FGSG_02049	-2.93937	8.91452e-67		FGSG_02049	FGRAMPH1_01T04945	NRRL29169g_02498	hypothetical protein
FGSG_08209	-2.93875	2.89665e-12	C47	FGSG_08209	FGRAMPH1_01T09373	NRRL29169g_04736	nonribosomal peptide synthetase
FGSG_08078	-2.9373	4.10012e-90	C49	FGSG_08078	FGRAMPH1_01T09065	NRRL29169g_04585	hypothetical protein
FGSG_15914	-2.9347	8.33228e-63		FGSG_15914	FGRAMPH1_01T04739	NRRL29169g_02391	chitin synthase 6
FGSG_11464	-2.92414	6.46398e-08		FGSG_11464	FGRAMPH1_01T22127	NRRL29169g_11137	hypothetical protein
FGSG_05691	-2.92044	8.00513e-105		FGSG_05691	FGRAMPH1_01T18523	NRRL29169g_09328	Ankyrin repeat domain-containing 17
FGSG_12529	-2.91593	6.75614e-24		FGSG_12529	FGRAMPH1_01T11889	NRRL29169g_06013	hypothetical protein
FGSG_17257	-2.91428	7.80641e-11		FGSG_17257	FGRAMPH1_01T26493	NRRL29169g_13295	polyamine transporter 2
NRRL29169g_01967	-2.91211	2.12778e-75			FGRAMPH1_01T03897	NRRL29169g_01967	hypothetical protein
FGSG_03069	-2.91157	1.42438e-32		FGSG_03069	FGRAMPH1_01T11979	NRRL29169g_06058	dihydrodipicolinate synthetase family
FGSG_13478	-2.90882	1.04987e-19		FGSG_13478	FGRAMPH1_01T28277	NRRL29169g_14178	Tc1-mariner class transposase
FGSG_12445	-2.90404	7.33569e-39		FGSG_12445	FGRAMPH1_01T12781	NRRL29169g_06462	inactivepurple acid phosphatase 16
FGSG_08668	-2.90199	2.13245e-75		FGSG_08668	FGRAMPH1_01T10523	NRRL29169g_05320	ubiquitin carboxyl-terminal hydrolasel3
FGSG_06784	-2.90174	2.56214e-65		FGSG_06784	FGRAMPH1_01T23179	NRRL29169g_11657	farnesylpyrophosphate synthetase
FGSG_12616	-2.89491	8.70011e-29		FGSG_12616	FGRAMPH1_01T16359	NRRL29169g_08247	het domain-containing
FGSG_05705	-2.89162	4.31479e-22		FGSG_05705	FGRAMPH1_01T18557	NRRL29169g_09345	polyamine transporter 4
FGSG_07862	-2.8879	5.7245e-34		FGSG_07862	FGRAMPH1_01T25841	NRRL29169g_12970	gnat family
FGSG_02760	-2.88682	1.86634e-32		FGSG_02760	FGRAMPH1_01T06625	NRRL29169g_03345	hypothetical protein
FGSG_04177	-2.88671	6.24329e-34		FGSG_04177	FGRAMPH1_01T14667	NRRL29169g_07413	TOB3(member of aaa-atp ase family)
FGSG_17678	-2.88217	7.06133e-10		FGSG_17678	FGRAMPH1_01T18833	NRRL29169g_09484	unnamed protein product
FGSG_11287	-2.8706	1.01496e-42		FGSG_11287	FGRAMPH1_01T21697	NRRL29169g_10926	hypothetical protein
FGSG_11317	-2.86689	2.46483e-07		FGSG_11317	FGRAMPH1_01T21767	NRRL29169g_10961	n-acetyl transferase ats1
FGSG_12487	-2.86359	6.6567e-13		FGSG_12487	FGRAMPH1_01T12317	NRRL29169g_06229	hypothetical protein
FGSG_13870	-2.84788	5.65746e-45		FGSG_13870	FGRAMPH1_01T21037	NRRL29169g_10596	methyl transferase
FGSG_07792	-2.84273	1.40051e-46		FGSG_07792	FGRAMPH1_01T25677	NRRL29169g_12896	integral membrane
FGSG_07793	-2.83569	4.42095e-17		FGSG_07793	FGRAMPH1_01T25679	NRRL29169g_12897	aminoglycoside phospho transferase
FGSG_01819	-2.83337	1.13648e-25		FGSG_01819	FGRAMPH1_01T04403	NRRL29169g_02221	zeaxanthin chloroplastic
FGSG_01964	-2.83045	7.55409e-55		FGSG_01964	FGRAMPH1_01T04741	NRRL29169g_02392	chitin synthase
FGSG_05572	-2.82818	1.08384e-35		FGSG_05572	FGRAMPH1_01T18235	NRRL29169g_09183	hypothetical protein
FGSG_05776	-2.82725	1.63354e-22		FGSG_05776	FGRAMPH1_01T18737	NRRL29169g_09436	rna polymerase sigma factor
FGSG_05416	-2.82596	2.90594e-44		FGSG_05416	FGRAMPH1_01T17857	NRRL29169g_08991	hypothetical protein
FGSG_17133	-2.81091	1.71373e-10		FGSG_17133	FGRAMPH1_01T28287	NRRL29169g_14186	unnamed protein product
NRRL29169g_09604	-2.80968	2.0042e-54			FGRAMPH1_01T19073	NRRL29169g_09604	ste24endopeptidase
FGSG_00966	-2.80862	1.12676e-06		FGSG_00966	FGRAMPH1_01T02427	NRRL29169g_01224	hypothetical protein
FGSG_05428	-2.80483	1.34587e-22		FGSG_05428	FGRAMPH1_01T17893	NRRL29169g_09009	eukaryotic translation initiationfactor 6
FGSG_10854	-2.80302	5.93942e-135		FGSG_10854	FGRAMPH1_01T20637	NRRL29169g_10395	metalhomeostasis factor atx1
FGSG_05921	-2.80253	8.39889e-32		FGSG_05921	FGRAMPH1_01T19083	NRRL29169g_09609	Delta(24)-sterol reductase
FGSG_11399	-2.80131	1.09135e-34		FGSG_11399	FGRAMPH1_01T21967	NRRL29169g_11061	fad binding domain-containing
FGSG_16881	-2.7975	2.13456e-13		FGSG_16881	FGRAMPH1_01T25461	NRRL29169g_12790	mrna 3-end-processing yth1
FGSG_06553	-2.79089	1.21612e-51		FGSG_06553	FGRAMPH1_01T22569	NRRL29169g_11352	hypothetical protein
FGSG_04899	-2.79061	1.20677e-32		FGSG_04899	FGRAMPH1_01T16593	NRRL29169g_08358	high-affinity nicotinic acid transporter
NRRL29169g_09633	-2.79016	1.66902e-08			FGRAMPH1_01T19131	NRRL29169g_09633	hypothetical protein
FGSG_00203	-2.78778	2.44962e-07		FGSG_00203	FGRAMPH1_01T00549	NRRL29169g_00279	HET domain-containing
FGSG_09610	-2.78411	1.02902e-30		FGSG_09610	FGRAMPH1_01T26677	NRRL29169g_13386	atp synthase f0
FGSG_08343	-2.78025	6.29753e-75		FGSG_08343	FGRAMPH1_01T09707	NRRL29169g_04903	h+-transporting atp ase
FGSG_09006	-2.77979	3.78987e-30		FGSG_09006	FGRAMPH1_01T28139	NRRL29169g_14114	NAD(P)transhydrogenase
FGSG_10962	-2.7797	2.82599e-42		FGSG_10962	FGRAMPH1_01T20899	NRRL29169g_10527	hypothetical protein
FGSG_00642	-2.77659	5.17817e-59		FGSG_00642	FGRAMPH1_01T01619	NRRL29169g_00815	sporecoat sp96 precursor
FGSG_05706	-2.77414	5.03148e-69		FGSG_05706	FGRAMPH1_01T18559	NRRL29169g_09346	esteraseestB
FGSG_06272	-2.77176	2.53564e-125		FGSG_06272	FGRAMPH1_01T19915	NRRL29169g_10033	otherhect domain ubiquitin ligaseE3
NRRL29169g_00454	-2.76739	1.96993e-40			FGRAMPH1_01T00899	NRRL29169g_00454	(!)unnamed protein product
FGSG_04213	-2.76115	4.67405e-74		FGSG_04213	FGRAMPH1_01T14753	NRRL29169g_07458	hypothetical protein
FGSG_16427	-2.75333	2.72653e-17		FGSG_16427	FGRAMPH1_01T16441	NRRL29169g_08281	3-(3-hydroxy-phenyl)propionate3-hydroxycinnamic acidhydroxylase
FGSG_07450	-2.75105	6.44831e-22		FGSG_07450	FGRAMPH1_01T24853	NRRL29169g_12488	sterol regulatory element-bindingcleavage-activating
NRRL29169g_2_04929	-2.74012	7.2388e-08
FGSG_16699	-2.7362	2.38663e-11		FGSG_16699	FGRAMPH1_01T22889	NRRL29169g_11512	meioticexpression up-regulated 26
FGSG_15267	-2.73248	2.89268e-12		FGSG_15267	FGRAMPH1_01T16729	NRRL29169g_08425	hypothetical protein
FGSG_09834	-2.72829	2.35935e-50		FGSG_09834	FGRAMPH1_01T26169	NRRL29169g_13134	pyruvate decarboxylase
FGSG_05915	-2.72428	1.47373e-71		FGSG_05915	FGRAMPH1_01T19071	NRRL29169g_09603	hypothetical protein
FGSG_08077	-2.72412	5.43085e-72	C49	FGSG_08077	FGRAMPH1_01T09063	NRRL29169g_04584	nadh-dependent flavin oxido reductase
FGSG_06010	-2.72299	2.56358e-48		FGSG_06010	FGRAMPH1_01T19283	NRRL29169g_09710	unspecified product
FGSG_17085	-2.72025	4.90905e-35	C47	FGSG_17085	FGRAMPH1_01T09365	NRRL29169g_04732	classIII amino transferase
FGSG_16392	-2.71669	1.52804e-14		FGSG_16392	FGRAMPH1_01T11395	NRRL29169g_05768	Lysophospholipase 2
FGSG_12291	-2.71456	5.16746e-46		FGSG_12291	FGRAMPH1_01T14729	NRRL29169g_07445	hypothetical protein
FGSG_01743	-2.71368	1.04866e-52	C07	FGSG_01743	FGRAMPH1_01T04241	NRRL29169g_02139	acetyl-coenzyme A synthetase
FGSG_04587	-2.71323	4.77877e-43		FGSG_04587	FGRAMPH1_01T15645	NRRL29169g_07909	wd-40 repeat
FGSG_05119	-2.70961	2.50889e-26		FGSG_05119	FGRAMPH1_01T17151	NRRL29169g_08636	tetracyclin e resistance TCR1
FGSG_17330	-2.70388	3.46284e-09		FGSG_17330	FGRAMPH1_01T07557	NRRL29169g_03819	hypothetical protein
NRRL29169g_08924	-2.70121	7.38009e-67			FGRAMPH1_01T17727	NRRL29169g_08924	hypothetical protein
FGSG_11274	-2.69891	2.00711e-58		FGSG_11274	FGRAMPH1_01T21665	NRRL29169g_10910	n amino acid transport system
FGSG_15134	-2.69808	8.43921e-08		FGSG_15134	FGRAMPH1_01T04459	NRRL29169g_02250	hypothetical protein
FGSG_02758	-2.69602	6.38223e-87		FGSG_02758	FGRAMPH1_01T06621	NRRL29169g_03343	Damageresponse 1
FGSG_10316	-2.69063	4.77453e-14		FGSG_10316	FGRAMPH1_01T07803	NRRL29169g_03944	hypothetical protein
FGSG_01782	-2.68686	6.06659e-27	C08	FGSG_01782	FGRAMPH1_01T04329	NRRL29169g_02184	organichydroperoxide resistance
FGSG_12123	-2.68363	6.79311e-35		FGSG_12123	FGRAMPH1_01T05731	NRRL29169g_02891	siderophore biosynthesis
FGSG_00021	-2.68177	8.63523e-10		FGSG_00021	FGRAMPH1_01T00091	NRRL29169g_00048	hypothetical protein FPSE_07849
FGSG_10759	-2.67375	2.63787e-46		FGSG_10759	FGRAMPH1_01T20393	NRRL29169g_10273	actinpatch 1
FGSG_11022	-2.67199	3.18214e-18		FGSG_11022	FGRAMPH1_01T21043	NRRL29169g_10599	15-hydroxyprostaglandin dehydrogenase
FGSG_04399	-2.67185	7.57034e-35		FGSG_04399	FGRAMPH1_01T15191	NRRL29169g_07679	hypothetical protein
FGSG_03452	-2.66513	7.52193e-50		FGSG_03452	FGRAMPH1_01T12917	NRRL29169g_06530	unnamed protein product
FGSG_10224	-2.65783	5.41197e-61		FGSG_10224	FGRAMPH1_01T07581	NRRL29169g_03831	hypothetical protein FPSE_03649
NRRL29169g_11201	-2.65582	3.02924e-35			FGRAMPH1_01T22257	NRRL29169g_11201	galactoside o-acetyl transferase
FGSG_10202	-2.655	2.17918e-75		FGSG_10202	FGRAMPH1_01T07531	NRRL29169g_03806	an1-type zinc finger
FGSG_03766	-2.6529	1.64923e-17		FGSG_03766	FGRAMPH1_01T13661	NRRL29169g_06905	hypothetical protein
FGSG_01759	-2.65156	7.25649e-06		FGSG_01759	FGRAMPH1_01T04275	NRRL29169g_02156	aldehyde dehydrogenase
FGSG_05789	-2.6512	2.48115e-24		FGSG_05789	FGRAMPH1_01T18767	NRRL29169g_09451	transcriptional activator partial
FGSG_00849	-2.65065	9.55247e-72		FGSG_00849	FGRAMPH1_01T02125	NRRL29169g_01072	integral membrane
FGSG_06758	-2.65045	1.59165e-29		FGSG_06758	FGRAMPH1_01T23111	NRRL29169g_11623	hypothetical protein
FGSG_02891	-2.65002	5.33762e-24		FGSG_02891	FGRAMPH1_01T11551	NRRL29169g_05846	hypothetical protein
FGSG_07076	-2.64071	9.54117e-33		FGSG_07076	FGRAMPH1_01T23901	NRRL29169g_12017	hypothetical protein FOZG_05544
FGSG_15755	-2.63969	4.56483e-15		FGSG_15755	FGRAMPH1_01T01475	NRRL29169g_00743	atp-dependent rna helicase dhx8
FGSG_04547	-2.6394	2.84169e-09		FGSG_04547	FGRAMPH1_01T15557	NRRL29169g_07866	glutathione s-transferase
FGSG_08944	-2.63753	1.25345e-138	C43	FGSG_08944	FGRAMPH1_01T11247	NRRL29169g_05693	glucosamine 6-phosphateN-acetyl transferase
FGSG_04457	-2.63347	2.06413e-29		FGSG_04457	FGRAMPH1_01T15337	NRRL29169g_07756	hypothetical protein
FGSG_12548	-2.6312	1.00907e-44		FGSG_12548	FGRAMPH1_01T11691	NRRL29169g_05914	feruloyl esterase
FGSG_02864	-2.62852	0.0018996	C29	FGSG_02864	FGRAMPH1_01T11493	NRRL29169g_05817	hypothetical protein
FGSG_09599	-2.62341	1.16717e-64	C57	FGSG_09599	FGRAMPH1_01T26707	NRRL29169g_13401	l-iditol2-dehydrogenase
FGSG_16912	-2.61752	2.29387e-122		FGSG_16912	FGRAMPH1_01T25843	NRRL29169g_12971	unnamed protein product
FGSG_04087	-2.61721	1.9807e-29		FGSG_04087	FGRAMPH1_01T14453	NRRL29169g_07305	Alkalineceramidase 3
FGSG_04805	-2.61714	6.51742e-39		FGSG_04805	FGRAMPH1_01T16355	NRRL29169g_08245	hypothetical protein
FGSG_16391	-2.61494	1.01562e-23	C30	FGSG_16391	FGRAMPH1_01T11397	NRRL29169g_05769	MFS transporter
FGSG_03061	-2.61262	4.75113e-22		FGSG_03061	FGRAMPH1_01T11961	NRRL29169g_06049	hypothetical protein
FGSG_04560	-2.6102	1.0067e-118		FGSG_04560	FGRAMPH1_01T15583	NRRL29169g_07878	hypothetical protein
FGSG_11233	-2.60965	6.45783e-26		FGSG_11233	FGRAMPH1_01T21549	NRRL29169g_10852	sorbose reductase sou1
FGSG_02698	-2.60404	4.16041e-34		FGSG_02698	FGRAMPH1_01T06465	NRRL29169g_03265	hypothetical protein
FGSG_12386	-2.60073	2.90775e-06		FGSG_12386	FGRAMPH1_01T13629	NRRL29169g_06889	alcohol dehydrogenase 1
FGSG_09928	-2.59948	7.92655e-93		FGSG_09928	FGRAMPH1_01T06855	NRRL29169g_03462	related to snare syn
FGSG_13648	-2.59931	2.5628e-17		FGSG_13648	FGRAMPH1_01T26251	NRRL29169g_13175	hypothetical protein
FGSG_01169	-2.59776	1.04585e-17		FGSG_01169	FGRAMPH1_01T02899	NRRL29169g_01466	Nucleotide exchange factor SIL1
FGSG_11162	-2.59493	3.69808e-18		FGSG_11162	FGRAMPH1_01T21365	NRRL29169g_10762	ab hydrolase super family yisy
FGSG_17374	-2.59224	1.266e-06		FGSG_17374	FGRAMPH1_01T08235	NRRL29169g_04166	unnamed protein product
NRRL29169g_08842	-2.57758	2.60298e-21			FGRAMPH1_01T17563	NRRL29169g_08842	rpp14 family
FGSG_05177	-2.57525	9.89106e-49		FGSG_05177	FGRAMPH1_01T17287	NRRL29169g_08704	perilipin mpl1
FGSG_08955	-2.57497	2.41041e-95		FGSG_08955	FGRAMPH1_01T28279	NRRL29169g_14179	AtypicalALPHA kinase
FGSG_05829	-2.57423	7.98508e-25		FGSG_05829	FGRAMPH1_01T18855	NRRL29169g_09495	peptidase yuxL
FGSG_09560	-2.56928	2.64388e-26		FGSG_09560	FGRAMPH1_01T26791	NRRL29169g_13443	hypothetical protein
FGSG_16629	-2.56651	2.08673e-39		FGSG_16629	FGRAMPH1_01T19973	NRRL29169g_10062	unnamed protein product
FGSG_02022	-2.56564	1.27583e-58		FGSG_02022	FGRAMPH1_01T04885	NRRL29169g_02468	1,3-beta-glucanosyl transferase gel4 precursor
FGSG_06719	-2.56503	1.50077e-34		FGSG_06719	FGRAMPH1_01T22999	NRRL29169g_11567	hypothetical protein
FGSG_12590	-2.56157	4.06808e-07		FGSG_12590	FGRAMPH1_01T16145	NRRL29169g_08143	Heterokaryon incompatibility OR allele
FGSG_16054	-2.55908	2.49885e-08		FGSG_16054	FGRAMPH1_01T15999	NRRL29169g_08085	sterol uptake control 2
FGSG_03081	-2.55833	5.63379e-19		FGSG_03081	FGRAMPH1_01T12015	NRRL29169g_06077	mateefflux family sub family
FGSG_16719	-2.55763	4.56478e-96		FGSG_16719	FGRAMPH1_01T23205	NRRL29169g_11670	plasma membrane proteolipid 3
FGSG_06526	-2.5515	4.24065e-63		FGSG_06526	FGRAMPH1_01T22505	NRRL29169g_11320	hypothetical protein
FGSG_06179	-2.5492	3.75822e-39		FGSG_06179	FGRAMPH1_01T19687	NRRL29169g_09914	pyrimidine 5`-nucleotidase
FGSG_07597	-2.5428	5.74531e-25		FGSG_07597	FGRAMPH1_01T25179	NRRL29169g_12649	hypothetical protein
FGSG_09197	-2.53765	1.7399e-51		FGSG_09197	FGRAMPH1_01T27691	NRRL29169g_13893	3-hydroxy-3-methylglutaryl-coenzyme A reductase
FGSG_08872	-2.53485	1.11052e-79		FGSG_08872	FGRAMPH1_01T11055	NRRL29169g_05594	hypothetical protein
FGSG_15650	-2.53427	0.0016751		FGSG_15650	FGRAMPH1_01T21909	NRRL29169g_11032	hypothetical protein FPSE_02907
FGSG_07386	-2.52774	1.11832e-30		FGSG_07386	FGRAMPH1_01T24693	NRRL29169g_12408	hypothetical protein
FGSG_10321	-2.52548	4.97051e-67		FGSG_10321	FGRAMPH1_01T07815	NRRL29169g_03950	peroxiredoxin 2 family
FGSG_03780	-2.52533	3.51016e-05		FGSG_03780	FGRAMPH1_01T13689	NRRL29169g_06919	hypothetical protein
FGSG_05912	-2.52514	5.12803e-48		FGSG_05912	FGRAMPH1_01T19063	NRRL29169g_09599	mevalonate kinase
FGSG_09249	-2.52364	2.97935e-53		FGSG_09249	FGRAMPH1_01T27557	NRRL29169g_13826	hypothetical protein
FGSG_02363	-2.52083	2.12524e-21		FGSG_02363	FGRAMPH1_01T05677	NRRL29169g_02864	transcription factor c2h2
FGSG_01349	-2.52003	4.80374e-55		FGSG_01349	FGRAMPH1_01T03327	NRRL29169g_01681	diacylglycerol O-acyl transferase 2A
FGSG_10973	-2.51568	2.80112e-06		FGSG_10973	FGRAMPH1_01T20921	NRRL29169g_10538	magnesium and cobalt transport
FGSG_10253	-2.51443	4.76602e-18		FGSG_10253	FGRAMPH1_01T07655	NRRL29169g_03868	integral membrane
FGSG_05974	-2.50828	4.12937e-29		FGSG_05974	FGRAMPH1_01T19201	NRRL29169g_09668	mechanosensitive ion channel family
FGSG_05338	-2.5069	2.47986e-11		FGSG_05338	FGRAMPH1_01T17659	NRRL29169g_08891	hypothetical protein
FGSG_01828	-2.50651	4.07623e-06		FGSG_01828	FGRAMPH1_01T04423	NRRL29169g_02231	hypothetical protein
FGSG_17102	-2.5007	2.17287e-40		FGSG_17102	FGRAMPH1_01T09131	NRRL29169g_04617	Cysteinease mitochondrial
FGSG_10211	-2.49465	3.18752e-62		FGSG_10211	FGRAMPH1_01T07551	NRRL29169g_03816	homoserine kinase
FGSG_07528	-2.48927	2.18674e-25		FGSG_07528	FGRAMPH1_01T25023	NRRL29169g_12573	pyruvate kinase
FGSG_01315	-2.48448	8.88746e-29		FGSG_01315	FGRAMPH1_01T03253	NRRL29169g_01644	unspecified product
NRRL29169g_00782	-2.47575	1.46094e-20			FGRAMPH1_01T01553	NRRL29169g_00782	hypothetical protein
FGSG_03502	-2.47411	9.2472e-54		FGSG_03502	FGRAMPH1_01T13035	NRRL29169g_06589	hypothetical protein
FGSG_07931	-2.46872	4.79932e-31		FGSG_07931	FGRAMPH1_01T26013	NRRL29169g_13056	gelsolin
FGSG_17238	-2.4686	3.77593e-16		FGSG_17238	FGRAMPH1_01T26779	NRRL29169g_13437	monocarboxylate transporter 4
FGSG_04788	-2.46729	1.44245e-40		FGSG_04788	FGRAMPH1_01T16317	NRRL29169g_08228	hypothetical protein
FGSG_16037	-2.46526	3.00005e-49		FGSG_16037	FGRAMPH1_01T06559	NRRL29169g_03312	hypothetical protein
FGSG_16879	-2.4648	1.55773e-22		FGSG_16879	FGRAMPH1_01T25409	NRRL29169g_12764	unnamed protein product
FGSG_01430	-2.46308	4.84711e-31		FGSG_01430	FGRAMPH1_01T03517	NRRL29169g_01777	related to D-ribulo kinase
FGSG_10152	-2.46208	5.21628e-67		FGSG_10152	FGRAMPH1_01T07407	NRRL29169g_03743	probable ORM1
FGSG_04511	-2.45951	8.80806e-31		FGSG_04511	FGRAMPH1_01T15483	NRRL29169g_07840	unnamed protein product
FGSG_08342	-2.45499	5.5005e-31		FGSG_08342	FGRAMPH1_01T09705	NRRL29169g_04902	unnamed protein product
FGSG_10490	-2.4538	2.91247e-15		FGSG_10490	FGRAMPH1_01T08233	NRRL29169g_04165	hypothetical protein
FGSG_05939	-2.45169	5.29195e-15		FGSG_05939	FGRAMPH1_01T19119	NRRL29169g_09627	carboxyphosphonoenolpyruvate phosphonomutase
FGSG_17624	-2.44969	3.70804e-32		FGSG_17624	FGRAMPH1_01T12983	NRRL29169g_06563	hybridsignal transduction histidine kinase k
FGSG_08399	-2.44536	1.11048e-22		FGSG_08399	FGRAMPH1_01T09859	NRRL29169g_04982	related to hexo kinase
FGSG_06538	-2.4445	1.06762e-14	C39	FGSG_06538	FGRAMPH1_01T22533	NRRL29169g_11334	hypothetical protein
FGSG_04548	-2.44447	8.96258e-30		FGSG_04548	FGRAMPH1_01T15559	NRRL29169g_07867	hypothetical protein
FGSG_07085	-2.44269	1.6434e-37		FGSG_07085	FGRAMPH1_01T23923	NRRL29169g_12028	bzip-type transcription factor
FGSG_03590	-2.42776	1.63696e-29		FGSG_03590	FGRAMPH1_01T13233	NRRL29169g_06691	related to dienelactone hydrolase andrelated enzymes
FGSG_16728	-2.42727	4.70338e-23		FGSG_16728	FGRAMPH1_01T23311	NRRL29169g_11721	hypothetical protein
FGSG_16353	-2.42687	2.85323e-27		FGSG_16353	FGRAMPH1_01T11845	NRRL29169g_05991	hypothetical protein
FGSG_03651	-2.42241	7.30759e-12		FGSG_03651	FGRAMPH1_01T13381	NRRL29169g_06765	nad dependent epimerase dehydratase
FGSG_01768	-2.4189	1.11009e-51		FGSG_01768	FGRAMPH1_01T04299	NRRL29169g_02169	n-gnat
FGSG_02432	-2.41761	1.67624e-06		FGSG_02432	FGRAMPH1_01T05839	NRRL29169g_02947	s-glutathione dehydrogenasealcohol dehydrogenase
FGSG_02353	-2.41012	3.94702e-55		FGSG_02353	FGRAMPH1_01T05653	NRRL29169g_02852	hypothetical protein FPSE_03768
FGSG_10170	-2.40371	5.4765e-50		FGSG_10170	FGRAMPH1_01T07449	NRRL29169g_03764	hypothetical protein
FGSG_04071	-2.40267	2.79773e-27		FGSG_04071	FGRAMPH1_01T14399	NRRL29169g_07267	puarna-containing
FGSG_04909	-2.40195	1.6591e-36		FGSG_04909	FGRAMPH1_01T16613	NRRL29169g_08368	snrnaphosphodi esterase
FGSG_04619	-2.40039	6.76132e-15		FGSG_04619	FGRAMPH1_01T15717	NRRL29169g_07946	hypothetical protein
FGSG_17366	-2.39955	5.63752e-15		FGSG_17366	FGRAMPH1_01T08143	NRRL29169g_04119	carbonicanhydrase
FGSG_05121	-2.39945	1.88956e-40		FGSG_05121	FGRAMPH1_01T17155	NRRL29169g_08638	wd containing
FGSG_17023	-2.39933	1.18574e-17		FGSG_17023	FGRAMPH1_01T10123	NRRL29169g_05115	zinccluster transcription factor
FGSG_13396	-2.39841	3.24093e-60		FGSG_13396	FGRAMPH1_01T09601	NRRL29169g_04849	hypothetical protein
FGSG_04248	-2.39656	3.31667e-41		FGSG_04248	FGRAMPH1_01T14837	NRRL29169g_07500	l-xylulose reductase
FGSG_12150	-2.39653	7.71557e-24		FGSG_12150	FGRAMPH1_01T06003	NRRL29169g_03030	unnamed protein product
FGSG_12111	-2.3965	1.29746e-05		FGSG_12111	FGRAMPH1_01T05465	NRRL29169g_02757	hypothetical protein
FGSG_03538	-2.39107	1.58048e-24	C23	FGSG_03538	FGRAMPH1_01T13113	NRRL29169g_06628	regulatory
FGSG_04367	-2.38545	2.02693e-06		FGSG_04367	FGRAMPH1_01T15121	NRRL29169g_07644	hypothetical protein
FGSG_06809	-2.38419	6.93495e-122		FGSG_06809	FGRAMPH1_01T23237	NRRL29169g_11686	hypothetical protein FOC4_g10010332
FGSG_08365	-2.38356	8.29857e-87		FGSG_08365	FGRAMPH1_01T09781	NRRL29169g_04942	rna recognition
NRRL29169g_09200	-2.38349	1.52853e-36			FGRAMPH1_01T18269	NRRL29169g_09200	hypothetical protein
FGSG_12234	-2.3796	0.000155662		FGSG_12234	FGRAMPH1_01T15561	NRRL29169g_07868	unnamed protein product
FGSG_04012	-2.37821	6.53803e-58		FGSG_04012	FGRAMPH1_01T14253	NRRL29169g_07202	NADHoxidase
FGSG_04901	-2.37744	2.29606e-34		FGSG_04901	FGRAMPH1_01T16597	NRRL29169g_08360	positive activator of transcription
FGSG_09431	-2.37622	5.70414e-43		FGSG_09431	FGRAMPH1_01T27109	NRRL29169g_13602	dihydrofolate reductase
NRRL29169g_02430	-2.37391	1.14627e-05			FGRAMPH1_01T04813	NRRL29169g_02430	na+ h+antiporter
FGSG_09456	-2.37358	5.25819e-47		FGSG_09456	FGRAMPH1_01T27043	NRRL29169g_13569	6-phosphofructo kinase
FGSG_03009	-2.36989	3.70837e-32		FGSG_03009	FGRAMPH1_01T11837	NRRL29169g_05987	integral membrane
FGSG_07815	-2.36651	4.45707e-39		FGSG_07815	FGRAMPH1_01T25739	NRRL29169g_12923	hypothetical protein
FGSG_06062	-2.36433	3.14731e-05		FGSG_06062	FGRAMPH1_01T19395	NRRL29169g_09768	hypothetical protein
FGSG_17539	-2.36385	6.89373e-12		FGSG_17539	FGRAMPH1_01T22173	NRRL29169g_11160	unnamed protein product
FGSG_07573	-2.3637	1.26358e-35		FGSG_07573	FGRAMPH1_01T25125	NRRL29169g_12622	GTP-binding protein ypt3
FGSG_03596	-2.36357	3.06286e-05		FGSG_03596	FGRAMPH1_01T13245	NRRL29169g_06697	hypothetical protein
FGSG_17709	-2.36141	7.99477e-31		FGSG_17709	FGRAMPH1_01T28289	NRRL29169g_14187	unnamed protein product
FGSG_00434	-2.35474	3.8935e-61		FGSG_00434	FGRAMPH1_01T01127	NRRL29169g_00569	hypothetical protein
FGSG_16530	-2.35316	6.0151e-13		FGSG_16530	FGRAMPH1_01T18603	NRRL29169g_09369	integral membrane
FGSG_01918	-2.35024	6.66015e-22		FGSG_01918	FGRAMPH1_01T04633	NRRL29169g_02338	poly polymerase beta
FGSG_03175	-2.34904	1.88587e-42		FGSG_03175	FGRAMPH1_01T12233	NRRL29169g_06187	nadph2:quinone reductase
FGSG_05044	-2.34397	2.20859e-29		FGSG_05044	FGRAMPH1_01T16955	NRRL29169g_08537	hypothetical protein
FGSG_13142	-2.34293	1.63417e-28		FGSG_13142	FGRAMPH1_01T24691	NRRL29169g_12407	chloramphenicol phospho transferase
FGSG_13709	-2.34131	5.27412e-16		FGSG_13709	FGRAMPH1_01T07405	NRRL29169g_03742	cyclin-dependent kinase inhibitor 1c
FGSG_02052	-2.34023	1.77113e-06		FGSG_02052	FGRAMPH1_01T04951	NRRL29169g_02501	hypothetical protein
FGSG_12981	-2.33826	2.9859e-08		FGSG_12981	FGRAMPH1_01T23059	NRRL29169g_11597	unnamed protein product
FGSG_16116	-2.33745	5.26896e-63		FGSG_16116	FGRAMPH1_01T15231	NRRL29169g_07699	hypothetical protein
FGSG_16556	-2.33587	6.43455e-37		FGSG_16556	FGRAMPH1_01T18897	NRRL29169g_09516	mannitol-1-phosphate 5-dehydrogenase
FGSG_02768	-2.33571	1.7587e-47		FGSG_02768	FGRAMPH1_01T06643	NRRL29169g_03354	hypothetical protein
FGSG_06720	-2.33519	1.41661e-54		FGSG_06720	FGRAMPH1_01T22997	NRRL29169g_11566	mitochondrial outer membrane
FGSG_02259	-2.33488	4.53391e-20		FGSG_02259	FGRAMPH1_01T05449	NRRL29169g_02749	5,5-P-1 ,P-4-tetraphosphate phosphorylase 2
FGSG_17163	-2.3347	7.73864e-26		FGSG_17163	FGRAMPH1_01T27833	NRRL29169g_13964	mycothiol acetyl transferase
FGSG_12555	-2.33433	9.85323e-43		FGSG_12555	FGRAMPH1_01T11585	NRRL29169g_05863	hypothetical protein
FGSG_12559	-2.33413	2.88387e-28		FGSG_12559	FGRAMPH1_01T11541	NRRL29169g_05841	gall11coactivator
FGSG_10281	-2.33407	1.37213e-38		FGSG_10281	FGRAMPH1_01T07717	NRRL29169g_03901	hypothetical protein
FGSG_03650	-2.33359	3.24186e-23		FGSG_03650	FGRAMPH1_01T13379	NRRL29169g_06764	ADP-ribosyl-[dinitrogen reductase]glyco hydrolase
FGSG_11112	-2.32554	2.25669e-11		FGSG_11112	FGRAMPH1_01T21247	NRRL29169g_10702	Endoglucanase E
FGSG_01589	-2.32161	2.3508e-19		FGSG_01589	FGRAMPH1_01T03881	NRRL29169g_01959	hypothetical protein
FGSG_17547	-2.31978	6.17064e-22		FGSG_17547	FGRAMPH1_01T22061	NRRL29169g_11104	unnamed protein product
FGSG_04710	-2.31975	0.000128594		FGSG_04710	FGRAMPH1_01T16127	NRRL29169g_08134	Generalalpha-glucoside permease
FGSG_17008	-2.31194	5.7571e-40		FGSG_17008	FGRAMPH1_01T10325	NRRL29169g_05217	hypothetical protein
FGSG_08359	-2.31175	1.42973e-27		FGSG_08359	FGRAMPH1_01T09755	NRRL29169g_04929	hypothetical protein
FGSG_16613	-2.31165	3.1454e-89		FGSG_16613	FGRAMPH1_01T19677	NRRL29169g_09909	phospholipase d1
FGSG_03483	-2.31119	0.00137946		FGSG_03483	FGRAMPH1_01T12989	NRRL29169g_06566	pectinlyase B precursor
FGSG_17133_2	-2.31045	1.41641e-26
FGSG_12178	-2.31022	5.09584e-68		FGSG_12178	FGRAMPH1_01T06459	NRRL29169g_03262	unnamed protein product
FGSG_08206	-2.30695	1.66264e-06	C47	FGSG_08206	FGRAMPH1_01T09367	NRRL29169g_04733	stress responsive a b barrel
FGSG_05299	-2.30626	9.02588e-28		FGSG_05299	FGRAMPH1_01T17565	NRRL29169g_08843	molybdopterin molybdo transferase
FGSG_10668	-2.30525	2.5732e-06		FGSG_10668	FGRAMPH1_01T08661	NRRL29169g_04382	hypothetical protein
FGSG_09366	-2.30431	4.36987e-49		FGSG_09366	FGRAMPH1_01T27257	NRRL29169g_13676	glucan-beta-glucosidase
FGSG_03426	-2.30237	6.55561e-37		FGSG_03426	FGRAMPH1_01T12857	NRRL29169g_06500	3-oxoacyl-[acyl-carrier-] reductase
FGSG_11349	-2.3017	2.51443e-23		FGSG_11349	FGRAMPH1_01T21845	NRRL29169g_11000	hypothetical protein
FGSG_03173	-2.30066	1.12407e-08		FGSG_03173	FGRAMPH1_01T12229	NRRL29169g_06185	related to haloacetate dehalogenaseH-1
FGSG_08312	-2.2999	5.25149e-49		FGSG_08312	FGRAMPH1_01T09633	NRRL29169g_04865	atp-binding sub family G (WHITE)member PDR
FGSG_12534	-2.29978	2.01529e-92		FGSG_12534	FGRAMPH1_01T11835	NRRL29169g_05986	cytochrome p450 oxido reductase
FGSG_05295	-2.29519	4.16137e-13		FGSG_05295	FGRAMPH1_01T17555	NRRL29169g_08838	aromatic-l-amino-acid decarboxylase
FGSG_16218	-2.29479	0.000532739		FGSG_16218	FGRAMPH1_01T13545	NRRL29169g_06847	hypothetical protein
FGSG_12452	-2.2944	2.21419e-05		FGSG_12452	FGRAMPH1_01T12669	NRRL29169g_06406	hypothetical protein
FGSG_15874	-2.29425	5.49677e-45		FGSG_15874	FGRAMPH1_01T04125	NRRL29169g_02082	hypothetical protein FPSE_11464
FGSG_02342	-2.29232	2.36132e-17		FGSG_02342	FGRAMPH1_01T05629	NRRL29169g_02840	cutinase precursor
FGSG_03733	-2.28947	6.79209e-05	C22	FGSG_03733	FGRAMPH1_01T13575	NRRL29169g_06862	epoxide hydrolase
FGSG_12105	-2.28634	4.0975e-23		FGSG_12105	FGRAMPH1_01T05439	NRRL29169g_02744	fad fmn-containing dehydrogenase
NRRL29169g_11994	-2.28599	2.40701e-12			FGRAMPH1_01T23855	NRRL29169g_11994	related to a low-affinity copper transport
FGSG_05914	-2.28522	2.47256e-28		FGSG_05914	FGRAMPH1_01T19067	NRRL29169g_09601	glyoxalase family
FGSG_08269	-2.28402	0.00363866		FGSG_08269	FGRAMPH1_01T09521	NRRL29169g_04809	high-osmolarity-induced transcription1
FGSG_02038	-2.28293	2.11378e-16		FGSG_02038	FGRAMPH1_01T04921	NRRL29169g_02486	quinoneoxido reductase 2
FGSG_17375	-2.28212	2.44561e-13		FGSG_17375	FGRAMPH1_01T08241	NRRL29169g_04169	unnamed protein product
NRRL29169g_02244	-2.28114	1.46015e-23				NRRL29169g_02244
FGSG_04693	-2.28089	3.82576e-21	C31	FGSG_04693	FGRAMPH1_01T16083	NRRL29169g_08117	related to integral membrane PTH11
FGSG_00525	-2.27978	1.00802e-12		FGSG_00525	FGRAMPH1_01T01341	NRRL29169g_00676	hypothetical protein
FGSG_01915	-2.27512	1.13651e-22		FGSG_01915	FGRAMPH1_01T04623	NRRL29169g_02333	myb-likedna-binding
FGSG_04443	-2.26477	3.22945e-15		FGSG_04443	FGRAMPH1_01T15303	NRRL29169g_07738	translation machinery-associated 64
FGSG_16570	-2.26028	8.48829e-06		FGSG_16570	FGRAMPH1_01T19023	NRRL29169g_09579	unnamed protein product
FGSG_17227	-2.25624	1.81525e-30		FGSG_17227	FGRAMPH1_01T26903	NRRL29169g_13499	nad-dependent histone deacetylase sir2
FGSG_06575	-2.24852	1.00353e-67		FGSG_06575	FGRAMPH1_01T22625	NRRL29169g_11380	related to UPF0187 domain membrane
FGSG_16506	-2.24755	1.76511e-09		FGSG_16506	FGRAMPH1_01T18275	NRRL29169g_09204	c6 zinc finger
FGSG_05199	-2.2467	4.1794e-17		FGSG_05199	FGRAMPH1_01T17345	NRRL29169g_08733	hypothetical protein
FGSG_02051	-2.24656	2.13686e-13		FGSG_02051	FGRAMPH1_01T04949	NRRL29169g_02500	superoxide dismutase
FGSG_15721	-2.24642	1.65972e-52		FGSG_15721	FGRAMPH1_01T00745	NRRL29169g_00377	hypothetical protein FPSE_04354
FGSG_02462	-2.24357	7.91758e-36		FGSG_02462	FGRAMPH1_01T05907	NRRL29169g_02981	transcription factor
FGSG_03717	-2.2411	1.00531e-15		FGSG_03717	FGRAMPH1_01T13537	NRRL29169g_06843	isoamylalcohol oxidase
NRRL29169g_07916	-2.24104	2.96191e-08			FGRAMPH1_01T15659	NRRL29169g_07916	integral membrane
FGSG_06977	-2.24061	7.4294e-31		FGSG_06977	FGRAMPH1_01T23657	NRRL29169g_11895	tyrosine-phosphatase
FGSG_12611	-2.24042	2.85418e-14		FGSG_12611	FGRAMPH1_01T16319	NRRL29169g_08229	C6 zinc finger domain
FGSG_07596	-2.2394	1.09778e-24	C40	FGSG_07596	FGRAMPH1_01T25177	NRRL29169g_12648	hypothetical protein
FGSG_09373	-2.23854	2.51814e-27		FGSG_09373	FGRAMPH1_01T27243	NRRL29169g_13669	aromatic-L-amino-acid decarboxylase
NRRL29169g_07823	-2.23313	1.42387e-11				NRRL29169g_07823
FGSG_01572	-2.23084	3.41443e-53		FGSG_01572	FGRAMPH1_01T03831	NRRL29169g_01934	glutamate decarboxylase 1
FGSG_01569	-2.23001	3.52952e-31		FGSG_01569	FGRAMPH1_01T03823	NRRL29169g_01930	related to calpain
FGSG_17406	-2.22992	3.05314e-18		FGSG_17406	FGRAMPH1_01T08557	NRRL29169g_04327	methylenetetrahydrofolate dehydrogenase
FGSG_00177	-2.22869	3.07842e-77		FGSG_00177	FGRAMPH1_01T00481	NRRL29169g_00245	glucose1-dehydrogenase
FGSG_10069	-2.22807	1.46576e-29		FGSG_10069	FGRAMPH1_01T07211	NRRL29169g_03644	nodulation l
FGSG_00878	-2.22667	4.10684e-17		FGSG_00878	FGRAMPH1_01T02195	NRRL29169g_01107	hypothetical protein
FGSG_17214	-2.22567	6.02536e-27		FGSG_17214	FGRAMPH1_01T27067	NRRL29169g_13581	uroporphyrin-iii c-methyl transferaseprecorrin-2 dehydrogenasesirohydrochlorinferrochelatase
FGSG_00185	-2.22347	4.13057e-61		FGSG_00185	FGRAMPH1_01T00505	NRRL29169g_00257	hypothetical protein
FGSG_11372	-2.22228	7.25291e-49		FGSG_11372	FGRAMPH1_01T21905	NRRL29169g_11030	hypothetical protein FPSE_02905
FGSG_17350	-2.22223	1.61286e-12		FGSG_17350	FGRAMPH1_01T07869	NRRL29169g_03977	unnamed protein product
FGSG_16962	-2.22221	2.07214e-50		FGSG_16962	FGRAMPH1_01T10927	NRRL29169g_05526	hypothetical protein
FGSG_11011	-2.21539	0.000564526		FGSG_11011	FGRAMPH1_01T21009	NRRL29169g_10582	endopolygalacturonase 1 precursor
FGSG_01298	-2.21186	2.76982e-09		FGSG_01298	FGRAMPH1_01T03213	NRRL29169g_01623	transcription factor
FGSG_01418	-2.21153	4.62958e-50		FGSG_01418	FGRAMPH1_01T03487	NRRL29169g_01762	hypothetical protein
FGSG_04595	-2.20981	6.07361e-10	C16	FGSG_04595	FGRAMPH1_01T15661	NRRL29169g_07917	fad-dependent monooxygenase
FGSG_02082	-2.20438	1.42446e-18		FGSG_02082	FGRAMPH1_01T05023	NRRL29169g_02537	lipaseclass 3
FGSG_02245	-2.20305	1.98242e-89		FGSG_02245	FGRAMPH1_01T05413	NRRL29169g_02731	c2h2 type zinc finger containing
FGSG_05822	-2.19856	2.49289e-25		FGSG_05822	FGRAMPH1_01T18837	NRRL29169g_09486	glutamine amido transferase
FGSG_09335	-2.19712	2.92429e-16	C55	FGSG_09335	FGRAMPH1_01T27343	NRRL29169g_13719	fructosefacilitator
FGSG_11017	-2.19361	1.51337e-06		FGSG_11017	FGRAMPH1_01T21025	NRRL29169g_10590	vegetative incompatibility het-e-1
FGSG_06974	-2.19344	2.59945e-22		FGSG_06974	FGRAMPH1_01T23645	NRRL29169g_11889	trna 2-phospho transferase 1
FGSG_07419	-2.19269	1.26052e-66		FGSG_07419	FGRAMPH1_01T24775	NRRL29169g_12449	yop-1protein
NRRL29169g_11197	-2.18695	2.89554e-49			FGRAMPH1_01T22247	NRRL29169g_11197	unnamed protein product
FGSG_16269	-2.18675	1.73284e-61		FGSG_16269	FGRAMPH1_01T12871	NRRL29169g_06507	hypothetical protein
FGSG_08809	-2.18642	8.31751e-31		FGSG_08809	FGRAMPH1_01T10873	NRRL29169g_05499	trichodiene oxygenase cytochrome p450
FGSG_16207	-2.18599	1.45449e-06		FGSG_16207	FGRAMPH1_01T13655	NRRL29169g_06902	conidial development fluffy
FGSG_07513	-2.18426	2.30475e-19		FGSG_07513	FGRAMPH1_01T24989	NRRL29169g_12556	hypothetical protein
FGSG_01614	-2.184	3.68919e-15		FGSG_01614	FGRAMPH1_01T03943	NRRL29169g_01991	dna mismatch repair mlh3
FGSG_16357	-2.18364	5.26296e-20		FGSG_16357	FGRAMPH1_01T11775	NRRL29169g_05956	phosphoethanolaminen-methyl transferase 3
FGSG_01066	-2.1814	2.7329e-26		FGSG_01066	FGRAMPH1_01T02661	NRRL29169g_01344	familysulfate permease
FGSG_15560	-2.18049	9.86774e-22		FGSG_15560	FGRAMPH1_01T26259	NRRL29169g_13179	hypothetical protein
FGSG_10752	-2.18	9.06339e-31		FGSG_10752	FGRAMPH1_01T20371	NRRL29169g_10262	hypothetical protein
FGSG_06547	-2.17893	5.08588e-14		FGSG_06547	FGRAMPH1_01T22557	NRRL29169g_11346	hypothetical protein
FGSG_13000	-2.17714	3.39325e-42		FGSG_13000	FGRAMPH1_01T23347	NRRL29169g_11739	prenylated rab acceptor 1
FGSG_09845	-2.17696	1.97476e-29		FGSG_09845	FGRAMPH1_01T26145	NRRL29169g_13122	fatty acid desaturase
FGSG_12956	-2.17573	6.26915e-05		FGSG_12956	FGRAMPH1_01T22825	NRRL29169g_11480	hypothetical protein
FGSG_02517	-2.17565	0.00337153		FGSG_02517	FGRAMPH1_01T06041	NRRL29169g_03049	hypothetical protein
FGSG_08140	-2.17234	8.24182e-09		FGSG_08140	FGRAMPH1_01T09211	NRRL29169g_04657	hypothetical protein
FGSG_10008	-2.17165	5.96619e-18		FGSG_10008	FGRAMPH1_01T07063	NRRL29169g_03566	hypothetical protein
FGSG_12010	-2.17162	6.05091e-17		FGSG_12010	FGRAMPH1_01T04297	NRRL29169g_02168	conserved domain-containing
FGSG_03913	-2.17154	1.73693e-05	C19	FGSG_03913	FGRAMPH1_01T14019	NRRL29169g_07085	zincalcohol dehydrogenase
FGSG_00773	-2.16758	1.56794e-05		FGSG_00773	FGRAMPH1_01T01945	NRRL29169g_00981	ctrcopper transporter family
FGSG_13404	-2.16716	3.30165e-06		FGSG_13404	FGRAMPH1_01T09527	NRRL29169g_04812	hypothetical protein
FGSG_04933	-2.16264	1.10871e-28		FGSG_04933	FGRAMPH1_01T16669	NRRL29169g_08395	hypothetical protein
FGSG_07160	-2.16249	1.88972e-39		FGSG_07160	FGRAMPH1_01T24109	NRRL29169g_12121	hypothetical protein
FGSG_04887	-2.16185	1.00949e-26		FGSG_04887	FGRAMPH1_01T16563	NRRL29169g_08343	hypothetical protein
FGSG_09410	-2.15965	4.43694e-08		FGSG_09410	FGRAMPH1_01T27165	NRRL29169g_13630	transcription factor
FGSG_09926	-2.15887	4.5232e-34		FGSG_09926	FGRAMPH1_01T06851	NRRL29169g_03460	aminodeoxychorismate lyase
FGSG_13458	-2.15785	1.74079e-18	C51	FGSG_13458	FGRAMPH1_01T08897	NRRL29169g_04500	amido hydrolase ytcJ-like
FGSG_04155	-2.15755	2.2696e-34		FGSG_04155	FGRAMPH1_01T14621	NRRL29169g_07390	uracil phosphoribosyl transferase
FGSG_02465	-2.15553	2.14596e-31		FGSG_02465	FGRAMPH1_01T05913	NRRL29169g_02984	cysteine synthase A
FGSG_06830	-2.15299	1.89089e-16		FGSG_06830	FGRAMPH1_01T23285	NRRL29169g_11708	hypothetical protein
FGSG_12461	-2.15193	1.62228e-12		FGSG_12461	FGRAMPH1_01T12595	NRRL29169g_06369	related to beta-galactosidase
FGSG_00195	-2.15181	4.46625e-06		FGSG_00195	FGRAMPH1_01T00527	NRRL29169g_00268	monocarboxylate transporter 2
FGSG_15860	-2.14102	7.1981e-09		FGSG_15860	FGRAMPH1_01T03779	NRRL29169g_01908	hypothetical protein
NRRL29169g_07229	-2.14035	4.83557e-18			FGRAMPH1_01T14307	NRRL29169g_07229	Hit family 1
FGSG_07284	-2.13962	7.9321e-35		FGSG_07284	FGRAMPH1_01T24421	NRRL29169g_12277	alpha-sarcomeric
FGSG_00725	-2.13369	0.000293611		FGSG_00725	FGRAMPH1_01T01837	NRRL29169g_00926	c6 transcription factor
FGSG_08980	-2.13354	9.04004e-34		FGSG_08980	FGRAMPH1_01T28209	NRRL29169g_14149	alcohol dehydrogenase (nadp+)
FGSG_10678	-2.13285	1.1156e-36		FGSG_10678	FGRAMPH1_01T08681	NRRL29169g_04392	related to IQ calmodulin-binding motif
FGSG_05481	-2.13195	2.9232e-31		FGSG_05481	FGRAMPH1_01T18021	NRRL29169g_09073	branched-chain-amino-acidamino transferase 2
FGSG_15916	-2.13091	2.39195e-18		FGSG_15916	FGRAMPH1_01T04773	NRRL29169g_02409	aspartyl-trna synthetase
FGSG_10013	-2.13042	6.87495e-23		FGSG_10013	FGRAMPH1_01T07077	NRRL29169g_03573	hypothetical protein
FGSG_07546	-2.12803	9.99554e-05		FGSG_07546	FGRAMPH1_01T25067	NRRL29169g_12593	myb family transcription factor
FGSG_02901	-2.12767	1.15959e-75		FGSG_02901	FGRAMPH1_01T11573	NRRL29169g_05857	hypothetical protein
FGSG_06693	-2.12727	8.8593e-55		FGSG_06693	FGRAMPH1_01T22931	NRRL29169g_11533	1-phosphatidylinositol-4 ,5-bisphosphate phosphodi esterase 1
FGSG_04227	-2.12545	4.05733e-24		FGSG_04227	FGRAMPH1_01T14783	NRRL29169g_07473	nucleoside-diphosphate-sugar epimerase
FGSG_16844	-2.12469	2.61268e-10		FGSG_16844	FGRAMPH1_01T25081	NRRL29169g_12600	unnamed protein product
FGSG_11043	-2.1155	5.46274e-05		FGSG_11043	FGRAMPH1_01T21099	NRRL29169g_10627	hypothetical protein
FGSG_13611	-2.11549	2.26629e-08		FGSG_13611	FGRAMPH1_01T26729	NRRL29169g_13412	unnamed protein product
FGSG_05683	-2.11521	3.40992e-32		FGSG_05683	FGRAMPH1_01T18507	NRRL29169g_09320	dimethylaniline monooxygenase(N-oxide forming)
FGSG_05847	-2.11455	8.27e-14		FGSG_05847	FGRAMPH1_01T18907	NRRL29169g_09521	bifunctional xylanase deacetylase
FGSG_00704	-2.11284	2.87298e-48		FGSG_00704	FGRAMPH1_01T01781	NRRL29169g_00898	enoyl-hydratase
FGSG_10842	-2.11263	6.12605e-05		FGSG_10842	FGRAMPH1_01T20607	NRRL29169g_10380	hypothetical protein
FGSG_13536	-2.11182	2.66082e-13		FGSG_13536	FGRAMPH1_01T27573	NRRL29169g_13834	hypothetical protein
FGSG_01548	-2.11148	6.11124e-26		FGSG_01548	FGRAMPH1_01T03777	NRRL29169g_01907	hypothetical protein
FGSG_07713	-2.11006	0.000841331		FGSG_07713	FGRAMPH1_01T25457	NRRL29169g_12788	unnamed protein product
FGSG_04862	-2.10578	2.32329e-09		FGSG_04862	FGRAMPH1_01T16511	NRRL29169g_08317	transcription factor
FGSG_10119	-2.10525	2.05419e-20		FGSG_10119	FGRAMPH1_01T07333	NRRL29169g_03706	threonine dehydratase
FGSG_17399	-2.10399	7.21823e-12		FGSG_17399	FGRAMPH1_01T08491	NRRL29169g_04294	HETEROKARYON incompatibility
FGSG_08448	-2.09728	8.3443e-16		FGSG_08448	FGRAMPH1_01T09985	NRRL29169g_05045	probable ROD1-O-dinitrobenzene calciumand zinc resistance
FGSG_01523	-2.09619	8.80689e-19		FGSG_01523	FGRAMPH1_01T03723	NRRL29169g_01880	NAD(P)H-dependent D-xylose reductase
FGSG_08553	-2.09182	1.8485e-11		FGSG_08553	FGRAMPH1_01T10247	NRRL29169g_05178	hypothetical protein
FGSG_10423	-2.0905	1.34202e-11		FGSG_10423	FGRAMPH1_01T08069	NRRL29169g_04082	hypothetical protein
FGSG_06324	-2.08938	1.14865e-21		FGSG_06324	FGRAMPH1_01T20037	NRRL29169g_10094	sterol uptake control 2
FGSG_04207	-2.0892	1.02914e-20		FGSG_04207	FGRAMPH1_01T14737	NRRL29169g_07450	unspecified product
FGSG_03453	-2.08856	1.82365e-11		FGSG_03453	FGRAMPH1_01T12919	NRRL29169g_06531	alpha beta hydrolase
FGSG_09154	-2.08668	4.768e-22		FGSG_09154	FGRAMPH1_01T27799	NRRL29169g_13947	Phospholipase carboxyl esterase
FGSG_13838	-2.08471	6.96827e-53		FGSG_13838	FGRAMPH1_01T21453	NRRL29169g_10804	hypothetical protein
FGSG_03375	-2.08069	2.19193e-23		FGSG_03375	FGRAMPH1_01T12729	NRRL29169g_06436	shortchain dehydrogenase reductase
FGSG_00797	-2.07916	1.12246e-08		FGSG_00797	FGRAMPH1_01T01999	NRRL29169g_01009	deoxyribodipyrimidine photo-lyase
FGSG_07378	-2.07746	1.11939e-10		FGSG_07378	FGRAMPH1_01T24675	NRRL29169g_12399	hypothetical protein
FGSG_02019	-2.07631	1.74054e-31		FGSG_02019	FGRAMPH1_01T04877	NRRL29169g_02464	lipidphosphate phosphatase 2
FGSG_11234	-2.07587	2.93744e-06		FGSG_11234	FGRAMPH1_01T21551	NRRL29169g_10853	unnamed protein product
FGSG_06414	-2.0747	1.29443e-26		FGSG_06414	FGRAMPH1_01T20243	NRRL29169g_10197	hypothetical protein
FGSG_11023	-2.07265	7.13105e-11		FGSG_11023	FGRAMPH1_01T21045	NRRL29169g_10600	hypothetical protein
NRRL29169g_11861	-2.07204	5.52551e-10			FGRAMPH1_01T23589	NRRL29169g_11861	hypothetical protein
NRRL29169g_13035	-2.071	6.84348e-29			FGRAMPH1_01T25971	NRRL29169g_13035	homeobox and c2h2 transcription
FGSG_09086	-2.06925	0.00309259	C52	FGSG_09086	FGRAMPH1_01T27959	NRRL29169g_14025	O-methylsterigmatocystin oxido
FGSG_01277	-2.06871	3.08443e-15		FGSG_01277	FGRAMPH1_01T03163	NRRL29169g_01598	hypothetical protein
FGSG_04692	-2.06751	2.08619e-21	C31	FGSG_04692	FGRAMPH1_01T16081	NRRL29169g_08116	related to Tri201-trichothecene3-O-acetyl transferase
FGSG_00051	-2.06729	6.8319e-24		FGSG_00051	FGRAMPH1_01T00163	NRRL29169g_00085	Aliphatic nitrilase
FGSG_06395	-2.06276	1.09818e-46		FGSG_06395	FGRAMPH1_01T20201	NRRL29169g_10176	activating signal cointegrator 1complex subunit 3
FGSG_07583	-2.0601	0.000158552	C40	FGSG_07583	FGRAMPH1_01T25147	NRRL29169g_12633	transcriptional regulator
FGSG_16186	-2.05846	4.2118e-47		FGSG_16186	FGRAMPH1_01T13931	NRRL29169g_07041	lysophospholipase precursor
FGSG_05684	-2.0548	4.04744e-22		FGSG_05684	FGRAMPH1_01T18509	NRRL29169g_09321	hypothetical protein
FGSG_11500	-2.05461	1.94555e-16		FGSG_11500	FGRAMPH1_01T22225	NRRL29169g_11186	pyridoxamine 5-phosphate oxidase
FGSG_16101	-2.05417	4.59204e-09		FGSG_16101	FGRAMPH1_01T15491	NRRL29169g_07836	unnamed protein product
FGSG_12966	-2.05223	1.1787e-27		FGSG_12966	FGRAMPH1_01T22947	NRRL29169g_11541	hypothetical protein FPSE_01545
NRRL29169g_00455	-2.05128	0.00173955			FGRAMPH1_01T00901	NRRL29169g_00455	unnamed protein product
FGSG_10061	-2.05018	4.86526e-16		FGSG_10061	FGRAMPH1_01T07187	NRRL29169g_03632	Ingression fic1
FGSG_01822	-2.04962	0.0015866		FGSG_01822	FGRAMPH1_01T04409	NRRL29169g_02224	hypothetical protein
FGSG_09339	-2.04378	1.01019e-31	C55	FGSG_09339	FGRAMPH1_01T27327	NRRL29169g_13711	mads-box transcription other eukaryote
FGSG_02794	-2.04169	1.10424e-59		FGSG_02794	FGRAMPH1_01T11329	NRRL29169g_05735	hypothetical protein
FGSG_05077	-2.04146	2.12021e-18		FGSG_05077	FGRAMPH1_01T17039	NRRL29169g_08580	mosc containing
FGSG_01213	-2.041	2.28707e-08		FGSG_01213	FGRAMPH1_01T02999	NRRL29169g_01516	hypothetical protein
FGSG_00814	-2.04098	8.33666e-23		FGSG_00814	FGRAMPH1_01T02035	NRRL29169g_01027	timbarrel metal-dependent hydrolase
FGSG_10532	-2.03983	2.75149e-20		FGSG_10532	FGRAMPH1_01T08345	NRRL29169g_04223	related to ahmp1
FGSG_03594	-2.03909	8.70011e-29		FGSG_03594	FGRAMPH1_01T13241	NRRL29169g_06695	translation machinery-associated 64
FGSG_10232	-2.03762	1.42542e-61		FGSG_10232	FGRAMPH1_01T07601	NRRL29169g_03841	hypothetical protein
FGSG_06990	-2.03646	3.83163e-33		FGSG_06990	FGRAMPH1_01T23689	NRRL29169g_11911	hypothetical protein
FGSG_01838	-2.03464	1.38207e-12		FGSG_01838	FGRAMPH1_01T04447	NRRL29169g_02243	hypothetical protein FPSE_11146
FGSG_06858	-2.03311	9.8866e-13		FGSG_06858	FGRAMPH1_01T23349	NRRL29169g_11740	prenylated Rab acceptor 1
FGSG_09223	-2.0307	2.77464e-17		FGSG_09223	FGRAMPH1_01T27629	NRRL29169g_13862	hypothetical protein
FGSG_09155	-2.02979	7.7553e-34		FGSG_09155	FGRAMPH1_01T27797	NRRL29169g_13946	mitochondrial phosphate carrier
FGSG_02547	-2.02975	4.63445e-10		FGSG_02547	FGRAMPH1_01T06113	NRRL29169g_03085	hypothetical protein
FGSG_07234	-2.02939	1.66867e-58		FGSG_07234	FGRAMPH1_01T24307	NRRL29169g_12220	seleno w
NRRL29169g_07001	-2.02637	4.06334e-09			FGRAMPH1_01T13851	NRRL29169g_07001	adp-ribosylation factor
FGSG_07058	-2.02501	2.65507e-15		FGSG_07058	FGRAMPH1_01T23853	NRRL29169g_11993	3-hydroxyanthranilate 3 ,4-dioxygenase
FGSG_01884	-2.02488	3.15269e-67		FGSG_01884	FGRAMPH1_01T04557	NRRL29169g_02300	serine hydrolase
FGSG_05957	-2.02349	5.47439e-45		FGSG_05957	FGRAMPH1_01T19161	NRRL29169g_09648	related to DUF967 domain
FGSG_04525	-2.02342	0.000189379		FGSG_04525	FGRAMPH1_01T15513	NRRL29169g_07827	related to TOB3 (member of aaa-atp ase family)
FGSG_10784	-2.02241	8.80162e-36		FGSG_10784	FGRAMPH1_01T20461	NRRL29169g_10307	hypothetical protein
FGSG_11992	-2.02225	2.83113e-17		FGSG_11992	FGRAMPH1_01T04145	NRRL29169g_02092	nad dependent epimerase dehydratase family
FGSG_11202	-2.02213	3.22273e-05		FGSG_11202	FGRAMPH1_01T21465	NRRL29169g_10810	guanylate kinase
NRRL29169g_07449	-2.01902	2.89461e-05				NRRL29169g_07449
FGSG_08620	-2.01749	2.63937e-36		FGSG_08620	FGRAMPH1_01T10405	NRRL29169g_05258	cytochrome-b5 reductase
FGSG_03784	-2.016	9.84313e-09		FGSG_03784	FGRAMPH1_01T13699	NRRL29169g_06924	hypothetical protein
FGSG_04193	-2.01576	6.11268e-34		FGSG_04193	FGRAMPH1_01T14703	NRRL29169g_07432	hypothetical protein FLAG1_06626
FGSG_02037	-2.0148	4.2426e-09		FGSG_02037	FGRAMPH1_01T04919	NRRL29169g_02485	hypothetical protein
FGSG_07362	-2.01437	5.97477e-41		FGSG_07362	FGRAMPH1_01T24633	NRRL29169g_12383	hypothetical protein
FGSG_17360	-2.01433	1.25392e-28		FGSG_17360	FGRAMPH1_01T08089	NRRL29169g_04092	unnamed protein product
FGSG_09252	-2.01346	4.2522e-33		FGSG_09252	FGRAMPH1_01T27549	NRRL29169g_13822	hypothetical protein
FGSG_08049	-2.01248	0.000879621		FGSG_08049	FGRAMPH1_01T08997	NRRL29169g_04552	hypothetical protein
FGSG_01083	-2.01222	6.51297e-37		FGSG_01083	FGRAMPH1_01T02703	NRRL29169g_01365	J domain-containing
FGSG_07249	-2.01189	4.28689e-11		FGSG_07249	FGRAMPH1_01T24345	NRRL29169g_12239	zinc-type alcohol dehydrogenase
FGSG_08657	-2.01128	1.23792e-40		FGSG_08657	FGRAMPH1_01T10497	NRRL29169g_05306	hypothetical protein
FGSG_11469	-2.00989	4.89169e-27		FGSG_11469	FGRAMPH1_01T22143	NRRL29169g_11145	GTP-dependent nucleic acid-bindingprotein engD
FGSG_09786	-2.00902	1.23343e-78		FGSG_09786	FGRAMPH1_01T26277	NRRL29169g_13188	NADPH-cytochrome P450 reductase
FGSG_10855	-2.00812	1.50056e-18		FGSG_10855	FGRAMPH1_01T20639	NRRL29169g_10396	alcohol dehydrogenase 1
FGSG_06066	-2.00743	6.12028e-19		FGSG_06066	FGRAMPH1_01T19405	NRRL29169g_09773	activating signal cointegrator 1complex subunit 2
FGSG_07016	-2.00591	4.49087e-36		FGSG_07016	FGRAMPH1_01T23749	NRRL29169g_11941	glycosyl hydrolase family 76
FGSG_03903	-2.00536	8.29378e-33		FGSG_03903	FGRAMPH1_01T13997	NRRL29169g_07074	hypothetical protein
FGSG_12536	-2.00426	7.03577e-19		FGSG_12536	FGRAMPH1_01T11797	NRRL29169g_05967	related to alanine--tRNA ligase
FGSG_03134	-2.00424	0.00348544		FGSG_03134	FGRAMPH1_01T12143	NRRL29169g_06142	hypothetical protein
FGSG_02029	-2.00173	1.31252e-28		FGSG_02029	FGRAMPH1_01T04901	NRRL29169g_02476	ubiquitin-conjugating enzyme E2-24 kDa
FGSG_06054	-2.00148	2.42637e-09		FGSG_06054	FGRAMPH1_01T19375	NRRL29169g_09757	frequency clock protein
FGSG_05643	-2.00076	1.10873e-13		FGSG_05643	FGRAMPH1_01T18401	NRRL29169g_09267	hypothetical protein
FGSG_11098	-2.00017	0.000356573		FGSG_11098	FGRAMPH1_01T21217	NRRL29169g_10687	hypothetical protein
FGSG_10543	-1.99903	1.91323e-13	C61	FGSG_10543	FGRAMPH1_01T08373	NRRL29169g_04237	hypothetical protein
FGSG_16919	-1.99858	9.90362e-24		FGSG_16919	FGRAMPH1_01T25893	NRRL29169g_12996	oxido reductase yfjR
FGSG_04154	-1.99733	1.38207e-12		FGSG_04154	FGRAMPH1_01T14619	NRRL29169g_07389	dna ligase 4
FGSG_05743	-1.99655	1.8839e-06		FGSG_05743	FGRAMPH1_01T18657	NRRL29169g_09396	alpha beta hydrolase
FGSG_06595	-1.9961	2.44007e-05		FGSG_06595	FGRAMPH1_01T22667	NRRL29169g_11401	probable gibberellinbiosynthesis-related
FGSG_10584	-1.99431	3.98765e-29		FGSG_10584	FGRAMPH1_01T08465	NRRL29169g_04283	cupin domain-containing
FGSG_10493	-1.99324	3.86359e-05		FGSG_10493	FGRAMPH1_01T08239	NRRL29169g_04168	vegetative incompatibility het-e-1
FGSG_15895	1.99347	1.16281e-05		FGSG_15895	FGRAMPH1_01T04453	NRRL29169g_02247	hypothetical protein
FGSG_10550	1.99494	4.91529e-08		FGSG_10550	FGRAMPH1_01T08387	NRRL29169g_04244	hypothetical protein
FGSG_08917	1.99505	1.01554e-17		FGSG_08917	FGRAMPH1_01T11177	NRRL29169g_05656	sfh5-phospholipid transporter
FGSG_15955	1.99657	6.5913e-12		FGSG_15955	FGRAMPH1_01T05373	NRRL29169g_02710	Generalamino acid permease AGP2
FGSG_07377	1.99784	1.12544e-17		FGSG_07377	FGRAMPH1_01T24673	NRRL29169g_12398	nucleosome assembly
FGSG_02515	1.99856	3.04738e-25		FGSG_02515	FGRAMPH1_01T06037	NRRL29169g_03047	hypothetical protein
FGSG_16331	1.99905	3.70507e-05		FGSG_16331	FGRAMPH1_01T12043	NRRL29169g_06091	amino acid permease
FGSG_17501	1.99918	2.02214e-08		FGSG_17501	FGRAMPH1_01T20795	NRRL29169g_10475	unnamed protein product
FGSG_12214	1.99933	7.18165e-20		FGSG_12214	FGRAMPH1_01T15725	NRRL29169g_07950	hypothetical protein FPSE_08081
FGSG_02752	1.99943	3.55227e-19		FGSG_02752	FGRAMPH1_01T06609	NRRL29169g_03337	atp-dependent RNA helicase DBP9
FGSG_07773	2.00129	0.000301666		FGSG_07773	FGRAMPH1_01T25621	NRRL29169g_12868	Signaling ykoW
FGSG_04633	2.00165	3.82777e-07		FGSG_04633	FGRAMPH1_01T15755	NRRL29169g_07965	related to tol
FGSG_17643	2.00282	4.69816e-42		FGSG_17643	FGRAMPH1_01T17007	NRRL29169g_08564	phosphatidylethanolaminen-methyl transferase
FGSG_00265	2.00441	1.34923e-14		FGSG_00265	FGRAMPH1_01T00709	NRRL29169g_00359	WD-repeat CRB3
FGSG_06025	2.00493	2.40152e-16		FGSG_06025	FGRAMPH1_01T19315	NRRL29169g_09726	chromosome segregation smc
FGSG_07442	2.0055	1.59294e-18		FGSG_07442	FGRAMPH1_01T24831	NRRL29169g_12477	Ribosomal RNA-processing 17
FGSG_08995	2.00679	2.77707e-13		FGSG_08995	FGRAMPH1_01T28161	NRRL29169g_14125	hypothetical protein
FGSG_09684	2.00681	6.06478e-05		FGSG_09684	FGRAMPH1_01T26519	NRRL29169g_13308	NADPH dehydrogenase
FGSG_07858	2.0101	9.46339e-24		FGSG_07858	FGRAMPH1_01T25831	NRRL29169g_12965	purine-cytosine permease fcy2
FGSG_01799	2.01094	6.80248e-06		FGSG_01799	FGRAMPH1_01T04363	NRRL29169g_02201	unnamed protein product
FGSG_00984	2.01113	5.88466e-13		FGSG_00984	FGRAMPH1_01T02471	NRRL29169g_01246	hypothetical protein
FGSG_17057	2.01254	4.78847e-08	C46	FGSG_17057	FGRAMPH1_01T09651	NRRL29169g_04875	long-chain-fatty-acid-ligase
FGSG_04321	2.01378	3.26015e-16		FGSG_04321	FGRAMPH1_01T15003	NRRL29169g_07585	hypothetical protein
FGSG_17481	2.01719	0.00299476		FGSG_17481	FGRAMPH1_01T21151	NRRL29169g_10654	hypothetical protein
FGSG_11154	2.01839	0.000764987		FGSG_11154	FGRAMPH1_01T21343	NRRL29169g_10751	molybdopterin cofactor
FGSG_10205	2.01851	2.60736e-26		FGSG_10205	FGRAMPH1_01T07539	NRRL29169g_03810	adenosine deaminase
FGSG_02269	2.01945	1.40606e-18		FGSG_02269	FGRAMPH1_01T05475	NRRL29169g_02762	hypothetical protein
FGSG_00287	2.021	4.4166e-30		FGSG_00287	FGRAMPH1_01T00773	NRRL29169g_00391	malonylsynthetase
FGSG_17147	2.0234	3.20782e-13		FGSG_17147	FGRAMPH1_01T28119	NRRL29169g_14104	trnadimethylallyl transferase
FGSG_16901	2.02356	3.7412e-16	C42	FGSG_16901	FGRAMPH1_01T25707	NRRL29169g_12911	fusarinC cluster-methyl transferase
FGSG_07374	2.0256	8.51373e-13		FGSG_07374	FGRAMPH1_01T24667	NRRL29169g_12395	queuinetrna-ribosyl transferase
FGSG_07388	2.02566	7.585e-05		FGSG_07388	FGRAMPH1_01T24697	NRRL29169g_12410	dehydrogenase reductase SDR familymember 13
FGSG_07208	2.02604	3.19032e-08		FGSG_07208	FGRAMPH1_01T24233	NRRL29169g_12183	exo-alpha-sialidase neuraminidase
FGSG_10194	2.02657	2.10906e-20		FGSG_10194	FGRAMPH1_01T07515	NRRL29169g_03798	L-2 ,4-diaminobutyrate decarboxylase
FGSG_11356	2.02702	0.00225204		FGSG_11356	FGRAMPH1_01T21861	NRRL29169g_11008	unnamed protein product
FGSG_07217	2.03217	1.46357e-18		FGSG_07217	FGRAMPH1_01T24257	NRRL29169g_12195	tRNA-dihydrouridine synthase 1
FGSG_11080	2.03358	0.00804457		FGSG_11080	FGRAMPH1_01T21179	NRRL29169g_10668	integral membrane
FGSG_16000	2.03578	1.49727e-05		FGSG_16000	FGRAMPH1_01T05897	NRRL29169g_02976	pisatindemethylase
FGSG_08941	2.03579	1.11706e-18	C43	FGSG_08941	FGRAMPH1_01T11241	NRRL29169g_05689	GCYprotein
NRRL29169g_04990	2.03679	0.00386841			FGRAMPH1_01T09875	NRRL29169g_04990	integral membrane
FGSG_06246	2.03765	8.16983e-43		FGSG_06246	FGRAMPH1_01T19855	NRRL29169g_10002	dna polymerase II large subunit
FGSG_07174	2.03849	1.68716e-20		FGSG_07174	FGRAMPH1_01T24145	NRRL29169g_12139	NADP-specific glutamate dehydrogenase
FGSG_08325	2.03869	3.73662e-15		FGSG_08325	FGRAMPH1_01T09665	NRRL29169g_04882	hypothetical protein
FGSG_10386	2.03882	3.57455e-05	C59	FGSG_10386	FGRAMPH1_01T07975	NRRL29169g_04032	hypothetical protein FPSE_07398
FGSG_09921	2.03986	5.87531e-16		FGSG_09921	FGRAMPH1_01T06839	NRRL29169g_03453	transcriptional activator proteinacu-15
FGSG_05364	2.04202	8.20874e-28		FGSG_05364	FGRAMPH1_01T17735	NRRL29169g_08929	transcription factor
FGSG_16869	2.04367	1.31411e-05		FGSG_16869	FGRAMPH1_01T25287	NRRL29169g_12703	unnamed protein product
FGSG_05319	2.0438	1.6302e-10		FGSG_05319	FGRAMPH1_01T17611	NRRL29169g_08867	hypothetical protein
FGSG_07890	2.04595	2.40299e-14		FGSG_07890	FGRAMPH1_01T25911	NRRL29169g_13005	omega-6fatty acid desaturase(delta-12 desaturase)
FGSG_09790	2.04721	1.14176e-18		FGSG_09790	FGRAMPH1_01T26269	NRRL29169g_13184	hypothetical protein
FGSG_09048	2.04725	2.56332e-18		FGSG_09048	FGRAMPH1_01T28045	NRRL29169g_14067	adenosylmethionine-8-amino-7-oxononanoate amino transferase
FGSG_10365	2.04782	0.00051409		FGSG_10365	FGRAMPH1_01T07925	NRRL29169g_04006	hypothetical protein
NRRL29169g_06374	2.05185	3.92852e-10			FGRAMPH1_01T12605	NRRL29169g_06374	hypothetical protein
FGSG_05716	2.05208	1.37851e-05		FGSG_05716	FGRAMPH1_01T18585	NRRL29169g_09359	transcription factor
FGSG_05124	2.05221	2.13615e-23		FGSG_05124	FGRAMPH1_01T17161	NRRL29169g_08641	nucleolar 16
FGSG_07107	2.05453	1.43087e-16		FGSG_07107	FGRAMPH1_01T23975	NRRL29169g_12054	regulator of ribosome biosynthesis
FGSG_06993	2.05501	8.7596e-21		FGSG_06993	FGRAMPH1_01T23695	NRRL29169g_11914	bacterial-type extracell ulardeoxyribonuclease
FGSG_12704	2.05649	5.02818e-48		FGSG_12704	FGRAMPH1_01T17383	NRRL29169g_08753	leptomycin b resistance pmd1
FGSG_10197	2.05805	1.9051e-24		FGSG_10197	FGRAMPH1_01T07521	NRRL29169g_03801	unnamed protein product
FGSG_13860	2.06442	5.85001e-09		FGSG_13860	FGRAMPH1_01T21167	NRRL29169g_10662	4-coumarate--ligase 7
FGSG_08508	2.06565	2.3319e-24		FGSG_08508	FGRAMPH1_01T10135	NRRL29169g_05121	hypothetical protein
FGSG_09115	2.06614	4.77732e-11		FGSG_09115	FGRAMPH1_01T27889	NRRL29169g_13990	hypothetical protein
FGSG_06278	2.06793	6.17268e-08		FGSG_06278	FGRAMPH1_01T19927	NRRL29169g_10039	glucoamylase precursor
NRRL29169g_07423	2.06794	1.23372e-09				NRRL29169g_07423
FGSG_10286	2.06801	2.90244e-20		FGSG_10286	FGRAMPH1_01T07735	NRRL29169g_03910	cell ularnucleic acid-binding
FGSG_11603	2.0707	3.33019e-15		FGSG_11603	FGRAMPH1_01T06695	NRRL29169g_03381	ribosome biogenesis erb1
FGSG_02289	2.07121	9.45887e-12	C12	FGSG_02289	FGRAMPH1_01T05523	NRRL29169g_02786	altered inheritance of mitochondria 6
FGSG_07187	2.07166	9.93918e-05		FGSG_07187	FGRAMPH1_01T24181	NRRL29169g_12157	zinc finger 76 (expressed intestis)
FGSG_17150	2.07262	4.95999e-17		FGSG_17150	FGRAMPH1_01T28057	NRRL29169g_14073	monocarboxylate transporter 4
FGSG_06036	2.07354	0.00264574		FGSG_06036	FGRAMPH1_01T19337	NRRL29169g_09737	hypothetical protein
FGSG_13293	2.07499	2.63391e-05		FGSG_13293	FGRAMPH1_01T10887	NRRL29169g_05506	hypothetical protein
FGSG_05466	2.07529	2.87638e-16		FGSG_05466	FGRAMPH1_01T17981	NRRL29169g_09053	ribosomeproduction factor 1
FGSG_03747	2.07622	2.88592e-30	C21	FGSG_03747	FGRAMPH1_01T13607	NRRL29169g_06878	nonribosomal peptide synthetase
FGSG_05686	2.07674	5.29224e-23		FGSG_05686	FGRAMPH1_01T18513	NRRL29169g_09323	pre-rrna-processing esf1
FGSG_02658	2.07793	3.19737e-20		FGSG_02658	FGRAMPH1_01T06375	NRRL29169g_03220	endoglucanase-5
FGSG_04654	2.07962	8.90389e-42		FGSG_04654	FGRAMPH1_01T15807	NRRL29169g_07987	agglutinin isolectin 1 precursor
FGSG_03938	2.08054	1.43445e-05		FGSG_03938	FGRAMPH1_01T14075	NRRL29169g_07113	amidase
FGSG_03309	2.08277	7.51186e-14		FGSG_03309	FGRAMPH1_01T12569	NRRL29169g_06356	related to oxido reductase
FGSG_04784	2.0833	0.000345335		FGSG_04784	FGRAMPH1_01T16307	NRRL29169g_08223	hypothetical protein
FGSG_05924	2.08752	4.2906e-16		FGSG_05924	FGRAMPH1_01T19089	NRRL29169g_09612	poly[ADP-ribose] polymerase
FGSG_03682	2.08781	9.73471e-08		FGSG_03682	FGRAMPH1_01T13455	NRRL29169g_06802	hypothetical protein FPSE_01851
FGSG_12889	2.08809	1.7981e-48		FGSG_12889	FGRAMPH1_01T19743	NRRL29169g_09944	altered inheritance of mitochondriamitochondrial
FGSG_08470	2.08865	1.427e-29		FGSG_08470	FGRAMPH1_01T10045	NRRL29169g_05076	hypothetical protein
FGSG_08925	2.09167	5.3412e-06		FGSG_08925	FGRAMPH1_01T11207	NRRL29169g_05672	hypothetical protein
FGSG_16918	2.09215	1.27463e-12		FGSG_16918	FGRAMPH1_01T25891	NRRL29169g_12995	MFSmetabolite:H+ symporter
FGSG_15747	2.09216	3.31708e-22		FGSG_15747	FGRAMPH1_01T01345	NRRL29169g_00678	g-coupled receptor
FGSG_05801	2.09252	5.68538e-08		FGSG_05801	FGRAMPH1_01T18791	NRRL29169g_09463	mfs transporter
FGSG_08310	2.09349	1.6412e-23		FGSG_08310	FGRAMPH1_01T09625	NRRL29169g_04861	related to methionine synthase II(cobalamin-in dependent )
FGSG_04028	2.09445	3.31472e-26		FGSG_04028	FGRAMPH1_01T14289	NRRL29169g_07220	atp-dependent rRNA helicase RRP3
FGSG_10359	2.09492	5.04371e-06		FGSG_10359	FGRAMPH1_01T07913	NRRL29169g_04000	3-demethylubiquinone-93-methyl transferase
FGSG_06185	2.09609	2.2322e-10		FGSG_06185	FGRAMPH1_01T19705	NRRL29169g_09924	Nucleoporin SEH1
FGSG_00531	2.09618	9.64851e-09		FGSG_00531	FGRAMPH1_01T01357	NRRL29169g_00684	hypothetical protein
FGSG_03855	2.09799	0.00184217	C20	FGSG_03855	FGRAMPH1_01T13875	NRRL29169g_07013	hypothetical protein
FGSG_05420	2.09994	6.95811e-14		FGSG_05420	FGRAMPH1_01T17873	NRRL29169g_08999	hypothetical protein
FGSG_00913	2.09997	4.11703e-13		FGSG_00913	FGRAMPH1_01T02295	NRRL29169g_01157	dna-directed rna polymerase ii subunit rpb1
FGSG_02875	2.1009	9.15536e-08		FGSG_02875	FGRAMPH1_01T11515	NRRL29169g_05828	esteraseestB
FGSG_05448	2.10124	7.42213e-11		FGSG_05448	FGRAMPH1_01T17937	NRRL29169g_09031	mfs-type transporter
FGSG_17106	2.10164	8.37286e-08		FGSG_17106	FGRAMPH1_01T09057	NRRL29169g_04581	peptidase m12
FGSG_03197	2.10422	6.85784e-07		FGSG_03197	FGRAMPH1_01T12291	NRRL29169g_06216	hypothetical protein
FGSG_00045	2.10482	1.15408e-37	C02	FGSG_00045	FGRAMPH1_01T00149	NRRL29169g_00078	Alpha beta hydrolase fMIPS_-1
FGSG_04538	2.10497	0.0381678		FGSG_04538	FGRAMPH1_01T15539	NRRL29169g_07857	hypothetical protein
FGSG_04404	2.10543	3.12781e-22		FGSG_04404	FGRAMPH1_01T15207	NRRL29169g_07687	smallnucleolar ribonucleo complex subunit
FGSG_02346	2.10585	2.74769e-23		FGSG_02346	FGRAMPH1_01T05637	NRRL29169g_02844	Delta(14)-sterol reductase
FGSG_10757	2.10728	5.32083e-25		FGSG_10757	FGRAMPH1_01T20387	NRRL29169g_10270	pre-mRNA-splicing factoratp-dependent RNA helicasePRP43
FGSG_15820	2.10761	9.289e-22		FGSG_15820	FGRAMPH1_01T02625	NRRL29169g_01326	Cytochrome P450 4V2
FGSG_11684	2.10781	7.48233e-05		FGSG_11684	FGRAMPH1_01T00397	NRRL29169g_00203	D-3-phosphoglycerate dehydrogenase
FGSG_10349	2.10798	5.29899e-27		FGSG_10349	FGRAMPH1_01T07887	NRRL29169g_03986	hypothetical protein
FGSG_00084	2.1086	3.34319e-08		FGSG_00084	FGRAMPH1_01T00251	NRRL29169g_00130	unnamed protein product
FGSG_01973	2.11301	1.45548e-26		FGSG_01973	FGRAMPH1_01T04767	NRRL29169g_02405	phospholipase d
FGSG_00062	2.11446	1.60113e-06		FGSG_00062	FGRAMPH1_01T00201	NRRL29169g_00104	CalciumChannel partial
FGSG_15947	2.1156	0.000684507		FGSG_15947	FGRAMPH1_01T05273	NRRL29169g_02660	unnamed protein product
FGSG_03962	2.11587	2.38252e-19	C18	FGSG_03962	FGRAMPH1_01T14135	NRRL29169g_07143	related to integral membrane PTH11
FGSG_10891	2.116	4.63755e-08		FGSG_10891	FGRAMPH1_01T20737	NRRL29169g_10446	hypothetical protein FPSE_09812
FGSG_06711	2.11694	9.67485e-38		FGSG_06711	FGRAMPH1_01T22977	NRRL29169g_11556	hypothetical protein
FGSG_11321	2.11917	1.29962e-05		FGSG_11321	FGRAMPH1_01T21775	NRRL29169g_10965	hypothetical protein
FGSG_07294	2.1193	9.43223e-15		FGSG_07294	FGRAMPH1_01T24449	NRRL29169g_12291	multisubstrate pseudouridine synthase7
FGSG_00085	2.1194	0.000274799		FGSG_00085	FGRAMPH1_01T00253	NRRL29169g_00131	Pantothenate transporter liz1
FGSG_13230	2.11953	1.58546e-18		FGSG_13230	FGRAMPH1_01T25729	NRRL29169g_12922	cytosinedeaminase and related metal-dependent hydrolase
FGSG_02203	2.12206	3.18295e-19		FGSG_02203	FGRAMPH1_01T05313	NRRL29169g_02679	d-3-phosphoglycerate dehydrogenase
FGSG_17161	2.1226	4.256e-26		FGSG_17161	FGRAMPH1_01T27887	NRRL29169g_13989	aaa family atp ase
FGSG_09310	2.1237	1.88242e-25		FGSG_09310	FGRAMPH1_01T27407	NRRL29169g_13751	g1 sregulator
FGSG_08347	2.12583	2.43232e-20		FGSG_08347	FGRAMPH1_01T09723	NRRL29169g_04911	gaba permease
FGSG_05208	2.12615	7.14533e-39		FGSG_05208	FGRAMPH1_01T17363	NRRL29169g_08743	related to nonmuscle myosin-II heavychain
FGSG_02644	2.13298	3.87182e-08		FGSG_02644	FGRAMPH1_01T06345	NRRL29169g_03205	unnamed protein product
FGSG_02117	2.13344	4.93702e-09	C09	FGSG_02117	FGRAMPH1_01T05101	NRRL29169g_02577	ent-kaurene oxidase
FGSG_06001	2.13451	1.91788e-23		FGSG_06001	FGRAMPH1_01T19265	NRRL29169g_09701	4-hydroxyphenylpyruvate dioxygenase
FGSG_00292	2.135	7.73397e-27		FGSG_00292	FGRAMPH1_01T00785	NRRL29169g_00397	Nucleolar complex 2
FGSG_07802	2.13695	2.88477e-09	C42	FGSG_07802	FGRAMPH1_01T25701	NRRL29169g_12908	fusarinC cluster-transporter
FGSG_08285	2.13781	1.73933e-19		FGSG_08285	FGRAMPH1_01T09563	NRRL29169g_04830	receptor kinase 5 precursor
FGSG_05371	2.13787	7.84626e-25	C33	FGSG_05371	FGRAMPH1_01T17749	NRRL29169g_08936	l-ornithine n5-oxygenase
FGSG_13952	2.13996	5.54078e-07		FGSG_13952	FGRAMPH1_01T22087	NRRL29169g_11117	NLS2
FGSG_00305	2.14055	2.03173e-24		FGSG_00305	FGRAMPH1_01T00813	NRRL29169g_00411	molecular chaperone
FGSG_06570	2.14178	5.18123e-05		FGSG_06570	FGRAMPH1_01T22613	NRRL29169g_11374	hypothetical protein
FGSG_05550	2.14205	1.0974e-21		FGSG_05550	FGRAMPH1_01T18187	NRRL29169g_09159	dna-directed rna polymerase i subunitrpa49
FGSG_06070	2.14494	2.49611e-30		FGSG_06070	FGRAMPH1_01T19413	NRRL29169g_09777	u3small nucleolarrna-associated 6
FGSG_15940	2.14842	5.97705e-17		FGSG_15940	FGRAMPH1_01T05177	NRRL29169g_02615	transcription factor
FGSG_00695	2.14852	5.17575e-29		FGSG_00695	FGRAMPH1_01T01751	NRRL29169g_00883	pescadillo development
FGSG_10033	2.15025	1.4059e-24		FGSG_10033	FGRAMPH1_01T07123	NRRL29169g_03597	related to U3 snoRNP
FGSG_09973	2.152	5.53858e-05		FGSG_09973	FGRAMPH1_01T06961	NRRL29169g_03515	tyrosine-phosphatase
FGSG_09189	2.15645	0.000593025	C53	FGSG_09189	FGRAMPH1_01T27713	NRRL29169g_13904	fusarubin cluster-esterase
FGSG_16190	2.15911	1.46028e-20		FGSG_16190	FGRAMPH1_01T13855	NRRL29169g_07003	7-alpha-hydroxycholest-4-en-3-one12-alpha-hydroxylase
FGSG_04828	2.16246	5.5174e-07		FGSG_04828	FGRAMPH1_01T16407	NRRL29169g_08264	indoleamine-dioxygenase
FGSG_11232	2.1631	2.78001e-20		FGSG_11232	FGRAMPH1_01T21547	NRRL29169g_10851	hypothetical protein
FGSG_15726	2.16413	5.89579e-05		FGSG_15726	FGRAMPH1_01T00825	NRRL29169g_00417	hypothetical protein
FGSG_05702	2.16496	0.00150239		FGSG_05702	FGRAMPH1_01T18551	NRRL29169g_09342	catabolic 3-dehydroquinase
FGSG_07205	2.16834	5.96347e-62		FGSG_07205	FGRAMPH1_01T24227	NRRL29169g_12180	hypothetical protein
FGSG_16233	2.16862	1.06862e-07		FGSG_16233	FGRAMPH1_01T13305	NRRL29169g_06727	hypothetical protein
FGSG_03237	2.16869	1.73589e-13		FGSG_03237	FGRAMPH1_01T12389	NRRL29169g_06265	integral membrane
FGSG_10761	2.17057	2.89954e-69		FGSG_10761	FGRAMPH1_01T20401	NRRL29169g_10277	lustrina
FGSG_11590	2.17285	1.58161e-10		FGSG_11590	FGRAMPH1_01T11273	NRRL29169g_05706	tRNA-specific adenosine deaminase 2
FGSG_09727	2.17472	1.91323e-13		FGSG_09727	FGRAMPH1_01T26421	NRRL29169g_13259	hypothetical protein
FGSG_07722	2.17489	6.25961e-08		FGSG_07722	FGRAMPH1_01T25487	NRRL29169g_12803	phthalate transporter
FGSG_02233	2.17547	6.77737e-36		FGSG_02233	FGRAMPH1_01T05381	NRRL29169g_02714	importin subunit beta-4
FGSG_05546	2.17596	3.77351e-23		FGSG_05546	FGRAMPH1_01T18173	NRRL29169g_09152	ornithine amino transferase
FGSG_10599	2.1779	8.00152e-11		FGSG_10599	FGRAMPH1_01T08499	NRRL29169g_04298	exoenzymes regulatory aepA
FGSG_01861	2.17796	0.000111181		FGSG_01861	FGRAMPH1_01T04509	NRRL29169g_02275	CyclicAMP receptor A
FGSG_08055	2.18373	2.79212e-22		FGSG_08055	FGRAMPH1_01T09009	NRRL29169g_04558	aromaticand neutral aliphatic amino acid permease
FGSG_01867	2.18392	5.01089e-47		FGSG_01867	FGRAMPH1_01T04523	NRRL29169g_02282	fad containing
FGSG_08377	2.18403	6.0049e-25		FGSG_08377	FGRAMPH1_01T09809	NRRL29169g_04956	cytochrome p450 oxido reductase
FGSG_03883	2.18467	1.99275e-10		FGSG_03883	FGRAMPH1_01T13955	NRRL29169g_07053	hypothetical protein
FGSG_07852	2.18787	1.58973e-05		FGSG_07852	FGRAMPH1_01T25819	NRRL29169g_12959	short-chain dehydrogenase reductase family
FGSG_09752	2.18918	1.52613e-19		FGSG_09752	FGRAMPH1_01T26351	NRRL29169g_13225	hypothetical protein FPSE_02285
FGSG_07511	2.19468	7.43589e-13		FGSG_07511	FGRAMPH1_01T24985	NRRL29169g_12554	hypothetical protein
FGSG_06788	2.19495	4.12015e-35		FGSG_06788	FGRAMPH1_01T23191	NRRL29169g_11663	utp13-u3snornp
FGSG_03147	2.19511	8.99871e-16		FGSG_03147	FGRAMPH1_01T12173	NRRL29169g_06157	pyridoxal-phosphate dependent enzyme
FGSG_01496	2.19723	3.12355e-23		FGSG_01496	FGRAMPH1_01T03667	NRRL29169g_01852	choline-sulfatase
FGSG_16900	2.21099	9.81099e-16	C42	FGSG_16900	FGRAMPH1_01T25705	NRRL29169g_12910	fusarinC cluster-cytochrome P450
FGSG_00235	2.21135	1.4491e-06		FGSG_00235	FGRAMPH1_01T00629	NRRL29169g_00319	hypothetical protein
FGSG_10502	2.21391	1.99119e-25		FGSG_10502	FGRAMPH1_01T08265	NRRL29169g_04181	unnamed protein product
FGSG_15773	2.21424	8.11685e-20		FGSG_15773	FGRAMPH1_01T01761	NRRL29169g_00888	vacuolar calcium ion transporter
FGSG_17264	2.21936	8.44389e-56		FGSG_17264	FGRAMPH1_01T26369	NRRL29169g_13234	tRNA(cytosine-5-)-methyl transferase
FGSG_17662	2.22057	6.66178e-08		FGSG_17662	FGRAMPH1_01T17629	NRRL29169g_08876	transcription activator
FGSG_08973	2.22089	6.77833e-12		FGSG_08973	FGRAMPH1_01T28225	NRRL29169g_14157	hypothetical protein
FGSG_16275	2.22306	2.4538e-20		FGSG_16275	FGRAMPH1_01T12813	NRRL29169g_06478	hypothetical protein
FGSG_05201	2.22579	6.62942e-13		FGSG_05201	FGRAMPH1_01T17349	NRRL29169g_08735	ribonuclease iii
FGSG_05081	2.23123	6.09683e-42		FGSG_05081	FGRAMPH1_01T17051	NRRL29169g_08586	u3snornp
FGSG_12073	2.2321	2.61395e-05		FGSG_12073	FGRAMPH1_01T05139	NRRL29169g_02596	hypothetical protein
FGSG_04979	2.23311	6.36689e-37		FGSG_04979	FGRAMPH1_01T16791	NRRL29169g_08456	electrontransfer flavo alpha-subunit
FGSG_16036	2.23559	2.70338e-25		FGSG_16036	FGRAMPH1_01T06549	NRRL29169g_03307	hypothetical protein
FGSG_09941	2.23589	2.44911e-10		FGSG_09941	FGRAMPH1_01T06881	NRRL29169g_03475	Paxillin1
FGSG_08175	2.23881	6.36296e-07	C48	FGSG_08175	FGRAMPH1_01T09287	NRRL29169g_04694	hypothetical protein
FGSG_04571	2.24041	1.07699e-50		FGSG_04571	FGRAMPH1_01T15609	NRRL29169g_07891	ethanolamine-phosphatecytidylyl transferase
FGSG_04217	2.2405	5.49389e-12		FGSG_04217	FGRAMPH1_01T14761	NRRL29169g_07462	pantothenate transporter liz1
FGSG_00690	2.24512	2.87234e-55		FGSG_00690	FGRAMPH1_01T01737	NRRL29169g_00875	isoleucyl-trna synthetase
FGSG_16894	2.25159	9.86223e-15		FGSG_16894	FGRAMPH1_01T25641	NRRL29169g_12878	unnamed protein product
FGSG_16048	2.25362	0.00297956		FGSG_16048	FGRAMPH1_01T16041	NRRL29169g_08106	zinc finger
FGSG_11189	2.25581	1.14723e-28		FGSG_11189	FGRAMPH1_01T21433	NRRL29169g_10794	hypothetical protein
FGSG_07602	2.25764	1.49699e-37		FGSG_07602	FGRAMPH1_01T25191	NRRL29169g_12655	hypothetical protein
FGSG_07491	2.25899	1.93645e-06		FGSG_07491	FGRAMPH1_01T24939	NRRL29169g_12531	glycerophosphoryl diesterphosphodi esterase
FGSG_16078	2.2608	1.11373e-06		FGSG_16078	FGRAMPH1_01T15805	NRRL29169g_07986	related to vegetatible incompatibility HET-E-1
FGSG_06243	2.26164	2.49854e-39		FGSG_06243	FGRAMPH1_01T19849	NRRL29169g_09999	nucleolar protein 2
FGSG_03340	2.26376	1.71926e-50	C26	FGSG_03340	FGRAMPH1_01T12649	NRRL29169g_06396	polyketide synthase
FGSG_06962	2.26648	4.27081e-30		FGSG_06962	FGRAMPH1_01T23613	NRRL29169g_11873	60Sribosome subunit biogenesisprotein NIP7
FGSG_11019	2.26941	1.81262e-13		FGSG_11019	FGRAMPH1_01T21031	NRRL29169g_10593	diseaseresistance partial
FGSG_02309	2.26955	1.59244e-13		FGSG_02309	FGRAMPH1_01T05563	NRRL29169g_02807	hypothetical protein
FGSG_17105	2.26992	2.1252e-09		FGSG_17105	FGRAMPH1_01T09117	NRRL29169g_04610	hypothetical protein
FGSG_16758	2.26999	2.3537e-22		FGSG_16758	FGRAMPH1_01T23715	NRRL29169g_11924	related to PET127
FGSG_06989	2.27125	1.10932e-07		FGSG_06989	FGRAMPH1_01T23687	NRRL29169g_11910	hypothetical protein
FGSG_06090	2.27838	1.10706e-12		FGSG_06090	FGRAMPH1_01T19465	NRRL29169g_09802	acetoacetate-ligase
FGSG_00161	2.27969	0.0103983		FGSG_00161	FGRAMPH1_01T00441	NRRL29169g_00225	highaffinity methionine permease
FGSG_09022	2.28174	1.20246e-37		FGSG_09022	FGRAMPH1_01T28103	NRRL29169g_14096	atp-dependent rna helicase suv3 precursor
FGSG_07262	2.28344	6.52776e-59		FGSG_07262	FGRAMPH1_01T24371	NRRL29169g_12252	u3small nucleolarrna-associated 10
FGSG_01391	2.28345	5.69198e-40		FGSG_01391	FGRAMPH1_01T03421	NRRL29169g_01729	elongation factor G 1
FGSG_09049	2.28348	1.5568e-29		FGSG_09049	FGRAMPH1_01T28043	NRRL29169g_14066	acetyl transferase
FGSG_00100	2.28545	1.53088e-05		FGSG_00100	FGRAMPH1_01T00291	NRRL29169g_00151	6-hydroxy-D-nicotine oxidase
FGSG_04470	2.28686	7.70948e-39		FGSG_04470	FGRAMPH1_01T15381	NRRL29169g_07779	dna-directed rna polymerase i subunitrpa43
FGSG_10940	2.28825	2.55118e-29		FGSG_10940	FGRAMPH1_01T20849	NRRL29169g_10502	SIK1protein
FGSG_00197	2.29034	2.7358e-06		FGSG_00197	FGRAMPH1_01T00533	NRRL29169g_00271	riboflavin transporter mch5
FGSG_00339	2.2913	1.05539e-25		FGSG_00339	FGRAMPH1_01T00893	NRRL29169g_00451	dna-directed rna polymerase i subunit
FGSG_04175	2.29305	9.10772e-26		FGSG_04175	FGRAMPH1_01T14663	NRRL29169g_07411	hypothetical protein FPSE_12140
FGSG_00794	2.2931	1.7269e-17		FGSG_00794	FGRAMPH1_01T01993	NRRL29169g_01006	hypothetical protein
FGSG_08222	2.2937	5.40475e-12		FGSG_08222	FGRAMPH1_01T09403	NRRL29169g_04750	integral membrane
FGSG_02733	2.29388	3.26764e-34		FGSG_02733	FGRAMPH1_01T06563	NRRL29169g_03314	hypothetical protein
FGSG_16533	2.2958	1.76056e-52		FGSG_16533	FGRAMPH1_01T18659	NRRL29169g_09397	hypothetical protein
FGSG_06340	2.30105	4.21236e-29		FGSG_06340	FGRAMPH1_01T20073	NRRL29169g_10112	u3small nucleolarrna-associated 22
FGSG_05231	2.30308	5.40786e-15		FGSG_05231	FGRAMPH1_01T17421	NRRL29169g_08772	hypothetical protein
FGSG_00961	2.31091	4.95463e-24		FGSG_00961	FGRAMPH1_01T02417	NRRL29169g_01219	atp-dependent rna helicase dbp6
FGSG_13222	2.31101	9.00415e-19	C42	FGSG_13222	FGRAMPH1_01T25693	NRRL29169g_12904	alpha beta hydrolase
FGSG_10262	2.31161	1.82301e-23		FGSG_10262	FGRAMPH1_01T07673	NRRL29169g_03877	ribosomal rna-processing 7
FGSG_03754	2.31306	1.19212e-09		FGSG_03754	FGRAMPH1_01T13633	NRRL29169g_06891	DUF895 domain membrane
FGSG_11492	2.31319	4.44691e-17		FGSG_11492	FGRAMPH1_01T22207	NRRL29169g_11177	Thiol-specific monooxygenase
FGSG_17372	2.31407	1.29311e-12		FGSG_17372	FGRAMPH1_01T08179	NRRL29169g_04138	helicase transcription factor
FGSG_03988	2.31426	1.20756e-13		FGSG_03988	FGRAMPH1_01T14193	NRRL29169g_07172	hypothetical protein
FGSG_01128	2.31439	5.2468e-13		FGSG_01128	FGRAMPH1_01T02807	NRRL29169g_01419	Pumiliolike y domain family member 6
FGSG_03333	2.31658	8.7695e-76		FGSG_03333	FGRAMPH1_01T12627	NRRL29169g_06385	phosphorylcholine phosphatase
FGSG_02511	2.31664	2.38564e-30		FGSG_02511	FGRAMPH1_01T06025	NRRL29169g_03041	related to nucleolar NOP4 (NOP77)
FGSG_12736	2.31686	2.83304e-06		FGSG_12736	FGRAMPH1_01T17875	NRRL29169g_09000	hypothetical protein
FGSG_09297	2.32262	6.03461e-12		FGSG_09297	FGRAMPH1_01T27435	NRRL29169g_13765	proline-specific permease put4
FGSG_11148	2.32276	0.000747558		FGSG_11148	FGRAMPH1_01T21331	NRRL29169g_10745	C6 finger domain
FGSG_16554	2.32542	0.000297353		FGSG_16554	FGRAMPH1_01T18839	NRRL29169g_09487	heterokaryon incompatibility or allele
FGSG_06127	2.32636	3.13925e-34		FGSG_06127	FGRAMPH1_01T19545	NRRL29169g_09842	formate dehydrogenase
FGSG_17363	2.32833	4.93995e-15		FGSG_17363	FGRAMPH1_01T08111	NRRL29169g_04103	AllergenFus c 3
FGSG_17425	2.32955	1.60698e-13		FGSG_17425	FGRAMPH1_01T08635	NRRL29169g_04369	unnamed protein product
FGSG_17632	2.33059	1.82706e-15		FGSG_17632	FGRAMPH1_01T16811	NRRL29169g_08465	transcription factor
FGSG_01386	2.33323	4.13954e-38		FGSG_01386	FGRAMPH1_01T03411	NRRL29169g_01724	nucleolar GTP-binding protein 2
FGSG_07375	2.33497	4.42603e-05		FGSG_07375	FGRAMPH1_01T24669	NRRL29169g_12396	tyrosine phosphatase
FGSG_02721	2.34077	9.31223e-47		FGSG_02721	FGRAMPH1_01T06525	NRRL29169g_03295	hypothetical protein
FGSG_03912	2.34264	1.0727e-10	C19	FGSG_03912	FGRAMPH1_01T14017	NRRL29169g_07084	c6 finger
FGSG_16788	2.34291	0.000178458		FGSG_16788	FGRAMPH1_01T24117	NRRL29169g_12125	unnamed protein product
FGSG_17310	2.34492	2.40881e-31		FGSG_17310	FGRAMPH1_01T07185	NRRL29169g_03631	smallnucleolar ribonucleo complex subunit
FGSG_17707	2.34576	3.41637e-34		FGSG_17707	FGRAMPH1_01T10753	NRRL29169g_05438	smallnucleolar ribonucleo complex subunit utp14
FGSG_16030	2.34662	1.03316e-16		FGSG_16030	FGRAMPH1_01T06397	NRRL29169g_03231	transporter mch4
FGSG_08378	2.34679	5.44428e-67		FGSG_08378	FGRAMPH1_01T09811	NRRL29169g_04957	stilbene synthase 3
FGSG_11909	2.34778	0.000596444		FGSG_11909	FGRAMPH1_01T02907	NRRL29169g_01470	hypothetical protein
FGSG_03510	2.3492	1.07863e-05		FGSG_03510	FGRAMPH1_01T13055	NRRL29169g_06599	hypothetical protein
FGSG_06802	2.34988	2.05487e-43		FGSG_06802	FGRAMPH1_01T23221	NRRL29169g_11678	WD repeat-containing
FGSG_12440	2.35054	0.000764936		FGSG_12440	FGRAMPH1_01T12805	NRRL29169g_06474	AAT family amino acid transporter
FGSG_16361	2.35102	8.28159e-10		FGSG_16361	FGRAMPH1_01T11731	NRRL29169g_05934	transcription factor
FGSG_10896	2.35168	1.52024e-25		FGSG_10896	FGRAMPH1_01T20749	NRRL29169g_10452	atp-dependent rRNA helicase SPB4
FGSG_07572	2.3519	0.000268034		FGSG_07572	FGRAMPH1_01T25123	NRRL29169g_12621	hypothetical protein
FGSG_00398	2.35285	3.56177e-28		FGSG_00398	FGRAMPH1_01T01039	NRRL29169g_00524	nucleolar protein 12
FGSG_02478	2.35587	4.26451e-38		FGSG_02478	FGRAMPH1_01T05947	NRRL29169g_03002	60s ribosomal biogenesis
FGSG_07379	2.35648	1.27163e-29		FGSG_07379	FGRAMPH1_01T24677	NRRL29169g_12400	periodictryptophan protein 2
FGSG_02561	2.35773	6.59547e-47		FGSG_02561	FGRAMPH1_01T06141	NRRL29169g_03099	ribosomal RNA processing RRP5
FGSG_03700	2.35803	7.78755e-34		FGSG_03700	FGRAMPH1_01T13497	NRRL29169g_06823	o-methylsterigmatocystinoxido reductase
FGSG_02220	2.36243	1.59938e-10		FGSG_02220	FGRAMPH1_01T05353	NRRL29169g_02699	aldehyde dehydrogenase
FGSG_00892	2.36245	9.18165e-30		FGSG_00892	FGRAMPH1_01T02249	NRRL29169g_01134	U3small nucleolarRNA-associated 17
FGSG_17533	2.36304	0.0036292		FGSG_17533	FGRAMPH1_01T22217	NRRL29169g_11182	unnamed protein product
FGSG_10908	2.36419	3.66234e-31		FGSG_10908	FGRAMPH1_01T20773	NRRL29169g_10464	nucleolar protein NOP5
FGSG_00236	2.36874	0.0123078		FGSG_00236	FGRAMPH1_01T00631	NRRL29169g_00320	alcohol dehydrogenase
FGSG_01592	2.37105	1.55361e-19		FGSG_01592	FGRAMPH1_01T03891	NRRL29169g_01964	related to SDA1 required for normalorganization of the actincytoskeleton
FGSG_13449	2.37141	5.71429e-13		FGSG_13449	FGRAMPH1_01T08961	NRRL29169g_04533	hypothetical protein
FGSG_15724	2.37233	1.88991e-23		FGSG_15724	FGRAMPH1_01T00777	NRRL29169g_00393	hypothetical protein
FGSG_13858	2.3728	3.20928e-05		FGSG_13858	FGRAMPH1_01T21235	NRRL29169g_10696	hypothetical protein FPSE_04473
FGSG_03679	2.38444	3.96588e-20		FGSG_03679	FGRAMPH1_01T13449	NRRL29169g_06799	hypothetical protein
FGSG_00019	2.3853	0.000200285		FGSG_00019	FGRAMPH1_01T00087	NRRL29169g_00046	hypothetical protein
FGSG_03372	2.38594	0.000107712		FGSG_03372	FGRAMPH1_01T12719	NRRL29169g_06431	hypothetical protein
FGSG_05283	2.38678	1.99814e-49		FGSG_05283	FGRAMPH1_01T17527	NRRL29169g_08824
FGSG_12424	2.39273	6.10522e-13		FGSG_12424	FGRAMPH1_01T12959	NRRL29169g_06551	pyrethroid hydrolase
FGSG_10659	2.39684	4.20718e-06		FGSG_10659	FGRAMPH1_01T08641	NRRL29169g_04372	L-asparaginase 3
FGSG_03229	2.39824	5.00713e-50		FGSG_03229	FGRAMPH1_01T12371	NRRL29169g_06256	vacuolar calcium ion transporter
FGSG_06696	2.39894	6.29601e-20		FGSG_06696	FGRAMPH1_01T22937	NRRL29169g_11536	nucleolar pre-ribosomal-associated 2
FGSG_04529	2.39999	1.0467e-14		FGSG_04529	FGRAMPH1_01T15521	NRRL29169g_07848	integral membrane
FGSG_09804	2.40027	0.000137652		FGSG_09804	FGRAMPH1_01T26237	NRRL29169g_13168	mfs transporter
FGSG_07798	2.4039	5.60395e-22	C42	FGSG_07798	FGRAMPH1_01T25691	NRRL29169g_12903	polyketide synthase
FGSG_16636	2.40992	0.000277767		FGSG_16636	FGRAMPH1_01T20075	NRRL29169g_10113	hypothetical protein
FGSG_10971	2.41739	1.72587e-05		FGSG_10971	FGRAMPH1_01T20917	NRRL29169g_10536	DUF1479 domain
FGSG_11215	2.42285	1.42283e-11		FGSG_11215	FGRAMPH1_01T21501	NRRL29169g_10828	Zeaxanthin chloroplastic
FGSG_03072	2.42299	2.73357e-27		FGSG_03072	FGRAMPH1_01T11987	NRRL29169g_06062	tripeptidyl-peptidase I
FGSG_06606	2.42477	6.61563e-35		FGSG_06606	FGRAMPH1_01T22691	NRRL29169g_11413	Delta(14)-sterol reductase
FGSG_06972	2.4326	8.12344e-18		FGSG_06972	FGRAMPH1_01T23641	NRRL29169g_11887	rrna-processing efg-1
FGSG_06578	2.4396	3.10258e-09		FGSG_06578	FGRAMPH1_01T22631	NRRL29169g_11383	hypothetical protein
FGSG_11051	2.44087	5.92578e-06		FGSG_11051	FGRAMPH1_01T21115	NRRL29169g_10636	unnamed protein product
FGSG_04182	2.44602	4.03993e-47		FGSG_04182	FGRAMPH1_01T14677	NRRL29169g_07418	amino acid transporter
FGSG_12470	2.45078	6.81004e-06		FGSG_12470	FGRAMPH1_01T12511	NRRL29169g_06327	vegetative incompatibility het-e-1
FGSG_17220	2.45147	8.07188e-13		FGSG_17220	FGRAMPH1_01T27007	NRRL29169g_13551	hypothetical protein
FGSG_16561	2.45301	1.06678e-13		FGSG_16561	FGRAMPH1_01T18957	NRRL29169g_09546	cercosporin resistance
FGSG_05556	2.45306	4.84117e-22		FGSG_05556	FGRAMPH1_01T18199	NRRL29169g_09165	related to SAS10 involved in silencing
FGSG_02847	2.45446	5.37842e-17		FGSG_02847	FGRAMPH1_01T11451	NRRL29169g_05796	abc transporter CDR4
FGSG_17091	2.45583	2.61576e-45		FGSG_17091	FGRAMPH1_01T09269	NRRL29169g_04685	unnamed protein product
FGSG_10177	2.45698	4.04329e-47		FGSG_10177	FGRAMPH1_01T07463	NRRL29169g_03771	DUF636 domain
FGSG_11782	2.4577	1.56319e-39		FGSG_11782	FGRAMPH1_01T01435	NRRL29169g_00723	dna polymerase v family
FGSG_11878	2.4596	2.05573e-45		FGSG_11878	FGRAMPH1_01T02503	NRRL29169g_01264	nuclear localization sequence-binding
FGSG_00422	2.46266	3.20397e-07		FGSG_00422	FGRAMPH1_01T01099	NRRL29169g_00555	hypothetical protein
FGSG_01251	2.46719	5.93167e-19		FGSG_01251	FGRAMPH1_01T03097	NRRL29169g_01565	mitochondrial cyt-4
FGSG_08292	2.46839	1.81845e-45		FGSG_08292	FGRAMPH1_01T09583	NRRL29169g_04840	hypothetical protein
FGSG_03494	2.47102	4.27884e-27	C24	FGSG_03494	FGRAMPH1_01T13013	NRRL29169g_06578	aristolochene synthase
FGSG_07384	2.47402	4.54041e-26		FGSG_07384	FGRAMPH1_01T24687	NRRL29169g_12405	hypothetical protein
FGSG_09104	2.47473	1.31453e-07		FGSG_09104	FGRAMPH1_01T27919	NRRL29169g_14005	hypothetical protein
FGSG_13223	2.47535	8.23484e-15	C42	FGSG_13223	FGRAMPH1_01T25695	NRRL29169g_12905	fusarinC cluster-translationElongation factor
FGSG_09470	2.47743	0.000912986		FGSG_09470	FGRAMPH1_01T27005	NRRL29169g_13550	hypothetical protein
FGSG_16119	2.47906	1.80047e-32		FGSG_16119	FGRAMPH1_01T15175	NRRL29169g_07671	ribosomal biogenesis gar2
FGSG_03307	2.48114	4.76506e-52		FGSG_03307	FGRAMPH1_01T12563	NRRL29169g_06353	6-hydroxy-d-nicotine oxidase
FGSG_01983	2.48509	2.47412e-08		FGSG_01983	FGRAMPH1_01T04789	NRRL29169g_02417	hypothetical protein FPSE_05748
FGSG_12365	2.48527	1.36448e-11		FGSG_12365	FGRAMPH1_01T13895	NRRL29169g_07023	propanediol dehydrogenase
FGSG_08246	2.48711	6.51925e-05		FGSG_08246	FGRAMPH1_01T09465	NRRL29169g_04781	unnamed protein product
FGSG_04225	2.48875	8.17187e-09		FGSG_04225	FGRAMPH1_01T14777	NRRL29169g_07470	kinetochore complex sim4 subunit fta1
FGSG_10431	2.49087	1.16667e-12		FGSG_10431	FGRAMPH1_01T08091	NRRL29169g_04093	unnamed protein product
FGSG_00351	2.49195	3.57055e-21		FGSG_00351	FGRAMPH1_01T00929	NRRL29169g_00469	unnamed protein product
FGSG_07808	2.49224	9.93965e-07		FGSG_07808	FGRAMPH1_01T25715	NRRL29169g_12915	isoamylalcohol oxidase
FGSG_05334	2.49292	4.03229e-05		FGSG_05334	FGRAMPH1_01T17651	NRRL29169g_08887	cytochrome p450
FGSG_11032	2.49762	1.6943e-17		FGSG_11032	FGRAMPH1_01T21069	NRRL29169g_10612	galactose oxidase precursor
FGSG_06516	2.50148	0.00318331		FGSG_06516	FGRAMPH1_01T22483	NRRL29169g_11309	c6 transcription factor
FGSG_07038	2.51323	2.58682e-23		FGSG_07038	FGRAMPH1_01T23799	NRRL29169g_11966	nucleolar 9
FGSG_10318	2.51465	3.92572e-09		FGSG_10318	FGRAMPH1_01T07807	NRRL29169g_03946	related to general amidase
FGSG_17045	2.51489	2.65295e-26		FGSG_17045	FGRAMPH1_01T09807	NRRL29169g_04955	cell ularmorphogenesis
FGSG_07243	2.51563	2.80457e-24		FGSG_07243	FGRAMPH1_01T24329	NRRL29169g_12231	hypothetical protein FPSE_00192
FGSG_04185	2.51799	4.6837e-13		FGSG_04185	FGRAMPH1_01T14687	NRRL29169g_07424	ribonuclease p subunit pop4
FGSG_13033	2.51803	1.65076e-52		FGSG_13033	FGRAMPH1_01T23673	NRRL29169g_11903	nop14-nuclear and nucleolar withpossible role in ribosome biogenesis
FGSG_01175	2.51846	7.98184e-19		FGSG_01175	FGRAMPH1_01T02917	NRRL29169g_01475	ribosome biogenesis protein RPF2
FGSG_04424	2.52133	6.62531e-34		FGSG_04424	FGRAMPH1_01T15257	NRRL29169g_07714	U3small nucleolarRNA-associated 5
FGSG_11568	2.52265	6.84216e-22		FGSG_11568	FGRAMPH1_01T15929	NRRL29169g_08050	fad dependent partial
FGSG_13433	2.52554	6.92176e-12		FGSG_13433	FGRAMPH1_01T09217	NRRL29169g_04660	nadph dehydrogenase 2
FGSG_02637	2.52769	1.39964e-23		FGSG_02637	FGRAMPH1_01T06331	NRRL29169g_03198	atp-dependent RNA helicase DBP3
FGSG_10629	2.5293	0.000553489		FGSG_10629	FGRAMPH1_01T08573	NRRL29169g_04339	Cytochrome P450 1A1
FGSG_05465	2.52977	2.03573e-24		FGSG_05465	FGRAMPH1_01T17979	NRRL29169g_09052	nuclear export noc3
FGSG_11988	2.53411	1.5889e-12	C06	FGSG_11988	FGRAMPH1_01T04099	NRRL29169g_02069	abc multidrug transporter
FGSG_03194	2.53716	4.62395e-43		FGSG_03194	FGRAMPH1_01T12283	NRRL29169g_06212	polygalacturonase 1 precursor
FGSG_03783	2.53824	1.99374e-07		FGSG_03783	FGRAMPH1_01T13697	NRRL29169g_06923	unnamed protein product
FGSG_05011	2.5443	3.46545e-30		FGSG_05011	FGRAMPH1_01T16877	NRRL29169g_08498	major facilitator super family transporter
FGSG_02852	2.54562	0.000114044		FGSG_02852	FGRAMPH1_01T11461	NRRL29169g_05801	maleylacetoacetate isomerase
FGSG_02007	2.55104	5.91119e-27		FGSG_02007	FGRAMPH1_01T04847	NRRL29169g_02449	hypothetical protein FPSE_05722
FGSG_16221	2.55359	0.00160512		FGSG_16221	FGRAMPH1_01T13513	NRRL29169g_06831	hypothetical protein
FGSG_04159	2.55498	2.3448e-36		FGSG_04159	FGRAMPH1_01T14631	NRRL29169g_07395	integral membrane
FGSG_01491	2.55519	3.978e-25		FGSG_01491	FGRAMPH1_01T03655	NRRL29169g_01846	hypothetical protein
FGSG_08890	2.57303	1.45702e-08		FGSG_08890	FGRAMPH1_01T11097	NRRL29169g_05616	mating type 1-1-3
FGSG_17072	2.57759	7.97209e-37		FGSG_17072	FGRAMPH1_01T09489	NRRL29169g_04793	vitaminh transporter
FGSG_01332	2.58006	1.0348e-31		FGSG_01332	FGRAMPH1_01T03289	NRRL29169g_01662	ribosome biogenesis mak21
FGSG_06661	2.58531	1.34373e-27		FGSG_06661	FGRAMPH1_01T22857	NRRL29169g_11496	hypothetical protein
FGSG_17483	2.59414	2.00896e-39		FGSG_17483	FGRAMPH1_01T21041	NRRL29169g_10598	isoform2 of dipeptidyl peptidase 3
FGSG_10126	2.59484	2.91622e-14		FGSG_10126	FGRAMPH1_01T07347	NRRL29169g_03713	propionyl-synthetase
FGSG_04188	2.59545	4.66996e-07		FGSG_04188	FGRAMPH1_01T14693	NRRL29169g_07427	related to major facilitator (MFS1) transporter
FGSG_07452	2.59595	1.78102e-19		FGSG_07452	FGRAMPH1_01T24857	NRRL29169g_12490	AdoMet-dependent rRNAmethyl transferase spb-1
FGSG_02118	2.59775	9.00081e-07	C09	FGSG_02118	FGRAMPH1_01T05103	NRRL29169g_02578	hypothetical protein
FGSG_08405	2.59826	8.9559e-14		FGSG_08405	FGRAMPH1_01T09871	NRRL29169g_04988	dna helicase ii atp-dependent dna helicase
FGSG_02184	2.60475	0.000526136		FGSG_02184	FGRAMPH1_01T05265	NRRL29169g_02656	hypothetical protein
FGSG_02212	2.61232	7.4795e-26		FGSG_02212	FGRAMPH1_01T05333	NRRL29169g_02689	mitochondrial chaperone bcs1
FGSG_08439	2.61261	8.61461e-33		FGSG_08439	FGRAMPH1_01T09965	NRRL29169g_05035	nucleolar 10
FGSG_16329	2.6173	1.42912e-10		FGSG_16329	FGRAMPH1_01T12047	NRRL29169g_06093	annexina11
NRRL29169g_13685	2.6173	4.90278e-31			FGRAMPH1_01T27275	NRRL29169g_13685	unnamed protein product
FGSG_07910	2.6203	1.15685e-05		FGSG_07910	FGRAMPH1_01T25961	NRRL29169g_13030	hypothetical protein
FGSG_01059	2.62171	6.20053e-23		FGSG_01059	FGRAMPH1_01T02647	NRRL29169g_01337	FK506-binding protein
FGSG_07781	2.62232	1.76862e-22		FGSG_07781	FGRAMPH1_01T25651	NRRL29169g_12883	DUF895 domain membrane
FGSG_02976	2.62278	1.82392e-27		FGSG_02976	FGRAMPH1_01T11753	NRRL29169g_05945	proteinase R precursor
FGSG_10183	2.6268	1.23741e-09		FGSG_10183	FGRAMPH1_01T07477	NRRL29169g_03778	cell obiose dehydrogenase
FGSG_10980	2.63076	8.21149e-11		FGSG_10980	FGRAMPH1_01T20933	NRRL29169g_10544	transcription factor
FGSG_06684	2.63288	3.5715e-23		FGSG_06684	FGRAMPH1_01T22911	NRRL29169g_11523	transcription factor IIIA
FGSG_02642	2.63313	9.41418e-05		FGSG_02642	FGRAMPH1_01T06341	NRRL29169g_03203	unnamed protein product
FGSG_12048	2.64067	1.57209e-05		FGSG_12048	FGRAMPH1_01T04797	NRRL29169g_02422	3-hydroxybutyryl-dehydrogenase
FGSG_04094	2.64246	9.91996e-59		FGSG_04094	FGRAMPH1_01T14469	NRRL29169g_07313	hypothetical protein
FGSG_07720	2.64324	1.95555e-18		FGSG_07720	FGRAMPH1_01T25483	NRRL29169g_12801	major facilitator super family transporter
FGSG_03462	2.64719	8.9767e-11		FGSG_03462	FGRAMPH1_01T12939	NRRL29169g_06541	alpha beta-glucosidase agdC
FGSG_13627	2.65126	3.64832e-40		FGSG_13627	FGRAMPH1_01T26475	NRRL29169g_13286	hypothetical protein
FGSG_10350	2.65233	6.09818e-28		FGSG_10350	FGRAMPH1_01T07889	NRRL29169g_03987	eggshell
FGSG_11386	2.65658	7.71428e-26		FGSG_11386	FGRAMPH1_01T21939	NRRL29169g_11047	related to triacylglycerol lipase II precursor
FGSG_01661	2.66032	1.07221e-10		FGSG_01661	FGRAMPH1_01T04045	NRRL29169g_02042	taurinedioxygenase
FGSG_07497	2.6627	2.61853e-33		FGSG_07497	FGRAMPH1_01T24955	NRRL29169g_12539	hypothetical protein
FGSG_09795	2.66447	5.67765e-51		FGSG_09795	FGRAMPH1_01T26257	NRRL29169g_13178	ribosome biogenesis protein BMS1
FGSG_02844	2.66649	1.83822e-17		FGSG_02844	FGRAMPH1_01T11443	NRRL29169g_05792	integral membrane
FGSG_07973	2.66878	1.29824e-37		FGSG_07973	FGRAMPH1_01T08795	NRRL29169g_04445	hypothetical protein FPSE_06108
NRRL29169g_05387	2.66911	4.32041e-05			FGRAMPH1_01T10657	NRRL29169g_05387	Superoxide dismutase [Cu-Zn]
FGSG_16735	2.67554	7.19243e-43		FGSG_16735	FGRAMPH1_01T23447	NRRL29169g_11789	gns1sur4 family
FGSG_02125	2.67614	2.88487e-30		FGSG_02125	FGRAMPH1_01T05119	NRRL29169g_02586	tgf beta induced ig-h3 precursor
FGSG_17084	2.67924	2.76599e-13		FGSG_17084	FGRAMPH1_01T09385	NRRL29169g_04742	unnamed protein product
FGSG_00058	2.68026	4.35381e-08		FGSG_00058	FGRAMPH1_01T00193	NRRL29169g_00100	related to nicotinamidemononucleotide permease
FGSG_07551	2.68052	8.50141e-07		FGSG_07551	FGRAMPH1_01T25079	NRRL29169g_12599	dna mismatch repair msh6
FGSG_08907	2.68097	5.71194e-35		FGSG_08907	FGRAMPH1_01T11145	NRRL29169g_05640	endoglucanase c
FGSG_03745	2.68552	2.47428e-46	C21	FGSG_03745	FGRAMPH1_01T13603	NRRL29169g_06876	related to aerobactin siderophorebiosynthesis iucB
FGSG_13367	2.68715	4.24858e-06		FGSG_13367	FGRAMPH1_01T09959	NRRL29169g_05032	hypothetical protein
FGSG_07628	2.69266	0.000526136		FGSG_07628	FGRAMPH1_01T25249	NRRL29169g_12684	3-hydroxybenzoate 6-hydroxylase
FGSG_02063	2.69555	9.75159e-22		FGSG_02063	FGRAMPH1_01T04977	NRRL29169g_02514	dihydrodipicolinate synthetase
FGSG_07663	2.70051	1.27169e-12		FGSG_07663	FGRAMPH1_01T25327	NRRL29169g_12723	integral membrane
FGSG_02492	2.70454	2.09529e-06		FGSG_02492	FGRAMPH1_01T05983	NRRL29169g_03020	hypothetical protein
FGSG_17094	2.70806	3.42546e-15		FGSG_17094	FGRAMPH1_01T09235	NRRL29169g_04669	unnamed protein product
FGSG_03310	2.71059	1.53252e-38		FGSG_03310	FGRAMPH1_01T12571	NRRL29169g_06357	integral membrane PTH11
FGSG_03812	2.7126	4.73102e-22		FGSG_03812	FGRAMPH1_01T13767	NRRL29169g_06959	epoxide hydrolase
FGSG_02641	2.72249	1.28088e-33		FGSG_02641	FGRAMPH1_01T06339	NRRL29169g_03202	glucose transporter rco-3
FGSG_02913	2.73144	8.99055e-10		FGSG_02913	FGRAMPH1_01T11603	NRRL29169g_05871	unnamed protein product
FGSG_03731	2.73273	0.00372164	C22	FGSG_03731	FGRAMPH1_01T13571	NRRL29169g_06860	hypothetical protein
FGSG_02384	2.73293	8.67029e-06		FGSG_02384	FGRAMPH1_01T05721	NRRL29169g_02886	transcription factor
FGSG_09211	2.73397	0.000448657	C54	FGSG_09211	FGRAMPH1_01T27653	NRRL29169g_13874	methyl transferase family
FGSG_05674	2.73579	1.69804e-32		FGSG_05674	FGRAMPH1_01T18483	NRRL29169g_09308	hypothetical protein FPSE_06273
NRRL29169g_00674	2.7369	1.47234e-06			FGRAMPH1_01T01337	NRRL29169g_00674	unnamed protein product
FGSG_07708	2.73787	9.31189e-13		FGSG_07708	FGRAMPH1_01T25443	NRRL29169g_12781	hypothetical protein
FGSG_04747	2.73846	9.20137e-24		FGSG_04747	FGRAMPH1_01T16221	NRRL29169g_08183	hypothetical protein
FGSG_16935	2.74251	0.00121552		FGSG_16935	FGRAMPH1_01T26099	NRRL29169g_13099	hypothetical protein
FGSG_10101	2.74482	1.73694e-14	C58	FGSG_10101	FGRAMPH1_01T07285	NRRL29169g_03682	hypothetical protein
FGSG_06628	2.74505	4.06424e-29		FGSG_06628	FGRAMPH1_01T22773	NRRL29169g_11454	atp-dependent RNA helicase DRS1
FGSG_13976	2.74536	9.89121e-10		FGSG_13976	FGRAMPH1_01T21927	NRRL29169g_11041	mrna 3-end-processing yth1
FGSG_13834	2.75004	9.85276e-05		FGSG_13834	FGRAMPH1_01T21485	NRRL29169g_10820	pectinlyase
FGSG_11690	2.75264	6.59299e-18		FGSG_11690	FGRAMPH1_01T00431	NRRL29169g_00220	hypothetical protein
FGSG_08579	2.75467	1.28632e-53		FGSG_08579	FGRAMPH1_01T10305	NRRL29169g_05207	ferric reductase
FGSG_16061	2.75892	3.87196e-24		FGSG_16061	FGRAMPH1_01T15931	NRRL29169g_08051	MFS transporter
FGSG_02378	2.75976	4.1373e-05		FGSG_02378	FGRAMPH1_01T05709	NRRL29169g_02880	hypothetical protein
FGSG_05964	2.76326	3.41443e-23		FGSG_05964	FGRAMPH1_01T19175	NRRL29169g_09655	trna(adenine57-n1adenine58-n1)-methyl transferase
FGSG_09312	2.76517	5.58532e-43		FGSG_09312	FGRAMPH1_01T27401	NRRL29169g_13748	3-methyl-2-oxobutanoatehydroxymethyl transferase
FGSG_08440	2.7668	4.52682e-17		FGSG_08440	FGRAMPH1_01T09967	NRRL29169g_05036	hypothetical protein FPSE_05656
FGSG_10605	2.76708	8.65387e-10		FGSG_10605	FGRAMPH1_01T08513	NRRL29169g_04304	hypothetical protein
FGSG_17087	2.76837	1.85138e-07	C48	FGSG_17087	FGRAMPH1_01T09325	NRRL29169g_04712	7-alpha-hydroxycholest-4-en-3-one12-alpha-hydroxylase
FGSG_11339	2.77006	0.000508796		FGSG_11339	FGRAMPH1_01T21821	NRRL29169g_10988	Quinate permease
FGSG_07132	2.7743	1.68506e-23		FGSG_07132	FGRAMPH1_01T24039	NRRL29169g_12086	cyclin b3
FGSG_03518	2.77542	3.85145e-34		FGSG_03518	FGRAMPH1_01T13073	NRRL29169g_06608	hypothetical protein
FGSG_15976	2.77623	3.22396e-05		FGSG_15976	FGRAMPH1_01T05705	NRRL29169g_02878	hypothetical protein
FGSG_12348	2.77654	5.10987e-05		FGSG_12348	FGRAMPH1_01T14095	NRRL29169g_07124
FGSG_00257	2.7795	9.08407e-37		FGSG_00257	FGRAMPH1_01T00693	NRRL29169g_00351	solute carrier family 35 member f1
FGSG_12067	2.78068	1.64116e-27		FGSG_12067	FGRAMPH1_01T05079	NRRL29169g_02565	tripeptidyl aminopeptidase
FGSG_05687	2.78898	1.39287e-32		FGSG_05687	FGRAMPH1_01T18515	NRRL29169g_09324	atp-dependent RNA helicase DBP4
FGSG_16369	2.79112	2.43051e-16		FGSG_16369	FGRAMPH1_01T11591	NRRL29169g_05866	hypothetical protein
FGSG_08381	2.79359	3.43446e-55		FGSG_08381	FGRAMPH1_01T09819	NRRL29169g_04961	BFR2protein
FGSG_16197	2.796	1.89262e-15		FGSG_16197	FGRAMPH1_01T13763	NRRL29169g_06957	unnamed protein product
FGSG_13869	2.80902	9.64795e-27		FGSG_13869	FGRAMPH1_01T21039	NRRL29169g_10597	hypothetical protein
FGSG_10935	2.81142	2.36104e-45	C65	FGSG_10935	FGRAMPH1_01T20839	NRRL29169g_10497	pleiotropic drug resistance 1
FGSG_16401	2.8126	3.907e-66		FGSG_16401	FGRAMPH1_01T11311	NRRL29169g_05726	related to multidrug resistance
FGSG_16845	2.8138	1.28042e-06		FGSG_16845	FGRAMPH1_01T25089	NRRL29169g_12604	NADH dehydrogenase
FGSG_07674	2.82605	3.02705e-88	C41	FGSG_07674	FGRAMPH1_01T25351	NRRL29169g_12735	hypothetical protein
FGSG_03640	2.83338	2.38776e-08		FGSG_03640	FGRAMPH1_01T13355	NRRL29169g_06752	hypothetical protein
FGSG_10636	2.83346	8.7859e-30		FGSG_10636	FGRAMPH1_01T08587	NRRL29169g_04345	Translationally-controlled tumor
FGSG_07894	2.83499	5.23646e-14		FGSG_07894	FGRAMPH1_01T25919	NRRL29169g_13009	phosphate:h+ symporter
FGSG_01142	2.83594	6.08617e-43		FGSG_01142	FGRAMPH1_01T02835	NRRL29169g_01433	hypothetical protein
FGSG_06234	2.83743	1.14288e-61		FGSG_06234	FGRAMPH1_01T19825	NRRL29169g_09986	hypothetical protein
FGSG_10608	2.87082	6.04845e-29	C62	FGSG_10608	FGRAMPH1_01T08519	NRRL29169g_04308	short-chain dehydrogenase reductase family
FGSG_01832	2.873	2.92463e-19		FGSG_01832	FGRAMPH1_01T04431	NRRL29169g_02235	trans-carveol dehydrogenase
NRRL29169g_03509	2.8762	2.88345e-09			FGRAMPH1_01T06949	NRRL29169g_03509	hypothetical protein
FGSG_08812	2.88563	2.15006e-30		FGSG_08812	FGRAMPH1_01T10879	NRRL29169g_05502	hypothetical protein
FGSG_03778	2.8963	2.26751e-27		FGSG_03778	FGRAMPH1_01T13685	NRRL29169g_06917	n amino acid transport system
FGSG_03688	2.90188	4.08749e-74		FGSG_03688	FGRAMPH1_01T13467	NRRL29169g_06808	integral membrane
FGSG_03960	2.90484	1.06085e-10	C18	FGSG_03960	FGRAMPH1_01T14129	NRRL29169g_07140	fungalhydrophobin
FGSG_07537	2.90556	2.12316e-18		FGSG_07537	FGRAMPH1_01T25047	NRRL29169g_12583	unnamed protein product
FGSG_07838	2.90596	4.60617e-14		FGSG_07838	FGRAMPH1_01T25787	NRRL29169g_12943	probable isoamyl alcohol oxidase
FGSG_00140	2.90835	3.38161e-30		FGSG_00140	FGRAMPH1_01T00381	NRRL29169g_00195	Ankyrin repeat domain-containing 50
FGSG_10206	2.91515	8.48264e-60		FGSG_10206	FGRAMPH1_01T07541	NRRL29169g_03811	hypothetical protein
FGSG_03923	2.92253	1.30757e-07	C19	FGSG_03923	FGRAMPH1_01T14043	NRRL29169g_07097	nmra family
FGSG_01662	2.94181	1.51167e-07		FGSG_01662	FGRAMPH1_01T04047	NRRL29169g_02043	major facilitator super family transporter
FGSG_03744	2.94344	4.06461e-73	C21	FGSG_03744	FGRAMPH1_01T13601	NRRL29169g_06875	siderophore iron transporter mirB
FGSG_11101	2.94984	3.14115e-25		FGSG_11101	FGRAMPH1_01T21223	NRRL29169g_10690	unnamed protein product
FGSG_02168	2.95119	2.00572e-11		FGSG_02168	FGRAMPH1_01T05225	NRRL29169g_02636	arg8-acetylornithine amino transferase
FGSG_03985	2.95245	2.391e-24		FGSG_03985	FGRAMPH1_01T14185	NRRL29169g_07168	Generalamino acid permease AGP2
FGSG_10562	2.95452	3.3203e-05		FGSG_10562	FGRAMPH1_01T08417	NRRL29169g_04259	hypothetical protein
FGSG_00348	2.95562	7.28836e-05		FGSG_00348	FGRAMPH1_01T00923	NRRL29169g_00466	hypothetical protein
FGSG_09040	2.96222	0.000232072		FGSG_09040	FGRAMPH1_01T28063	NRRL29169g_14076	indoleamine 2 ,3-dioxygenase
FGSG_07671	2.96493	1.68359e-33		FGSG_07671	FGRAMPH1_01T25345	NRRL29169g_12732	secretory lipase
FGSG_02468	2.96758	1.16442e-37		FGSG_02468	FGRAMPH1_01T05921	NRRL29169g_02988	hypothetical protein
FGSG_00101	2.96797	2.91201e-09		FGSG_00101	FGRAMPH1_01T00293	NRRL29169g_00152	hypothetical protein
FGSG_12136	2.96959	1.33656e-07		FGSG_12136	FGRAMPH1_01T05883	NRRL29169g_02969	isopenicillin-n n-acyl transferase
FGSG_08708	2.97292	5.45108e-45		FGSG_08708	FGRAMPH1_01T10625	NRRL29169g_05371	related to palI
FGSG_08012	2.97347	1.83838e-07	C51	FGSG_08012	FGRAMPH1_01T08909	NRRL29169g_04506	proteinase T precursor
FGSG_11566	2.97482	4.75542e-53		FGSG_11566	FGRAMPH1_01T15933	NRRL29169g_08052	zinc-binding dehydrogenase
FGSG_09353	2.97594	3.49197e-06		FGSG_09353	FGRAMPH1_01T27287	NRRL29169g_13691	gEgh 16
FGSG_01003	2.97913	5.4471e-48		FGSG_01003	FGRAMPH1_01T02515	NRRL29169g_01270	hypothetical protein
FGSG_16266	2.98775	6.02469e-14		FGSG_16266	FGRAMPH1_01T12909	NRRL29169g_06526	unnamed protein product
FGSG_09041	2.98917	1.18799e-18		FGSG_09041	FGRAMPH1_01T28061	NRRL29169g_14075	homoserine O-acetyl transferase
FGSG_05809	2.99364	2.44156e-73		FGSG_05809	FGRAMPH1_01T18807	NRRL29169g_09471	hypothetical protein
FGSG_07055	2.99708	2.46897e-29		FGSG_07055	FGRAMPH1_01T23847	NRRL29169g_11990	WD repeat-containing
FGSG_02320	2.99849	1.50838e-57	C13	FGSG_02320	FGRAMPH1_01T05585	NRRL29169g_02818	transcription factor
FGSG_04817	3.00169	3.92533e-08		FGSG_04817	FGRAMPH1_01T16385	NRRL29169g_08253	serine protease
FGSG_05042	3.00261	1.10204e-09		FGSG_05042	FGRAMPH1_01T16951	NRRL29169g_08535	high-affinity fructose transporterght6
FGSG_03410	3.00397	2.11511e-08		FGSG_03410	FGRAMPH1_01T12819	NRRL29169g_06481	beta-glucosidase k
FGSG_06083	3.01104	2.16436e-09		FGSG_06083	FGRAMPH1_01T19443	NRRL29169g_09792	hypothetical protein
FGSG_03613	3.01468	7.66613e-07		FGSG_03613	FGRAMPH1_01T13295	NRRL29169g_06722	hypothetical protein
FGSG_11190	3.01501	3.66003e-31		FGSG_11190	FGRAMPH1_01T21435	NRRL29169g_10795	guanyl-specific ribonuclease F1 precursor
FGSG_03897	3.0193	4.7615e-22		FGSG_03897	FGRAMPH1_01T13985	NRRL29169g_07068	unnamed protein product
FGSG_11250	3.02311	5.10397e-33		FGSG_11250	FGRAMPH1_01T21607	NRRL29169g_10881	amino acid permease
FGSG_03373	3.03085	1.10209e-07		FGSG_03373	FGRAMPH1_01T12723	NRRL29169g_06433	Choline dehydrogenase
FGSG_05995	3.03767	4.21277e-39		FGSG_05995	FGRAMPH1_01T19249	NRRL29169g_09692	hypothetical protein
FGSG_03361	3.0407	4.81341e-06		FGSG_03361	FGRAMPH1_01T12693	NRRL29169g_06418	transcriptional regulatory
FGSG_16060	3.04259	1.22746e-23		FGSG_16060	FGRAMPH1_01T15935	NRRL29169g_08053	alkanesulfonate monooxygenase
FGSG_17645	3.04816	9.90851e-12		FGSG_17645	FGRAMPH1_01T17013	NRRL29169g_08567	c6 finger
FGSG_15807	3.04965	1.27484e-11		FGSG_15807	FGRAMPH1_01T02421	NRRL29169g_01221	unnamed protein product
FGSG_07080	3.04981	7.18513e-22		FGSG_07080	FGRAMPH1_01T23913	NRRL29169g_12023	lipase 2
FGSG_17502	3.06487	1.02892e-14		FGSG_17502	FGRAMPH1_01T20731	NRRL29169g_10442	amino-acid permease inda1
FGSG_06462	3.07042	9.92789e-28	C37	FGSG_06462	FGRAMPH1_01T22333	NRRL29169g_11234	coenzymea synthetase
FGSG_05049	3.07047	3.96588e-20		FGSG_05049	FGRAMPH1_01T16967	NRRL29169g_08543	dimethyladenosine transferase
FGSG_06101	3.07214	2.23501e-32		FGSG_06101	FGRAMPH1_01T19489	NRRL29169g_09814	deah-boxrna helicase
FGSG_08494	3.07469	1.42347e-22		FGSG_08494	FGRAMPH1_01T10099	NRRL29169g_05103	hypothetical protein FPSE_10512 partial
FGSG_06881	3.09782	2.72758e-21		FGSG_06881	FGRAMPH1_01T23403	NRRL29169g_11767	leptomycin b resistance pmd1
FGSG_04621	3.1044	2.93238e-16		FGSG_04621	FGRAMPH1_01T15729	NRRL29169g_07952	flavin containing amine
FGSG_11326	3.1057	3.2551e-35		FGSG_11326	FGRAMPH1_01T21785	NRRL29169g_10970	glucoamylase precursor
FGSG_03708	3.10829	8.09931e-22		FGSG_03708	FGRAMPH1_01T13515	NRRL29169g_06832	aromaticperoxygenase
FGSG_09718	3.11193	3.20528e-52		FGSG_09718	FGRAMPH1_01T26439	NRRL29169g_13268	prp 4 c
FGSG_09145	3.12305	5.06432e-97		FGSG_09145	FGRAMPH1_01T27823	NRRL29169g_13959	fad dependent oxido reductasesuper family
FGSG_04734	3.12672	1.35917e-14		FGSG_04734	FGRAMPH1_01T16191	NRRL29169g_08166	alpha-l-fucosidase 2
FGSG_10154	3.13259	2.85168e-09		FGSG_10154	FGRAMPH1_01T07411	NRRL29169g_03745	hypothetical protein
FGSG_01457	3.14581	1.32805e-23		FGSG_01457	FGRAMPH1_01T03581	NRRL29169g_01809	Telomeric dna-binding factor trf1
FGSG_00312	3.14749	1.14201e-13		FGSG_00312	FGRAMPH1_01T00827	NRRL29169g_00418	hypothetical protein
FGSG_03834	3.15735	8.53322e-88		FGSG_03834	FGRAMPH1_01T13819	NRRL29169g_06985	low-affinity potassium transport
FGSG_07911	3.16024	4.05973e-11		FGSG_07911	FGRAMPH1_01T25963	NRRL29169g_13031	2-halo acid dehalogenase
FGSG_01631	3.2209	3.79649e-05		FGSG_01631	FGRAMPH1_01T03981	NRRL29169g_02010	integral membrane
FGSG_16162	3.22257	1.99396e-18		FGSG_16162	FGRAMPH1_01T14353	NRRL29169g_07252	hypothetical protein
FGSG_07496	3.239	2.19232e-33		FGSG_07496	FGRAMPH1_01T24953	NRRL29169g_12538	high-affinity methionine permease
FGSG_16310	3.23932	7.59287e-10		FGSG_16310	FGRAMPH1_01T12295	NRRL29169g_06218	unnamed protein product
FGSG_03120	3.23951	4.5123e-22		FGSG_03120	FGRAMPH1_01T12109	NRRL29169g_06125	lipidphosphate phosphatase 1
FGSG_17493	3.24169	4.89012e-25		FGSG_17493	FGRAMPH1_01T20863	NRRL29169g_10509	integral membrane
FGSG_04429	3.24838	1.70776e-09		FGSG_04429	FGRAMPH1_01T15271	NRRL29169g_07721	hypothetical protein
FGSG_16191	3.25616	1.11965e-15		FGSG_16191	FGRAMPH1_01T13845	NRRL29169g_06998	effluxpump antibiotic resistance
FGSG_01801	3.28063	4.81573e-11		FGSG_01801	FGRAMPH1_01T04367	NRRL29169g_02203	glutaminase
FGSG_00218	3.28475	0.00117044		FGSG_00218	FGRAMPH1_01T00585	NRRL29169g_00297	membrane dipeptidase
FGSG_07640	3.28802	1.99719e-11		FGSG_07640	FGRAMPH1_01T25273	NRRL29169g_12696	sorbose reductase sou1
FGSG_08570	3.28972	9.62526e-16		FGSG_08570	FGRAMPH1_01T10285	NRRL29169g_05197	parasitic phase-specific psp-1
FGSG_17540	3.30425	5.79053e-62		FGSG_17540	FGRAMPH1_01T22167	NRRL29169g_11157	Aldehyde reductase 2
FGSG_03339	3.3076	3.30579e-53		FGSG_03339	FGRAMPH1_01T12643	NRRL29169g_06393	hypothetical protein
FGSG_04755	3.31563	6.70696e-96		FGSG_04755	FGRAMPH1_01T16241	NRRL29169g_08193	nadph dehydrogenase
FGSG_05933	3.31645	2.28429e-12		FGSG_05933	FGRAMPH1_01T19107	NRRL29169g_09621	acid phosphatase
FGSG_10602	3.31653	2.51721e-27		FGSG_10602	FGRAMPH1_01T08505	NRRL29169g_04301	hypothetical protein
FGSG_05871	3.34502	9.41929e-31		FGSG_05871	FGRAMPH1_01T18961	NRRL29169g_09548	shortchain dehydrogenase reductase family
FGSG_11337	3.34504	9.00588e-10		FGSG_11337	FGRAMPH1_01T21817	NRRL29169g_10986	ribo kinase
FGSG_09042	3.35654	2.29294e-71		FGSG_09042	FGRAMPH1_01T28059	NRRL29169g_14074	formamidase
FGSG_05983	3.36933	1.30596e-05		FGSG_05983	FGRAMPH1_01T19219	NRRL29169g_09677	cell obiose dehydrogenase
FGSG_02321	3.38292	1.26045e-91	C13	FGSG_02321	FGRAMPH1_01T05587	NRRL29169g_02819	6-hydroxy-d-nicotine oxidase
FGSG_08757	3.38809	1.35439e-21		FGSG_08757	FGRAMPH1_01T10749	NRRL29169g_05436	glucan-beta-glucosidase
FGSG_04997	3.39892	2.83028e-05		FGSG_04997	FGRAMPH1_01T16835	NRRL29169g_08477	Argonaute-binding 1
FGSG_17167	3.40141	1.53905e-07		FGSG_17167	FGRAMPH1_01T27755	NRRL29169g_13925	related to ankyrin
FGSG_10960	3.40507	1.72092e-11		FGSG_10960	FGRAMPH1_01T20895	NRRL29169g_10525	prostaglandin-endoperoxide synthase 1
FGSG_17477	3.40551	9.76789e-14		FGSG_17477	FGRAMPH1_01T21225	NRRL29169g_10691	hypothetical protein
FGSG_03574	3.42405	7.71709e-50		FGSG_03574	FGRAMPH1_01T13197	NRRL29169g_06673	hypothetical protein
FGSG_17104	3.42615	1.88312e-28		FGSG_17104	FGRAMPH1_01T09119	NRRL29169g_04611	hypothetical protein FPSE_07509
FGSG_12921	3.43021	2.41421e-05	C37	FGSG_12921	FGRAMPH1_01T22323	NRRL29169g_11229	alpha beta hydrolase fMIPS_ family
FGSG_03360	3.44472	1.76342e-12		FGSG_03360	FGRAMPH1_01T12691	NRRL29169g_06417	mfs transporter
FGSG_08199	3.45048	1.72772e-43		FGSG_08199	FGRAMPH1_01T09351	NRRL29169g_04725	hypothetical protein
FGSG_16899	3.45997	1.93339e-54	C42	FGSG_16899	FGRAMPH1_01T25703	NRRL29169g_12909	fusarinC cluster-oxido reductase
FGSG_01603	3.46405	0.000424158		FGSG_01603	FGRAMPH1_01T03917	NRRL29169g_01977	triacylglycerol lipase
FGSG_11264	3.47041	3.56862e-54		FGSG_11264	FGRAMPH1_01T21639	NRRL29169g_10897	hypothetical protein
FGSG_03167	3.47432	9.37069e-10		FGSG_03167	FGRAMPH1_01T12215	NRRL29169g_06178	unnamed protein product
FGSG_13241	3.47451	9.05227e-05		FGSG_13241	FGRAMPH1_01T25935	NRRL29169g_13017	hypothetical protein
FGSG_11146	3.49547	1.5219e-08		FGSG_11146	FGRAMPH1_01T21327	NRRL29169g_10743	hypothetical protein
FGSG_09742	3.49967	7.9571e-30		FGSG_09742	FGRAMPH1_01T26375	NRRL29169g_13236	extracell ular serine-rich
FGSG_06477	3.50581	2.54549e-13		FGSG_06477	FGRAMPH1_01T22375	NRRL29169g_11255	scytalone dehydratase
FGSG_10554	3.55421	1.57141e-109		FGSG_10554	FGRAMPH1_01T08399	NRRL29169g_04250	hypothetical protein
FGSG_10920	3.55739	3.15376e-64		FGSG_10920	FGRAMPH1_01T20803	NRRL29169g_10479	nadp-dependent leukotriene b412-hydroxy dehydrogenase
FGSG_03369	3.56833	2.21746e-13		FGSG_03369	FGRAMPH1_01T12709	NRRL29169g_06426	mfs spgeneral alpha glucoside:h+symporter
FGSG_03797	3.56854	2.95472e-21		FGSG_03797	FGRAMPH1_01T13729	NRRL29169g_06939	trans membrane alpha-helix
FGSG_03853	3.57185	6.03137e-35		FGSG_03853	FGRAMPH1_01T13867	NRRL29169g_07009	Afla toxin biosynthesis keto reductasenor-1
FGSG_11676	3.58129	6.5528e-06		FGSG_11676	FGRAMPH1_01T00303	NRRL29169g_00157	cadmiumresistance
FGSG_17365	3.58775	1.74179e-13		FGSG_17365	FGRAMPH1_01T08139	NRRL29169g_04117	benzoate4-monooxygenase
FGSG_10549	3.58818	4.36745e-36		FGSG_10549	FGRAMPH1_01T08385	NRRL29169g_04243	hypothetical protein
FGSG_01223	3.5955	6.55828e-18		FGSG_01223	FGRAMPH1_01T03025	NRRL29169g_01529	unnamed protein product
FGSG_04841	3.61081	1.503e-27		FGSG_04841	FGRAMPH1_01T16453	NRRL29169g_08287	hypothetical protein
FGSG_03168	3.61263	7.04951e-26		FGSG_03168	FGRAMPH1_01T12219	NRRL29169g_06180	mfs spmajor inositol transporter
FGSG_02718	3.63266	2.65762e-22		FGSG_02718	FGRAMPH1_01T06517	NRRL29169g_03291	hypothetical protein
FGSG_01513	3.63712	1.9481e-50		FGSG_01513	FGRAMPH1_01T03703	NRRL29169g_01870	hypothetical protein
FGSG_16232	3.64092	1.93523e-07		FGSG_16232	FGRAMPH1_01T13317	NRRL29169g_06733	hypothetical protein
FGSG_01455	3.64889	2.26377e-23		FGSG_01455	FGRAMPH1_01T03577	NRRL29169g_01807	unnamed protein product
FGSG_10772	3.65508	1.06139e-48		FGSG_10772	FGRAMPH1_01T20431	NRRL29169g_10292	cell wall sed1
FGSG_16141	3.67302	3.4214e-28		FGSG_16141	FGRAMPH1_01T14657	NRRL29169g_07408	hypothetical protein
FGSG_02284	3.68327	6.90016e-16	C12	FGSG_02284	FGRAMPH1_01T05513	NRRL29169g_02781	gnat family
FGSG_03592	3.68726	1.75994e-18		FGSG_03592	FGRAMPH1_01T13237	NRRL29169g_06693	hypothetical protein
FGSG_11528	3.70183	1.58486e-22		FGSG_11528	FGRAMPH1_01T16017	NRRL29169g_08094	tyrosinase
FGSG_03296	3.70361	2.50429e-167		FGSG_03296	FGRAMPH1_01T12527	NRRL29169g_06335	hypothetical protein
FGSG_03575	3.73267	4.02323e-41		FGSG_03575	FGRAMPH1_01T13199	NRRL29169g_06674	tripeptidyl aminopeptidase
FGSG_09054	3.74476	1.70368e-13		FGSG_09054	FGRAMPH1_01T28031	NRRL29169g_14060	monooxygenase family
FGSG_00209	3.75296	6.76736e-80		FGSG_00209	FGRAMPH1_01T00567	NRRL29169g_00288	hypothetical protein
FGSG_00565	3.76267	2.67967e-18		FGSG_00565	FGRAMPH1_01T01439	NRRL29169g_00725	m-phaseinducer phosphatase
FGSG_17037	3.79076	1.00591e-26		FGSG_17037	FGRAMPH1_01T09961	NRRL29169g_05033	hypothetical protein
FGSG_05839	3.8043	2.08363e-29		FGSG_05839	FGRAMPH1_01T18881	NRRL29169g_09508	sugar transporter stl1
FGSG_09293	3.80463	1.20212e-32		FGSG_09293	FGRAMPH1_01T27447	NRRL29169g_13771	unnamed protein product
FGSG_00107	3.8069	1.5364e-26		FGSG_00107	FGRAMPH1_01T00309	NRRL29169g_00160	quinate permease
FGSG_09475	3.83538	1.02326e-80		FGSG_09475	FGRAMPH1_01T26995	NRRL29169g_13545	endonuclease exonuclease phosphatase family
FGSG_03952	3.83839	9.08887e-40		FGSG_03952	FGRAMPH1_01T14111	NRRL29169g_07131	2-dehydropantoate 2-reductase
FGSG_16265	3.84069	3.67869e-24		FGSG_16265	FGRAMPH1_01T12913	NRRL29169g_06528	GTPbinding domain
FGSG_11630	3.85317	1.33713e-11		FGSG_11630	FGRAMPH1_01T11153	NRRL29169g_05644	hypothetical protein
FGSG_00539	3.85908	1.05927e-07		FGSG_00539	FGRAMPH1_01T01375	NRRL29169g_00693	siderophore iron transporter mirB
FGSG_11468	3.87346	1.01702e-05		FGSG_11468	FGRAMPH1_01T22141	NRRL29169g_11144	xylosidase arabinosidase
FGSG_02339	3.89041	1.71956e-47		FGSG_02339	FGRAMPH1_01T05623	NRRL29169g_02837	beta-fructofuranosidase
FGSG_02683	3.90742	1.56638e-42		FGSG_02683	FGRAMPH1_01T06427	NRRL29169g_03246	crumbs 3
FGSG_15991	3.91666	1.77375e-10		FGSG_15991	FGRAMPH1_01T05823	NRRL29169g_02939	hypothetical protein
FGSG_11376	3.92217	7.81408e-10		FGSG_11376	FGRAMPH1_01T21915	NRRL29169g_11035	hypothetical protein
FGSG_05048	3.94772	9.09786e-58		FGSG_05048	FGRAMPH1_01T16963	NRRL29169g_08541	4-hydroxy-2-oxoglutarate mitochondrial
FGSG_02236	3.9654	3.89052e-18		FGSG_02236	FGRAMPH1_01T05387	NRRL29169g_02717	probable Modin
FGSG_02154	3.96739	8.34849e-18		FGSG_02154	FGRAMPH1_01T05189	NRRL29169g_02618	unnamed protein product
FGSG_04896	3.96972	5.52499e-17		FGSG_04896	FGRAMPH1_01T16587	NRRL29169g_08355	hypothetical protein
FGSG_09443	3.98006	1.03011e-30		FGSG_09443	FGRAMPH1_01T27079	NRRL29169g_13587	hypothetical protein
FGSG_00618	3.99496	1.69612e-53		FGSG_00618	FGRAMPH1_01T01569	NRRL29169g_00790	intracell ular transport
FGSG_03202	4.00824	5.8616e-08		FGSG_03202	FGRAMPH1_01T12305	NRRL29169g_06223	calcium-translocating p-type pmca-type
FGSG_04299	4.01805	8.46876e-44		FGSG_04299	FGRAMPH1_01T14953	NRRL29169g_07559	signaling ykow
NRRL29169g_06217	4.02584	9.08861e-15			FGRAMPH1_01T12293	NRRL29169g_06217	hypothetical protein FAVG1_04193
FGSG_03427	4.02641	1.92517e-30		FGSG_03427	FGRAMPH1_01T12859	NRRL29169g_06501	Oligopeptide transporter 3
FGSG_02558	4.03826	4.06904e-14		FGSG_02558	FGRAMPH1_01T06135	NRRL29169g_03096	hypothetical protein
FGSG_03312	4.0605	9.36547e-93		FGSG_03312	FGRAMPH1_01T12575	NRRL29169g_06359	related to the plant PR-1 class ofpathogen related s
FGSG_00124	4.06887	7.04004e-07		FGSG_00124	FGRAMPH1_01T00345	NRRL29169g_00176	hypothetical protein
FGSG_01681	4.07521	4.42787e-24	C06	FGSG_01681	FGRAMPH1_01T04089	NRRL29169g_02064	atp-grasp fMIPS_
FGSG_11110	4.07692	3.29132e-42		FGSG_11110	FGRAMPH1_01T21243	NRRL29169g_10700	hypothetical protein
FGSG_02442	4.08292	4.29167e-49		FGSG_02442	FGRAMPH1_01T05859	NRRL29169g_02957	sporulation-specific sps2p
FGSG_02820	4.09664	2.71689e-36		FGSG_02820	FGRAMPH1_01T11389	NRRL29169g_05765	k(+)h(+) antiporter 1
FGSG_05160	4.12566	3.91246e-100		FGSG_05160	FGRAMPH1_01T17245	NRRL29169g_08683	high-affinity iron transporter
FGSG_12109	4.13299	5.04422e-52		FGSG_12109	FGRAMPH1_01T05455	NRRL29169g_02752	plac8 family
FGSG_04572	4.16529	2.36776e-14		FGSG_04572	FGRAMPH1_01T15611	NRRL29169g_07892	phosphomutase pmu1
NRRL29169g_12261	4.16974	1.83757e-35			FGRAMPH1_01T24389	NRRL29169g_12261	sulfiteexporter family
FGSG_02428	4.17324	5.96061e-26		FGSG_02428	FGRAMPH1_01T05831	NRRL29169g_02943	ferri-bacillibactin esterase
FGSG_17476	4.19158	6.61019e-06		FGSG_17476	FGRAMPH1_01T21237	NRRL29169g_10697	heterokaryon incompatibility or allele
FGSG_03626	4.19574	3.07218e-37		FGSG_03626	FGRAMPH1_01T13325	NRRL29169g_06737	Cholinemitochondrial
FGSG_17449	4.20551	3.1314e-07		FGSG_17449	FGRAMPH1_01T21529	NRRL29169g_10842	adam 8 precursor
FGSG_09354	4.21702	1.0242e-72		FGSG_09354	FGRAMPH1_01T27281	NRRL29169g_13688	N amino acid transport system protein
FGSG_04599	4.23566	6.13775e-17		FGSG_04599	FGRAMPH1_01T15671	NRRL29169g_07922	Short-chain type dehydrogenase reductase
FGSG_15448	4.28785	1.4613e-09		FGSG_15448	FGRAMPH1_01T25477	NRRL29169g_12798	unnamed protein product
FGSG_11008	4.30437	1.34731e-05		FGSG_11008	FGRAMPH1_01T21001	NRRL29169g_10578	choline dehydrogenase
FGSG_05076	4.30715	9.82362e-20		FGSG_05076	FGRAMPH1_01T17033	NRRL29169g_08577	abc transporter g family member 24
FGSG_09675	4.31403	1.12886e-23		FGSG_09675	FGRAMPH1_01T26539	NRRL29169g_13318	hypothetical protein FLAG1_06681
FGSG_08891	4.35395	1.16101e-15		FGSG_08891	FGRAMPH1_01T11099	NRRL29169g_05617	mating type 1-1-2
FGSG_10558	4.35967	1.55417e-12		FGSG_10558	FGRAMPH1_01T08409	NRRL29169g_04255	hypothetical protein
FGSG_02843	4.37225	4.52224e-82		FGSG_02843	FGRAMPH1_01T11441	NRRL29169g_05791	sterigmatocystin 8-o-methyl transferase
FGSG_03832	4.38406	9.67774e-21		FGSG_03832	FGRAMPH1_01T13815	NRRL29169g_06983	hypothetical protein
NRRL29169g_02703	4.39124	5.9595e-19			FGRAMPH1_01T05359	NRRL29169g_02703	unnamed protein product
FGSG_02681	4.43152	6.5165e-10		FGSG_02681	FGRAMPH1_01T06423	NRRL29169g_03244	glycosyl transferase family 32
FGSG_02115	4.43987	2.1345e-11	C09	FGSG_02115	FGRAMPH1_01T05097	NRRL29169g_02575	tri7-trichothecene biosynthesis
FGSG_10236	4.44564	2.20418e-38		FGSG_10236	FGRAMPH1_01T07613	NRRL29169g_03847	nicotinamide n
FGSG_10606	4.4772	3.13197e-23		FGSG_10606	FGRAMPH1_01T08515	NRRL29169g_04305	cytochrome c peroxidase
FGSG_15938	4.48893	5.63262e-13		FGSG_15938	FGRAMPH1_01T05143	NRRL29169g_02598	hypothetical protein
FGSG_10411	4.50878	2.72761e-20		FGSG_10411	FGRAMPH1_01T08045	NRRL29169g_04070	endo--beta-xylanase
FGSG_02899	4.537	9.74435e-12		FGSG_02899	FGRAMPH1_01T11567	NRRL29169g_05854	hypothetical protein
FGSG_03643	4.55611	3.17527e-11		FGSG_03643	FGRAMPH1_01T13365	NRRL29169g_06757	malic acid transport
FGSG_09044	4.56725	1.16389e-133		FGSG_09044	FGRAMPH1_01T28055	NRRL29169g_14072	unnamed protein product
FGSG_13169	4.56729	7.40598e-57		FGSG_13169	FGRAMPH1_01T25201	NRRL29169g_12660	glycosyl transferase family
FGSG_04876	4.57682	1.74101e-09		FGSG_04876	FGRAMPH1_01T16541	NRRL29169g_08331	hypothetical protein
FGSG_09210	4.6612	5.85445e-17	C54	FGSG_09210	FGRAMPH1_01T27657	NRRL29169g_13876	related to phospholipid-translocatingatp ase
FGSG_04471	4.66962	3.10463e-154		FGSG_04471	FGRAMPH1_01T15383	NRRL29169g_07780	hypothetical protein
FGSG_15933	4.6981	6.98107e-37	C09	FGSG_15933	FGRAMPH1_01T05099	NRRL29169g_02576	unnamed protein product
FGSG_02330	4.70662	1.35791e-11	C13	FGSG_02330	FGRAMPH1_01T05605	NRRL29169g_02828	L-ascorbate oxidase
NRRL29169g_04634	4.71728	6.52474e-15			FGRAMPH1_01T09165	NRRL29169g_04634	monosaccharide transporter
FGSG_13505	4.73233	1.37607e-15		FGSG_13505	FGRAMPH1_01T28085	NRRL29169g_14087	hypothetical protein
FGSG_06619	4.74095	4.08405e-69		FGSG_06619	FGRAMPH1_01T22745	NRRL29169g_11440	alcohol dehydrogenase (NADP+)
FGSG_05159	4.74855	4.52016e-75		FGSG_05159	FGRAMPH1_01T17241	NRRL29169g_08681	iron transport multicopper oxidaseFET3 precursor
FGSG_04335	4.74894	1.7589e-22	C17	FGSG_04335	FGRAMPH1_01T15039	NRRL29169g_07603	apoptosis-inducing factor 2
FGSG_08415	4.77756	2.60159e-115		FGSG_08415	FGRAMPH1_01T09901	NRRL29169g_05003	beta-fructofuranosidase
FGSG_03124	4.8014	4.684e-17		FGSG_03124	FGRAMPH1_01T12119	NRRL29169g_06130	o-acetyl transferase cas1
FGSG_03922	4.81788	2.71535e-25	C19	FGSG_03922	FGRAMPH1_01T14041	NRRL29169g_07096	mannosyl-oligosaccharide alpha-1 ,2-mannosidase
FGSG_17507	4.81945	8.04648e-16		FGSG_17507	FGRAMPH1_01T20619	NRRL29169g_10386	hypothetical protein
FGSG_06141	4.85096	4.59029e-38		FGSG_06141	FGRAMPH1_01T19587	NRRL29169g_09863	canalicular multispecific organicanion transporter 2
FGSG_02064	4.85359	2.79326e-17		FGSG_02064	FGRAMPH1_01T04979	NRRL29169g_02515	quinate permease
FGSG_17075	4.87959	2.89006e-09		FGSG_17075	FGRAMPH1_01T09445	NRRL29169g_04771	hypothetical protein
FGSG_03001	4.92054	0.00158288		FGSG_03001	FGRAMPH1_01T11819	NRRL29169g_05978	hypothetical protein
FGSG_11029	4.9391	1.26887e-18	C63	FGSG_11029	FGRAMPH1_01T21059	NRRL29169g_10607	Siderophore iron transporter 3
FGSG_03593	4.96556	1.5965e-50		FGSG_03593	FGRAMPH1_01T13239	NRRL29169g_06694	hypothetical protein
FGSG_07775	4.96998	1.90977e-76		FGSG_07775	FGRAMPH1_01T25637	NRRL29169g_12876	endothiapepsin precursor
FGSG_10569	4.97557	1.0674e-07		FGSG_10569	FGRAMPH1_01T08431	NRRL29169g_04266	hypothetical protein
FGSG_16063	4.9903	2.87878e-60		FGSG_16063	FGRAMPH1_01T15921	NRRL29169g_08045	major facilitator super family transporter
FGSG_10592	4.99282	2.77898e-54		FGSG_10592	FGRAMPH1_01T08483	NRRL29169g_04290	small secreted
FGSG_05606	4.99731	1.52363e-14		FGSG_05606	FGRAMPH1_01T18317	NRRL29169g_09225	hypothetical protein
FGSG_09053	4.99807	4.13525e-30		FGSG_09053	FGRAMPH1_01T28033	NRRL29169g_14061	gap1-general amino acid permease
FGSG_09045	5.03261	2.98533e-81		FGSG_09045	FGRAMPH1_01T28053	NRRL29169g_14071	aaa family
FGSG_07522	5.04528	5.03918e-40		FGSG_07522	FGRAMPH1_01T25011	NRRL29169g_12567	hypothetical protein
FGSG_02874	5.04832	3.43129e-07	C29	FGSG_02874	FGRAMPH1_01T11513	NRRL29169g_05827	regulatory alcR
FGSG_17466	5.06477	1.84731e-52		FGSG_17466	FGRAMPH1_01T21309	NRRL29169g_10734	immune-responsive 1
FGSG_08014	5.07093	2.72452e-11	C51	FGSG_08014	FGRAMPH1_01T08913	NRRL29169g_04508	myo-inositol transport ITR1
FGSG_10326	5.11929	1.0467e-14		FGSG_10326	FGRAMPH1_01T07825	NRRL29169g_03955	hypothetical protein
FGSG_08210	5.13652	6.75928e-08		FGSG_08210	FGRAMPH1_01T09375	NRRL29169g_04737	hypothetical protein
FGSG_17328	5.13983	2.65672e-06		FGSG_17328	FGRAMPH1_01T07537	NRRL29169g_03809	hypothetical protein
FGSG_10506	5.15333	2.2674e-46		FGSG_10506	FGRAMPH1_01T08277	NRRL29169g_04188	transporter mch4
FGSG_04874	5.33471	1.49333e-50		FGSG_04874	FGRAMPH1_01T16537	NRRL29169g_08329	hypothetical protein
FGSG_03890	5.35668	1.41452e-36		FGSG_03890	FGRAMPH1_01T13971	NRRL29169g_07061	glycoside hydrolase family 13
FGSG_03288	5.40423	7.13037e-115		FGSG_03288	FGRAMPH1_01T12507	NRRL29169g_06325	beta-insoluble isoenzyme 3
FGSG_00184	5.41226	3.96079e-62		FGSG_00184	FGRAMPH1_01T00503	NRRL29169g_00256	xylanase1
FGSG_02151	5.42368	1.92416e-66		FGSG_02151	FGRAMPH1_01T05179	NRRL29169g_02616	DUF895 domain membrane
FGSG_05232	5.47644	3.73877e-42		FGSG_05232	FGRAMPH1_01T17423	NRRL29169g_08773	cell wall manno
FGSG_08749	5.50228	1.88182e-59		FGSG_08749	FGRAMPH1_01T10731	NRRL29169g_05425	related to afla toxin efflux pump AFLT
FGSG_05021	5.504	3.42488e-57		FGSG_05021	FGRAMPH1_01T16899	NRRL29169g_08509	hypothetical protein
FGSG_16883	5.60816	5.71001e-18		FGSG_16883	FGRAMPH1_01T25479	NRRL29169g_12799	hypothetical protein
FGSG_02114	5.62656	7.66695e-07	C09	FGSG_02114	FGRAMPH1_01T05095	NRRL29169g_02574	related to cytochrome P450 7B1
FGSG_06536	5.68373	1.2953e-05	C39	FGSG_06536	FGRAMPH1_01T22529	NRRL29169g_11332	L-pipecolate oxidase
FGSG_04757	5.77557	1.25791e-115		FGSG_04757	FGRAMPH1_01T16245	NRRL29169g_08195	retinol dehydrogenase
FGSG_03907	5.77886	1.3944e-16		FGSG_03907	FGRAMPH1_01T14005	NRRL29169g_07078	hypothetical protein
FGSG_16178	5.82085	1.59033e-07		FGSG_16178	FGRAMPH1_01T14117	NRRL29169g_07134	galactonate dehydratase
FGSG_00060	5.84283	8.53856e-07		FGSG_00060	FGRAMPH1_01T00197	NRRL29169g_00102	CalciumChannel partial
FGSG_01717	5.92056	3.57331e-14		FGSG_01717	FGRAMPH1_01T04181	NRRL29169g_02110	delta-5delta-6 fatty acid desaturase
FGSG_10611	5.96718	1.42498e-22	C62	FGSG_10611	FGRAMPH1_01T08527	NRRL29169g_04312	fad linked oxidase
FGSG_05803	6.03647	2.69889e-138		FGSG_05803	FGRAMPH1_01T18795	NRRL29169g_09465	hypothetical protein
FGSG_07608	6.11071	2.08094e-55		FGSG_07608	FGRAMPH1_01T25207	NRRL29169g_12663	5 3-nucleotidase
FGSG_05085	6.1415	1.40048e-120		FGSG_05085	FGRAMPH1_01T17063	NRRL29169g_08592	mureintransglycosylase
FGSG_04746	6.14612	0		FGSG_04746	FGRAMPH1_01T16219	NRRL29169g_08182	hypothetical protein
FGSG_11577	6.15099	3.64109e-40		FGSG_11577	FGRAMPH1_01T15903	NRRL29169g_08035	hypothetical protein
FGSG_17478	6.21204	1.35252e-28		FGSG_17478	FGRAMPH1_01T21221	NRRL29169g_10689	6-hydroxynicotinate 3-monooxygenase
FGSG_16121	6.25397	1.33982e-20		FGSG_16121	FGRAMPH1_01T15067	NRRL29169g_07617	udp-glucuronosyludp-glucosyl transferase
FGSG_11104	6.30913	1.60672e-06		FGSG_11104	FGRAMPH1_01T21229	NRRL29169g_10693	triacylglycerol lipase II precursor
FGSG_09886	6.31885	2.00018e-06		FGSG_09886	FGRAMPH1_01T06763	NRRL29169g_03415	hypothetical protein
FGSG_01072	6.32515	7.36189e-121		FGSG_01072	FGRAMPH1_01T02679	NRRL29169g_01354	hypothetical protein
FGSG_03304	6.49326	6.27661e-19		FGSG_03304	FGRAMPH1_01T12551	NRRL29169g_06347	cutinase1
FGSG_11540	6.5032	2.58246e-17		FGSG_11540	FGRAMPH1_01T15993	NRRL29169g_08082	hypothetical protein
FGSG_08295	6.57334	3.49568e-16		FGSG_08295	FGRAMPH1_01T09589	NRRL29169g_04843	hypothetical protein
FGSG_10450	6.59956	1.2693e-71		FGSG_10450	FGRAMPH1_01T08137	NRRL29169g_04116	NADHoxidase
FGSG_09082	6.60743	2.19094e-72	C52	FGSG_09082	FGRAMPH1_01T27969	NRRL29169g_14030	alpha-glucosidase
FGSG_11072	6.61666	1.6537e-23		FGSG_11072	FGRAMPH1_01T21161	NRRL29169g_10659	hypothetical protein
FGSG_11257	6.6779	9.3769e-90		FGSG_11257	FGRAMPH1_01T21623	NRRL29169g_10889	2-amino-3-carboxymuconate-6-semialdehyde decarboxylase
FGSG_08830	6.74755	8.47698e-40		FGSG_08830	FGRAMPH1_01T10937	NRRL29169g_05531	atp ase
FGSG_16285	6.77455	2.0164e-17		FGSG_16285	FGRAMPH1_01T12725	NRRL29169g_06434	hypothetical protein
FGSG_06497	6.80356	3.74197e-78		FGSG_06497	FGRAMPH1_01T22439	NRRL29169g_11287	hypothetical protein
FGSG_11038	7.06565	4.08317e-12		FGSG_11038	FGRAMPH1_01T21087	NRRL29169g_10621	cytochrome p450 oxido reductase
FGSG_11675	7.10936	7.21323e-13		FGSG_11675	FGRAMPH1_01T00287	NRRL29169g_00149	hypothetical protein
FGSG_12644	7.19589	2.28947e-08		FGSG_12644	FGRAMPH1_01T16501	NRRL29169g_08312	hypothetical protein
FGSG_09120	7.24195	5.78044e-161		FGSG_09120	FGRAMPH1_01T27879	NRRL29169g_13986	unnamed protein product
FGSG_15965	7.29056	8.88368e-08	C12	FGSG_15965	FGRAMPH1_01T05529	NRRL29169g_02789	maltose permease ( )
FGSG_08145	7.39828	2.97158e-07		FGSG_08145	FGRAMPH1_01T09223	NRRL29169g_04663	hypothetical protein
FGSG_09078	7.41383	1.65801e-35	C52	FGSG_09078	FGRAMPH1_01T27977	NRRL29169g_14034	n amino acid transport system
FGSG_02119	7.42177	1.13972e-11	C09	FGSG_02119	FGRAMPH1_01T05105	NRRL29169g_02579	hypothetical protein
FGSG_04468	7.52211	2.61874e-35		FGSG_04468	FGRAMPH1_01T15375	NRRL29169g_07776	neutral amino acid permease
FGSG_16231	7.56532	7.25488e-43		FGSG_16231	FGRAMPH1_01T13327	NRRL29169g_06738	integral membrane
FGSG_03600	7.57834	1.29797e-95		FGSG_03600	FGRAMPH1_01T13257	NRRL29169g_06703	hypothetical protein
FGSG_11472	7.77291	1.85225e-118		FGSG_11472	FGRAMPH1_01T22149	NRRL29169g_11148	minorextracell ular protease vpr
FGSG_03790	7.84643	4.08686e-15		FGSG_03790	FGRAMPH1_01T13711	NRRL29169g_06930	metallo protease mep1
FGSG_04971	7.85097	2.40955e-11		FGSG_04971	FGRAMPH1_01T16773	NRRL29169g_08447	hypothetical protein
FGSG_16678	7.86448	1.21948e-38		FGSG_16678	FGRAMPH1_01T22581	NRRL29169g_11358	unnamed protein product
FGSG_05821	7.88514	1.16787e-10		FGSG_05821	FGRAMPH1_01T18835	NRRL29169g_09485	integral membrane
FGSG_11368	8.19429	1.0491e-27		FGSG_11368	FGRAMPH1_01T21895	NRRL29169g_11025	Mannose-specific lectin
FGSG_09081	8.25197	1.51002e-18	C52	FGSG_09081	FGRAMPH1_01T27971	NRRL29169g_14031	MFS SPgeneral alpha glucoside:H+symporter
FGSG_16066	8.5461	2.83477e-26		FGSG_16066	FGRAMPH1_01T15901	NRRL29169g_08034	unnamed protein product
FGSG_07669	8.55232	3.16693e-48		FGSG_07669	FGRAMPH1_01T25341	NRRL29169g_12730	amino acid permease 2 (AAP-2)
FGSG_03642	8.6571	1.7049e-28		FGSG_03642	FGRAMPH1_01T13363	NRRL29169g_06756	hypothetical protein
FGSG_03761	8.75543	1.74231e-157		FGSG_03761	FGRAMPH1_01T13647	NRRL29169g_06898	n1-acetylpolyamine oxidase
FGSG_07661	8.8524	1.1613e-10		FGSG_07661	FGRAMPH1_01T25323	NRRL29169g_12721	fad binding domain-containing
FGSG_08144	8.87973	2.43807e-08		FGSG_08144	FGRAMPH1_01T09221	NRRL29169g_04662	vegetatible incompatibility HET-E-1
FGSG_16408	8.95108	2.37672e-15		FGSG_16408	FGRAMPH1_01T16231	NRRL29169g_08188	keratin-associated 5-4
FGSG_09370	8.96174	9.1668e-25		FGSG_09370	FGRAMPH1_01T27249	NRRL29169g_13672	integral membrane
FGSG_04739	8.99372	1.23421e-39		FGSG_04739	FGRAMPH1_01T16203	NRRL29169g_08172	hypothetical protein
FGSG_00470	9.07163	3.91802e-102		FGSG_00470	FGRAMPH1_01T01209	NRRL29169g_00610	cell obiose dehydrogenase
FGSG_03244	9.19472	1.91045e-91		FGSG_03244	FGRAMPH1_01T12411	NRRL29169g_06276	enoyl-hydratase
FGSG_03714	9.49804	4.78948e-83		FGSG_03714	FGRAMPH1_01T13529	NRRL29169g_06839	Mannanendo-1 ,6-alpha-mannosidase DCW1
FGSG_11006	9.54743	1.48066e-81		FGSG_11006	FGRAMPH1_01T20993	NRRL29169g_10574	glucanendo-1 ,3-beta-glucosidase
FGSG_01580	9.60299	7.38837e-10		FGSG_01580	FGRAMPH1_01T03853	NRRL29169g_01945	TPA_inf:GPR1 FUN34-class plasma membrane
FGSG_06397	9.64756	1.16006e-19		FGSG_06397	FGRAMPH1_01T20207	NRRL29169g_10179	endo-beta--glucanase d
FGSG_17154	9.67164	2.94279e-28		FGSG_17154	FGRAMPH1_01T28029	NRRL29169g_14059	unnamed protein product
FGSG_16332	9.75948	3.37074e-08		FGSG_16332	FGRAMPH1_01T12041	NRRL29169g_06090	integral membrane
FGSG_00594	9.83598	1.78686e-20		FGSG_00594	FGRAMPH1_01T01511	NRRL29169g_00761	hypothetical protein
FGSG_02155	9.91789	3.97594e-20		FGSG_02155	FGRAMPH1_01T05193	NRRL29169g_02620	integral membrane
FGSG_05285	10.0862	9.69199e-105		FGSG_05285	FGRAMPH1_01T17531	NRRL29169g_08826	Sphingoid long-chain base transporterRSB1
FGSG_03111	10.2894	1.47005e-08		FGSG_03111	FGRAMPH1_01T12089	NRRL29169g_06114	ureaactive transporter 1
FGSG_14016	10.3755	1.47119e-200		FGSG_14016	FGRAMPH1_01T15941	NRRL29169g_08056	hypothetical protein
FGSG_13109	10.5723	5.62527e-17		FGSG_13109	FGRAMPH1_01T24417	NRRL29169g_12275	proteasome component pre6
FGSG_00523	10.7153	6.25383e-210		FGSG_00523	FGRAMPH1_01T01333	NRRL29169g_00672	related to extracell ular matrix precursor
FGSG_16903	10.7231	9.50184e-09		FGSG_16903	FGRAMPH1_01T25737	NRRL29169g_04333	unnamed protein product
FGSG_00118	10.7235	2.99412e-18		FGSG_00118	FGRAMPH1_01T00331	NRRL29169g_00171	neutral amino acid permease
FGSG_01675	10.9552	2.03333e-51	C06	FGSG_01675	FGRAMPH1_01T04077	NRRL29169g_02058	dicarboxylic amino acid permease
FGSG_10609	10.9608	4.95036e-99	C62	FGSG_10609	FGRAMPH1_01T08521	NRRL29169g_04309	fad linked oxidase
FGSG_03436	10.97	2.18973e-27		FGSG_03436	FGRAMPH1_01T12877	NRRL29169g_06510	sterigmatocystin biosynthesisperoxidase stcC
FGSG_13412	11.1479	2.02066e-45		FGSG_13412	FGRAMPH1_01T09453	NRRL29169g_04775	hypothetical protein
FGSG_10559	11.5196	1.78346e-13		FGSG_10559	FGRAMPH1_01T08411	NRRL29169g_04256	hypothetical protein
FGSG_15653	11.7651	1.24283e-33		FGSG_15653	FGRAMPH1_01T22091	NRRL29169g_11119	hypothetical protein
FGSG_07880	11.8658	6.19286e-24		FGSG_07880	FGRAMPH1_01T25889	NRRL29169g_12994	5-methyltetrahydropteroyltriglutamate-homocysteine methyl transferase
FGSG_07574	12.1022	1.88232e-27		FGSG_07574	FGRAMPH1_01T25127	NRRL29169g_12623	unnamed protein product
FGSG_04465	12.3125	1.59294e-15		FGSG_04465	FGRAMPH1_01T15367	NRRL29169g_07772	unnamed protein product
FGSG_04858	12.6983	1.34061e-45		FGSG_04858	FGRAMPH1_01T16503	NRRL29169g_08313	hypothetical protein
FGSG_00126	12.9896	1.45026e-34	C04	FGSG_00126	FGRAMPH1_01T00349	NRRL29169g_00178	beta--xylosyl transferase 1
FGSG_16853	13.2504	7.50536e-114		FGSG_16853	FGRAMPH1_01T25189	NRRL29169g_12654	integral membrane
FGSG_01607	13.5426	6.78727e-34		FGSG_01607	FGRAMPH1_01T03929	NRRL29169g_01984	pectinlyase B precursor
FGSG_05521	13.7625	3.76863e-17		FGSG_05521	FGRAMPH1_01T18119	NRRL29169g_09122	hypothetical protein
FGSG_16884	13.8588	2.33114e-43		FGSG_16884	FGRAMPH1_01T25481	NRRL29169g_12800	unnamed protein product
FGSG_08985	14.1104	2.8852e-73		FGSG_08985	FGRAMPH1_01T28193	NRRL29169g_14141	calcium-transporting atp ase 3
FGSG_02377	14.1903	2.78272e-57		FGSG_02377	FGRAMPH1_01T05707	NRRL29169g_02879	hypothetical protein
FGSG_04517	14.2132	5.66558e-80		FGSG_04517	FGRAMPH1_01T15495	NRRL29169g_07834	sphingoid long-chain base transporterrsb1
FGSG_13987	14.2301	2.81082e-08		FGSG_13987	FGRAMPH1_01T21813	NRRL29169g_10984	unnamed protein product
FGSG_09173	15.0154	2.85726e-15		FGSG_09173	FGRAMPH1_01T27753	NRRL29169g_13924	Reticulocyte-binding 2 like a
FGSG_01798	15.4521	6.77711e-64		FGSG_01798	FGRAMPH1_01T04361	NRRL29169g_02200	related to DUF124 domain
FGSG_04744	15.7703	2.64928e-145		FGSG_04744	FGRAMPH1_01T16215	NRRL29169g_08180	isoamylalcohol
FGSG_11166	16.0528	8.71288e-19		FGSG_11166	FGRAMPH1_01T21377	NRRL29169g_10768	hypothetical protein
FGSG_02909	16.5358	1.07596e-19		FGSG_02909	FGRAMPH1_01T11595	NRRL29169g_05868	unnamed protein product
FGSG_00129	16.8637	1.37675e-30		FGSG_00129	FGRAMPH1_01T00357	NRRL29169g_00182	hypothetical protein
FGSG_02327	16.9398	4.49722e-182	C13	FGSG_02327	FGRAMPH1_01T05599	NRRL29169g_02825	dimethylaniline monooxygenase 3
FGSG_02325	17.219	4.7459e-66	C13	FGSG_02325	FGRAMPH1_01T05595	NRRL29169g_02823	conidial pigment polyketide synthasepartial
FGSG_02324	17.8203	1.39633e-184	C13	FGSG_02324	FGRAMPH1_01T05593	NRRL29169g_02822	polyketide synthase
FGSG_07723	17.9903	6.05919e-18		FGSG_07723	FGRAMPH1_01T25489	NRRL29169g_12804	hypothetical protein
FGSG_02326	18.7634	1.79619e-151	C13	FGSG_02326	FGRAMPH1_01T05597	NRRL29169g_02824	sterigmatocystin 8-o-methyl transferase
FGSG_01584	18.8889	6.61419e-10		FGSG_01584	FGRAMPH1_01T03861	NRRL29169g_01949	multidrug resistance fnx1
FGSG_03156	19.0976	4.59594e-51		FGSG_03156	FGRAMPH1_01T12193	NRRL29169g_06167	hypothetical protein
FGSG_03869	19.107	3.49805e-20		FGSG_03869	FGRAMPH1_01T13917	NRRL29169g_07034	MFS FHSL-fucose permease
FGSG_03394	19.6267	2.10843e-40		FGSG_03394	FGRAMPH1_01T12775	NRRL29169g_06459	hypothetical protein
FGSG_02328	19.7223	9.82313e-162	C13	FGSG_02328	FGRAMPH1_01T05601	NRRL29169g_02826	conidial pigment biosynthesis oxidasearb2 brown2
FGSG_07568	19.904	0		FGSG_07568	FGRAMPH1_01T25115	NRRL29169g_12617	Killer toxin subunits alpha beta
FGSG_07532	20.0035	6.27215e-19		FGSG_07532	FGRAMPH1_01T25031	NRRL29169g_12577	integral membrane
FGSG_11385	20.2749	4.63964e-64		FGSG_11385	FGRAMPH1_01T21935	NRRL29169g_11045	related to integral membrane PTH11
FGSG_02329	20.327	5.32859e-173	C13	FGSG_02329	FGRAMPH1_01T05603	NRRL29169g_02827	fasciclin domain family
FGSG_10445	20.5327	2.41564e-10		FGSG_10445	FGRAMPH1_01T08121	NRRL29169g_04108	phosphoenolpyruvate synthase
FGSG_11139	20.7447	5.16397e-37		FGSG_11139	FGRAMPH1_01T21307	NRRL29169g_10733	nicotinamide mononucleotide permease
FGSG_16300	22.1098	7.41314e-55		FGSG_16300	FGRAMPH1_01T12465	NRRL29169g_06303	integral membrane
FGSG_04972	22.166	1.94058e-22		FGSG_04972	FGRAMPH1_01T16775	NRRL29169g_08448	ferritinribonucleotide reductase
FGSG_10613	22.5472	2.36323e-10	C62	FGSG_10613	FGRAMPH1_01T08531	NRRL29169g_04314	4-hydroxybenzoate polyprenyl transferase
FGSG_03023	22.6227	4.95158e-19		FGSG_03023	FGRAMPH1_01T11875	NRRL29169g_06006	hypothetical protein
FGSG_08196	22.8632	1.00571e-279		FGSG_08196	FGRAMPH1_01T09337	NRRL29169g_04718	aspergillopepsin-2 precursor
FGSG_09031	23.1249	8.38395e-146		FGSG_09031	FGRAMPH1_01T28083	NRRL29169g_14086	hypothetical protein
FGSG_10612	24.6959	1.16231e-19	C62	FGSG_10612	FGRAMPH1_01T08529	NRRL29169g_04313	fad-binding partial
FGSG_09119	25.6534	2.2582e-39		FGSG_09119	FGRAMPH1_01T27881	NRRL29169g_13987	unnamed protein product
FGSG_04745	25.7219	1.24416e-149		FGSG_04745	FGRAMPH1_01T16217	NRRL29169g_08181	antifungal
FGSG_17401	25.928	4.38199e-19	C62	FGSG_17401	FGRAMPH1_01T08525	NRRL29169g_04311	cytochrome p450
FGSG_11564	26.2673	1.16414e-79		FGSG_11564	FGRAMPH1_01T15939	NRRL29169g_08055	hypothetical protein
FGSG_07772	26.2812	7.7875e-44		FGSG_07772	FGRAMPH1_01T25613	NRRL29169g_12864	hypothetical protein
FGSG_11150	26.2955	2.41488e-159		FGSG_11150	FGRAMPH1_01T21335	NRRL29169g_10747	mfs spgeneral alpha glucoside:h+symporter
FGSG_07633	26.3747	4.10979e-08		FGSG_07633	FGRAMPH1_01T25259	NRRL29169g_12689	hypothetical protein
FGSG_08164	27.0143	5.98528e-13		FGSG_08164	FGRAMPH1_01T09265	NRRL29169g_04683	pantothenate transporter liz1
FGSG_02942	27.4491	2.09551e-60		FGSG_02942	FGRAMPH1_01T11671	NRRL29169g_05904	g-coupled receptor
FGSG_10614	28.2454	4.71176e-16	C62	FGSG_10614	FGRAMPH1_01T08533	NRRL29169g_04315	4-hydroxybenzoate polyprenyl transferase
FGSG_03632	29.0084	3.83121e-18		FGSG_03632	FGRAMPH1_01T13337	NRRL29169g_06743	mureintransglycosylase
FGSG_03245	30.8179	2.63787e-46		FGSG_03245	FGRAMPH1_01T12413	NRRL29169g_06277	nonribosomal peptide synthetase
FGSG_17400	32.3725	4.16261e-28	C62	FGSG_17400	FGRAMPH1_01T08523	NRRL29169g_04310	cytochrome p450
FGSG_17165	32.5815	6.17303e-13		FGSG_17165	FGRAMPH1_01T27805	NRRL29169g_13950	amino acid transporter
FGSG_08087	33.481	3.842e-44		FGSG_08087	FGRAMPH1_01T09085	NRRL29169g_04595	hypothetical protein
FGSG_02217	35.372	5.3175e-64		FGSG_02217	FGRAMPH1_01T05343	NRRL29169g_02694	catalase
NRRL29169g_07058	36.8446	1.30313e-16			FGRAMPH1_01T13965	NRRL29169g_07058	(!)amino transferase class-iii
FGSG_02216	39.7255	7.22297e-40		FGSG_02216	FGRAMPH1_01T05341	NRRL29169g_02693	lipoxygenase 1
FGSG_16885	40.0059	1.97358e-39		FGSG_16885	FGRAMPH1_01T25491	NRRL29169g_12805	unnamed protein product
FGSG_07672	43.7103	1.09311e-96	C41	FGSG_07672	FGRAMPH1_01T25347	NRRL29169g_12733	transcription factor
FGSG_02036	43.9588	1.54671e-103		FGSG_02036	FGRAMPH1_01T04917	NRRL29169g_02484	hypothetical protein
FGSG_16873	45.0223	9.41925e-94	C41	FGSG_16873	FGRAMPH1_01T25349	NRRL29169g_12734	terpene synthase metal-containing
FGSG_09118	47.5857	7.33628e-58		FGSG_09118	FGRAMPH1_01T27883	NRRL29169g_13988	hypothetical protein
FGSG_11391	48.2621	1.35691e-09	C66	FGSG_11391	FGRAMPH1_01T21951	NRRL29169g_11053	hypothetical protein
FGSG_16854	57.0264	2.82643e-10		FGSG_16854	FGRAMPH1_01T25203	NRRL29169g_12661	unnamed protein product
FGSG_04754	59.8449	1.31129e-07		FGSG_04754	FGRAMPH1_01T16239	NRRL29169g_08192	beta-carbonic cab
FGSG_05719	62.1617	3.15923e-99		FGSG_05719	FGRAMPH1_01T18591	NRRL29169g_09362	hypothetical protein
FGSG_03274	65.635	4.10522e-43		FGSG_03274	FGRAMPH1_01T12479	NRRL29169g_06311	hypothetical protein
FGSG_16431	79.0162	1.07241e-06		FGSG_16431	FGRAMPH1_01T16471	NRRL29169g_08296	unnamed protein product
FGSG_03275	85.773	2.81366e-58		FGSG_03275	FGRAMPH1_01T12481	NRRL29169g_06312	hypothetical protein
FGSG_01868	92.8268	7.73593e-72		FGSG_01868	FGRAMPH1_01T04525	NRRL29169g_02283	ent-kaurene oxidase
FGSG_04450	94.8759	7.08183e-17		FGSG_04450	FGRAMPH1_01T15317	NRRL29169g_07745	hypothetical protein
FGSG_04752	103.451	4.46882e-06		FGSG_04752	FGRAMPH1_01T16233	NRRL29169g_08189	unnamed protein product
FGSG_03788	104.285	3.69768e-99		FGSG_03788	FGRAMPH1_01T13707	NRRL29169g_06928	glycoside hydrolase family 16
FGSG_10560	134.015	2.3742e-08		FGSG_10560	FGRAMPH1_01T08413	NRRL29169g_04257	hypothetical protein
FGSG_04753	134.474	6.04531e-30		FGSG_04753	FGRAMPH1_01T16237	NRRL29169g_08191	unnamed protein product
FGSG_09072	211.685	2.24814e-158	C52	FGSG_09072	FGRAMPH1_01T27991	NRRL29169g_14041	hypothetical protein

## Sheet: MGVOex1 specific (1207)
Table S2. MGV1-specificregulated genes from the MGV1Oex1 strain in NPN conditions (1,207)
Overlap (1207)	FoldChange(WT-D)	padj(WT-D)	FoldChange(D-OX1)	padj(D-OX1)	Cluster_ID	MIPSID	FugniDBID	NRRLName	Description
FGSG_03274	-514.207	2.22123e-17	65.635	4.10522e-43		FGSG_03274	FGRAMPH1_01T12479	NRRL29169g_06311	hypothetical protein
FGSG_10613	-150.881	1.51359e-08	22.5472	2.36323e-10	C62	FGSG_10613	FGRAMPH1_01T08531	NRRL29169g_04314	4-hydroxybenzoate polyprenyl transferase
FGSG_03275	-129.173	1.08991e-56	85.773	2.81366e-58		FGSG_03275	FGRAMPH1_01T12481	NRRL29169g_06312	hypothetical protein
FGSG_17400	-127.439	9.52703e-20	32.3725	4.16261e-28	C62	FGSG_17400	FGRAMPH1_01T08523	NRRL29169g_04310	cytochrome p450
FGSG_04752	-119.959	2.12854e-06	103.451	4.46882e-06		FGSG_04752	FGRAMPH1_01T16233	NRRL29169g_08189	unnamed protein product
FGSG_07772	-118.666	9.01379e-35	26.2812	7.7875e-44		FGSG_07772	FGRAMPH1_01T25613	NRRL29169g_12864	hypothetical protein
FGSG_17165	-117.841	6.74949e-10	32.5815	6.17303e-13		FGSG_17165	FGRAMPH1_01T27805	NRRL29169g_13950	amino acid transporter
FGSG_02326	-97.7402	1.97575e-214	18.7634	1.79619e-151	C13	FGSG_02326	FGRAMPH1_01T05597	NRRL29169g_02824	sterigmatocystin 8-o-methyl transferase
FGSG_04753	-97.1149	6.10959e-41	134.474	6.04531e-30		FGSG_04753	FGRAMPH1_01T16237	NRRL29169g_08191	unnamed protein product
FGSG_11391	-86.7314	6.90333e-09	48.2621	1.35691e-09	C66	FGSG_11391	FGRAMPH1_01T21951	NRRL29169g_11053	hypothetical protein
FGSG_02329	-83.3304	1.37578e-183	20.327	5.32859e-173	C13	FGSG_02329	FGRAMPH1_01T05603	NRRL29169g_02827	fasciclin domain family
FGSG_02327	-82.4435	5.66046e-281	16.9398	4.49722e-182	C13	FGSG_02327	FGRAMPH1_01T05599	NRRL29169g_02825	dimethylaniline monooxygenase 3
FGSG_17401	-78.2331	8.68902e-16	25.928	4.38199e-19	C62	FGSG_17401	FGRAMPH1_01T08525	NRRL29169g_04311	cytochrome p450
FGSG_02328	-73.7867	1.20227e-171	19.7223	9.82313e-162	C13	FGSG_02328	FGRAMPH1_01T05601	NRRL29169g_02826	conidial pigment biosynthesis oxidasearb2 brown2
FGSG_02324	-68.5636	9.06464e-251	17.8203	1.39633e-184	C13	FGSG_02324	FGRAMPH1_01T05593	NRRL29169g_02822	polyketide synthase
FGSG_10560	-58.1495	2.96763e-10	134.015	2.3742e-08		FGSG_10560	FGRAMPH1_01T08413	NRRL29169g_04257	hypothetical protein
FGSG_02325	-55.3555	3.08311e-81	17.219	4.7459e-66	C13	FGSG_02325	FGRAMPH1_01T05595	NRRL29169g_02823	conidial pigment polyketide synthasepartial
FGSG_16885	-51.5365	2.14867e-42	40.0059	1.97358e-39		FGSG_16885	FGRAMPH1_01T25491	NRRL29169g_12805	unnamed protein product
FGSG_08087	-50.3659	1.35272e-45	33.481	3.842e-44		FGSG_08087	FGRAMPH1_01T09085	NRRL29169g_04595	hypothetical protein
FGSG_09072	-50.3445	3.78734e-188	211.685	2.24814e-158	C52	FGSG_09072	FGRAMPH1_01T27991	NRRL29169g_14041	hypothetical protein
FGSG_10614	-45.9517	1.92071e-16	28.2454	4.71176e-16	C62	FGSG_10614	FGRAMPH1_01T08533	NRRL29169g_04315	4-hydroxybenzoate polyprenyl transferase
NRRL29169g_07058	-43.997	3.84427e-18	36.8446	1.30313e-16			FGRAMPH1_01T13965	NRRL29169g_07058	(!)amino transferase class-iii
FGSG_03788	-43.0627	1.21926e-152	104.285	3.69768e-99		FGSG_03788	FGRAMPH1_01T13707	NRRL29169g_06928	glycoside hydrolase family 16
FGSG_03156	-38.9583	3.58256e-60	19.0976	4.59594e-51		FGSG_03156	FGRAMPH1_01T12193	NRRL29169g_06167	hypothetical protein
FGSG_04745	-35.0268	1.74888e-167	25.7219	1.24416e-149		FGSG_04745	FGRAMPH1_01T16217	NRRL29169g_08181	antifungal
FGSG_11564	-31.639	7.2818e-89	26.2673	1.16414e-79		FGSG_11564	FGRAMPH1_01T15939	NRRL29169g_08055	hypothetical protein
FGSG_02217	-31.5599	1.47355e-73	35.372	5.3175e-64		FGSG_02217	FGRAMPH1_01T05343	NRRL29169g_02694	catalase
FGSG_10612	-29.8023	1.01296e-21	24.6959	1.16231e-19	C62	FGSG_10612	FGRAMPH1_01T08529	NRRL29169g_04313	fad-binding partial
FGSG_05719	-29.6827	1.05132e-115	62.1617	3.15923e-99		FGSG_05719	FGRAMPH1_01T18591	NRRL29169g_09362	hypothetical protein
FGSG_04754	-28.7011	2.00444e-10	59.8449	1.31129e-07		FGSG_04754	FGRAMPH1_01T16239	NRRL29169g_08192	beta-carbonic cab
FGSG_03632	-28.3161	1.15702e-20	29.0084	3.83121e-18		FGSG_03632	FGRAMPH1_01T13337	NRRL29169g_06743	mureintransglycosylase
FGSG_07532	-28.2012	6.89108e-21	20.0035	6.27215e-19		FGSG_07532	FGRAMPH1_01T25031	NRRL29169g_12577	integral membrane
FGSG_03394	-25.2907	2.24765e-45	19.6267	2.10843e-40		FGSG_03394	FGRAMPH1_01T12775	NRRL29169g_06459	hypothetical protein
FGSG_02216	-24.5926	9.91091e-47	39.7255	7.22297e-40		FGSG_02216	FGRAMPH1_01T05341	NRRL29169g_02693	lipoxygenase 1
FGSG_04450	-22.9118	5.76753e-26	94.8759	7.08183e-17		FGSG_04450	FGRAMPH1_01T15317	NRRL29169g_07745	hypothetical protein
FGSG_08196	-22.8362	1.57287e-286	22.8632	1.00571e-279		FGSG_08196	FGRAMPH1_01T09337	NRRL29169g_04718	aspergillopepsin-2 precursor
FGSG_03600	-21.8995	1.3849e-162	7.57834	1.29797e-95		FGSG_03600	FGRAMPH1_01T13257	NRRL29169g_06703	hypothetical protein
FGSG_07568	-21.8554	0	19.904	0		FGSG_07568	FGRAMPH1_01T25115	NRRL29169g_12617	Killer toxin subunits alpha beta
FGSG_04744	-21.1917	1.58912e-174	15.7703	2.64928e-145		FGSG_04744	FGRAMPH1_01T16215	NRRL29169g_08180	isoamylalcohol
FGSG_07723	-20.649	5.23534e-20	17.9903	6.05919e-18		FGSG_07723	FGRAMPH1_01T25489	NRRL29169g_12804	hypothetical protein
FGSG_09118	-20.197	3.37781e-40	47.5857	7.33628e-58		FGSG_09118	FGRAMPH1_01T27883	NRRL29169g_13988	hypothetical protein
FGSG_11150	-19.3869	1.31013e-151	26.2955	2.41488e-159		FGSG_11150	FGRAMPH1_01T21335	NRRL29169g_10747	mfs spgeneral alpha glucoside:h+symporter
FGSG_09031	-19.3737	9.88261e-132	23.1249	8.38395e-146		FGSG_09031	FGRAMPH1_01T28083	NRRL29169g_14086	hypothetical protein
FGSG_01868	-19.1408	5.47846e-115	92.8268	7.73593e-72		FGSG_01868	FGRAMPH1_01T04525	NRRL29169g_02283	ent-kaurene oxidase
FGSG_16300	-19.0578	8.78535e-63	22.1098	7.41314e-55		FGSG_16300	FGRAMPH1_01T12465	NRRL29169g_06303	integral membrane
FGSG_16408	-18.4692	7.24133e-19	8.95108	2.37672e-15		FGSG_16408	FGRAMPH1_01T16231	NRRL29169g_08188	keratin-associated 5-4
FGSG_16853	-18.4384	4.57253e-132	13.2504	7.50536e-114		FGSG_16853	FGRAMPH1_01T25189	NRRL29169g_12654	integral membrane
FGSG_10559	-17.9863	8.95306e-16	11.5196	1.78346e-13		FGSG_10559	FGRAMPH1_01T08411	NRRL29169g_04256	hypothetical protein
FGSG_03790	-17.6245	2.07531e-19	7.84643	4.08686e-15		FGSG_03790	FGRAMPH1_01T13711	NRRL29169g_06930	metallo protease mep1
FGSG_08985	-17.0445	8.71058e-84	14.1104	2.8852e-73		FGSG_08985	FGRAMPH1_01T28193	NRRL29169g_14141	calcium-transporting atp ase 3
FGSG_10609	-16.4868	4.19788e-124	10.9608	4.95036e-99	C62	FGSG_10609	FGRAMPH1_01T08521	NRRL29169g_04309	fad linked oxidase
FGSG_04465	-15.919	1.12265e-17	12.3125	1.59294e-15		FGSG_04465	FGRAMPH1_01T15367	NRRL29169g_07772	unnamed protein product
FGSG_03436	-15.8145	1.37345e-32	10.97	2.18973e-27		FGSG_03436	FGRAMPH1_01T12877	NRRL29169g_06510	sterigmatocystin biosynthesisperoxidase stcC
FGSG_00118	-15.7884	2.13289e-21	10.7235	2.99412e-18		FGSG_00118	FGRAMPH1_01T00331	NRRL29169g_00171	neutral amino acid permease
FGSG_05521	-14.7074	3.14852e-19	13.7625	3.76863e-17		FGSG_05521	FGRAMPH1_01T18119	NRRL29169g_09122	hypothetical protein
FGSG_10606	-14.6377	2.81578e-45	4.4772	3.13197e-23		FGSG_10606	FGRAMPH1_01T08515	NRRL29169g_04305	cytochrome c peroxidase
FGSG_04972	-14.4102	7.18549e-25	22.166	1.94058e-22		FGSG_04972	FGRAMPH1_01T16775	NRRL29169g_08448	ferritinribonucleotide reductase
FGSG_16899	-14.3182	1.50829e-220	3.45997	1.93339e-54	C42	FGSG_16899	FGRAMPH1_01T25703	NRRL29169g_12909	fusarinC cluster-oxido reductase
FGSG_08246	-14.2857	3.39944e-16	2.48711	6.51925e-05		FGSG_08246	FGRAMPH1_01T09465	NRRL29169g_04781	unnamed protein product
FGSG_16903	-14.2069	5.47411e-10	10.7231	9.50184e-09		FGSG_16903	FGRAMPH1_01T25737	NRRL29169g_04333 | 04334	unnamed protein product
FGSG_10445	-13.3747	1.34318e-11	20.5327	2.41564e-10		FGSG_10445	FGRAMPH1_01T08121	NRRL29169g_04108	phosphoenolpyruvate synthase
FGSG_16883	-13.3514	8.08113e-39	5.60816	5.71001e-18		FGSG_16883	FGRAMPH1_01T25479	NRRL29169g_12799	hypothetical protein
FGSG_13952	-12.8829	9.07051e-31	2.13996	5.54078e-07		FGSG_13952	FGRAMPH1_01T22087	NRRL29169g_11117	NLS2
FGSG_07798	-12.8214	2.87964e-169	2.4039	5.60395e-22	C42	FGSG_07798	FGRAMPH1_01T25691	NRRL29169g_12903	polyketide synthase
FGSG_07880	-12.7476	4.84155e-27	11.8658	6.19286e-24		FGSG_07880	FGRAMPH1_01T25889	NRRL29169g_12994	5-methyltetrahydropteroyltriglutamate-homocysteine methyl transferase
FGSG_04517	-12.6186	1.64109e-76	14.2132	5.66558e-80		FGSG_04517	FGRAMPH1_01T15495	NRRL29169g_07834	sphingoid long-chain base transporterrsb1
FGSG_15448	-12.3545	6.54879e-26	4.28785	1.4613e-09		FGSG_15448	FGRAMPH1_01T25477	NRRL29169g_12798	unnamed protein product
FGSG_11006	-12.14	7.61241e-97	9.54743	1.48066e-81		FGSG_11006	FGRAMPH1_01T20993	NRRL29169g_10574	glucanendo-1 ,3-beta-glucosidase
FGSG_01798	-11.8395	2.39676e-70	15.4521	6.77711e-64		FGSG_01798	FGRAMPH1_01T04361	NRRL29169g_02200	related to DUF124 domain
FGSG_10611	-11.633	2.25378e-32	5.96718	1.42498e-22	C62	FGSG_10611	FGRAMPH1_01T08527	NRRL29169g_04312	fad linked oxidase
FGSG_17328	-11.2788	1.14705e-09	5.13983	2.65672e-06		FGSG_17328	FGRAMPH1_01T07537	NRRL29169g_03809	hypothetical protein
FGSG_03593	-11.2553	1.37236e-109	4.96556	1.5965e-50		FGSG_03593	FGRAMPH1_01T13239	NRRL29169g_06694	hypothetical protein
FGSG_01675	-11.2224	4.69494e-57	10.9552	2.03333e-51	C06	FGSG_01675	FGRAMPH1_01T04077	NRRL29169g_02058	dicarboxylic amino acid permease
FGSG_03832	-11.2191	3.97983e-35	4.38406	9.67774e-21		FGSG_03832	FGRAMPH1_01T13815	NRRL29169g_06983	hypothetical protein
FGSG_13987	-11.1275	3.15993e-08	14.2301	2.81082e-08		FGSG_13987	FGRAMPH1_01T21813	NRRL29169g_10984	unnamed protein product
FGSG_16884	-11.008	4.76468e-46	13.8588	2.33114e-43		FGSG_16884	FGRAMPH1_01T25481	NRRL29169g_12800	unnamed protein product
FGSG_03869	-10.8276	4.31832e-18	19.107	3.49805e-20		FGSG_03869	FGRAMPH1_01T13917	NRRL29169g_07034	MFS FHSL-fucose permease
FGSG_13505	-10.7683	8.85639e-26	4.73233	1.37607e-15		FGSG_13505	FGRAMPH1_01T28085	NRRL29169g_14087	hypothetical protein
FGSG_14016	-10.6898	6.0298e-212	10.3755	1.47119e-200		FGSG_14016	FGRAMPH1_01T15941	NRRL29169g_08056	hypothetical protein
FGSG_07574	-10.653	2.74184e-29	12.1022	1.88232e-27		FGSG_07574	FGRAMPH1_01T25127	NRRL29169g_12623	unnamed protein product
FGSG_02942	-10.4442	2.52259e-59	27.4491	2.09551e-60		FGSG_02942	FGRAMPH1_01T11671	NRRL29169g_05904	g-coupled receptor
FGSG_05232	-10.1522	1.37226e-68	5.47644	3.73877e-42		FGSG_05232	FGRAMPH1_01T17423	NRRL29169g_08773	cell wall manno
FGSG_07669	-10.0874	3.89164e-56	8.55232	3.16693e-48		FGSG_07669	FGRAMPH1_01T25341	NRRL29169g_12730	amino acid permease 2 (AAP-2)
FGSG_00184	-10.0711	2.46203e-94	5.41226	3.96079e-62		FGSG_00184	FGRAMPH1_01T00503	NRRL29169g_00256	xylanase1
FGSG_16285	-10.0486	2.46566e-22	6.77455	2.0164e-17		FGSG_16285	FGRAMPH1_01T12725	NRRL29169g_06434	hypothetical protein
FGSG_13109	-9.99064	1.94106e-18	10.5723	5.62527e-17		FGSG_13109	FGRAMPH1_01T24417	NRRL29169g_12275	proteasome component pre6
FGSG_16900	-9.81597	5.75521e-120	2.21099	9.81099e-16	C42	FGSG_16900	FGRAMPH1_01T25705	NRRL29169g_12910	fusarinC cluster-cytochrome P450
FGSG_16854	-9.75487	2.97264e-12	57.0264	2.82643e-10		FGSG_16854	FGRAMPH1_01T25203	NRRL29169g_12661	unnamed protein product
FGSG_08749	-9.7233	9.26724e-97	5.50228	1.88182e-59		FGSG_08749	FGRAMPH1_01T10731	NRRL29169g_05425	related to afla toxin efflux pump AFLT
FGSG_16678	-9.60812	7.03009e-46	7.86448	1.21948e-38		FGSG_16678	FGRAMPH1_01T22581	NRRL29169g_11358	unnamed protein product
FGSG_09119	-9.51337	5.00246e-20	25.6534	2.2582e-39		FGSG_09119	FGRAMPH1_01T27881	NRRL29169g_13987	unnamed protein product
FGSG_08295	-9.48867	1.93556e-20	6.57334	3.49568e-16		FGSG_08295	FGRAMPH1_01T09589	NRRL29169g_04843	hypothetical protein
FGSG_03023	-9.37841	9.49165e-20	22.6227	4.95158e-19		FGSG_03023	FGRAMPH1_01T11875	NRRL29169g_06006	hypothetical protein
FGSG_16178	-9.34858	4.15948e-10	5.82085	1.59033e-07		FGSG_16178	FGRAMPH1_01T14117	NRRL29169g_07134	galactonate dehydratase
FGSG_04971	-9.20711	4.94371e-13	7.85097	2.40955e-11		FGSG_04971	FGRAMPH1_01T16773	NRRL29169g_08447	hypothetical protein
FGSG_02036	-9.13495	2.13735e-102	43.9588	1.54671e-103		FGSG_02036	FGRAMPH1_01T04917	NRRL29169g_02484	hypothetical protein
FGSG_11104	-9.12581	3.55111e-08	6.30913	1.60672e-06		FGSG_11104	FGRAMPH1_01T21229	NRRL29169g_10693	triacylglycerol lipase II precursor
FGSG_16901	-9.03791	5.00689e-140	2.02356	3.7412e-16	C42	FGSG_16901	FGRAMPH1_01T25707	NRRL29169g_12911	fusarinC cluster-methyl transferase
FGSG_02114	-8.93453	6.53657e-09	5.62656	7.66695e-07	C09	FGSG_02114	FGRAMPH1_01T05095	NRRL29169g_02574	related to cytochrome P450 7B1
FGSG_06397	-8.89653	9.00043e-21	9.64756	1.16006e-19		FGSG_06397	FGRAMPH1_01T20207	NRRL29169g_10179	endo-beta--glucanase d
FGSG_00126	-8.89071	6.04123e-32	12.9896	1.45026e-34	C04	FGSG_00126	FGRAMPH1_01T00349	NRRL29169g_00178	beta--xylosyl transferase 1
FGSG_10592	-8.89019	3.23038e-89	4.99282	2.77898e-54		FGSG_10592	FGRAMPH1_01T08483	NRRL29169g_04290	small secreted
FGSG_11472	-8.85125	1.82647e-135	7.77291	1.85225e-118		FGSG_11472	FGRAMPH1_01T22149	NRRL29169g_11148	minorextracell ular protease vpr
NRRL29169g_05387	-8.839	2.99561e-20	2.66911	4.32041e-05			FGRAMPH1_01T10657	NRRL29169g_05387	Superoxide dismutase [Cu-Zn]
FGSG_10629	-8.83364	3.52233e-10	2.5293	0.000553489		FGSG_10629	FGRAMPH1_01T08573	NRRL29169g_04339	Cytochrome P450 1A1
FGSG_05285	-8.76773	1.36267e-97	10.0862	9.69199e-105		FGSG_05285	FGRAMPH1_01T17531	NRRL29169g_08826	Sphingoid long-chain base transporterRSB1
FGSG_09173	-8.6584	1.09508e-15	15.0154	2.85726e-15		FGSG_09173	FGRAMPH1_01T27753	NRRL29169g_13924	Reticulocyte-binding 2 like a
FGSG_03714	-8.53167	1.23581e-84	9.49804	4.78948e-83		FGSG_03714	FGRAMPH1_01T13529	NRRL29169g_06839	Mannanendo-1 ,6-alpha-mannosidase DCW1
FGSG_08210	-8.30806	1.01259e-10	5.13652	6.75928e-08		FGSG_08210	FGRAMPH1_01T09375	NRRL29169g_04737	hypothetical protein
FGSG_03592	-8.25413	3.53535e-43	3.68726	1.75994e-18		FGSG_03592	FGRAMPH1_01T13237	NRRL29169g_06693	hypothetical protein
FGSG_00236	-8.21435	9.56797e-10	2.36874	0.0123078		FGSG_00236	FGRAMPH1_01T00631	NRRL29169g_00320	alcohol dehydrogenase
FGSG_17154	-8.18207	1.73661e-29	9.67164	2.94279e-28		FGSG_17154	FGRAMPH1_01T28029	NRRL29169g_14059	unnamed protein product
FGSG_08830	-8.07356	1.81592e-47	6.74755	8.47698e-40		FGSG_08830	FGRAMPH1_01T10937	NRRL29169g_05531	atp ase
FGSG_05076	-8.06499	1.30109e-32	4.30715	9.82362e-20		FGSG_05076	FGRAMPH1_01T17033	NRRL29169g_08577	abc transporter g family member 24
FGSG_09081	-8.06002	4.97595e-19	8.25197	1.51002e-18	C52	FGSG_09081	FGRAMPH1_01T27971	NRRL29169g_14031	MFS SPgeneral alpha glucoside:H+symporter
FGSG_17094	-7.88891	2.10181e-58	2.70806	3.42546e-15		FGSG_17094	FGRAMPH1_01T09235	NRRL29169g_04669	unnamed protein product
FGSG_11008	-7.88429	1.65754e-08	4.30437	1.34731e-05		FGSG_11008	FGRAMPH1_01T21001	NRRL29169g_10578	choline dehydrogenase
FGSG_08144	-7.56669	1.67412e-08	8.87973	2.43807e-08		FGSG_08144	FGRAMPH1_01T09221	NRRL29169g_04662	vegetatible incompatibility HET-E-1
FGSG_16873	-7.53252	1.60345e-30	45.0223	9.41925e-94	C41	FGSG_16873	FGRAMPH1_01T25349	NRRL29169g_12734	terpene synthase metal-containing
FGSG_03642	-7.47246	2.31308e-27	8.6571	1.7049e-28		FGSG_03642	FGRAMPH1_01T13363	NRRL29169g_06756	hypothetical protein
FGSG_06536	-7.32502	9.06767e-07	5.68373	1.2953e-05	C39	FGSG_06536	FGRAMPH1_01T22529	NRRL29169g_11332	L-pipecolate oxidase
FGSG_16332	-7.30815	4.02239e-08	9.75948	3.37074e-08		FGSG_16332	FGRAMPH1_01T12041	NRRL29169g_06090	integral membrane
FGSG_11376	-7.30168	6.27244e-16	3.92217	7.81408e-10		FGSG_11376	FGRAMPH1_01T21915	NRRL29169g_11035	hypothetical protein
FGSG_08145	-7.29067	1.08448e-07	7.39828	2.97158e-07		FGSG_08145	FGRAMPH1_01T09223	NRRL29169g_04663	hypothetical protein
FGSG_01584	-7.18296	1.58707e-09	18.8889	6.61419e-10		FGSG_01584	FGRAMPH1_01T03861	NRRL29169g_01949	multidrug resistance fnx1
FGSG_03245	-7.18045	9.75656e-17	30.8179	2.63787e-46		FGSG_03245	FGRAMPH1_01T12413	NRRL29169g_06277	nonribosomal peptide synthetase
FGSG_09045	-7.1125	8.32072e-118	5.03261	2.98533e-81		FGSG_09045	FGRAMPH1_01T28053	NRRL29169g_14071	aaa family
FGSG_00594	-7.06551	2.98094e-19	9.83598	1.78686e-20		FGSG_00594	FGRAMPH1_01T01511	NRRL29169g_00761	hypothetical protein
FGSG_03761	-7.064	5.67143e-146	8.75543	1.74231e-157		FGSG_03761	FGRAMPH1_01T13647	NRRL29169g_06898	n1-acetylpolyamine oxidase
FGSG_16066	-7.06342	3.62106e-23	8.5461	2.83477e-26		FGSG_16066	FGRAMPH1_01T15901	NRRL29169g_08034	unnamed protein product
FGSG_07672	-6.99598	9.41343e-50	43.7103	1.09311e-96	C41	FGSG_07672	FGRAMPH1_01T25347	NRRL29169g_12733	transcription factor
FGSG_09210	-6.96427	3.16289e-24	4.6612	5.85445e-17	C54	FGSG_09210	FGRAMPH1_01T27657	NRRL29169g_13876	related to phospholipid-translocatingatp ase
FGSG_17449	-6.83832	1.41152e-10	4.20551	3.1314e-07		FGSG_17449	FGRAMPH1_01T21529	NRRL29169g_10842	adam 8 precursor
FGSG_06619	-6.79393	1.02269e-99	4.74095	4.08405e-69		FGSG_06619	FGRAMPH1_01T22745	NRRL29169g_11440	alcohol dehydrogenase (NADP+)
FGSG_13222	-6.75628	1.46133e-91	2.31101	9.00415e-19	C42	FGSG_13222	FGRAMPH1_01T25693	NRRL29169g_12904	alpha beta hydrolase
FGSG_00470	-6.64497	1.32616e-94	9.07163	3.91802e-102		FGSG_00470	FGRAMPH1_01T01209	NRRL29169g_00610	cell obiose dehydrogenase
FGSG_06462	-6.62858	1.31738e-72	3.07042	9.92789e-28	C37	FGSG_06462	FGRAMPH1_01T22333	NRRL29169g_11234	coenzymea synthetase
FGSG_02155	-6.6186	2.08406e-19	9.91789	3.97594e-20		FGSG_02155	FGRAMPH1_01T05193	NRRL29169g_02620	integral membrane
FGSG_02844	-6.61388	5.93622e-54	2.66649	1.83822e-17		FGSG_02844	FGRAMPH1_01T11443	NRRL29169g_05792	integral membrane
FGSG_00124	-6.60392	6.2114e-10	4.06887	7.04004e-07		FGSG_00124	FGRAMPH1_01T00345	NRRL29169g_00176	hypothetical protein
FGSG_05048	-6.58918	3.26061e-100	3.94772	9.09786e-58		FGSG_05048	FGRAMPH1_01T16963	NRRL29169g_08541	4-hydroxy-2-oxoglutarate mitochondrial
FGSG_05606	-6.48469	1.16458e-18	4.99731	1.52363e-14		FGSG_05606	FGRAMPH1_01T18317	NRRL29169g_09225	hypothetical protein
FGSG_12214	-6.41605	2.68784e-135	1.99933	7.18165e-20		FGSG_12214	FGRAMPH1_01T15725	NRRL29169g_07950	hypothetical protein FPSE_08081
FGSG_07633	-6.34728	1.16299e-06	26.3747	4.10979e-08		FGSG_07633	FGRAMPH1_01T25259	NRRL29169g_12689	hypothetical protein
FGSG_03304	-6.3467	1.67763e-18	6.49326	6.27661e-19		FGSG_03304	FGRAMPH1_01T12551	NRRL29169g_06347	cutinase1
FGSG_02909	-6.34553	4.67994e-17	16.5358	1.07596e-19		FGSG_02909	FGRAMPH1_01T11595	NRRL29169g_05868	unnamed protein product
FGSG_09078	-6.26621	1.48276e-33	7.41383	1.65801e-35	C52	FGSG_09078	FGRAMPH1_01T27977	NRRL29169g_14034	n amino acid transport system
FGSG_07661	-6.25327	2.75106e-10	8.8524	1.1613e-10		FGSG_07661	FGRAMPH1_01T25323	NRRL29169g_12721	fad binding domain-containing
FGSG_04874	-6.24784	1.45101e-60	5.33471	1.49333e-50		FGSG_04874	FGRAMPH1_01T16537	NRRL29169g_08329	hypothetical protein
FGSG_03708	-6.21739	5.37124e-49	3.10829	8.09931e-22		FGSG_03708	FGRAMPH1_01T13515	NRRL29169g_06832	aromaticperoxygenase
FGSG_03360	-6.20405	8.91994e-22	3.44472	1.76342e-12		FGSG_03360	FGRAMPH1_01T12691	NRRL29169g_06417	mfs transporter
FGSG_03111	-6.12966	1.10329e-07	10.2894	1.47005e-08		FGSG_03111	FGRAMPH1_01T12089	NRRL29169g_06114	ureaactive transporter 1
FGSG_06497	-6.12082	1.44083e-74	6.80356	3.74197e-78		FGSG_06497	FGRAMPH1_01T22439	NRRL29169g_11287	hypothetical protein
FGSG_07608	-6.02029	4.51605e-58	6.11071	2.08094e-55		FGSG_07608	FGRAMPH1_01T25207	NRRL29169g_12663	5 3-nucleotidase
FGSG_11257	-5.9574	9.73881e-89	6.6779	9.3769e-90		FGSG_11257	FGRAMPH1_01T21623	NRRL29169g_10889	2-amino-3-carboxymuconate-6-semialdehyde decarboxylase
FGSG_05821	-5.92105	3.14622e-10	7.88514	1.16787e-10		FGSG_05821	FGRAMPH1_01T18835	NRRL29169g_09485	integral membrane
FGSG_06141	-5.82653	3.96654e-47	4.85096	4.59029e-38		FGSG_06141	FGRAMPH1_01T19587	NRRL29169g_09863	canalicular multispecific organicanion transporter 2
FGSG_16162	-5.80802	9.78732e-34	3.22257	1.99396e-18		FGSG_16162	FGRAMPH1_01T14353	NRRL29169g_07252	hypothetical protein
FGSG_00209	-5.73437	4.57253e-132	3.75296	6.76736e-80		FGSG_00209	FGRAMPH1_01T00567	NRRL29169g_00288	hypothetical protein
FGSG_04468	-5.73315	4.07643e-32	7.52211	2.61874e-35		FGSG_04468	FGRAMPH1_01T15375	NRRL29169g_07776	neutral amino acid permease
FGSG_09044	-5.71999	8.96299e-175	4.56725	1.16389e-133		FGSG_09044	FGRAMPH1_01T28055	NRRL29169g_14072	unnamed protein product
FGSG_11577	-5.70889	1.72431e-39	6.15099	3.64109e-40		FGSG_11577	FGRAMPH1_01T15903	NRRL29169g_08035	hypothetical protein
FGSG_11101	-5.70663	1.1934e-58	2.94984	3.14115e-25		FGSG_11101	FGRAMPH1_01T21223	NRRL29169g_10690	unnamed protein product
FGSG_07671	-5.70252	1.75525e-78	2.96493	1.68359e-33		FGSG_07671	FGRAMPH1_01T25345	NRRL29169g_12732	secretory lipase
FGSG_09742	-5.62646	2.27484e-54	3.49967	7.9571e-30		FGSG_09742	FGRAMPH1_01T26375	NRRL29169g_13236	extracell ular serine-rich
FGSG_03373	-5.57439	1.07771e-13	3.03085	1.10209e-07		FGSG_03373	FGRAMPH1_01T12723	NRRL29169g_06433	Choline dehydrogenase
FGSG_05085	-5.5593	8.32072e-118	6.1415	1.40048e-120		FGSG_05085	FGRAMPH1_01T17063	NRRL29169g_08592	mureintransglycosylase
FGSG_17478	-5.54985	7.45025e-28	6.21204	1.35252e-28		FGSG_17478	FGRAMPH1_01T21221	NRRL29169g_10689	6-hydroxynicotinate 3-monooxygenase
FGSG_04621	-5.54395	2.37444e-30	3.1044	2.93238e-16		FGSG_04621	FGRAMPH1_01T15729	NRRL29169g_07952	flavin containing amine
FGSG_01607	-5.50784	1.61219e-26	13.5426	6.78727e-34		FGSG_01607	FGRAMPH1_01T03929	NRRL29169g_01984	pectinlyase B precursor
FGSG_16231	-5.50536	9.81566e-38	7.56532	7.25488e-43		FGSG_16231	FGRAMPH1_01T13327	NRRL29169g_06738	integral membrane
FGSG_10569	-5.50176	9.66274e-09	4.97557	1.0674e-07		FGSG_10569	FGRAMPH1_01T08431	NRRL29169g_04266	hypothetical protein
FGSG_00523	-5.50081	4.06845e-117	10.7153	6.25383e-210		FGSG_00523	FGRAMPH1_01T01333	NRRL29169g_00672	related to extracell ular matrix precursor
FGSG_16935	-5.49643	6.07731e-08	2.74251	0.00121552		FGSG_16935	FGRAMPH1_01T26099	NRRL29169g_13099	hypothetical protein
FGSG_09041	-5.46334	3.05085e-37	2.98917	1.18799e-18		FGSG_09041	FGRAMPH1_01T28061	NRRL29169g_14075	homoserine O-acetyl transferase
FGSG_16121	-5.40559	1.00554e-19	6.25397	1.33982e-20		FGSG_16121	FGRAMPH1_01T15067	NRRL29169g_07617	udp-glucuronosyludp-glucosyl transferase
FGSG_01681	-5.3921	4.94645e-33	4.07521	4.42787e-24	C06	FGSG_01681	FGRAMPH1_01T04089	NRRL29169g_02064	atp-grasp fMIPS_
FGSG_02377	-5.36454	9.40066e-29	14.1903	2.78272e-57		FGSG_02377	FGRAMPH1_01T05707	NRRL29169g_02879	hypothetical protein
FGSG_09042	-5.34454	2.19862e-123	3.35654	2.29294e-71		FGSG_09042	FGRAMPH1_01T28059	NRRL29169g_14074	formamidase
FGSG_15933	-5.30886	1.08496e-43	4.6981	6.98107e-37	C09	FGSG_15933	FGRAMPH1_01T05099	NRRL29169g_02576	unnamed protein product
FGSG_03575	-5.30676	3.34242e-64	3.73267	4.02323e-41		FGSG_03575	FGRAMPH1_01T13199	NRRL29169g_06674	tripeptidyl aminopeptidase
NRRL29169g_12261	-5.29364	2.29729e-47	4.16974	1.83757e-35			FGRAMPH1_01T24389	NRRL29169g_12261	sulfiteexporter family
FGSG_09040	-5.28261	2.09666e-08	2.96222	0.000232072		FGSG_09040	FGRAMPH1_01T28063	NRRL29169g_14076	indoleamine 2 ,3-dioxygenase
FGSG_04746	-5.17704	0	6.14612	0		FGSG_04746	FGRAMPH1_01T16219	NRRL29169g_08182	hypothetical protein
FGSG_17167	-5.16051	2.62355e-11	3.40141	1.53905e-07		FGSG_17167	FGRAMPH1_01T27755	NRRL29169g_13925	related to ankyrin
FGSG_11019	-5.10139	2.84177e-46	2.26941	1.81262e-13		FGSG_11019	FGRAMPH1_01T21031	NRRL29169g_10593	diseaseresistance partial
FGSG_02899	-5.09404	9.51367e-14	4.537	9.74435e-12		FGSG_02899	FGRAMPH1_01T11567	NRRL29169g_05854	hypothetical protein
FGSG_17483	-5.08369	2.17209e-106	2.59414	2.00896e-39		FGSG_17483	FGRAMPH1_01T21041	NRRL29169g_10598	isoform2 of dipeptidyl peptidase 3
FGSG_03001	-5.0821	0.00131218	4.92054	0.00158288		FGSG_03001	FGRAMPH1_01T11819	NRRL29169g_05978	hypothetical protein
FGSG_03626	-5.07951	2.08283e-47	4.19574	3.07218e-37		FGSG_03626	FGRAMPH1_01T13325	NRRL29169g_06737	Cholinemitochondrial
FGSG_10450	-5.03731	1.74711e-60	6.59956	1.2693e-71		FGSG_10450	FGRAMPH1_01T08137	NRRL29169g_04116	NADHoxidase
FGSG_09082	-4.99472	9.75415e-59	6.60743	2.19094e-72	C52	FGSG_09082	FGRAMPH1_01T27969	NRRL29169g_14030	alpha-glucosidase
FGSG_12644	-4.98898	2.12771e-07	7.19589	2.28947e-08		FGSG_12644	FGRAMPH1_01T16501	NRRL29169g_08312	hypothetical protein
FGSG_02119	-4.96732	9.27782e-10	7.42177	1.13972e-11	C09	FGSG_02119	FGRAMPH1_01T05105	NRRL29169g_02579	hypothetical protein
FGSG_02118	-4.91381	1.55169e-13	2.59775	9.00081e-07	C09	FGSG_02118	FGRAMPH1_01T05103	NRRL29169g_02578	hypothetical protein
FGSG_09293	-4.91047	8.03562e-45	3.80463	1.20212e-32		FGSG_09293	FGRAMPH1_01T27447	NRRL29169g_13771	unnamed protein product
FGSG_02115	-4.9001	3.69391e-13	4.43987	2.1345e-11	C09	FGSG_02115	FGRAMPH1_01T05097	NRRL29169g_02575	tri7-trichothecene biosynthesis
FGSG_17106	-4.88475	1.02355e-24	2.10164	8.37286e-08		FGSG_17106	FGRAMPH1_01T09057	NRRL29169g_04581	peptidase m12
FGSG_04757	-4.88381	1.24459e-107	5.77557	1.25791e-115		FGSG_04757	FGRAMPH1_01T16245	NRRL29169g_08195	retinol dehydrogenase
FGSG_07775	-4.87793	1.01493e-74	4.96998	1.90977e-76		FGSG_07775	FGRAMPH1_01T25637	NRRL29169g_12876	endothiapepsin precursor
FGSG_15653	-4.82681	1.01614e-21	11.7651	1.24283e-33		FGSG_15653	FGRAMPH1_01T22091	NRRL29169g_11119	hypothetical protein
FGSG_17477	-4.82493	1.66333e-20	3.40551	9.76789e-14		FGSG_17477	FGRAMPH1_01T21225	NRRL29169g_10691	hypothetical protein
NRRL29169g_06217	-4.8134	2.10094e-18	4.02584	9.08861e-15			FGRAMPH1_01T12293	NRRL29169g_06217	hypothetical protein FAVG1_04193
FGSG_16310	-4.80793	4.8081e-15	3.23932	7.59287e-10		FGSG_16310	FGRAMPH1_01T12295	NRRL29169g_06218	unnamed protein product
FGSG_11038	-4.77806	1.83287e-10	7.06565	4.08317e-12		FGSG_11038	FGRAMPH1_01T21087	NRRL29169g_10621	cytochrome p450 oxido reductase
FGSG_01717	-4.69223	2.07656e-12	5.92056	3.57331e-14		FGSG_01717	FGRAMPH1_01T04181	NRRL29169g_02110	delta-5delta-6 fatty acid desaturase
FGSG_11080	-4.66034	1.08309e-07	2.03358	0.00804457		FGSG_11080	FGRAMPH1_01T21179	NRRL29169g_10668	integral membrane
FGSG_03194	-4.66016	1.75488e-106	2.53716	4.62395e-43		FGSG_03194	FGRAMPH1_01T12283	NRRL29169g_06212	polygalacturonase 1 precursor
FGSG_10411	-4.59328	4.39207e-22	4.50878	2.72761e-20		FGSG_10411	FGRAMPH1_01T08045	NRRL29169g_04070	endo--beta-xylanase
FGSG_01072	-4.56313	3.49397e-83	6.32515	7.36189e-121		FGSG_01072	FGRAMPH1_01T02679	NRRL29169g_01354	hypothetical protein
FGSG_10431	-4.55525	4.65989e-28	2.49087	1.16667e-12		FGSG_10431	FGRAMPH1_01T08091	NRRL29169g_04093	unnamed protein product
FGSG_13869	-4.54834	1.24495e-55	2.80902	9.64795e-27		FGSG_13869	FGRAMPH1_01T21039	NRRL29169g_10597	hypothetical protein
FGSG_04858	-4.51673	3.99271e-31	12.6983	1.34061e-45		FGSG_04858	FGRAMPH1_01T16503	NRRL29169g_08313	hypothetical protein
FGSG_17104	-4.5112	1.26019e-40	3.42615	1.88312e-28		FGSG_17104	FGRAMPH1_01T09119	NRRL29169g_04611	hypothetical protein FPSE_07509
FGSG_09354	-4.49437	9.86236e-80	4.21702	1.0242e-72		FGSG_09354	FGRAMPH1_01T27281	NRRL29169g_13688	N amino acid transport system protein
FGSG_10326	-4.48015	3.10325e-14	5.11929	1.0467e-14		FGSG_10326	FGRAMPH1_01T07825	NRRL29169g_03955	hypothetical protein
FGSG_13412	-4.46617	2.81729e-24	11.1479	2.02066e-45		FGSG_13412	FGRAMPH1_01T09453	NRRL29169g_04775	hypothetical protein
FGSG_10506	-4.46429	4.2377e-42	5.15333	2.2674e-46		FGSG_10506	FGRAMPH1_01T08277	NRRL29169g_04188	transporter mch4
FGSG_16265	-4.4364	1.68266e-29	3.84069	3.67869e-24		FGSG_16265	FGRAMPH1_01T12913	NRRL29169g_06528	GTPbinding domain
FGSG_13223	-4.43419	1.02599e-37	2.47535	8.23484e-15	C42	FGSG_13223	FGRAMPH1_01T25695	NRRL29169g_12905	fusarinC cluster-translationElongation factor
FGSG_02321	-4.4248	1.92352e-135	3.38292	1.26045e-91	C13	FGSG_02321	FGRAMPH1_01T05587	NRRL29169g_02819	6-hydroxy-d-nicotine oxidase
FGSG_07911	-4.40603	1.6605e-16	3.16024	4.05973e-11		FGSG_07911	FGRAMPH1_01T25963	NRRL29169g_13031	2-halo acid dehalogenase
FGSG_04828	-4.40483	1.9217e-20	2.16246	5.5174e-07		FGSG_04828	FGRAMPH1_01T16407	NRRL29169g_08264	indoleamine-dioxygenase
FGSG_05159	-4.36161	6.75381e-69	4.74855	4.52016e-75		FGSG_05159	FGRAMPH1_01T17241	NRRL29169g_08681	iron transport multicopper oxidaseFET3 precursor
FGSG_04876	-4.34954	1.01198e-09	4.57682	1.74101e-09		FGSG_04876	FGRAMPH1_01T16541	NRRL29169g_08331	hypothetical protein
FGSG_03574	-4.33914	3.98212e-69	3.42405	7.71709e-50		FGSG_03574	FGRAMPH1_01T13197	NRRL29169g_06673	hypothetical protein
FGSG_03361	-4.31772	5.7429e-09	3.0407	4.81341e-06		FGSG_03361	FGRAMPH1_01T12693	NRRL29169g_06418	transcriptional regulatory
FGSG_02718	-4.29478	3.28737e-28	3.63266	2.65762e-22		FGSG_02718	FGRAMPH1_01T06517	NRRL29169g_03291	hypothetical protein
FGSG_16275	-4.28138	2.71965e-61	2.22306	2.4538e-20		FGSG_16275	FGRAMPH1_01T12813	NRRL29169g_06478	hypothetical protein
FGSG_07496	-4.26584	1.32741e-49	3.239	2.19232e-33		FGSG_07496	FGRAMPH1_01T24953	NRRL29169g_12538	high-affinity methionine permease
FGSG_07802	-4.26077	2.39526e-30	2.13695	2.88477e-09	C42	FGSG_07802	FGRAMPH1_01T25701	NRRL29169g_12908	fusarinC cluster-transporter
FGSG_16266	-4.25196	3.48294e-23	2.98775	6.02469e-14		FGSG_16266	FGRAMPH1_01T12909	NRRL29169g_06526	unnamed protein product
FGSG_11675	-4.22239	8.86772e-10	7.10936	7.21323e-13		FGSG_11675	FGRAMPH1_01T00287	NRRL29169g_00149	hypothetical protein
FGSG_02284	-4.20562	4.10861e-19	3.68327	6.90016e-16	C12	FGSG_02284	FGRAMPH1_01T05513	NRRL29169g_02781	gnat family
FGSG_15938	-4.19617	3.24349e-13	4.48893	5.63262e-13		FGSG_15938	FGRAMPH1_01T05143	NRRL29169g_02598	hypothetical protein
FGSG_12440	-4.15302	1.02728e-07	2.35054	0.000764936		FGSG_12440	FGRAMPH1_01T12805	NRRL29169g_06474	AAT family amino acid transporter
FGSG_10599	-4.15035	3.29089e-30	2.1779	8.00152e-11		FGSG_10599	FGRAMPH1_01T08499	NRRL29169g_04298	exoenzymes regulatory aepA
FGSG_02558	-4.13215	1.72467e-15	4.03826	4.06904e-14		FGSG_02558	FGRAMPH1_01T06135	NRRL29169g_03096	hypothetical protein
FGSG_12109	-4.11982	1.39191e-54	4.13299	5.04422e-52		FGSG_12109	FGRAMPH1_01T05455	NRRL29169g_02752	plac8 family
FGSG_05160	-4.08955	5.22804e-102	4.12566	3.91246e-100		FGSG_05160	FGRAMPH1_01T17245	NRRL29169g_08683	high-affinity iron transporter
FGSG_17533	-4.08067	6.60912e-06	2.36304	0.0036292		FGSG_17533	FGRAMPH1_01T22217	NRRL29169g_11182	unnamed protein product
FGSG_13241	-4.07883	9.6545e-06	3.47451	9.05227e-05		FGSG_13241	FGRAMPH1_01T25935	NRRL29169g_13017	hypothetical protein
FGSG_03372	-4.07187	4.46281e-09	2.38594	0.000107712		FGSG_03372	FGRAMPH1_01T12719	NRRL29169g_06431	hypothetical protein
FGSG_17037	-3.99073	2.66408e-29	3.79076	1.00591e-26		FGSG_17037	FGRAMPH1_01T09961	NRRL29169g_05033	hypothetical protein
FGSG_04335	-3.97154	1.04529e-20	4.74894	1.7589e-22	C17	FGSG_04335	FGRAMPH1_01T15039	NRRL29169g_07603	apoptosis-inducing factor 2
FGSG_16431	-3.95443	0.0001457	79.0162	1.07241e-06		FGSG_16431	FGRAMPH1_01T16471	NRRL29169g_08296	unnamed protein product
FGSG_09053	-3.94816	3.88054e-26	4.99807	4.13525e-30		FGSG_09053	FGRAMPH1_01T28033	NRRL29169g_14061	gap1-general amino acid permease
FGSG_03339	-3.94563	1.08541e-69	3.3076	3.30579e-53		FGSG_03339	FGRAMPH1_01T12643	NRRL29169g_06393	hypothetical protein
FGSG_02852	-3.9444	6.54024e-08	2.54562	0.000114044		FGSG_02852	FGRAMPH1_01T11461	NRRL29169g_05801	maleylacetoacetate isomerase
FGSG_06881	-3.8885	6.40481e-30	3.09782	2.72758e-21		FGSG_06881	FGRAMPH1_01T23403	NRRL29169g_11767	leptomycin b resistance pmd1
FGSG_16221	-3.87617	1.0617e-05	2.55359	0.00160512		FGSG_16221	FGRAMPH1_01T13513	NRRL29169g_06831	hypothetical protein
FGSG_11146	-3.86583	6.78021e-10	3.49547	1.5219e-08		FGSG_11146	FGRAMPH1_01T21327	NRRL29169g_10743	hypothetical protein
FGSG_03890	-3.82173	6.30252e-27	5.35668	1.41452e-36		FGSG_03890	FGRAMPH1_01T13971	NRRL29169g_07061	glycoside hydrolase family 13
FGSG_04896	-3.80705	6.39894e-17	3.96972	5.52499e-17		FGSG_04896	FGRAMPH1_01T16587	NRRL29169g_08355	hypothetical protein
FGSG_10605	-3.80317	2.82172e-15	2.76708	8.65387e-10		FGSG_10605	FGRAMPH1_01T08513	NRRL29169g_04304	hypothetical protein
FGSG_02681	-3.79718	3.86097e-09	4.43152	6.5165e-10		FGSG_02681	FGRAMPH1_01T06423	NRRL29169g_03244	glycosyl transferase family 32
FGSG_02820	-3.76843	2.20157e-35	4.09664	2.71689e-36		FGSG_02820	FGRAMPH1_01T11389	NRRL29169g_05765	k(+)h(+) antiporter 1
FGSG_02320	-3.72605	1.12266e-81	2.99849	1.50838e-57	C13	FGSG_02320	FGRAMPH1_01T05585	NRRL29169g_02818	transcription factor
FGSG_05803	-3.72477	6.19818e-93	6.03647	2.69889e-138		FGSG_05803	FGRAMPH1_01T18795	NRRL29169g_09465	hypothetical protein
FGSG_02428	-3.71808	9.87878e-25	4.17324	5.96061e-26		FGSG_02428	FGRAMPH1_01T05831	NRRL29169g_02943	ferri-bacillibactin esterase
FGSG_07572	-3.71296	1.09882e-07	2.3519	0.000268034		FGSG_07572	FGRAMPH1_01T25123	NRRL29169g_12621	hypothetical protein
FGSG_00539	-3.69143	1.04578e-07	3.85908	1.05927e-07		FGSG_00539	FGRAMPH1_01T01375	NRRL29169g_00693	siderophore iron transporter mirB
FGSG_11368	-3.69139	1.8214e-11	8.19429	1.0491e-27		FGSG_11368	FGRAMPH1_01T21895	NRRL29169g_11025	Mannose-specific lectin
FGSG_03147	-3.68631	1.04587e-37	2.19511	8.99871e-16		FGSG_03147	FGRAMPH1_01T12173	NRRL29169g_06157	pyridoxal-phosphate dependent enzyme
FGSG_09475	-3.67331	6.21492e-82	3.83538	1.02326e-80		FGSG_09475	FGRAMPH1_01T26995	NRRL29169g_13545	endonuclease exonuclease phosphatase family
FGSG_17502	-3.668	2.5624e-19	3.06487	1.02892e-14		FGSG_17502	FGRAMPH1_01T20731	NRRL29169g_10442	amino-acid permease inda1
FGSG_00060	-3.66198	4.51842e-05	5.84283	8.53856e-07		FGSG_00060	FGRAMPH1_01T00197	NRRL29169g_00102	CalciumChannel partial
FGSG_07243	-3.63737	7.6228e-45	2.51563	2.80457e-24		FGSG_07243	FGRAMPH1_01T24329	NRRL29169g_12231	hypothetical protein FPSE_00192
FGSG_09675	-3.62513	2.53096e-21	4.31403	1.12886e-23		FGSG_09675	FGRAMPH1_01T26539	NRRL29169g_13318	hypothetical protein FLAG1_06681
FGSG_08222	-3.62506	7.14061e-26	2.2937	5.40475e-12		FGSG_08222	FGRAMPH1_01T09403	NRRL29169g_04750	integral membrane
FGSG_03124	-3.58968	6.59704e-14	4.8014	4.684e-17		FGSG_03124	FGRAMPH1_01T12119	NRRL29169g_06130	o-acetyl transferase cas1
FGSG_03288	-3.58364	6.27955e-70	5.40423	7.13037e-115		FGSG_03288	FGRAMPH1_01T12507	NRRL29169g_06325	beta-insoluble isoenzyme 3
FGSG_05995	-3.57642	2.44153e-51	3.03767	4.21277e-39		FGSG_05995	FGRAMPH1_01T19249	NRRL29169g_09692	hypothetical protein
FGSG_03922	-3.56125	3.33903e-20	4.81788	2.71535e-25	C19	FGSG_03922	FGRAMPH1_01T14041	NRRL29169g_07096	mannosyl-oligosaccharide alpha-1 ,2-mannosidase
FGSG_11190	-3.52907	2.67204e-40	3.01501	3.66003e-31		FGSG_11190	FGRAMPH1_01T21435	NRRL29169g_10795	guanyl-specific ribonuclease F1 precursor
FGSG_17372	-3.51949	3.08566e-26	2.31407	1.29311e-12		FGSG_17372	FGRAMPH1_01T08179	NRRL29169g_04138	helicase transcription factor
FGSG_03643	-3.51813	9.21304e-10	4.55611	3.17527e-11		FGSG_03643	FGRAMPH1_01T13365	NRRL29169g_06757	malic acid transport
FGSG_03907	-3.51503	3.26265e-12	5.77886	1.3944e-16		FGSG_03907	FGRAMPH1_01T14005	NRRL29169g_07078	hypothetical protein
FGSG_05021	-3.50027	5.5093e-39	5.504	3.42488e-57		FGSG_05021	FGRAMPH1_01T16899	NRRL29169g_08509	hypothetical protein
FGSG_17087	-3.48422	2.37513e-10	2.76837	1.85138e-07	C48	FGSG_17087	FGRAMPH1_01T09325	NRRL29169g_04712	7-alpha-hydroxycholest-4-en-3-one12-alpha-hydroxylase
FGSG_01513	-3.48071	4.06307e-48	3.63712	1.9481e-50		FGSG_01513	FGRAMPH1_01T03703	NRRL29169g_01870	hypothetical protein
FGSG_00019	-3.46666	2.71424e-07	2.3853	0.000200285		FGSG_00019	FGRAMPH1_01T00087	NRRL29169g_00046	hypothetical protein
FGSG_01580	-3.46571	0.000823214	9.60299	7.38837e-10		FGSG_01580	FGRAMPH1_01T03853	NRRL29169g_01945	TPA_inf:GPR1 FUN34-class plasma membrane
FGSG_09684	-3.4611	1.3182e-11	2.00681	6.06478e-05		FGSG_09684	FGRAMPH1_01T26519	NRRL29169g_13308	NADPH dehydrogenase
FGSG_00129	-3.43877	5.12956e-15	16.8637	1.37675e-30		FGSG_00129	FGRAMPH1_01T00357	NRRL29169g_00182	hypothetical protein
FGSG_11166	-3.40396	2.27604e-09	16.0528	8.71288e-19		FGSG_11166	FGRAMPH1_01T21377	NRRL29169g_10768	hypothetical protein
FGSG_08708	-3.4022	1.53741e-57	2.97292	5.45108e-45		FGSG_08708	FGRAMPH1_01T10625	NRRL29169g_05371	related to palI
FGSG_13169	-3.3983	9.92336e-42	4.56729	7.40598e-57		FGSG_13169	FGRAMPH1_01T25201	NRRL29169g_12660	glycosyl transferase family
FGSG_02442	-3.39155	1.84311e-40	4.08292	4.29167e-49		FGSG_02442	FGRAMPH1_01T05859	NRRL29169g_02957	sporulation-specific sps2p
FGSG_15991	-3.37831	1.16514e-09	3.91666	1.77375e-10		FGSG_15991	FGRAMPH1_01T05823	NRRL29169g_02939	hypothetical protein
FGSG_15965	-3.36322	0.000119839	7.29056	8.88368e-08	C12	FGSG_15965	FGRAMPH1_01T05529	NRRL29169g_02789	maltose permease ( )
FGSG_02683	-3.35941	1.44104e-37	3.90742	1.56638e-42		FGSG_02683	FGRAMPH1_01T06427	NRRL29169g_03246	crumbs 3
FGSG_03244	-3.35557	9.49311e-30	9.19472	1.91045e-91		FGSG_03244	FGRAMPH1_01T12411	NRRL29169g_06276	enoyl-hydratase
FGSG_07388	-3.35421	2.58616e-11	2.02566	7.585e-05		FGSG_07388	FGRAMPH1_01T24697	NRRL29169g_12410	dehydrogenase reductase SDR familymember 13
FGSG_11630	-3.3426	9.72507e-11	3.85317	1.33713e-11		FGSG_11630	FGRAMPH1_01T11153	NRRL29169g_05644	hypothetical protein
FGSG_12424	-3.33262	4.73862e-23	2.39273	6.10522e-13		FGSG_12424	FGRAMPH1_01T12959	NRRL29169g_06551	pyrethroid hydrolase
FGSG_10558	-3.3134	4.58636e-10	4.35967	1.55417e-12		FGSG_10558	FGRAMPH1_01T08409	NRRL29169g_04255	hypothetical protein
FGSG_02236	-3.30569	3.65772e-15	3.9654	3.89052e-18		FGSG_02236	FGRAMPH1_01T05387	NRRL29169g_02717	probable Modin
FGSG_09727	-3.30406	2.5999e-29	2.17472	1.91323e-13		FGSG_09727	FGRAMPH1_01T26421	NRRL29169g_13259	hypothetical protein
FGSG_17105	-3.29	7.7454e-18	2.26992	2.1252e-09		FGSG_17105	FGRAMPH1_01T09117	NRRL29169g_04610	hypothetical protein
FGSG_09189	-3.28226	3.07578e-07	2.15645	0.000593025	C53	FGSG_09189	FGRAMPH1_01T27713	NRRL29169g_13904	fusarubin cluster-esterase
FGSG_02468	-3.27604	9.08703e-46	2.96758	1.16442e-37		FGSG_02468	FGRAMPH1_01T05921	NRRL29169g_02988	hypothetical protein
FGSG_10236	-3.27057	8.26158e-29	4.44564	2.20418e-38		FGSG_10236	FGRAMPH1_01T07613	NRRL29169g_03847	nicotinamide n
FGSG_00218	-3.25042	0.00100556	3.28475	0.00117044		FGSG_00218	FGRAMPH1_01T00585	NRRL29169g_00297	membrane dipeptidase
FGSG_05809	-3.24535	6.05043e-85	2.99364	2.44156e-73		FGSG_05809	FGRAMPH1_01T18807	NRRL29169g_09471	hypothetical protein
FGSG_00618	-3.22018	1.23351e-43	3.99496	1.69612e-53		FGSG_00618	FGRAMPH1_01T01569	NRRL29169g_00790	intracell ular transport
FGSG_08570	-3.22018	1.72086e-16	3.28972	9.62526e-16		FGSG_08570	FGRAMPH1_01T10285	NRRL29169g_05197	parasitic phase-specific psp-1
FGSG_08164	-3.21035	4.35733e-07	27.0143	5.98528e-13		FGSG_08164	FGRAMPH1_01T09265	NRRL29169g_04683	pantothenate transporter liz1
FGSG_01631	-3.20259	2.68572e-05	3.2209	3.79649e-05		FGSG_01631	FGRAMPH1_01T03981	NRRL29169g_02010	integral membrane
FGSG_07628	-3.19069	4.81508e-05	2.69266	0.000526136		FGSG_07628	FGRAMPH1_01T25249	NRRL29169g_12684	3-hydroxybenzoate 6-hydroxylase
FGSG_04471	-3.1852	1.02954e-94	4.66962	3.10463e-154		FGSG_04471	FGRAMPH1_01T15383	NRRL29169g_07780	hypothetical protein
FGSG_08199	-3.18355	4.92415e-39	3.45048	1.72772e-43		FGSG_08199	FGRAMPH1_01T09351	NRRL29169g_04725	hypothetical protein
FGSG_07080	-3.15895	1.58174e-24	3.04981	7.18513e-22		FGSG_07080	FGRAMPH1_01T23913	NRRL29169g_12023	lipase 2
FGSG_11189	-3.14957	2.39012e-55	2.25581	1.14723e-28		FGSG_11189	FGRAMPH1_01T21433	NRRL29169g_10794	hypothetical protein
FGSG_03952	-3.14719	2.30238e-33	3.83839	9.08887e-40		FGSG_03952	FGRAMPH1_01T14111	NRRL29169g_07131	2-dehydropantoate 2-reductase
FGSG_03883	-3.14035	1.26086e-19	2.18467	1.99275e-10		FGSG_03883	FGRAMPH1_01T13955	NRRL29169g_07053	hypothetical protein
FGSG_16063	-3.13126	2.28588e-38	4.9903	2.87878e-60		FGSG_16063	FGRAMPH1_01T15921	NRRL29169g_08045	major facilitator super family transporter
FGSG_08012	-3.13126	2.32516e-08	2.97347	1.83838e-07	C51	FGSG_08012	FGRAMPH1_01T08909	NRRL29169g_04506	proteinase T precursor
FGSG_16141	-3.13088	1.11935e-23	3.67302	3.4214e-28		FGSG_16141	FGRAMPH1_01T14657	NRRL29169g_07408	hypothetical protein
FGSG_09886	-3.11831	0.000565142	6.31885	2.00018e-06		FGSG_09886	FGRAMPH1_01T06763	NRRL29169g_03415	hypothetical protein
FGSG_05448	-3.10816	2.42791e-22	2.10124	7.42213e-11		FGSG_05448	FGRAMPH1_01T17937	NRRL29169g_09031	mfs-type transporter
FGSG_03296	-3.0956	2.01169e-126	3.70361	2.50429e-167		FGSG_03296	FGRAMPH1_01T12527	NRRL29169g_06335	hypothetical protein
FGSG_01603	-3.09094	0.000906432	3.46405	0.000424158		FGSG_01603	FGRAMPH1_01T03917	NRRL29169g_01977	triacylglycerol lipase
FGSG_03410	-3.08558	3.5002e-09	3.00397	2.11511e-08		FGSG_03410	FGRAMPH1_01T12819	NRRL29169g_06481	beta-glucosidase k
FGSG_03988	-3.08362	2.57165e-23	2.31426	1.20756e-13		FGSG_03988	FGRAMPH1_01T14193	NRRL29169g_07172	hypothetical protein
FGSG_17476	-3.08272	9.23421e-05	4.19158	6.61019e-06		FGSG_17476	FGRAMPH1_01T21237	NRRL29169g_10697	heterokaryon incompatibility or allele
FGSG_00351	-3.07818	3.00196e-31	2.49195	3.57055e-21		FGSG_00351	FGRAMPH1_01T00929	NRRL29169g_00469	unnamed protein product
FGSG_10350	-3.0661	6.24733e-37	2.65233	6.09818e-28		FGSG_10350	FGRAMPH1_01T07889	NRRL29169g_03987	eggshell
FGSG_06001	-3.06551	5.90961e-48	2.13451	1.91788e-23		FGSG_06001	FGRAMPH1_01T19265	NRRL29169g_09701	4-hydroxyphenylpyruvate dioxygenase
FGSG_04997	-3.06023	8.15493e-05	3.39892	2.83028e-05		FGSG_04997	FGRAMPH1_01T16835	NRRL29169g_08477	Argonaute-binding 1
FGSG_10920	-3.05064	1.42708e-53	3.55739	3.15376e-64		FGSG_10920	FGRAMPH1_01T20803	NRRL29169g_10479	nadp-dependent leukotriene b412-hydroxy dehydrogenase
FGSG_08579	-3.04963	6.29725e-65	2.75467	1.28632e-53		FGSG_08579	FGRAMPH1_01T10305	NRRL29169g_05207	ferric reductase
FGSG_10608	-3.04145	4.0381e-32	2.87082	6.04845e-29	C62	FGSG_10608	FGRAMPH1_01T08519	NRRL29169g_04308	short-chain dehydrogenase reductase family
FGSG_01003	-3.04093	9.17595e-52	2.97913	5.4471e-48		FGSG_01003	FGRAMPH1_01T02515	NRRL29169g_01270	hypothetical protein
FGSG_13367	-3.03985	2.13685e-07	2.68715	4.24858e-06		FGSG_13367	FGRAMPH1_01T09959	NRRL29169g_05032	hypothetical protein
FGSG_09353	-3.03707	1.15761e-06	2.97594	3.49197e-06		FGSG_09353	FGRAMPH1_01T27287	NRRL29169g_13691	gEgh 16
FGSG_09718	-3.00509	3.08389e-50	3.11193	3.20528e-52		FGSG_09718	FGRAMPH1_01T26439	NRRL29169g_13268	prp 4 c
FGSG_11326	-2.98033	6.9836e-33	3.1057	3.2551e-35		FGSG_11326	FGRAMPH1_01T21785	NRRL29169g_10970	glucoamylase precursor
FGSG_02843	-2.9796	2.32751e-51	4.37225	4.52224e-82		FGSG_02843	FGRAMPH1_01T11441	NRRL29169g_05791	sterigmatocystin 8-o-methyl transferase
FGSG_16401	-2.97927	3.10729e-75	2.8126	3.907e-66		FGSG_16401	FGRAMPH1_01T11311	NRRL29169g_05726	related to multidrug resistance
FGSG_11110	-2.97342	3.8694e-27	4.07692	3.29132e-42		FGSG_11110	FGRAMPH1_01T21243	NRRL29169g_10700	hypothetical protein
FGSG_03167	-2.96339	1.45908e-08	3.47432	9.37069e-10		FGSG_03167	FGRAMPH1_01T12215	NRRL29169g_06178	unnamed protein product
FGSG_03834	-2.96093	3.96589e-81	3.15735	8.53322e-88		FGSG_03834	FGRAMPH1_01T13819	NRRL29169g_06985	low-affinity potassium transport
FGSG_04755	-2.95772	2.17897e-80	3.31563	6.70696e-96		FGSG_04755	FGRAMPH1_01T16241	NRRL29169g_08193	nadph dehydrogenase
FGSG_01491	-2.93959	4.95571e-33	2.55519	3.978e-25		FGSG_01491	FGRAMPH1_01T03655	NRRL29169g_01846	hypothetical protein
FGSG_02847	-2.92998	8.41766e-24	2.45446	5.37842e-17		FGSG_02847	FGRAMPH1_01T11451	NRRL29169g_05796	abc transporter CDR4
FGSG_10177	-2.92392	1.23393e-66	2.45698	4.04329e-47		FGSG_10177	FGRAMPH1_01T07463	NRRL29169g_03771	DUF636 domain
FGSG_08292	-2.91253	2.15315e-63	2.46839	1.81845e-45		FGSG_08292	FGRAMPH1_01T09583	NRRL29169g_04840	hypothetical protein
FGSG_07497	-2.9098	1.9587e-40	2.6627	2.61853e-33		FGSG_07497	FGRAMPH1_01T24955	NRRL29169g_12539	hypothetical protein
FGSG_07852	-2.90462	6.76997e-09	2.18787	1.58973e-05		FGSG_07852	FGRAMPH1_01T25819	NRRL29169g_12959	short-chain dehydrogenase reductase family
FGSG_03797	-2.88903	4.68877e-17	3.56854	2.95472e-21		FGSG_03797	FGRAMPH1_01T13729	NRRL29169g_06939	trans membrane alpha-helix
FGSG_08907	-2.883	2.23029e-40	2.68097	5.71194e-35		FGSG_08907	FGRAMPH1_01T11145	NRRL29169g_05640	endoglucanase c
FGSG_11148	-2.88087	2.52662e-05	2.32276	0.000747558		FGSG_11148	FGRAMPH1_01T21331	NRRL29169g_10745	C6 finger domain
FGSG_04175	-2.88002	8.12285e-41	2.29305	9.10772e-26		FGSG_04175	FGRAMPH1_01T14663	NRRL29169g_07411	hypothetical protein FPSE_12140
FGSG_01142	-2.87344	1.13117e-45	2.83594	6.08617e-43		FGSG_01142	FGRAMPH1_01T02835	NRRL29169g_01433	hypothetical protein
FGSG_09145	-2.8665	1.5402e-88	3.12305	5.06432e-97		FGSG_09145	FGRAMPH1_01T27823	NRRL29169g_13959	fad dependent oxido reductasesuper family
FGSG_05231	-2.86158	7.69558e-23	2.30308	5.40786e-15		FGSG_05231	FGRAMPH1_01T17421	NRRL29169g_08772	hypothetical protein
FGSG_00312	-2.84419	2.98702e-12	3.14749	1.14201e-13		FGSG_00312	FGRAMPH1_01T00827	NRRL29169g_00418	hypothetical protein
FGSG_05871	-2.84343	1.97179e-24	3.34502	9.41929e-31		FGSG_05871	FGRAMPH1_01T18961	NRRL29169g_09548	shortchain dehydrogenase reductase family
FGSG_09120	-2.83829	2.25763e-55	7.24195	5.78044e-161		FGSG_09120	FGRAMPH1_01T27879	NRRL29169g_13986	unnamed protein product
FGSG_03310	-2.838	1.49159e-43	2.71059	1.53252e-38		FGSG_03310	FGRAMPH1_01T12571	NRRL29169g_06357	integral membrane PTH11
FGSG_09443	-2.8344	2.47557e-20	3.98006	1.03011e-30		FGSG_09443	FGRAMPH1_01T27079	NRRL29169g_13587	hypothetical protein
FGSG_09054	-2.83131	2.04805e-10	3.74476	1.70368e-13		FGSG_09054	FGRAMPH1_01T28031	NRRL29169g_14060	monooxygenase family
FGSG_10772	-2.83048	3.34036e-33	3.65508	1.06139e-48		FGSG_10772	FGRAMPH1_01T20431	NRRL29169g_10292	cell wall sed1
FGSG_03754	-2.82814	5.17071e-14	2.31306	1.19212e-09		FGSG_03754	FGRAMPH1_01T13633	NRRL29169g_06891	DUF895 domain membrane
FGSG_16533	-2.80951	2.16206e-80	2.2958	1.76056e-52		FGSG_16533	FGRAMPH1_01T18659	NRRL29169g_09397	hypothetical protein
FGSG_13834	-2.79527	4.84091e-05	2.75004	9.85276e-05		FGSG_13834	FGRAMPH1_01T21485	NRRL29169g_10820	pectinlyase
FGSG_17150	-2.78457	6.88158e-32	2.07262	4.95999e-17		FGSG_17150	FGRAMPH1_01T28057	NRRL29169g_14073	monocarboxylate transporter 4
FGSG_02125	-2.77964	5.47006e-33	2.67614	2.88487e-30		FGSG_02125	FGRAMPH1_01T05119	NRRL29169g_02586	tgf beta induced ig-h3 precursor
FGSG_05983	-2.7736	9.17483e-05	3.36933	1.30596e-05		FGSG_05983	FGRAMPH1_01T19219	NRRL29169g_09677	cell obiose dehydrogenase
FGSG_06234	-2.76112	1.01613e-60	2.83743	1.14288e-61		FGSG_06234	FGRAMPH1_01T19825	NRRL29169g_09986	hypothetical protein
FGSG_11232	-2.75585	6.30896e-34	2.1631	2.78001e-20		FGSG_11232	FGRAMPH1_01T21547	NRRL29169g_10851	hypothetical protein
FGSG_10101	-2.74955	3.63667e-15	2.74482	1.73694e-14	C58	FGSG_10101	FGRAMPH1_01T07285	NRRL29169g_03682	hypothetical protein
FGSG_01799	-2.74912	1.43803e-10	2.01094	6.80248e-06		FGSG_01799	FGRAMPH1_01T04363	NRRL29169g_02201	unnamed protein product
FGSG_03202	-2.74624	2.24206e-05	4.00824	5.8616e-08		FGSG_03202	FGRAMPH1_01T12305	NRRL29169g_06223	calcium-translocating p-type pmca-type
FGSG_10359	-2.74399	6.66158e-10	2.09492	5.04371e-06		FGSG_10359	FGRAMPH1_01T07913	NRRL29169g_04000	3-demethylubiquinone-93-methyl transferase
FGSG_02644	-2.74154	2.74304e-13	2.13298	3.87182e-08		FGSG_02644	FGRAMPH1_01T06345	NRRL29169g_03205	unnamed protein product
FGSG_10636	-2.73904	6.79634e-28	2.83346	8.7859e-30		FGSG_10636	FGRAMPH1_01T08587	NRRL29169g_04345	Translationally-controlled tumor
FGSG_16554	-2.73264	1.56278e-05	2.32542	0.000297353		FGSG_16554	FGRAMPH1_01T18839	NRRL29169g_09487	heterokaryon incompatibility or allele
FGSG_02154	-2.73222	8.75341e-12	3.96739	8.34849e-18		FGSG_02154	FGRAMPH1_01T05189	NRRL29169g_02618	unnamed protein product
FGSG_17363	-2.73192	7.97452e-21	2.32833	4.93995e-15		FGSG_17363	FGRAMPH1_01T08111	NRRL29169g_04103	AllergenFus c 3
FGSG_05839	-2.7253	9.65504e-18	3.8043	2.08363e-29		FGSG_05839	FGRAMPH1_01T18881	NRRL29169g_09508	sugar transporter stl1
FGSG_00058	-2.72122	1.19528e-08	2.68026	4.35381e-08		FGSG_00058	FGRAMPH1_01T00193	NRRL29169g_00100	related to nicotinamidemononucleotide permease
FGSG_08494	-2.72093	2.7494e-19	3.07469	1.42347e-22		FGSG_08494	FGRAMPH1_01T10099	NRRL29169g_05103	hypothetical protein FPSE_10512 partial
FGSG_11215	-2.72038	2.00534e-14	2.42285	1.42283e-11		FGSG_11215	FGRAMPH1_01T21501	NRRL29169g_10828	Zeaxanthin chloroplastic
NRRL29169g_02703	-2.7033	1.80203e-11	4.39124	5.9595e-19			FGRAMPH1_01T05359	NRRL29169g_02703	unnamed protein product
FGSG_16197	-2.69886	2.03545e-15	2.796	1.89262e-15		FGSG_16197	FGRAMPH1_01T13763	NRRL29169g_06957	unnamed protein product
FGSG_16191	-2.69416	1.00056e-12	3.25616	1.11965e-15		FGSG_16191	FGRAMPH1_01T13845	NRRL29169g_06998	effluxpump antibiotic resistance
FGSG_08415	-2.6841	4.01713e-47	4.77756	2.60159e-115		FGSG_08415	FGRAMPH1_01T09901	NRRL29169g_05003	beta-fructofuranosidase
FGSG_03518	-2.68392	3.88701e-32	2.77542	3.85145e-34		FGSG_03518	FGRAMPH1_01T13073	NRRL29169g_06608	hypothetical protein
FGSG_15773	-2.67609	1.1767e-29	2.21424	8.11685e-20		FGSG_15773	FGRAMPH1_01T01761	NRRL29169g_00888	vacuolar calcium ion transporter
FGSG_16369	-2.64152	3.49927e-15	2.79112	2.43051e-16		FGSG_16369	FGRAMPH1_01T11591	NRRL29169g_05866	hypothetical protein
FGSG_04739	-2.62201	1.76151e-15	8.99372	1.23421e-39		FGSG_04739	FGRAMPH1_01T16203	NRRL29169g_08172	hypothetical protein
FGSG_12921	-2.61646	0.000445966	3.43021	2.41421e-05	C37	FGSG_12921	FGRAMPH1_01T22323	NRRL29169g_11229	alpha beta hydrolase fMIPS_ family
FGSG_00565	-2.61505	6.32878e-12	3.76267	2.67967e-18		FGSG_00565	FGRAMPH1_01T01439	NRRL29169g_00725	m-phaseinducer phosphatase
FGSG_03120	-2.60976	3.27177e-16	3.23951	4.5123e-22		FGSG_03120	FGRAMPH1_01T12109	NRRL29169g_06125	lipidphosphate phosphatase 1
FGSG_12073	-2.60202	5.04164e-07	2.2321	2.61395e-05		FGSG_12073	FGRAMPH1_01T05139	NRRL29169g_02596	hypothetical protein
FGSG_16329	-2.59914	5.48064e-11	2.6173	1.42912e-10		FGSG_16329	FGRAMPH1_01T12047	NRRL29169g_06093	annexina11
FGSG_10935	-2.59469	2.6625e-41	2.81142	2.36104e-45	C65	FGSG_10935	FGRAMPH1_01T20839	NRRL29169g_10497	pleiotropic drug resistance 1
FGSG_02117	-2.5943	1.80151e-13	2.13344	4.93702e-09	C09	FGSG_02117	FGRAMPH1_01T05101	NRRL29169g_02577	ent-kaurene oxidase
FGSG_16060	-2.59002	1.61009e-17	3.04259	1.22746e-23		FGSG_16060	FGRAMPH1_01T15935	NRRL29169g_08053	alkanesulfonate monooxygenase
FGSG_06127	-2.58171	6.93621e-43	2.32636	3.13925e-34		FGSG_06127	FGRAMPH1_01T19545	NRRL29169g_09842	formate dehydrogenase
[truncated: 805 more rows]

## Sheet: mgv1 vs MGV1Oex6 (2101)
Table S2. Total number of genes differentially expressed in ∆mgv1 strain relative to the MGV1Oex6 strain in NPN conditions (2,101 genes).
[truncated: 2,102 more rows]

[truncated: 4 more sheets: MGVOex6-specific (1185), 1120 DEGs, Fun Cat of 1120, 107 BGC of 1120 DEGs]
