# Supplementary material for: Epistatic Relationship between MGV1 and TRI6 in the Regulation of Biosynthetic Gene Clusters in Fusarium graminearum
Source: J Fungi (Basel). 2023 Aug 2;9(8):816. doi: 10.3390/jof9080816 (PMC10455978; doi:10.3390/jof9080816)
Supplement: Supplementary file 1 [file jof-09-00816-s001.zip › Table_S3_DEGs and BGCs regulated by TRI6.xlsx]

## Sheet: TRI6 total 687 DEGs
Table S3. DEGs and BGCs regulated by TRI6
Gene ID	D/WT fldCh	OX/D fldCh	NRRL Name	FullGeneDB_1.FugniDB ID	FullGeneDB_1.Description	BGCluster ID	Product
FGSG_00006	2.44847	-2.80554	NRRL29169g_00028	FGRAMPH1_01T00051	hypothetical protein
FGSG_00053	-42.4485	38.0324	NRRL29169g_00087	FGRAMPH1_01T00167	aryl-alcohol dehydrogenase
FGSG_00054	-50.8954	50.2272	NRRL29169g_00088	FGRAMPH1_01T00169	hypothetical protein
FGSG_00071	-1612.9	1300.49	NRRL29169g_00116	FGRAMPH1_01T00223	cytochrome P450 monooxygenase (TRI1)	BGC03	Trichothecene
FGSG_00101	2.9106	-2.92413	NRRL29169g_00152	FGRAMPH1_01T00293	hypothetical protein
FGSG_00172	-8.48481	14.2268	NRRL29169g_00240	FGRAMPH1_01T00471	glutathione s-transferase
FGSG_00184	2.91696	-2.23317	NRRL29169g_00256	FGRAMPH1_01T00503	xylanase1
FGSG_00209	2.0797	-2.1173	NRRL29169g_00288	FGRAMPH1_01T00567	hypothetical protein
FGSG_00342	-3.11441	2.25426	NRRL29169g_00459	FGRAMPH1_01T00909	transcription factor
FGSG_00481	-3.21222	2.88476	NRRL29169g_00623	FGRAMPH1_01T01235	integral membrane
FGSG_00523	7.09853	-4.7274	NRRL29169g_00672	FGRAMPH1_01T01333	related to extracell ular matrix precursor
FGSG_01003	3.13764	-3.09695	NRRL29169g_01270	FGRAMPH1_01T02515	hypothetical protein
FGSG_01580	-3.74878	4.38533	NRRL29169g_01945	FGRAMPH1_01T03853	TPA_inf:GPR1 FUN34-class plasma membrane
FGSG_01675	3.05393	-4.35624	NRRL29169g_02058	FGRAMPH1_01T04077	dicarboxylic amino acid permease	BGC06
FGSG_01681	2.51008	-2.05827	NRRL29169g_02064	FGRAMPH1_01T04089	atp-grasp fMIPS_	BGC06
FGSG_01686	-20.993	22.8694	NRRL29169g_02072	FGRAMPH1_01T04105	alcohol dehydrogenase (NADP+)
FGSG_01717	3.86268	-6.7729	NRRL29169g_02110	FGRAMPH1_01T04181	delta-5delta-6 fatty acid desaturase
FGSG_01765	-8.9429	9.98529	NRRL29169g_02164	FGRAMPH1_01T04289	microsomal epoxide hydrolase
FGSG_01767	-3.53797	2.86042	NRRL29169g_02166	FGRAMPH1_01T04293	pisatindemethylase
FGSG_01768	2.76315	-2.17879	NRRL29169g_02169	FGRAMPH1_01T04299	n-gnat
FGSG_01848	-3.31188	3.31556	NRRL29169g_02258	FGRAMPH1_01T04475	hypothetical protein
FGSG_02035	-2.42051	2.4022	NRRL29169g_02483	FGRAMPH1_01T04915	vegetative incompatibility het-e-1
FGSG_02115	5.16792	-3.04646	NRRL29169g_02575	FGRAMPH1_01T05097	tri7-trichothecene biosynthesis	BGC09
FGSG_02168	8.47942	-5.05827	NRRL29169g_02636	FGRAMPH1_01T05225	arg8-acetylornithine amino transferase
FGSG_02218	-19.5527	19.9579	NRRL29169g_02695	FGRAMPH1_01T05345	ab hydrolase super family
FGSG_02273	-3.52047	3.31958	NRRL29169g_02767	FGRAMPH1_01T05485	aldehyde dehydrogenase
FGSG_02289	2.79158	-3.31164	NRRL29169g_02786	FGRAMPH1_01T05523	altered inheritance of mitochondria 6	BGC12
FGSG_02320	8.87364	-9.83309	NRRL29169g_02818	FGRAMPH1_01T05585	transcription factor	BGC13	Aurofusarin
FGSG_02321	8.63973	-11.7768	NRRL29169g_02819	FGRAMPH1_01T05587	6-hydroxy-d-nicotine oxidase	BGC13	Aurofusarin
FGSG_02324	131.828	-434.947	NRRL29169g_02822	FGRAMPH1_01T05593	polyketide synthase	BGC13	Aurofusarin
FGSG_02325	633.629	-527.996	NRRL29169g_02823	FGRAMPH1_01T05595	conidial pigment polyketide synthasepartial	BGC13	Aurofusarin
FGSG_02326	445.516	-306.204	NRRL29169g_02824	FGRAMPH1_01T05597	sterigmatocystin 8-o-methyl transferase	BGC13	Aurofusarin
FGSG_02327	290.851	-617.217	NRRL29169g_02825	FGRAMPH1_01T05599	dimethylaniline monooxygenase 3	BGC13	Aurofusarin
FGSG_02328	276.999	-1280.88	NRRL29169g_02826	FGRAMPH1_01T05601	conidial pigment biosynthesis oxidasearb2 brown2	BGC13	Aurofusarin
FGSG_02329	490.587	-1108.19	NRRL29169g_02827	FGRAMPH1_01T05603	fasciclin domain family	BGC13	Aurofusarin
FGSG_02330	6.38688	-2.11299	NRRL29169g_02828	FGRAMPH1_01T05605	L-ascorbate oxidase	BGC13	Aurofusarin
FGSG_02368	-2.89325	2.18881	NRRL29169g_02870	FGRAMPH1_01T05689	hypothetical protein
FGSG_02442	3.93686	-2.91773	NRRL29169g_02957	FGRAMPH1_01T05859	sporulation-specific sps2p
FGSG_02560	-2.49805	2.30848	NRRL29169g_03098	FGRAMPH1_01T06139	signalpeptide-containing
FGSG_02570	-2.20316	3.15852	NRRL29169g_03108	FGRAMPH1_01T06159	elongation factor 2
FGSG_02672	-173.572	193.877	NRRL29169g_03235	FGRAMPH1_01T06405	ent-kaurene oxidase
FGSG_02718	2.36853	-2.37236	NRRL29169g_03291	FGRAMPH1_01T06517	hypothetical protein
FGSG_02753	-28.6487	25.1295	NRRL29169g_03338	FGRAMPH1_01T06611	alcohol dehydrogenase
FGSG_02760	-3.47028	4.37548	NRRL29169g_03345	FGRAMPH1_01T06625	hypothetical protein
FGSG_02820	4.03915	-5.13319	NRRL29169g_05765	FGRAMPH1_01T11389	k(+)h(+) antiporter 1
FGSG_02822	-13.3861	13.8916	NRRL29169g_05767	FGRAMPH1_01T11393	unnamed protein product
FGSG_02843	3.13704	-2.17283	NRRL29169g_05791	FGRAMPH1_01T11441	sterigmatocystin 8-o-methyl transferase
FGSG_02844	5.38532	-2.99568	NRRL29169g_05792	FGRAMPH1_01T11443	integral membrane
FGSG_02880	5.55989	-5.89641	NRRL29169g_05833	FGRAMPH1_01T11525	sulfiteoxidase
FGSG_02881	5.54575	-5.47546	NRRL29169g_05834	FGRAMPH1_01T11527	catalase
FGSG_02882	6.34455	-7.15883	NRRL29169g_05835	FGRAMPH1_01T11529	iron-dependent peroxidase
FGSG_02903	2.27143	-2.46696	NRRL29169g_05860	FGRAMPH1_01T11579	antifungal defensin
FGSG_02906	-5.15681	5.19213	NRRL29169g_05864	FGRAMPH1_01T11587	isoflavone reductase
FGSG_02947	-263.554	141.112	NRRL29169g_05910	FGRAMPH1_01T11683	hypothetical protein
FGSG_02948	-2239.71	1456.29	NRRL29169g_05911	FGRAMPH1_01T11685	hypothetical protein
FGSG_02949	-403.399	328.698	NRRL29169g_05912	FGRAMPH1_01T11687	hypothetical protein
FGSG_03072	2.67711	-2.54698	NRRL29169g_06062	FGRAMPH1_01T11987	tripeptidyl-peptidase I
FGSG_03147	2.79672	-3.81816	NRRL29169g_06157	FGRAMPH1_01T12173	pyridoxal-phosphate dependent enzyme
FGSG_03149	-2.33442	3.72208	NRRL29169g_06159	FGRAMPH1_01T12177	GNAT family N-acetyl transferase
FGSG_03194	2.21236	-2.14408	NRRL29169g_06212	FGRAMPH1_01T12283	polygalacturonase 1 precursor
FGSG_03211	-3.70717	4.01102	NRRL29169g_06234	FGRAMPH1_01T12327	hypothetical protein
FGSG_03244	2.57921	-2.63136	NRRL29169g_06276	FGRAMPH1_01T12411	enoyl-hydratase
FGSG_03245	2.70719	-4.45611	NRRL29169g_06277	FGRAMPH1_01T12413	nonribosomal peptide synthetase	BGC72
FGSG_03292	-38.6798	38.6898	NRRL29169g_06330	FGRAMPH1_01T12517	transcription factor
FGSG_03296	5.01565	-3.35348	NRRL29169g_06335	FGRAMPH1_01T12527	hypothetical protein
FGSG_03312	2.60895	-2.28043	NRRL29169g_06359	FGRAMPH1_01T12575	related to the plant PR-1 class ofpathogen related s
FGSG_03333	2.22492	-2.14256	NRRL29169g_06385	FGRAMPH1_01T12627	phosphorylcholine phosphatase
FGSG_03462	-2.37565	2.72441	NRRL29169g_06541	FGRAMPH1_01T12939	alpha beta-glucosidase agdC
FGSG_03489	-8.15711	4.77542	NRRL29169g_06572	FGRAMPH1_01T13001	hypothetical protein	BGC24	Fusssariumdiene, fusagramineol
FGSG_03504	-4.71591	2.50238	NRRL29169g_06592	FGRAMPH1_01T13041	integral membrane
FGSG_03518	2.1084	-2.75217	NRRL29169g_06608	FGRAMPH1_01T13073	hypothetical protein
FGSG_03532	-9.08491	8.79282	NRRL29169g_06622	FGRAMPH1_01T13101	trichothecene C-15 esterase (TRI8)	BGC23	Trichothecene
FGSG_03534	-184.511	122.853	NRRL29169g_06624	FGRAMPH1_01T13105	15-O-acetyl transferase	BGC23	Trichothecene
FGSG_03535	-2.86918	3.89093	NRRL29169g_06625	FGRAMPH1_01T13107	trichodiene oxygenase	BGC23	Trichothecene
FGSG_03537	-90.0957	84.8304	NRRL29169g_06627	FGRAMPH1_01T13111	trichodiene synthase (TRI5)	BGC23	Trichothecene
FGSG_03539	-64.0483	52.2012	NRRL29169g_06629	FGRAMPH1_01T13115	AF359360_10 (TRI9)	BGC23	Trichothecene
FGSG_03540	-10.2017	10.3207	NRRL29169g_06630	FGRAMPH1_01T13117	isotrichodermin C-15 hydroxylase	BGC23	Trichothecene
FGSG_03541	-14.4454	16.5902	NRRL29169g_06631	FGRAMPH1_01T13119	trichothecene efflux pump	BGC23	Trichothecene
FGSG_03542	-11.7509	26.7665	NRRL29169g_06632	FGRAMPH1_01T13121	cytochrome P450 (TRI13)	BGC23	Trichothecene
FGSG_03543	-161.76	148.466	NRRL29169g_06633	FGRAMPH1_01T13123	trichothecene biosynthesis gene(TRI14)	BGC23	Trichothecene
FGSG_03626	2.74631	-2.11271	NRRL29169g_06737	FGRAMPH1_01T13325	Cholinemitochondrial
FGSG_03629	-3.33553	4.55654	NRRL29169g_06740	FGRAMPH1_01T13331	alpha-glucuronidase precursor
FGSG_03630	-2.05573	3.12566	NRRL29169g_06741	FGRAMPH1_01T13333	hypothetical protein
FGSG_03700	2.10742	-2.12346	NRRL29169g_06823	FGRAMPH1_01T13497	o-methylsterigmatocystinoxido reductase
FGSG_03706	4.53153	-2.60594	NRRL29169g_06830	FGRAMPH1_01T13511	hypothetical protein
FGSG_03708	3.48272	-2.86319	NRRL29169g_06832	FGRAMPH1_01T13515	aromaticperoxygenase
FGSG_03725	-2.72866	3.41577	NRRL29169g_06852	FGRAMPH1_01T13555	major facilitator super family transporter
FGSG_03761	5.68567	-2.38735	NRRL29169g_06898	FGRAMPH1_01T13647	n1-acetylpolyamine oxidase
FGSG_03818	-411.531	239.495	NRRL29169g_06965	FGRAMPH1_01T13779	WW domain-containingoxido reductase
FGSG_03922	3.28089	-2.1055	NRRL29169g_07096	FGRAMPH1_01T14041	mannosyl-oligosaccharide alpha-1 ,2-mannosidase	BGC19
FGSG_03969	6.40434	-4.85612	NRRL29169g_07150	FGRAMPH1_01T14149	hypothetical protein	BGC18	Orcinol, orsellinic acid
FGSG_03975	2.02046	-2.2246	NRRL29169g_07157	FGRAMPH1_01T14163	secreted aspartic ase
FGSG_04058	2.39731	2.07387	NRRL29169g_07258	FGRAMPH1_01T14365	unnamed protein product
FGSG_04213	4.73211	-3.5693	NRRL29169g_07458	FGRAMPH1_01T14753	hypothetical protein
FGSG_04251	-13.8363	13.8685	NRRL29169g_07504	FGRAMPH1_01T14843	oxido reductase yusz
FGSG_04317	-3.41497	5.57045	NRRL29169g_07574	FGRAMPH1_01T14993	mfsmultidrug
FGSG_04434	2.6232	-2.77498	NRRL29169g_07727	FGRAMPH1_01T15281	L-ascorbate peroxidase peroxisomal
FGSG_04463	-10.2006	3.01859	NRRL29169g_07770	FGRAMPH1_01T15363	serine threonine kinase
FGSG_04504	-4.94085	2.93318	NRRL29169g_07821	FGRAMPH1_01T15463	acid phosphatase
FGSG_04572	3.51874	-4.26744	NRRL29169g_07892	FGRAMPH1_01T15611	phosphomutase pmu1
FGSG_04575	-9.07983	7.06216	NRRL29169g_07895	FGRAMPH1_01T15617	hypothetical protein
FGSG_04580	-6692.51	4944	NRRL29169g_07900	FGRAMPH1_01T15627	atp binding cassette transporter
FGSG_04581	-370.079	283.361	NRRL29169g_07901	FGRAMPH1_01T15629	transcription factor
FGSG_04686	-1123.55	827.712	NRRL29169g_08026	FGRAMPH1_01T15885	aldo-keto reductase yakc
FGSG_04717	-22.4548	80.3296	NRRL29169g_08146	FGRAMPH1_01T16151	Ent-kaurene oxidase
FGSG_04739	2.42071	-2.54275	NRRL29169g_08172	FGRAMPH1_01T16203	hypothetical protein
FGSG_04744	6.2443	-3.04202	NRRL29169g_08180	FGRAMPH1_01T16215	isoamylalcohol
FGSG_04876	4.16737	-7.17603	NRRL29169g_08331	FGRAMPH1_01T16541	hypothetical protein
FGSG_04899	-4.03987	4.88931	NRRL29169g_08358	FGRAMPH1_01T16593	high-affinity nicotinic acid transporter
FGSG_04902	-7.35403	8.49844	NRRL29169g_08361	FGRAMPH1_01T16599	5-oxoprolinase (atp-hydrolysing)
FGSG_04932	-3.00887	2.95324	NRRL29169g_08394	FGRAMPH1_01T16667	hypothetical protein
FGSG_05021	3.43211	-3.27314	NRRL29169g_08509	FGRAMPH1_01T16899	hypothetical protein
FGSG_05042	-6.99787	3.43391	NRRL29169g_08535	FGRAMPH1_01T16951	high-affinity fructose transporterght6
FGSG_05085	4.82082	-3.96748	NRRL29169g_08592	FGRAMPH1_01T17063	mureintransglycosylase
FGSG_05159	3.55522	-2.77979	NRRL29169g_08681	FGRAMPH1_01T17241	iron transport multicopper oxidaseFET3 precursor
FGSG_05160	2.53223	-3.61638	NRRL29169g_08683	FGRAMPH1_01T17245	high-affinity iron transporter
FGSG_05428	-3.04746	4.27183	NRRL29169g_09009	FGRAMPH1_01T17893	eukaryotic translation initiationfactor 6
FGSG_05660	4.47665	-2.86555	NRRL29169g_09289	FGRAMPH1_01T18445	dynamin family
FGSG_05803	2.53378	-2.11814	NRRL29169g_09465	FGRAMPH1_01T18795	hypothetical protein
FGSG_05811	-20.3269	9.57724	NRRL29169g_09474	FGRAMPH1_01T18813	n-acylsphingosine amido hydrolase
FGSG_05829	-3.15822	4.96202	NRRL29169g_09495	FGRAMPH1_01T18855	peptidase yuxL
FGSG_06001	4.55161	-2.99054	NRRL29169g_09701	FGRAMPH1_01T19265	4-hydroxyphenylpyruvate dioxygenase
FGSG_06010	2.44338	-2.5582	NRRL29169g_09710	FGRAMPH1_01T19283	unspecified product
FGSG_06090	2.71556	-2.60826	NRRL29169g_09802	FGRAMPH1_01T19465	acetoacetate-ligase
FGSG_06141	4.21459	-3.19627	NRRL29169g_09863	FGRAMPH1_01T19587	canalicular multispecific organicanion transporter 2
FGSG_06462	-3.90556	2.65146	NRRL29169g_11234	FGRAMPH1_01T22333	coenzymea synthetase	BGC37
FGSG_06553	-2.29306	6.78414	NRRL29169g_11352	FGRAMPH1_01T22569	hypothetical protein
FGSG_06784	-3.92434	2.90196	NRRL29169g_11657	FGRAMPH1_01T23179	farnesylpyrophosphate synthetase
FGSG_07080	2.60439	-2.31054	NRRL29169g_12023	FGRAMPH1_01T23913	lipase 2
FGSG_07188	-3.12667	2.47396	NRRL29169g_12158	FGRAMPH1_01T24183	aromaticamino acid amino transferase
FGSG_07300	-5.04373	3.34275	NRRL29169g_12299	FGRAMPH1_01T24465	unnamed protein product
FGSG_07497	2.1625	-2.29805	NRRL29169g_12539	FGRAMPH1_01T24955	hypothetical protein
FGSG_07562	-22.3421	26.9988	NRRL29169g_12610	FGRAMPH1_01T25101	related to hydroxylase
FGSG_07597	2.79861	-2.01139	NRRL29169g_12649	FGRAMPH1_01T25179	hypothetical protein
FGSG_07608	17.9737	-11.1753	NRRL29169g_12663	FGRAMPH1_01T25207	5 3-nucleotidase
FGSG_07642	-526.828	192.918	NRRL29169g_12698	FGRAMPH1_01T25277	Pentalenolactone D synthase
FGSG_07710	-18.0873	15.1616	NRRL29169g_12783	FGRAMPH1_01T25447	hypothetical protein
FGSG_07765	-74.9561	101.858	NRRL29169g_12856	FGRAMPH1_01T25597	trichothecene c-15 hydroxylase
FGSG_07775	5.1506	-8.21205	NRRL29169g_12876	FGRAMPH1_01T25637	endothiapepsin precursor
FGSG_07795	-15.2297	7.75467	NRRL29169g_12900	FGRAMPH1_01T25685	hypothetical protein	BGC42	Fusarins A, C, D, protofusarin
FGSG_07815	-2.98779	5.25321	NRRL29169g_12923	FGRAMPH1_01T25739	hypothetical protein
FGSG_07896	-19.9908	22.0939	NRRL29169g_13011	FGRAMPH1_01T25923	trichothecene 3-O-acetyl transferase(TRI101)
FGSG_07988	-3.81455	2.23741	NRRL29169g_04470	FGRAMPH1_01T08839	cell wall
FGSG_08023	-4.12698	5.90231	NRRL29169g_04519	FGRAMPH1_01T08935	isotrichodermin c-15 hydroxylase	BGC51
FGSG_08078	-4.08766	5.27745	NRRL29169g_04585	FGRAMPH1_01T09065	hypothetical protein	BGC49	Butenolide
FGSG_08079	-8.45163	9.28849	NRRL29169g_04586	FGRAMPH1_01T09067	benzoate4-monooxygenase	BGC49	Butenolide
FGSG_08082	-7.57317	7.69647	NRRL29169g_04589	FGRAMPH1_01T09073	gnat family n-	BGC49	Butenolide
FGSG_08083	-10.5042	10.9777	NRRL29169g_04590	FGRAMPH1_01T09075	glutamate decarboxylase	BGC49	Butenolide
FGSG_08084	-6.24716	5.92109	NRRL29169g_04591	FGRAMPH1_01T09077	major facilitator super family transporter	BGC49	Butenolide
FGSG_08196	25.5324	-28.5868	NRRL29169g_04718	FGRAMPH1_01T09337	aspergillopepsin-2 precursor
FGSG_08199	2.48577	-2.34737	NRRL29169g_04725	FGRAMPH1_01T09351	hypothetical protein
FGSG_08309	-9.2358	13.1719	NRRL29169g_04860	FGRAMPH1_01T09623	hypothetical protein
FGSG_08687	-3.15158	2.71967	NRRL29169g_05344	FGRAMPH1_01T10571	swim zinc finger
FGSG_08708	3.09941	-2.95363	NRRL29169g_05371	FGRAMPH1_01T10625	related to palI
FGSG_08749	9.51557	-2.3293	NRRL29169g_05425	FGRAMPH1_01T10731	related to afla toxin efflux pump AFLT
FGSG_08907	3.78377	-2.03129	NRRL29169g_05640	FGRAMPH1_01T11145	endoglucanase c
FGSG_09031	4.78645	-2.83816	NRRL29169g_14086	FGRAMPH1_01T28083	hypothetical protein
FGSG_09041	7.69148	-5.04389	NRRL29169g_14075	FGRAMPH1_01T28061	homoserine O-acetyl transferase
FGSG_09042	8.17177	-3.41833	NRRL29169g_14074	FGRAMPH1_01T28059	formamidase
FGSG_09053	6.24253	-5.8127	NRRL29169g_14061	FGRAMPH1_01T28033	gap1-general amino acid permease
FGSG_09088	-150.367	46.4516	NRRL29169g_14023	FGRAMPH1_01T27955	3-oxoacyl-[acyl-carrier-] reductase
FGSG_09107	-37.7181	69.4325	NRRL29169g_14001	FGRAMPH1_01T27911	related to ankyrin
FGSG_09119	7.65759	-2.51966	NRRL29169g_13987	FGRAMPH1_01T27881	unnamed protein product
FGSG_09120	3.86658	-2.36189	NRRL29169g_13986	FGRAMPH1_01T27879	unnamed protein product
FGSG_09122	-6.45118	5.70927	NRRL29169g_13984	FGRAMPH1_01T27875	para-nitrobenzyl esterase
FGSG_09210	3.79414	-2.69618	NRRL29169g_13876	FGRAMPH1_01T27657	related to phospholipid-translocatingatp ase	BGC54
FGSG_09351	6.20126	-4.98878	NRRL29169g_13693	FGRAMPH1_01T27291	pisatindemethylase cytochrome p450 monooxygenase
FGSG_09462	-3.28423	5.40914	NRRL29169g_13561	FGRAMPH1_01T27027	chy zinc finger
FGSG_09475	2.8715	-4.14146	NRRL29169g_13545	FGRAMPH1_01T26995	endonuclease exonuclease phosphatase family
FGSG_09599	5.03485	-5.35945	NRRL29169g_13401	FGRAMPH1_01T26707	l-iditol2-dehydrogenase	BGC57
FGSG_09675	3.47993	-3.17759	NRRL29169g_13318	FGRAMPH1_01T26539	hypothetical protein FLAG1_06681
FGSG_09722	-7.10176	6.5385	NRRL29169g_13264	FGRAMPH1_01T26431	isopentenyl-diphosphateDelta-isomerase
FGSG_10081	3.86205	-3.80803	NRRL29169g_03656	FGRAMPH1_01T07235	hardsurface induced 3
FGSG_10183	5.40733	-3.571	NRRL29169g_03778	FGRAMPH1_01T07477	cell obiose dehydrogenase
FGSG_10206	-5.83398	2.48772	NRRL29169g_03811	FGRAMPH1_01T07541	hypothetical protein
FGSG_10236	2.17745	-2.11146	NRRL29169g_03847	FGRAMPH1_01T07613	nicotinamide n
FGSG_10397	-2207.36	127.706	NRRL29169g_04045	FGRAMPH1_01T07999	longiborneol synthase	BGC59	Culmorin
FGSG_10424	-3.5566	3.04475	NRRL29169g_04083	FGRAMPH1_01T08071	diphosphomevalonate decarboxylase
FGSG_10506	8.80919	-3.91462	NRRL29169g_04188	FGRAMPH1_01T08277	transporter mch4
FGSG_10551	-7.02642	3.77294	NRRL29169g_04245	FGRAMPH1_01T08389	KillerKp4 SMK-partial
FGSG_10608	19.0376	-11.0162	NRRL29169g_04308	FGRAMPH1_01T08519	short-chain dehydrogenase reductase family	BGC62
FGSG_10609	19.4703	-6.9885	NRRL29169g_04309	FGRAMPH1_01T08521	fad linked oxidase	BGC62
FGSG_10617	-2.02252	8.35994	NRRL29169g_04318	FGRAMPH1_01T08539	hypothetical protein	BGC62
FGSG_10647	-6.5954	6.11391	NRRL29169g_04359	FGRAMPH1_01T08615	SAM-dependent methyl transferase
FGSG_10772	4.52117	-4.25129	NRRL29169g_10292	FGRAMPH1_01T20431	cell wall sed1
FGSG_10974	-10.9564	7.86841	NRRL29169g_10539	FGRAMPH1_01T20923	hypothetical protein
FGSG_10989	-16.3625	13.6578	NRRL29169g_10556	FGRAMPH1_01T20957	short-chain dehydrogenase reductase	BGC64	Fusaoctaxin A
FGSG_10990	-12.9243	10.2754	NRRL29169g_10557	FGRAMPH1_01T20959	non-ribosomal peptide synthetase	BGC64	Fusaoctaxin A
FGSG_10991	-14.4048	13.3018	NRRL29169g_10558	FGRAMPH1_01T20961	cytochrome p450 family	BGC64	Fusaoctaxin A
FGSG_10993	-8.09225	8.47304	NRRL29169g_10560	FGRAMPH1_01T20965	2-isopropylmalate synthase	BGC64	Fusaoctaxin A
FGSG_10994	-4.62932	3.11434	NRRL29169g_10561	FGRAMPH1_01T20967	A ChainStructure Of Ankyrin repeat	BGC64	Fusaoctaxin A
FGSG_10995	-4.63338	4.69286	NRRL29169g_10562	FGRAMPH1_01T20969	hypothetical protein	BGC64	Fusaoctaxin A
FGSG_11025	-12.1028	20.9473	NRRL29169g_10603	FGRAMPH1_01T21051	C2H2 zinc finger transcriptionfactor
FGSG_11032	9.24588	-10.0606	NRRL29169g_10612	FGRAMPH1_01T21069	galactose oxidase precursor
FGSG_11080	7.7943	-3.63327	NRRL29169g_10668	FGRAMPH1_01T21179	integral membrane
FGSG_11101	4.53542	-2.2624	NRRL29169g_10690	FGRAMPH1_01T21223	unnamed protein product
FGSG_11110	3.67224	-2.79315	NRRL29169g_10700	FGRAMPH1_01T21243	hypothetical protein
FGSG_11205	2.96103	-2.64261	NRRL29169g_10813	FGRAMPH1_01T21471	hypothetical protein
FGSG_11244	2.46509	-2.83153	NRRL29169g_10872	FGRAMPH1_01T21589	hypothetical protein
FGSG_11264	4.95837	-3.01256	NRRL29169g_10897	FGRAMPH1_01T21639	hypothetical protein
FGSG_11412	-9.70251	13.8103	NRRL29169g_11077	FGRAMPH1_01T21999	hypothetical protein
FGSG_11472	9.04213	-7.42714	NRRL29169g_11148	FGRAMPH1_01T22149	minorextracell ular protease vpr
FGSG_11474	-12.5477	11.704	NRRL29169g_11151	FGRAMPH1_01T22155	related to domain
FGSG_11528	5.40523	-3.64947	NRRL29169g_08094	FGRAMPH1_01T16017	tyrosinase
FGSG_11554	-4.47493	2.97613	NRRL29169g_08067	FGRAMPH1_01T15963	related to monooxigenase
FGSG_11988	2.7028	-2.13778	NRRL29169g_02069	FGRAMPH1_01T04099	abc multidrug transporter	BGC06
FGSG_12134	-13.7291	17.9118	NRRL29169g_02932	FGRAMPH1_01T05809	hypothetical protein
FGSG_12142	-2.05417	4.34192	NRRL29169g_02985	FGRAMPH1_01T05915	tripeptidyl-peptidase sed2
FGSG_12214	-2.74651	2.05004	NRRL29169g_07950	FGRAMPH1_01T15725	hypothetical protein FPSE_08081
FGSG_12600	-5.6913	4.88242	NRRL29169g_08169	FGRAMPH1_01T16197	hypothetical protein
FGSG_12616	-3.61857	2.47748	NRRL29169g_08247	FGRAMPH1_01T16359	het domain-containing
FGSG_13098	-5.92893	12.3595	NRRL29169g_12209	FGRAMPH1_01T24285	transcription factor
FGSG_13412	3.03817	-3.13519	NRRL29169g_04775	FGRAMPH1_01T09453	hypothetical protein
FGSG_13456	-4.04038	2.56596	NRRL29169g_04513	FGRAMPH1_01T08923	ppr1-transcription factor regulatingpyrimidine pathway	BGC51
FGSG_13493	-2.85445	2.07669	NRRL29169g_14136	FGRAMPH1_01T28183	hypothetical protein
FGSG_13514	-21.0594	11.8414	NRRL29169g_14013	FGRAMPH1_01T27935	alcohol dehydrogenase
FGSG_13834	6.26637	-2.87027	NRRL29169g_10820	FGRAMPH1_01T21485	pectinlyase
FGSG_13962	-5.13885	7.35947	NRRL29169g_11080	FGRAMPH1_01T22005	low-density lipo receptor-related 6
FGSG_13979	-34.3884	35.2634	NRRL29169g_11019	FGRAMPH1_01T21883	riboflavin transporter mch5
FGSG_14016	3.33689	-3.5268	NRRL29169g_08056	FGRAMPH1_01T15941	hypothetical protein
FGSG_15648	-4.51455	3.17052	NRRL29169g_11020	FGRAMPH1_01T21885	hypothetical protein
FGSG_15682	-13.6722	13.4023	NRRL29169g_00095	FGRAMPH1_01T00183	3-hydroxybenzoate 6-hydroxylase 1
FGSG_15775	-15.9312	10.3055	NRRL29169g_00937	FGRAMPH1_01T01859	unnamed protein product
FGSG_15933	6.416	-3.23878	NRRL29169g_02576	FGRAMPH1_01T05099	unnamed protein product	BGC09
FGSG_15938	3.71183	-4.38187	NRRL29169g_02598	FGRAMPH1_01T05143	hypothetical protein
FGSG_16055	-3.7103	2.25771	NRRL29169g_08072	FGRAMPH1_01T15973	related to short-chain alcohol dehydrogenase
FGSG_16056	-35.2263	37.3157	NRRL29169g_08070	FGRAMPH1_01T15969	unnamed protein product
FGSG_16057	-65.7161	79.6778	NRRL29169g_08068	FGRAMPH1_01T15965	hypothetical protein
FGSG_16148	2.02492	-2.02391	NRRL29169g_07319	FGRAMPH1_01T14481	carboxypeptidase S1
FGSG_16202	-69.5047	49.6695	NRRL29169g_06932	FGRAMPH1_01T13715	shortchain dehydrogenase
FGSG_16221	3.84498	-2.54332	NRRL29169g_06831	FGRAMPH1_01T13513	hypothetical protein
FGSG_16231	3.53826	-2.35598	NRRL29169g_06738	FGRAMPH1_01T13327	integral membrane
FGSG_16251	-48.7989	50.064	NRRL29169g_06626	FGRAMPH1_01T13109	regulatory	BGC23	Trichothecene
FGSG_16297	-5.41236	7.35977	NRRL29169g_06331	FGRAMPH1_01T12519	oxido reductase yulF
FGSG_16407	-3.73518	3.54652	NRRL29169g_08170	FGRAMPH1_01T16199	Transforming growthfactor-beta-induced ig-h3
FGSG_16437	-2.47859	2.4414	NRRL29169g_08320	FGRAMPH1_01T16517	integral membrane
FGSG_16445	-469.618	88.8542	NRRL29169g_08397	FGRAMPH1_01T16673	aspartyl-tRNA synthetase
FGSG_16514	-2.21281	2.16903	NRRL29169g_09271	FGRAMPH1_01T18409	tad2-trna-specific adenosinedeaminase 2
FGSG_16533	3.47156	-2.18095	NRRL29169g_09397	FGRAMPH1_01T18659	hypothetical protein
FGSG_16735	5.16131	-9.03208	NRRL29169g_11789	FGRAMPH1_01T23447	gns1sur4 family
FGSG_16825	-4.50881	6.22515	NRRL29169g_12404	FGRAMPH1_01T24685	Brefeldin A resistance
FGSG_16862	-2.52001	5.16233	NRRL29169g_12678	FGRAMPH1_01T25237	vegetative incompatibility het-e-1
FGSG_16868	-18.4415	23.015	NRRL29169g_12702	FGRAMPH1_01T25285	spbc2prophage-derivedaminoglycosiden(3)-acetyl transferase yokd
FGSG_16873	-2.59906	3.72541	NRRL29169g_12734	FGRAMPH1_01T25349	terpene synthase metal-containing	BGC41
FGSG_17052	-15.2875	14.0879	NRRL29169g_04928	FGRAMPH1_01T09753	gnat family acetyl transferase
FGSG_17082	-101.38	30.9324	NRRL29169g_04744	FGRAMPH1_01T09391	unnamed protein product
FGSG_17084	6.50149	-5.85347	NRRL29169g_04742	FGRAMPH1_01T09385	unnamed protein product
FGSG_17119	-6.86988	2.22802	NRRL29169g_04495	FGRAMPH1_01T08889	hypothetical protein	BGC51
FGSG_17159	2.58799	-3.79174	NRRL29169g_14012	FGRAMPH1_01T27933	unnamed protein product
FGSG_17179	4.54534	-2.5384	NRRL29169g_13866	FGRAMPH1_01T27637	laccase precursor
FGSG_17487	-23.2589	26.1441	NRRL29169g_10555	FGRAMPH1_01T20955	nonribosomal peptide synthetase	BGC64	Fusaoctaxin A
FGSG_17575	-8.31479	8.98767	NRRL29169g_10928	FGRAMPH1_01T21701	hypothetical protein
FGSG_17598	-9061.37	4229.9	NRRL29169g_00029	FGRAMPH1_01T00053	hypothetical protein	BGC01
FGSG_17643	2.17349	-2.67862	NRRL29169g_08564	FGRAMPH1_01T17007	phosphatidylethanolaminen-methyl transferase
FGSG_17705	-6.12533	6.87742	NRRL29169g_12777	FGRAMPH1_01T25435	heterokaryon incompatibility
NRRL29169g_10922	-4.34642	4.53749	NRRL29169g_10922	FGRAMPH1_01T21689	unnamed protein product
NRRL29169g_12261	5.43757	-2.53607	NRRL29169g_12261	FGRAMPH1_01T24389	sulfiteexporter family
NRRL29169g_13685	2.96452	-2.06082	NRRL29169g_13685	FGRAMPH1_01T27275	unnamed protein product
FGSG_00043	2.86086	-2.44634	NRRL29169g_00075	FGRAMPH1_01T00145	thioredoxin reductase	BGC02	Gramillins A, B
FGSG_00044	2.96359	-2.10108	NRRL29169g_00076	FGRAMPH1_01T00147	hydrolase or acyl transferase of alpha beta super family	BGC02	Gramillins A, B
FGSG_00045	2.83266	-3.2285	NRRL29169g_00078	FGRAMPH1_01T00149	Alpha beta hydrolase fMIPS_-1	BGC02	Gramillins A, B
FGSG_00046	2.94918	-2.54309	NRRL29169g_00079	FGRAMPH1_01T00151	hypothetical protein	BGC02	Gramillins A, B
FGSG_00048	2.67841	-2.33448	NRRL29169g_00081	FGRAMPH1_01T00155	Oxoglutarate iron-dependent oxygenase	BGC02	Gramillins A, B
FGSG_00049	2.79762	-2.16132	NRRL29169g_00082	FGRAMPH1_01T00157	branched-chain-amino-acidamino transferase	BGC02	Gramillins A, B
FGSG_01795	2.18597	-2.14561	NRRL29169g_02197	FGRAMPH1_01T04355	pathway-specific regulatory	BGC08
FGSG_02117	4.56134	-2.23687	NRRL29169g_02577	FGRAMPH1_01T05101	ent-kaurene oxidase	BGC09
FGSG_02138	2.39196	-2.2171	NRRL29169g_02602	FGRAMPH1_01T05151	cytochrome p450 oxido reductase	BGC10
FGSG_02249	4.591	-15.3289	NRRL29169g_02735	FGRAMPH1_01T05421	hypothetical protein	BGC11
FGSG_02279	9.70365	-5.41218	NRRL29169g_02775	FGRAMPH1_01T05501	copperamine oxidase 1	BGC12
FGSG_02288	3.57109	-3.01603	NRRL29169g_02785	FGRAMPH1_01T05521	nf-x1 finger and helicase	BGC12
FGSG_02322	30.9436	-92.753	NRRL29169g_02820	FGRAMPH1_01T05589	major facilitator super family transporter	BGC13	Aurofusarin
FGSG_02323	8.69378	-25.7085	NRRL29169g_02821	FGRAMPH1_01T05591	fungalspecific transcription factor domain-containing	BGC13	Aurofusarin
FGSG_02866	4.55509	-2.89211	NRRL29169g_05819	FGRAMPH1_01T11497	Unsaturated rhamnogalacturonyl hydrolase yteR	BGC29
FGSG_03494	2.23394	-2.03381	NRRL29169g_06578	FGRAMPH1_01T13013	aristolochene synthase	BGC24	Fusssariumdiene, fusagramineol
FGSG_03747	-4.28337	4.46116	NRRL29169g_06878	FGRAMPH1_01T13607	nonribosomal peptide synthetase	BGC21	Triacetylfusarinine
FGSG_03960	6.6117	-3.02701	NRRL29169g_07140	FGRAMPH1_01T14129	fungalhydrophobin	BGC18	Orcinol, orsellinic acid
FGSG_03968	7.87276	-8.16057	NRRL29169g_07149	FGRAMPH1_01T14147	endo-beta--glucanase d	BGC18	Orcinol, orsellinic acid
FGSG_04588	-14.7101	10.6338	NRRL29169g_07910	FGRAMPH1_01T15647	polyketide synthase	BGC16
FGSG_04589	-9.39227	3.91417	NRRL29169g_07911	FGRAMPH1_01T15649	o-methyl transferase domain	BGC16
FGSG_04591	-13.7991	12.6461	NRRL29169g_07913	FGRAMPH1_01T15653	geranylgeranyl pyrophosphatesynthetase	BGC16
FGSG_04592	-8.41733	7.60898	NRRL29169g_07914	FGRAMPH1_01T15655	short-chain dehydrogenase	BGC16
FGSG_04593	-2.31066	2.359	NRRL29169g_07915	FGRAMPH1_01T15657	prenyl transferase family	BGC16
FGSG_04595	-18.2866	21.7951	NRRL29169g_07917	FGRAMPH1_01T15661	fad-dependent monooxygenase	BGC16
FGSG_04596	-3.6226	4.92387	NRRL29169g_07918	FGRAMPH1_01T15663	O-methyl transferase B	BGC16
FGSG_05374	3.51823	-4.14078	NRRL29169g_08940	FGRAMPH1_01T17755	choline dehydrogenase	BGC33	Ferricrocin
FGSG_06502	-3.79373	2.96963	NRRL29169g_11295	FGRAMPH1_01T22455	serine threonine-kinase RIO1	BGC38
FGSG_06506	4.52248	-6.61516	NRRL29169g_11299	FGRAMPH1_01T22463	hypothetical protein	BGC38
FGSG_07582	-7.74413	10.8526	NRRL29169g_12632	FGRAMPH1_01T25145	mfs spsugar:h+ symporter	BGC40
FGSG_07802	3.14758	-2.24143	NRRL29169g_12908	FGRAMPH1_01T25701	fusarinC cluster-transporter	BGC42	Fusarins A, C, D, protofusarin
FGSG_08065	3.98574	-3.25413	NRRL29169g_04568	FGRAMPH1_01T09031	alcohol dehydrogenase	BGC50
FGSG_08077	-4.87528	7.5045	NRRL29169g_04584	FGRAMPH1_01T09063	nadh-dependent flavin oxido reductase	BGC49	Butenolide
FGSG_08080	-2.86842	3.4703	NRRL29169g_04587	FGRAMPH1_01T09069	transcription factor	BGC49	Butenolide
FGSG_08081	-7.73165	8.52586	NRRL29169g_04588	FGRAMPH1_01T09071	2og-feoxygenase family	BGC49	Butenolide
FGSG_08206	4.79093	-2.05514	NRRL29169g_04733	FGRAMPH1_01T09367	stress responsive a b barrel	BGC47	Fusaristatin
FGSG_08208	7.77851	-3.86703	NRRL29169g_04735	FGRAMPH1_01T09371	polyketide synthase	BGC47	Fusaristatin
FGSG_09066	12.0189	-14.4945	NRRL29169g_14047	FGRAMPH1_01T28003	hydrophobin 3 precursor	BGC52
FGSG_09086	-47.393	15.5393	NRRL29169g_14025	FGRAMPH1_01T27959	O-methylsterigmatocystin oxido	BGC52
FGSG_09337	2.4395	-2.65208	NRRL29169g_13715	FGRAMPH1_01T27335	hypothetical protein	BGC55
FGSG_09382	2.22234	-2.06014	NRRL29169g_13659	FGRAMPH1_01T27223	subtilisin serine protease	BGC56
FGSG_09595	18.7219	-86.5501	NRRL29169g_13405	FGRAMPH1_01T26715	afla toxin efflux pump aflt	BGC57
FGSG_10547	6.98342	-6.7391	NRRL29169g_04241	FGRAMPH1_01T08381	unnamed protein product	BGC61
FGSG_10992	-5.06599	4.14193	NRRL29169g_10559	FGRAMPH1_01T20963	glucose1-dehydrogenase	BGC64	Fusaoctaxin A
FGSG_11394	-3.92684	2.34093	NRRL29169g_11056	FGRAMPH1_01T21957	gmp synthase	BGC66	Chrysogine
FGSG_11395	-128.278	101.49	NRRL29169g_11057	FGRAMPH1_01T21959	nonribosomal peptide synthetase	BGC66	Chrysogine
FGSG_11396	-35.6222	23.6852	NRRL29169g_11058	FGRAMPH1_01T21961	asparagine synthase	BGC66	Chrysogine
FGSG_11397	-73.869	52.6362	NRRL29169g_11059	FGRAMPH1_01T21963	GA4desaturase	BGC66	Chrysogine
FGSG_11398	-4.02619	2.67974	NRRL29169g_11060	FGRAMPH1_01T21965	shortchain dehydrogenase	BGC66	Chrysogine
FGSG_11399	-8.97977	8.63668	NRRL29169g_11061	FGRAMPH1_01T21967	fad binding domain-containing	BGC66	Chrysogine
FGSG_11658	2.01978	-2.26832	NRRL29169g_00073	FGRAMPH1_01T00141	Myc-typebasic helix-loop-helix bHLH domain	BGC02	Gramillins A, B
FGSG_12597	2.88498	-2.56803	NRRL29169g_08152	FGRAMPH1_01T16163	transcriptional activator UGA3	BGC32
FGSG_15673	2.86544	-2.39789	NRRL29169g_00074	FGRAMPH1_01T00143	nonribosomal peptide synthetase	BGC02	Gramillins A, B
FGSG_15680	2.72872	-2.40534	NRRL29169g_00067	FGRAMPH1_01T00129	Cytochrome E-group I	BGC02	Gramillins A, B
FGSG_16391	-2.31062	2.49671	NRRL29169g_05769	FGRAMPH1_01T11397	MFS transporter	BGC30
NRRL29169g_08073	72.3659	-9.73667	NRRL29169g_08073	FGRAMPH1_01T15975	acetylxylan esterase precursor
FGSG_12519	45.88	-15.2755	NRRL29169g_06066	FGRAMPH1_01T11995	probable aspartate cytoplasmic
FGSG_11097	44.0332	-21.2605	NRRL29169g_10686	FGRAMPH1_01T21215	fungistatic metabolite
FGSG_11099	34.6611	-14.2598	NRRL29169g_10688	FGRAMPH1_01T21219	hypothetical protein
FGSG_00554	27.8088	-31.3455	NRRL29169g_00712	FGRAMPH1_01T01413	heat shock 16
FGSG_02379	21.0452	-45.8753	NRRL29169g_02881	FGRAMPH1_01T05711	electron transport
FGSG_00602	19.806	-12.5394	NRRL29169g_00770	FGRAMPH1_01T01529	hypothetical protein
FGSG_11270	19.533	-5.62053	NRRL29169g_10906	FGRAMPH1_01T21657	sterigmatocystin biosynthesis monooxygenase stcw
FGSG_11098	19.4208	-21.7963	NRRL29169g_10687	FGRAMPH1_01T21217	hypothetical protein
FGSG_06480	18.7744	-40.7222	NRRL29169g_11260	FGRAMPH1_01T22385	aliphatic nitrilase
FGSG_02063	18.475	-31.0675	NRRL29169g_02514	FGRAMPH1_01T04977	dihydrodipicolinate synthetase
FGSG_02296	18.4289	-14.0195	NRRL29169g_02793	FGRAMPH1_01T05537	aldehyde dehydrogenase (NAD+)
FGSG_02337	16.0322	-12.0914	NRRL29169g_02835	FGRAMPH1_01T05619	hypothetical protein
FGSG_09352	15.7238	-12.8304	NRRL29169g_13692	FGRAMPH1_01T27289	integral membrane
FGSG_03545	15.3229	-6.43459	NRRL29169g_06636	FGRAMPH1_01T13129	hypothetical protein
FGSG_03080	14.7992	-6.1752	NRRL29169g_06076	FGRAMPH1_01T12013	mateefflux family sub family
FGSG_07303	13.9149	-5.69755	NRRL29169g_12302	FGRAMPH1_01T24471	gibberellin 20-oxidase
FGSG_06482	13.77	-71.3202	NRRL29169g_11262	FGRAMPH1_01T22389	aldoxime dehydratase
FGSG_02658	13.0296	-5.97776	NRRL29169g_03220	FGRAMPH1_01T06375	endoglucanase-5
FGSG_16131	12.9171	-10.0026	NRRL29169g_07521	FGRAMPH1_01T14877	major facilitator super family transporter
FGSG_03547	12.8925	-4.46668	NRRL29169g_06638	FGRAMPH1_01T13133	NADH-cytochrome b5 reductase 1
FGSG_02064	11.0861	-17.865	NRRL29169g_02515	FGRAMPH1_01T04979	quinate permease
FGSG_04544	10.9925	-7.32939	NRRL29169g_07863	FGRAMPH1_01T15551	Maltose permease MAL31
FGSG_03546	10.6137	-4.66432	NRRL29169g_06637	FGRAMPH1_01T13131	alcohol dehydrogenase
FGSG_17610	10.3231	-6.55272	NRRL29169g_02551	FGRAMPH1_01T05051	ammonium permease
FGSG_11296	10.2322	-23.5233	NRRL29169g_10938	FGRAMPH1_01T21721	3-carboxymuconate cyclase
FGSG_11269	10.2286	-8.73161	NRRL29169g_10905	FGRAMPH1_01T21655	hypothetical protein
FGSG_07666	9.59384	-12.2504	NRRL29169g_12726	FGRAMPH1_01T25333	quinate permease
FGSG_07838	9.43092	-7.08172	NRRL29169g_12943	FGRAMPH1_01T25787	probable isoamyl alcohol oxidase
FGSG_11249	9.28807	-33.7416	NRRL29169g_10880	FGRAMPH1_01T21605	carboxypeptidase a4
FGSG_16876	9.11922	-8.16092	NRRL29169g_12756	FGRAMPH1_01T25393	lactose permease
FGSG_16309	9.02471	-6.06381	NRRL29169g_06219	FGRAMPH1_01T12297	phenolhydroxylase
FGSG_03544	8.91372	-3.82194	NRRL29169g_06634	FGRAMPH1_01T13125	chitindeacetylase
FGSG_16338	8.32645	-4.95187	NRRL29169g_06063	FGRAMPH1_01T11989	1-pyrroline-5-carboxylate dehydrogenase
FGSG_16549	7.98497	-4.26142	NRRL29169g_09454	FGRAMPH1_01T18773	Sterigmatocystin 8-O-methyl transferase
FGSG_03569	7.96319	-5.14262	NRRL29169g_06667	FGRAMPH1_01T13185	galactose oxidase precursor
FGSG_07302	7.9309	-4.66774	NRRL29169g_12301	FGRAMPH1_01T24469	uracil-5-carboxylate decarboxylase
FGSG_09723	7.64921	-8.79536	NRRL29169g_13263	FGRAMPH1_01T26429	hypothetical protein
FGSG_03754	7.63617	-5.84769	NRRL29169g_06891	FGRAMPH1_01T13633	DUF895 domain membrane
FGSG_02269	7.44982	-5.2483	NRRL29169g_02762	FGRAMPH1_01T05475	hypothetical protein
FGSG_07651	7.15264	-11.6286	NRRL29169g_12707	FGRAMPH1_01T25295	earlynodulin 75 partial
FGSG_03932	7.14933	-2.27962	NRRL29169g_07107	FGRAMPH1_01T14063	integral membrane
FGSG_08973	6.91323	-5.6174	NRRL29169g_14157	FGRAMPH1_01T28225	hypothetical protein
FGSG_05532	6.81437	-5.12136	NRRL29169g_09137	FGRAMPH1_01T18145	hypothetical protein
FGSG_16024	6.75944	-4.04016	NRRL29169g_03168	FGRAMPH1_01T06273	unnamed protein product
FGSG_03548	6.67978	-2.58524	NRRL29169g_06639	FGRAMPH1_01T13135	cytochrome P450 oxido reductase
FGSG_16917	6.66259	-4.29484	NRRL29169g_12992	FGRAMPH1_01T25885	hypothetical protein FPSE_11206
FGSG_10554	6.64188	-4.68282	NRRL29169g_04250	FGRAMPH1_01T08399	hypothetical protein
FGSG_00806	6.59242	-5.11026	NRRL29169g_01019	FGRAMPH1_01T02019	alkaline proteinase precursor
FGSG_11496	6.52459	-3.83965	NRRL29169g_11181	FGRAMPH1_01T22215	7homolog
FGSG_03703	6.17318	-5.18584	NRRL29169g_06827	FGRAMPH1_01T13505	trehalose-6-phosphate hydrolase
FGSG_11487	6.03742	-4.88137	NRRL29169g_11167	FGRAMPH1_01T22187	endo-1 ,4-beta-xylanase precursor
FGSG_00572	5.95865	-5.37994	NRRL29169g_00733	FGRAMPH1_01T01455	sugar transporter
FGSG_03075	5.94414	-6.71436	NRRL29169g_06065	FGRAMPH1_01T11993	pyrroline-5-carboxylate reductase
FGSG_06466	5.9351	-3.13755	NRRL29169g_11238	FGRAMPH1_01T22341	hypothetical protein
FGSG_04803	5.8151	-2.41912	NRRL29169g_08242	FGRAMPH1_01T16349	Maltosefermentation regulatory MAL33
FGSG_05851	5.75426	-3.85671	NRRL29169g_09526	FGRAMPH1_01T18917	mureintransglycosylase
FGSG_08624	5.72881	-3.89062	NRRL29169g_05262	FGRAMPH1_01T10413	williams-beuren syndrome chromosomalregion 27
FGSG_11690	5.66968	-3.60411	NRRL29169g_00220	FGRAMPH1_01T00431	hypothetical protein
FGSG_02615	5.5617	-3.79587	NRRL29169g_03169	FGRAMPH1_01T06275	hypothetical protein FPSE_11909
FGSG_17541	5.46387	-3.97452	NRRL29169g_11138	FGRAMPH1_01T22129	unnamed protein product
FGSG_10549	5.4496	-5.18357	NRRL29169g_04243	FGRAMPH1_01T08385	hypothetical protein
FGSG_07917	5.30975	-6.24727	NRRL29169g_13038	FGRAMPH1_01T25977	probable DUF895 domain membrane
FGSG_11079	5.15761	-2.40333	NRRL29169g_10667	FGRAMPH1_01T21177	MFS transporter
FGSG_07973	5.12059	-3.86091	NRRL29169g_04445	FGRAMPH1_01T08795	hypothetical protein FPSE_06108
FGSG_11186	5.11379	-9.16746	NRRL29169g_10791	FGRAMPH1_01T21427	hypothetical protein
FGSG_00989	5.02934	-4.69555	NRRL29169g_01254	FGRAMPH1_01T02483	rhamnogalacturonase B precursor
FGSG_02902	4.89333	-2.82808	NRRL29169g_05858	FGRAMPH1_01T11575	hypothetical protein
FGSG_16922	4.81635	-3.39816	NRRL29169g_13004	FGRAMPH1_01T25909	transcription factor
FGSG_11542	4.76998	-3.05779	NRRL29169g_08080	FGRAMPH1_01T15989	aldehyde dehydrogenase
FGSG_03476	4.57568	-3.12403	NRRL29169g_06559	FGRAMPH1_01T12975	familydecarboxylase
FGSG_04194	4.55042	-3.66234	NRRL29169g_07433	FGRAMPH1_01T14705	aldehyde dehydrogenase
FGSG_06596	4.51816	-2.22404	NRRL29169g_11402	FGRAMPH1_01T22669	catalase
FGSG_03307	4.50173	-3.64773	NRRL29169g_06353	FGRAMPH1_01T12563	6-hydroxy-d-nicotine oxidase
FGSG_16316	4.44547	-2.76313	NRRL29169g_06175	FGRAMPH1_01T12209	unnamed protein product
FGSG_05793	4.42891	-3.89521	NRRL29169g_09455	FGRAMPH1_01T18775	hypothetical protein
FGSG_10922	4.31918	-2.71781	NRRL29169g_10481	FGRAMPH1_01T20807	rarelipo a
FGSG_03002	4.21689	-4.07091	NRRL29169g_05979	FGRAMPH1_01T11821	arabinanendo-1 ,5-alpha-L-arabinosidase
FGSG_11206	4.20279	-2.6155	NRRL29169g_10814	FGRAMPH1_01T21473	hypothetical protein
FGSG_03406	4.11165	-5.31915	NRRL29169g_06476	FGRAMPH1_01T12809	pectin esterase precursor
FGSG_09980	4.09198	-3.3477	NRRL29169g_03523	FGRAMPH1_01T06977	1,3-beta-glucanosyl transferase gel1 precursor
FGSG_07543	4.03733	-4.68609	NRRL29169g_12590	FGRAMPH1_01T25061	High-affinity glucose transporter
NRRL29169g_02430	3.98775	-3.05894	NRRL29169g_02430	FGRAMPH1_01T04813	na+ h+antiporter
FGSG_17232	3.95316	-3.41291	NRRL29169g_13469	FGRAMPH1_01T26843	hypothetical protein
FGSG_03460	3.90927	-5.18858	NRRL29169g_06539	FGRAMPH1_01T12935	Oligopeptide transporter OPTsuper family
FGSG_03363	3.90429	-2.74656	NRRL29169g_06420	FGRAMPH1_01T12697	long-chain acyl-synthetase
FGSG_07501	3.89409	-2.94203	NRRL29169g_12543	FGRAMPH1_01T24963	3-oxoacyl-[acyl-carrier ] reductase
FGSG_08633	3.77917	-2.27487	NRRL29169g_05275	FGRAMPH1_01T10435	unnamed protein product
FGSG_08222	3.73912	-2.41117	NRRL29169g_04750	FGRAMPH1_01T09403	integral membrane
FGSG_08844	3.68727	-4.1929	NRRL29169g_05550	FGRAMPH1_01T10975	hypothetical protein
FGSG_11272	3.66802	-2.22656	NRRL29169g_10908	FGRAMPH1_01T21661	atp ase
FGSG_12094	3.59919	-3.08356	NRRL29169g_02682	FGRAMPH1_01T05319	lysine biosynthesis regulatory LYS14
FGSG_10125	3.59772	-3.30766	NRRL29169g_03712	FGRAMPH1_01T07345	clock-controlled 6
FGSG_00066	3.58812	-2.8499	NRRL29169g_00110	FGRAMPH1_01T00213	hypothetical protein
FGSG_11130	3.58005	-3.97546	NRRL29169g_10723	FGRAMPH1_01T21287	hypothetical protein
FGSG_03577	3.57648	-2.91086	NRRL29169g_06676	FGRAMPH1_01T13203	hypothetical protein
FGSG_01250	3.55341	-2.96509	NRRL29169g_01564	FGRAMPH1_01T03095	beta-glucosidase btge
FGSG_12129	3.55322	-4.59475	NRRL29169g_02909	FGRAMPH1_01T05765	peroxisomal copper amine oxidase
FGSG_08462	3.50513	-2.75665	NRRL29169g_05064	FGRAMPH1_01T10021	sarcosine oxidase
FGSG_03212	3.5024	-2.11732	NRRL29169g_06235	FGRAMPH1_01T12329	Chitinase A1
FGSG_01588	3.45433	-5.04044	NRRL29169g_01957	FGRAMPH1_01T03877	membrane ycf1
FGSG_06595	3.43248	-2.38196	NRRL29169g_11401	FGRAMPH1_01T22667	probable gibberellinbiosynthesis-related
FGSG_07890	3.42297	-3.04583	NRRL29169g_13005	FGRAMPH1_01T25911	omega-6fatty acid desaturase(delta-12 desaturase)
FGSG_16677	3.40359	-2.84708	NRRL29169g_11356	FGRAMPH1_01T22577	benzoylformate decarboxylase
NRRL29169g_03064	3.38293	-2.27408	NRRL29169g_03064	FGRAMPH1_01T06071	metallopeptidase family m24
FGSG_02270	3.33456	-2.33965	NRRL29169g_02764	FGRAMPH1_01T05479	hypothetical protein
FGSG_16331	3.32583	-3.86662	NRRL29169g_06091	FGRAMPH1_01T12043	amino acid permease
FGSG_05335	3.30014	-2.2645	NRRL29169g_08888	FGRAMPH1_01T17653	threonine aldolase
FGSG_02616	3.28458	-3.62024	NRRL29169g_03170	FGRAMPH1_01T06277	probable alpha beta fMIPS_ family hydrolase
FGSG_13343	3.2708	-4.88326	NRRL29169g_05170	FGRAMPH1_01T10231	glycerol kinase
FGSG_04571	3.25444	-3.62209	NRRL29169g_07891	FGRAMPH1_01T15609	ethanolamine-phosphatecytidylyl transferase
FGSG_04627	3.25418	-2.34359	NRRL29169g_07959	FGRAMPH1_01T15743	hypothetical protein
FGSG_06108	3.24681	-2.62995	NRRL29169g_09821	FGRAMPH1_01T19503	triosephosphate 3-phosphoglyceratephosphate translocator
FGSG_05624	3.23967	-3.19625	NRRL29169g_09245	FGRAMPH1_01T18357	glycosyl transferase family 17
FGSG_04155	3.23131	-2.34949	NRRL29169g_07390	FGRAMPH1_01T14621	uracil phosphoribosyl transferase
FGSG_03427	3.22103	-6.05649	NRRL29169g_06501	FGRAMPH1_01T12859	Oligopeptide transporter 3
FGSG_02851	3.22081	-3.29832	NRRL29169g_05800	FGRAMPH1_01T11459	fumarylacetoacetase
FGSG_11011	3.20817	-4.91145	NRRL29169g_10582	FGRAMPH1_01T21009	endopolygalacturonase 1 precursor
FGSG_01972	3.19874	-2.85047	NRRL29169g_02402	FGRAMPH1_01T04761	bifunctional p-450:nadph-p450 reductase
FGSG_16777	3.17772	-3.45125	NRRL29169g_12043	FGRAMPH1_01T23953	homeobox transcription
FGSG_15697	3.16376	-3.66385	NRRL29169g_00212	FGRAMPH1_01T00415	transcription factor
FGSG_05783	3.14365	-3.0174	NRRL29169g_09443	FGRAMPH1_01T18751	hypothetical protein
FGSG_06902	3.12941	-2.40839	NRRL29169g_11795	FGRAMPH1_01T23459	unnamed protein product
FGSG_03801	3.10334	-2.11822	NRRL29169g_06944	FGRAMPH1_01T13737	tyrosinase central
FGSG_07018	3.09772	-2.98021	NRRL29169g_11943	FGRAMPH1_01T23753	small nuclear ribonucleoprotein SmD2
FGSG_13860	3.09712	-3.0509	NRRL29169g_10662	FGRAMPH1_01T21167	4-coumarate--ligase 7
FGSG_15937	3.07676	-2.2751	NRRL29169g_02597	FGRAMPH1_01T05141	feruloyl esterase b
FGSG_03477	3.07158	-2.55807	NRRL29169g_06560	FGRAMPH1_01T12977	vitaminb6
FGSG_10531	3.05865	-3.3033	NRRL29169g_04222	FGRAMPH1_01T08343	cnt family concentrative nucleoside transporter
FGSG_09502	3.02189	-2.38326	NRRL29169g_13512	FGRAMPH1_01T26929	3-ketoacyl-peroxisomal
FGSG_06725	2.97611	-2.27557	NRRL29169g_11572	FGRAMPH1_01T23009	hypothetical protein
FGSG_04231	2.95668	-2.41187	NRRL29169g_07480	FGRAMPH1_01T14797	hypothetical protein
FGSG_04050	2.94368	-2.00117	NRRL29169g_07245	FGRAMPH1_01T14339	hypothetical protein
FGSG_03278	2.93708	-2.12921	NRRL29169g_06315	FGRAMPH1_01T12487	primary-amine oxidase
FGSG_02848	2.92206	-4.35451	NRRL29169g_05797	FGRAMPH1_01T11453	acyl-thio esterase
FGSG_10761	2.91867	-2.83388	NRRL29169g_10277	FGRAMPH1_01T20401	lustrina
FGSG_05321	2.91724	-2.34092	NRRL29169g_08869	FGRAMPH1_01T17615	fatty acid synthase subunit alpha reductase
FGSG_05322	2.89544	-2.65844	NRRL29169g_08871	FGRAMPH1_01T17619	fatty acid synthase subunit beta dehydratase
FGSG_17235	2.8882	-2.95297	NRRL29169g_13459	FGRAMPH1_01T26823	hypothetical protein
FGSG_02220	2.84727	-14.6635	NRRL29169g_02699	FGRAMPH1_01T05353	aldehyde dehydrogenase
FGSG_11498	2.81765	-2.62976	NRRL29169g_11183	FGRAMPH1_01T22219	hypothetical protein
FGSG_04034	2.81637	-3.53799	NRRL29169g_07226	FGRAMPH1_01T14301	hypothetical protein
FGSG_06580	2.80911	-2.81948	NRRL29169g_11385	FGRAMPH1_01T22635	acetyl-CoA carboxylase
FGSG_09049	2.80465	-3.41368	NRRL29169g_14066	FGRAMPH1_01T28043	acetyl transferase
FGSG_01712	2.80167	-3.02898	NRRL29169g_02103	FGRAMPH1_01T04167	related to allantoate permease
FGSG_17072	2.78625	-2.53844	NRRL29169g_04793	FGRAMPH1_01T09489	vitaminh transporter
FGSG_04731	2.7751	-2.65263	NRRL29169g_08163	FGRAMPH1_01T16185	integral membrane
FGSG_06184	2.73852	-2.0319	NRRL29169g_09923	FGRAMPH1_01T19703	acyl-CoAdesaturase
FGSG_09804	2.73461	-4.43236	NRRL29169g_13168	FGRAMPH1_01T26237	mfs transporter
FGSG_05594	2.71948	-2.83262	NRRL29169g_09212	FGRAMPH1_01T18291	hypothetical protein
FGSG_17374	2.71912	-2.84414	NRRL29169g_04166	FGRAMPH1_01T08235	unnamed protein product
FGSG_00583	2.71534	-2.0386	NRRL29169g_00746	FGRAMPH1_01T01481	calcium-related spray
FGSG_04542	2.69956	-3.31259	NRRL29169g_07861	FGRAMPH1_01T15547	oxido reductase yjhC
FGSG_11617	2.69473	-2.00407	NRRL29169g_05714	FGRAMPH1_01T11287	mfsagza xanthine uracil permease
FGSG_08736	2.69256	-2.09315	NRRL29169g_05408	FGRAMPH1_01T10699	bleomycin hydrolase
FGSG_11729	2.6924	-2.87735	NRRL29169g_00334	FGRAMPH1_01T00659	catecholo-methyl transferase
FGSG_04296	2.66438	-2.39521	NRRL29169g_07556	FGRAMPH1_01T14947	dualspecificity phosphatase
FGSG_08137	2.65998	-3.54681	NRRL29169g_04654	FGRAMPH1_01T09205	chaperone protein hchA
FGSG_07015	2.65154	-2.72206	NRRL29169g_11940	FGRAMPH1_01T23747	hypothetical protein
FGSG_07598	2.632	-4.73256	NRRL29169g_12650	FGRAMPH1_01T25181	hypothetical protein
FGSG_03439	2.61538	-3.39656	NRRL29169g_06513	FGRAMPH1_01T12883	lactate2-monooxygenase
FGSG_07408	2.61113	-2.03516	NRRL29169g_12437	FGRAMPH1_01T24751	hypothetical protein
FGSG_04283	2.6065	-3.27613	NRRL29169g_07541	FGRAMPH1_01T14917	hypothetical protein
FGSG_10284	2.60367	-2.3787	NRRL29169g_03906	FGRAMPH1_01T07727	polyamine oxidase 4
FGSG_07542	2.59153	-4.40549	NRRL29169g_12589	FGRAMPH1_01T25059	alpha-n-arabinofuranosidase c
FGSG_16358	2.56753	-2.85267	NRRL29169g_05953	FGRAMPH1_01T11769	related to integral membrane pth11
FGSG_05908	2.56691	-2.16671	NRRL29169g_09595	FGRAMPH1_01T19055	hypothetical protein
FGSG_16663	2.563	-3.4361	NRRL29169g_11261	FGRAMPH1_01T22387	nitrogen assimilation transcriptionfactor nira
FGSG_10784	2.54014	-2.21483	NRRL29169g_10307	FGRAMPH1_01T20461	hypothetical protein
FGSG_04657	2.52515	-6.53496	NRRL29169g_07990	FGRAMPH1_01T15813	triacylglycerol lipase
FGSG_05375	2.51576	-3.54458	NRRL29169g_08941	FGRAMPH1_01T17757	betainealdehyde dehydrogenase
FGSG_06091	2.49236	-2.49146	NRRL29169g_09803	FGRAMPH1_01T19467	hypothetical protein
FGSG_00415	2.48437	-3.20996	NRRL29169g_00547	FGRAMPH1_01T01083	ser-thr-gpi-anchored family
FGSG_03154	2.46709	-2.74962	NRRL29169g_06165	FGRAMPH1_01T12189	L-pipecolate oxidase
FGSG_10296	2.43658	-2.29508	NRRL29169g_03921	FGRAMPH1_01T07757	peroxiredoxin q bcp
FGSG_01799	2.4211	-2.25569	NRRL29169g_02201	FGRAMPH1_01T04363	unnamed protein product
FGSG_01557	2.42085	-2.10244	NRRL29169g_01917	FGRAMPH1_01T03797	histidine acid
FGSG_05784	2.41557	-2.9842	NRRL29169g_09445	FGRAMPH1_01T18755	omega-6fatty acid desaturase(delta-12 desaturase)
FGSG_07610	2.3976	-2.2405	NRRL29169g_12665	FGRAMPH1_01T25211	major facilitator super family transporter
FGSG_15711	2.39489	-2.4814	NRRL29169g_00309	FGRAMPH1_01T00609	aaa family atp ase
FGSG_04077	2.38222	-2.05645	NRRL29169g_07287	FGRAMPH1_01T14417	acetylxylan esterase 2
FGSG_15940	2.37925	-3.08518	NRRL29169g_02615	FGRAMPH1_01T05177	transcription factor
FGSG_05634	2.3731	-2.7535	NRRL29169g_09258	FGRAMPH1_01T18383	hypothetical protein
FGSG_05176	2.35372	-2.32164	NRRL29169g_08702	FGRAMPH1_01T17283	hypothetical protein
FGSG_01639	2.3469	-3.37989	NRRL29169g_02019	FGRAMPH1_01T03999	Enoyl-delta isomerase mitochondrial
FGSG_03777	2.33445	-2.04434	NRRL29169g_06916	FGRAMPH1_01T13683	dihydroorotate dehydrogenase(fumarate)
FGSG_17224	2.31484	-2.69303	NRRL29169g_13529	FGRAMPH1_01T26963	major facilitator super family transporter
FGSG_05243	2.30868	-2.08129	NRRL29169g_08784	FGRAMPH1_01T17447	alpha--mannosyl transferase
FGSG_06015	2.29962	-2.03635	NRRL29169g_09715	FGRAMPH1_01T19293	hypothetical protein
FGSG_01283	2.28471	-2.198	NRRL29169g_01605	FGRAMPH1_01T03177	beta-n-acetylhexosaminidase
FGSG_07304	2.2579	-2.26154	NRRL29169g_12303	FGRAMPH1_01T24473	3-hydroxy acyl-dehydratase
FGSG_08831	2.2282	-2.28396	NRRL29169g_05532	FGRAMPH1_01T10939	hypothetical protein
FGSG_02406	2.20661	-2.43195	NRRL29169g_02917	FGRAMPH1_01T05779	major facilitator super family transporter
FGSG_08150	2.20236	-2.22728	NRRL29169g_04668	FGRAMPH1_01T09233	hypothetical protein
FGSG_08004	2.18182	-4.00453	NRRL29169g_04491	FGRAMPH1_01T08881	unnamed protein product
FGSG_00613	2.17835	-2.51864	NRRL29169g_00785	FGRAMPH1_01T01559	generalamino-acid permease GAP1
FGSG_06985	2.17407	-2.38784	NRRL29169g_11904	FGRAMPH1_01T23675	coiled-coil 75
FGSG_03867	2.16755	-2.24207	NRRL29169g_07030	FGRAMPH1_01T13909	feruloyl esterase b
FGSG_13613	2.15619	-2.0077	NRRL29169g_13396	FGRAMPH1_01T26697	lysine-specific demethylase 8
FGSG_00390	2.15017	-2.56681	NRRL29169g_00514	FGRAMPH1_01T01019	hypothetical protein
FGSG_08375	2.10655	-2.77995	NRRL29169g_04953	FGRAMPH1_01T09803	mitochondrial 2-oxoglutarate malate carrier
FGSG_10677	2.10108	-2.26511	NRRL29169g_04391	FGRAMPH1_01T08679	membrane primary amine oxidase
FGSG_01836	2.1001	-2.66728	NRRL29169g_02240	FGRAMPH1_01T04441	glycosyl transferase family 1
FGSG_03237	2.09864	-2.07206	NRRL29169g_06265	FGRAMPH1_01T12389	integral membrane
FGSG_05682	2.07686	-2.52092	NRRL29169g_09319	FGRAMPH1_01T18505	arginine metabolism regulation ii
FGSG_09941	2.07117	-2.33928	NRRL29169g_03475	FGRAMPH1_01T06881	Paxillin1
FGSG_15801	2.07066	-2.92928	NRRL29169g_01183	FGRAMPH1_01T02347	hypothetical protein
FGSG_01760	2.05819	-2.32556	NRRL29169g_02157	FGRAMPH1_01T04277	C6 finger domain
FGSG_00759	2.04778	-2.11893	NRRL29169g_00965	FGRAMPH1_01T01915	fad-containing monooxygenase
FGSG_03589	2.03699	-2.65353	NRRL29169g_06690	FGRAMPH1_01T13231	4-coumarate--ligase-like 7
FGSG_11030	2.0307	-2.28471	NRRL29169g_10608	FGRAMPH1_01T21061	Ferric reductase trans membrane component 5
FGSG_12557	2.02984	-2.32038	NRRL29169g_05856	FGRAMPH1_01T11571	hypothetical protein
FGSG_02789	2.01881	-2.34215	NRRL29169g_05729	FGRAMPH1_01T11317	dimethylguanosine trnamethyl transferase
FGSG_01698	2.00979	-2.18576	NRRL29169g_02084	FGRAMPH1_01T04129	related to pseudogene
FGSG_09625	2.00625	-2.20626	NRRL29169g_13369	FGRAMPH1_01T26643	hypothetical protein
FGSG_08423	2.00022	-2.20985	NRRL29169g_05014	FGRAMPH1_01T09923	related to Meiotically up-regulatedgene 157
FGSG_01407	2.00011	-2.48379	NRRL29169g_01747	FGRAMPH1_01T03457	high-affinity potassium transport
FGSG_01819	-2.01163	2.00683	NRRL29169g_02221	FGRAMPH1_01T04403	zeaxanthin chloroplastic
FGSG_11958	-2.0231	2.31382	NRRL29169g_01823	FGRAMPH1_01T03609	hypothetical protein
FGSG_08845	-2.03576	2.49786	NRRL29169g_05552	FGRAMPH1_01T10979	foundin mitochondrial proteome
FGSG_03251	-2.04797	2.47115	NRRL29169g_06283	FGRAMPH1_01T12425	hypothetical protein
FGSG_09857	-2.05814	2.99481	NRRL29169g_13108	FGRAMPH1_01T26117	sub family C member 21
FGSG_12571	-2.08014	2.36832	NRRL29169g_05779	FGRAMPH1_01T11417	Williams-Beuren syndrome chromosomalregion 27
FGSG_02272	-2.08039	4.04756	NRRL29169g_02766	FGRAMPH1_01T05483	choline transport
FGSG_00817	-2.08593	2.56452	NRRL29169g_01033	FGRAMPH1_01T02047	v-typeproton atp ase subunit a
FGSG_16956	-2.13187	2.89102	NRRL29169g_05555	FGRAMPH1_01T10985	unnamed protein product
FGSG_01108	-2.14545	4.13723	NRRL29169g_01397	FGRAMPH1_01T02763	glycoside hydrolase family 15
FGSG_11938	-2.17333	2.13947	NRRL29169g_01698	FGRAMPH1_01T03359	atp phosphoribosyl transferase
FGSG_04554	-2.17835	2.05672	NRRL29169g_07872	FGRAMPH1_01T15571	aspartyl-trna synthetase
FGSG_02700	-2.20018	3.14765	NRRL29169g_03267	FGRAMPH1_01T06469	ribosomeassembly rrb1
NRRL29169g_00389	-2.20493	4.74703	NRRL29169g_00389	FGRAMPH1_01T00769	hypothetical protein
FGSG_06598	-2.21952	2.85449	NRRL29169g_11404	FGRAMPH1_01T22673	alcohol dehydrogenase
FGSG_07326	-2.21997	2.49365	NRRL29169g_12331	FGRAMPH1_01T24529	trnapseudouridine55 synthase
FGSG_07944	-2.22388	2.4453	NRRL29169g_13070	FGRAMPH1_01T26041	cell wall glucanase
FGSG_08829	-2.22848	2.21835	NRRL29169g_05530	FGRAMPH1_01T10935	Unsaturated glucuronyl hydrolase
FGSG_17444	-2.24912	3.57772	NRRL29169g_04441	FGRAMPH1_01T08777	unnamed protein product
FGSG_07076	-2.2536	2.49101	NRRL29169g_12017	FGRAMPH1_01T23901	hypothetical protein FOZG_05544
FGSG_12669	-2.2607	2.08693	NRRL29169g_08523	FGRAMPH1_01T16927	1-aminocyclopropane-1-carboxylatedeaminase
FGSG_10401	-2.26243	2.0609	NRRL29169g_04049	FGRAMPH1_01T08007	hypothetical protein
FGSG_04555	-2.2751	2.1158	NRRL29169g_07873	FGRAMPH1_01T15573	meioticchromosome segregation
FGSG_02657	-2.30151	2.36492	NRRL29169g_03219	FGRAMPH1_01T06373	Indoleamine 2 ,3-dioxygenase family
FGSG_09179	-2.37743	2.29093	NRRL29169g_13915	FGRAMPH1_01T27735	nudix containing
FGSG_07516	-2.37749	2.10096	NRRL29169g_12561	FGRAMPH1_01T24999	abc transporter b family member 6
FGSG_03563	-2.39889	3.39042	NRRL29169g_06657	FGRAMPH1_01T13169	sh3ysc84 1
FGSG_08655	-2.43188	2.03444	NRRL29169g_05304	FGRAMPH1_01T10493	eukaryotic translation initiationfactor 1A
FGSG_17089	-2.438	2.15259	NRRL29169g_04689	FGRAMPH1_01T09277	fad dependent oxido reductasesuper family
FGSG_03466	-2.44257	2.07236	NRRL29169g_06545	FGRAMPH1_01T12947	voltage-gated potassium channel subunit beta
FGSG_11162	-2.49664	3.91649	NRRL29169g_10762	FGRAMPH1_01T21365	ab hydrolase super family yisy
FGSG_09266	-2.50447	2.07129	NRRL29169g_13807	FGRAMPH1_01T27519	hydroxymethylglutaryl-CoA synthase
FGSG_06179	-2.50518	3.27981	NRRL29169g_09914	FGRAMPH1_01T19687	pyrimidine 5`-nucleotidase
FGSG_10516	-2.5754	2.13851	NRRL29169g_04200	FGRAMPH1_01T08303	tyrosine-phosphatase yvh1
FGSG_07897	-2.57615	2.73841	NRRL29169g_13012	FGRAMPH1_01T25925	ctp synthase
FGSG_05187	-2.58523	2.12073	NRRL29169g_08720	FGRAMPH1_01T17319	adenylosuccinate synthetase
FGSG_00865	-2.60128	2.03041	NRRL29169g_01094	FGRAMPH1_01T02171	histidine biosynthesis trifunctionalprotein
FGSG_03032	-2.61723	2.92658	NRRL29169g_06016	FGRAMPH1_01T11895	heavy metal tolerance
FGSG_00975	-2.61896	2.58223	NRRL29169g_01234	FGRAMPH1_01T02447	hypothetical protein
FGSG_16170	-2.64068	5.56736	NRRL29169g_07182	FGRAMPH1_01T14213	vegetative incompatibility het-e-1
FGSG_12890	-2.64308	3.15458	NRRL29169g_09945	FGRAMPH1_01T19745	related to brt1
FGSG_16262	-2.64487	2.31231	NRRL29169g_06540	FGRAMPH1_01T12937	arylacetamide deacetylase
FGSG_08620	-2.65454	2.11941	NRRL29169g_05258	FGRAMPH1_01T10405	cytochrome-b5 reductase
FGSG_02488	-2.67998	2.07934	NRRL29169g_03013	FGRAMPH1_01T05969	CMGCSRPK kinase
FGSG_08562	-2.683	3.09638	NRRL29169g_05188	FGRAMPH1_01T10267	hypothetical protein
FGSG_09111	-2.69283	2.24734	NRRL29169g_13995	FGRAMPH1_01T27899	transcriptional regulatory
FGSG_16644	-2.73681	2.76848	NRRL29169g_10183	FGRAMPH1_01T20215	rna 3-terminal phosphate cyclase
FGSG_17334	-2.75187	2.21372	NRRL29169g_03863	FGRAMPH1_01T07645	spermidine synthase
FGSG_11721	-2.7686	2.79411	NRRL29169g_00323	FGRAMPH1_01T00637	arginase family
FGSG_05706	-2.77671	4.01732	NRRL29169g_09346	FGRAMPH1_01T18559	esteraseestB
FGSG_09431	-2.78142	3.10163	NRRL29169g_13602	FGRAMPH1_01T27109	dihydrofolate reductase
FGSG_06752	-2.78523	3.11881	NRRL29169g_11611	FGRAMPH1_01T23087	succinate-semialdehyde dehydrogenase
FGSG_10755	-2.81212	2.83661	NRRL29169g_10267	FGRAMPH1_01T20381	ribosomal ymr-31
FGSG_17451	-2.81344	2.34676	NRRL29169g_10829	FGRAMPH1_01T21503	fungalspecific transcription factor domain-containing
FGSG_07483	-2.82068	5.33531	NRRL29169g_12524	FGRAMPH1_01T24925	salicylate hydroxylase
FGSG_03838	-2.84147	2.81822	NRRL29169g_06989	FGRAMPH1_01T13827	3-oxoacyl-acyl-carrier-reductase
FGSG_16978	-2.86132	3.20594	NRRL29169g_05421	FGRAMPH1_01T10723	pre-rrna-processing tsr2
FGSG_17208	-2.89965	3.33947	NRRL29169g_13607	FGRAMPH1_01T27119	hypothetical protein
FGSG_05915	-2.90011	3.32519	NRRL29169g_09603	FGRAMPH1_01T19071	hypothetical protein
FGSG_17399	-2.90474	2.42356	NRRL29169g_04294	FGRAMPH1_01T08491	HETEROKARYON incompatibility
FGSG_01470	-2.95915	2.01451	NRRL29169g_01822	FGRAMPH1_01T03607	zinc-finger protein ZPR1
FGSG_17278	-2.95959	2.04934	NRRL29169g_13158	FGRAMPH1_01T26217	NADPH2 dehydrogenase
FGSG_07249	-2.9953	4.55103	NRRL29169g_12239	FGRAMPH1_01T24345	zinc-type alcohol dehydrogenase
FGSG_11409	-3.01225	2.55259	NRRL29169g_11072	FGRAMPH1_01T21989	hypothetical protein
FGSG_17640	-3.05683	3.13807	NRRL29169g_08522	FGRAMPH1_01T16925	hypothetical protein
FGSG_05696	-3.0651	2.28512	NRRL29169g_09335	FGRAMPH1_01T18537	branched-chain amino acidamino transferase
FGSG_10675	-3.13232	2.02047	NRRL29169g_04389	FGRAMPH1_01T08675	six-bladed beta-propeller
FGSG_05912	-3.14431	3.54912	NRRL29169g_09599	FGRAMPH1_01T19063	mevalonate kinase
FGSG_16052	-3.15137	5.6232	NRRL29169g_08088	FGRAMPH1_01T16005	unnamed protein product
FGSG_05044	-3.20084	3.69342	NRRL29169g_08537	FGRAMPH1_01T16955	hypothetical protein
FGSG_09197	-3.20458	2.24842	NRRL29169g_13893	FGRAMPH1_01T27691	3-hydroxy-3-methylglutaryl-coenzyme A reductase
FGSG_10626	-3.21056	2.83781	NRRL29169g_04330	FGRAMPH1_01T08563	phenazine biosynthesis
FGSG_11062	-3.22319	2.01008	NRRL29169g_10648	FGRAMPH1_01T21139	Glutathione S-transferase P 10
FGSG_17261	-3.23156	3.10188	NRRL29169g_13249	FGRAMPH1_01T26401	Quinidine resistance 1
FGSG_13224	-3.24229	4.03243	NRRL29169g_12912	FGRAMPH1_01T25709	epoxide hydrolase
FGSG_10444	-3.24523	5.9428	NRRL29169g_04107	FGRAMPH1_01T08119	L-lactate dehydrogenase
FGSG_01713	-3.30497	2.31289	NRRL29169g_02104	FGRAMPH1_01T04169	amido hydrolase ytcJ-like
FGSG_03355	-3.322	4.95287	NRRL29169g_06412	FGRAMPH1_01T12681	NADPH2 dehydrogenase chain OYE2
FGSG_09512	-3.38523	2.32748	NRRL29169g_13501	FGRAMPH1_01T26907	branched-chain-amino-acidamino transferase
FGSG_02840	-3.38641	3.22408	NRRL29169g_05788	FGRAMPH1_01T11435	hypothetical protein
FGSG_04256	-3.40332	2.41351	NRRL29169g_07509	FGRAMPH1_01T14853	aspartate tyrosine aromaticamino transferase
FGSG_09929	-3.42472	2.14069	NRRL29169g_03463	FGRAMPH1_01T06857	U3small nucleolarribonucleoprotein IMP4
FGSG_00810	-3.4731	2.0396	NRRL29169g_01023	FGRAMPH1_01T02027	glycerate dehydrogenase
FGSG_02960	-3.48049	2.46426	NRRL29169g_05925	FGRAMPH1_01T11713	ornithine cyclodeaminase
FGSG_03990	-3.48444	3.63382	NRRL29169g_07175	FGRAMPH1_01T14199	adp-ribose 1-phosphate phosphatase
FGSG_07888	-3.49052	3.77665	NRRL29169g_13003	FGRAMPH1_01T25907	arylamine n-acetyl transferase 3
FGSG_12819	-3.55631	4.57058	NRRL29169g_09489	FGRAMPH1_01T18843	n-acetyl transferase gcn5
FGSG_04901	-3.56742	3.97625	NRRL29169g_08360	FGRAMPH1_01T16597	positive activator of transcription
FGSG_17068	-3.59477	6.65145	NRRL29169g_04814	FGRAMPH1_01T09531	inter-alpha-trypsin inhibitor heavychain h3
FGSG_04866	-3.61162	2.67697	NRRL29169g_08321	FGRAMPH1_01T16519	family regulatory
FGSG_01918	-3.74096	4.90758	NRRL29169g_02338	FGRAMPH1_01T04633	poly polymerase beta
FGSG_05416	-3.75281	4.65607	NRRL29169g_08991	FGRAMPH1_01T17857	hypothetical protein
FGSG_00550	-3.77373	2.87963	NRRL29169g_00707	FGRAMPH1_01T01403	hypothetical protein
FGSG_03365	-3.7785	2.75012	NRRL29169g_06422	FGRAMPH1_01T12701	endonuclease exonuclease phosphatase family
FGSG_02034	-3.8383	5.89071	NRRL29169g_02481	FGRAMPH1_01T04911	alcohol dehydrogenase 1
FGSG_04582	-3.86586	4.91213	NRRL29169g_07902	FGRAMPH1_01T15631	glutamyl-trna synthetase
FGSG_06528	-3.87441	8.00217	NRRL29169g_11323	FGRAMPH1_01T22511	NADPH dehydrogenase
FGSG_03195	-3.8958	3.13942	NRRL29169g_06213	FGRAMPH1_01T12285	hypothetical protein
FGSG_08498	-3.89661	2.01014	NRRL29169g_05107	FGRAMPH1_01T10107	aspartate-semialdehyde dehydrogenase
FGSG_09638	-3.91783	2.25257	NRRL29169g_13356	FGRAMPH1_01T26617	pyrabc N
FGSG_12746	-3.92095	2.61738	NRRL29169g_09079	FGRAMPH1_01T18033	hypothetical protein
FGSG_06290	-3.93144	2.07402	NRRL29169g_10055	FGRAMPH1_01T19959	serine hydroxymethyl transferase
FGSG_11408	-3.9436	2.61362	NRRL29169g_11071	FGRAMPH1_01T21987	hypothetical protein
FGSG_05414	-4.00449	2.91112	NRRL29169g_08989	FGRAMPH1_01T17853	solute carrier family member 46
FGSG_16467	-4.04172	2.96389	NRRL29169g_08819	FGRAMPH1_01T17517	amidophosphoribosyl transferase
FGSG_17731	-4.04392	2.20286	NRRL29169g_03999	FGRAMPH1_01T07911	GMP synthase
FGSG_01086	-4.05312	2.58445	NRRL29169g_01368	FGRAMPH1_01T02707	acetolactate synthase catalytic subunit
FGSG_01643	-4.06753	2.08588	NRRL29169g_02025	FGRAMPH1_01T04011	chorismate synthase
FGSG_01866	-4.10618	2.22834	NRRL29169g_02281	FGRAMPH1_01T04521	nitro reductase family
FGSG_01589	-4.15221	2.58581	NRRL29169g_01959	FGRAMPH1_01T03881	hypothetical protein
FGSG_06974	-4.16192	4.07282	NRRL29169g_11889	FGRAMPH1_01T23645	trna 2-phospho transferase 1
FGSG_15924	-4.20882	2.29559	NRRL29169g_02505	FGRAMPH1_01T04959	dihydroxy-acid dehydratase
FGSG_03678	-4.21221	5.79788	NRRL29169g_06798	FGRAMPH1_01T13447	hypothetical protein
FGSG_06282	-4.25717	2.50552	NRRL29169g_10044	FGRAMPH1_01T19937	acetolactate synthase small subunit
FGSG_16039	-4.39179	3.18893	NRRL29169g_03319	FGRAMPH1_01T06573	hypothetical protein
FGSG_09944	-4.4137	4.13179	NRRL29169g_03480	FGRAMPH1_01T06891	puromycin n-acetyl transferase
FGSG_09087	-4.4521	4.44043	NRRL29169g_14024	FGRAMPH1_01T27957	hypothetical protein
FGSG_05035	-4.47434	2.42614	NRRL29169g_08526	FGRAMPH1_01T16933	pyridoxine biosynthesis protein PDX1
FGSG_06783	-4.48929	4.32166	NRRL29169g_11656	FGRAMPH1_01T23177	hypothetical protein
FGSG_04993	-4.7433	5.19882	NRRL29169g_08473	FGRAMPH1_01T16827	gnat family acetyl transferase
FGSG_06675	-4.80239	2.69846	NRRL29169g_11514	FGRAMPH1_01T22893	3-isopropylmalate dehydrogenase
FGSG_10118	-4.87668	2.61348	NRRL29169g_03705	FGRAMPH1_01T07331	ketol-acid reductoisomerase
FGSG_11413	-4.97051	6.31843	NRRL29169g_11078	FGRAMPH1_01T22001	related to acyl-transferasescarnitine dehydratase
FGSG_03430	-5.092	5.0071	NRRL29169g_06504	FGRAMPH1_01T12865	gluconate 5-dehydrogenase
FGSG_03368	-5.16363	7.76458	NRRL29169g_06425	FGRAMPH1_01T12707	hypothetical protein
FGSG_15560	-5.16707	12.455	NRRL29169g_13179	FGRAMPH1_01T26259	hypothetical protein
NRRL29169g_11021	-5.3276	4.85409	NRRL29169g_11021	FGRAMPH1_01T21887	unnamed protein product
FGSG_02355	-5.38995	18.4204	NRRL29169g_02855	FGRAMPH1_01T05659	udp-glucuronic acid decarboxylase 1
FGSG_03881	-5.49837	5.3731	NRRL29169g_07049	FGRAMPH1_01T13947	tri15-transcription factor
FGSG_04215	-5.88802	5.5424	NRRL29169g_07460	FGRAMPH1_01T14757	Monocarboxylate transporter 8
FGSG_06605	-5.95607	5.01676	NRRL29169g_11411	FGRAMPH1_01T22687	beta-glucosidase 1 precursor
FGSG_05036	-6.01872	3.53118	NRRL29169g_08527	FGRAMPH1_01T16935	glutamine amido transferase subunitpdxT
FGSG_16692	-6.17264	3.83529	NRRL29169g_11457	FGRAMPH1_01T22779	2-isopropylmalate synthase
FGSG_00296	-6.17783	6.07093	NRRL29169g_00401	FGRAMPH1_01T00793	threonine dehydratase
FGSG_09896	-6.23307	2.9606	NRRL29169g_03426	FGRAMPH1_01T06785	isocitrate lyase
FGSG_07174	-6.44056	5.40356	NRRL29169g_12139	FGRAMPH1_01T24145	NADP-specific glutamate dehydrogenase
FGSG_02950	-6.84406	14.6794	NRRL29169g_05913	FGRAMPH1_01T11689	amino acid transporter
FGSG_03157	-6.94287	2.51673	NRRL29169g_06168	FGRAMPH1_01T12195	hypothetical protein
FGSG_05940	-6.94484	4.32663	NRRL29169g_09628	FGRAMPH1_01T19121	TOB3(member of aaa-atp ase family)
FGSG_09589	-7.06689	2.59513	NRRL29169g_13411	FGRAMPH1_01T26727	3-isopropylmalate dehydratase
FGSG_06329	-7.0858	5.38599	NRRL29169g_10101	FGRAMPH1_01T20051	puromycin n-acetyl transferase
FGSG_03319	-7.28497	3.90507	NRRL29169g_06368	FGRAMPH1_01T12593	cell division cycle atp ase
FGSG_03516	-8.24149	5.10944	NRRL29169g_06606	FGRAMPH1_01T13069	related to neutral amino acid permease
NRRL29169g_07916	-8.40024	8.82585	NRRL29169g_07916	FGRAMPH1_01T15659	integral membrane
FGSG_13963	-8.86305	5.27832	NRRL29169g_11079	FGRAMPH1_01T22003	3-hydroxybutyryl-dehydrogenase
FGSG_11992	-9.23017	9.84869	NRRL29169g_02092	FGRAMPH1_01T04145	nad dependent epimerase dehydratase family
FGSG_01766	-9.89872	20.6883	NRRL29169g_02165	FGRAMPH1_01T04291	branched-chain-amino-acidamino transferase
FGSG_03175	-12.4537	12.3096	NRRL29169g_06187	FGRAMPH1_01T12233	nadph2:quinone reductase
FGSG_11610	-12.6728	12.9058	NRRL29169g_05705	FGRAMPH1_01T11271	unnamed protein product
FGSG_09706	-13.1668	15.6718	NRRL29169g_13285	FGRAMPH1_01T26473	positive effector gcn20
FGSG_03225	-13.4275	20.9519	NRRL29169g_06252	FGRAMPH1_01T12363	hypothetical protein
FGSG_02342	-14.1956	5.56943	NRRL29169g_02840	FGRAMPH1_01T05629	cutinase precursor
FGSG_02255	-17.6461	11.1379	NRRL29169g_02743	FGRAMPH1_01T05437	hypothetical protein
FGSG_03285	-19.4024	14.3241	NRRL29169g_06322	FGRAMPH1_01T12501	related to keto reductases
FGSG_11073	-20.2798	29.4014	NRRL29169g_10660	FGRAMPH1_01T21163	d-aminopeptidase
FGSG_09110	-23.9947	68.4024	NRRL29169g_13996	FGRAMPH1_01T27901	phenol2-monooxygenase
FGSG_03658	-30.6182	8.41752	NRRL29169g_06773	FGRAMPH1_01T13397	hypothetical protein

## Sheet: 110 BGCs
Table S3: DEGs and BGCs regulated by TRI6
Gene ID	D/WT fldCh	OX/D fldCh	NRRL Name	FullGeneDB_1.FugniDB ID	FullGeneDB_1.Description	BGCluster ID	Product
FGSG_00043	2.86086	-2.44634	NRRL29169g_00075	FGRAMPH1_01T00145	thioredoxin reductase	BGC02	Gramillins A, B
FGSG_00044	2.96359	-2.10108	NRRL29169g_00076	FGRAMPH1_01T00147	hydrolase or acyl transferase of alpha beta super family	BGC02	Gramillins A, B
FGSG_00045	2.83266	-3.2285	NRRL29169g_00078	FGRAMPH1_01T00149	Alpha beta hydrolase fMIPS_-1	BGC02	Gramillins A, B
FGSG_00046	2.94918	-2.54309	NRRL29169g_00079	FGRAMPH1_01T00151	hypothetical protein	BGC02	Gramillins A, B
FGSG_00048	2.67841	-2.33448	NRRL29169g_00081	FGRAMPH1_01T00155	Oxoglutarate iron-dependent oxygenase	BGC02	Gramillins A, B
FGSG_00049	2.79762	-2.16132	NRRL29169g_00082	FGRAMPH1_01T00157	branched-chain-amino-acidamino transferase	BGC02	Gramillins A, B
FGSG_00071	-1612.9	1300.49	NRRL29169g_00116	FGRAMPH1_01T00223	cytochrome P450 monooxygenase (TRI1)	BGC03	Trichothecene
FGSG_01675	3.05393	-4.35624	NRRL29169g_02058	FGRAMPH1_01T04077	dicarboxylic amino acid permease	BGC06
FGSG_01681	2.51008	-2.05827	NRRL29169g_02064	FGRAMPH1_01T04089	atp-grasp fMIPS_	BGC06
FGSG_01795	2.18597	-2.14561	NRRL29169g_02197	FGRAMPH1_01T04355	pathway-specific regulatory	BGC08
FGSG_02115	5.16792	-3.04646	NRRL29169g_02575	FGRAMPH1_01T05097	tri7-trichothecene biosynthesis	BGC09
FGSG_02117	4.56134	-2.23687	NRRL29169g_02577	FGRAMPH1_01T05101	ent-kaurene oxidase	BGC09
FGSG_02138	2.39196	-2.2171	NRRL29169g_02602	FGRAMPH1_01T05151	cytochrome p450 oxido reductase	BGC10
FGSG_02249	4.591	-15.3289	NRRL29169g_02735	FGRAMPH1_01T05421	hypothetical protein	BGC11
FGSG_02279	9.70365	-5.41218	NRRL29169g_02775	FGRAMPH1_01T05501	copperamine oxidase 1	BGC12
FGSG_02288	3.57109	-3.01603	NRRL29169g_02785	FGRAMPH1_01T05521	nf-x1 finger and helicase	BGC12
FGSG_02289	2.79158	-3.31164	NRRL29169g_02786	FGRAMPH1_01T05523	altered inheritance of mitochondria 6	BGC12
FGSG_02320	8.87364	-9.83309	NRRL29169g_02818	FGRAMPH1_01T05585	transcription factor	BGC13	Aurofusarin
FGSG_02321	8.63973	-11.7768	NRRL29169g_02819	FGRAMPH1_01T05587	6-hydroxy-d-nicotine oxidase	BGC13	Aurofusarin
FGSG_02322	30.9436	-92.753	NRRL29169g_02820	FGRAMPH1_01T05589	major facilitator super family transporter	BGC13	Aurofusarin
FGSG_02323	8.69378	-25.7085	NRRL29169g_02821	FGRAMPH1_01T05591	fungalspecific transcription factor domain-containing	BGC13	Aurofusarin
FGSG_02324	131.828	-434.947	NRRL29169g_02822	FGRAMPH1_01T05593	polyketide synthase	BGC13	Aurofusarin
FGSG_02325	633.629	-527.996	NRRL29169g_02823	FGRAMPH1_01T05595	conidial pigment polyketide synthasepartial	BGC13	Aurofusarin
FGSG_02326	445.516	-306.204	NRRL29169g_02824	FGRAMPH1_01T05597	sterigmatocystin 8-o-methyl transferase	BGC13	Aurofusarin
FGSG_02327	290.851	-617.217	NRRL29169g_02825	FGRAMPH1_01T05599	dimethylaniline monooxygenase 3	BGC13	Aurofusarin
FGSG_02328	276.999	-1280.88	NRRL29169g_02826	FGRAMPH1_01T05601	conidial pigment biosynthesis oxidasearb2 brown2	BGC13	Aurofusarin
FGSG_02329	490.587	-1108.19	NRRL29169g_02827	FGRAMPH1_01T05603	fasciclin domain family	BGC13	Aurofusarin
FGSG_02330	6.38688	-2.11299	NRRL29169g_02828	FGRAMPH1_01T05605	L-ascorbate oxidase	BGC13	Aurofusarin
FGSG_02866	4.55509	-2.89211	NRRL29169g_05819	FGRAMPH1_01T11497	Unsaturated rhamnogalacturonyl hydrolase yteR	BGC29
FGSG_03245	2.70719	-4.45611	NRRL29169g_06277	FGRAMPH1_01T12413	nonribosomal peptide synthetase	BGC72
FGSG_03489	-8.15711	4.77542	NRRL29169g_06572	FGRAMPH1_01T13001	hypothetical protein	BGC24	Fusssariumdiene, fusagramineol
FGSG_03494	2.23394	-2.03381	NRRL29169g_06578	FGRAMPH1_01T13013	aristolochene synthase	BGC24	Fusssariumdiene, fusagramineol
FGSG_03532	-9.08491	8.79282	NRRL29169g_06622	FGRAMPH1_01T13101	trichothecene C-15 esterase (TRI8)	BGC23	Trichothecene
FGSG_03534	-184.511	122.853	NRRL29169g_06624	FGRAMPH1_01T13105	15-O-acetyl transferase	BGC23	Trichothecene
FGSG_03535	-2.86918	3.89093	NRRL29169g_06625	FGRAMPH1_01T13107	trichodiene oxygenase	BGC23	Trichothecene
FGSG_03537	-90.0957	84.8304	NRRL29169g_06627	FGRAMPH1_01T13111	trichodiene synthase (TRI5)	BGC23	Trichothecene
FGSG_03539	-64.0483	52.2012	NRRL29169g_06629	FGRAMPH1_01T13115	AF359360_10 (TRI9)	BGC23	Trichothecene
FGSG_03540	-10.2017	10.3207	NRRL29169g_06630	FGRAMPH1_01T13117	isotrichodermin C-15 hydroxylase	BGC23	Trichothecene
FGSG_03541	-14.4454	16.5902	NRRL29169g_06631	FGRAMPH1_01T13119	trichothecene efflux pump	BGC23	Trichothecene
FGSG_03542	-11.7509	26.7665	NRRL29169g_06632	FGRAMPH1_01T13121	cytochrome P450 (TRI13)	BGC23	Trichothecene
FGSG_03543	-161.76	148.466	NRRL29169g_06633	FGRAMPH1_01T13123	trichothecene biosynthesis gene(TRI14)	BGC23	Trichothecene
FGSG_03747	-4.28337	4.46116	NRRL29169g_06878	FGRAMPH1_01T13607	nonribosomal peptide synthetase	BGC21	Triacetylfusarinine
FGSG_03922	3.28089	-2.1055	NRRL29169g_07096	FGRAMPH1_01T14041	mannosyl-oligosaccharide alpha-1 ,2-mannosidase	BGC19
FGSG_03960	6.6117	-3.02701	NRRL29169g_07140	FGRAMPH1_01T14129	fungalhydrophobin	BGC18	Orcinol, orsellinic acid
FGSG_03968	7.87276	-8.16057	NRRL29169g_07149	FGRAMPH1_01T14147	endo-beta--glucanase d	BGC18	Orcinol, orsellinic acid
FGSG_03969	6.40434	-4.85612	NRRL29169g_07150	FGRAMPH1_01T14149	hypothetical protein	BGC18	Orcinol, orsellinic acid
FGSG_04588	-14.7101	10.6338	NRRL29169g_07910	FGRAMPH1_01T15647	polyketide synthase	BGC16
FGSG_04589	-9.39227	3.91417	NRRL29169g_07911	FGRAMPH1_01T15649	o-methyl transferase domain	BGC16
FGSG_04591	-13.7991	12.6461	NRRL29169g_07913	FGRAMPH1_01T15653	geranylgeranyl pyrophosphatesynthetase	BGC16
FGSG_04592	-8.41733	7.60898	NRRL29169g_07914	FGRAMPH1_01T15655	short-chain dehydrogenase	BGC16
FGSG_04593	-2.31066	2.359	NRRL29169g_07915	FGRAMPH1_01T15657	prenyl transferase family	BGC16
FGSG_04595	-18.2866	21.7951	NRRL29169g_07917	FGRAMPH1_01T15661	fad-dependent monooxygenase	BGC16
FGSG_04596	-3.6226	4.92387	NRRL29169g_07918	FGRAMPH1_01T15663	O-methyl transferase B	BGC16
FGSG_05374	3.51823	-4.14078	NRRL29169g_08940	FGRAMPH1_01T17755	choline dehydrogenase	BGC33	Ferricrocin
FGSG_06462	-3.90556	2.65146	NRRL29169g_11234	FGRAMPH1_01T22333	coenzymea synthetase	BGC37
FGSG_06502	-3.79373	2.96963	NRRL29169g_11295	FGRAMPH1_01T22455	serine threonine-kinase RIO1	BGC38
FGSG_06506	4.52248	-6.61516	NRRL29169g_11299	FGRAMPH1_01T22463	hypothetical protein	BGC38
FGSG_07582	-7.74413	10.8526	NRRL29169g_12632	FGRAMPH1_01T25145	mfs spsugar:h+ symporter	BGC40
FGSG_07795	-15.2297	7.75467	NRRL29169g_12900	FGRAMPH1_01T25685	hypothetical protein	BGC42	Fusarins A, C, D, protofusarin
FGSG_07802	3.14758	-2.24143	NRRL29169g_12908	FGRAMPH1_01T25701	fusarinC cluster-transporter	BGC42	Fusarins A, C, D, protofusarin
FGSG_08023	-4.12698	5.90231	NRRL29169g_04519	FGRAMPH1_01T08935	isotrichodermin c-15 hydroxylase	BGC51
FGSG_08065	3.98574	-3.25413	NRRL29169g_04568	FGRAMPH1_01T09031	alcohol dehydrogenase	BGC50
FGSG_08077	-4.87528	7.5045	NRRL29169g_04584	FGRAMPH1_01T09063	nadh-dependent flavin oxido reductase	BGC49	Butenolide
FGSG_08078	-4.08766	5.27745	NRRL29169g_04585	FGRAMPH1_01T09065	hypothetical protein	BGC49	Butenolide
FGSG_08079	-8.45163	9.28849	NRRL29169g_04586	FGRAMPH1_01T09067	benzoate4-monooxygenase	BGC49	Butenolide
FGSG_08080	-2.86842	3.4703	NRRL29169g_04587	FGRAMPH1_01T09069	transcription factor	BGC49	Butenolide
FGSG_08081	-7.73165	8.52586	NRRL29169g_04588	FGRAMPH1_01T09071	2og-feoxygenase family	BGC49	Butenolide
FGSG_08082	-7.57317	7.69647	NRRL29169g_04589	FGRAMPH1_01T09073	gnat family n-	BGC49	Butenolide
FGSG_08083	-10.5042	10.9777	NRRL29169g_04590	FGRAMPH1_01T09075	glutamate decarboxylase	BGC49	Butenolide
FGSG_08084	-6.24716	5.92109	NRRL29169g_04591	FGRAMPH1_01T09077	major facilitator super family transporter	BGC49	Butenolide
FGSG_08206	4.79093	-2.05514	NRRL29169g_04733	FGRAMPH1_01T09367	stress responsive a b barrel	BGC47	Fusaristatin
FGSG_08208	7.77851	-3.86703	NRRL29169g_04735	FGRAMPH1_01T09371	polyketide synthase	BGC47	Fusaristatin
FGSG_09066	12.0189	-14.4945	NRRL29169g_14047	FGRAMPH1_01T28003	hydrophobin 3 precursor	BGC52
FGSG_09086	-47.393	15.5393	NRRL29169g_14025	FGRAMPH1_01T27959	O-methylsterigmatocystin oxido	BGC52
FGSG_09210	3.79414	-2.69618	NRRL29169g_13876	FGRAMPH1_01T27657	related to phospholipid-translocatingatp ase	BGC54
FGSG_09337	2.4395	-2.65208	NRRL29169g_13715	FGRAMPH1_01T27335	hypothetical protein	BGC55
FGSG_09382	2.22234	-2.06014	NRRL29169g_13659	FGRAMPH1_01T27223	subtilisin serine protease	BGC56
FGSG_09595	18.7219	-86.5501	NRRL29169g_13405	FGRAMPH1_01T26715	afla toxin efflux pump aflt	BGC57
FGSG_09599	5.03485	-5.35945	NRRL29169g_13401	FGRAMPH1_01T26707	l-iditol2-dehydrogenase	BGC57
FGSG_10397	-2207.36	127.706	NRRL29169g_04045	FGRAMPH1_01T07999	longiborneol synthase	BGC59	Culmorin
FGSG_10547	6.98342	-6.7391	NRRL29169g_04241	FGRAMPH1_01T08381	unnamed protein product	BGC61
FGSG_10608	19.0376	-11.0162	NRRL29169g_04308	FGRAMPH1_01T08519	short-chain dehydrogenase reductase family	BGC62
FGSG_10609	19.4703	-6.9885	NRRL29169g_04309	FGRAMPH1_01T08521	fad linked oxidase	BGC62
FGSG_10617	-2.02252	8.35994	NRRL29169g_04318	FGRAMPH1_01T08539	hypothetical protein	BGC62
FGSG_10989	-16.3625	13.6578	NRRL29169g_10556	FGRAMPH1_01T20957	short-chain dehydrogenase reductase	BGC64	Fusaoctaxin A
FGSG_10990	-12.9243	10.2754	NRRL29169g_10557	FGRAMPH1_01T20959	non-ribosomal peptide synthetase	BGC64	Fusaoctaxin A
FGSG_10991	-14.4048	13.3018	NRRL29169g_10558	FGRAMPH1_01T20961	cytochrome p450 family	BGC64	Fusaoctaxin A
FGSG_10992	-5.06599	4.14193	NRRL29169g_10559	FGRAMPH1_01T20963	glucose1-dehydrogenase	BGC64	Fusaoctaxin A
FGSG_10993	-8.09225	8.47304	NRRL29169g_10560	FGRAMPH1_01T20965	2-isopropylmalate synthase	BGC64	Fusaoctaxin A
FGSG_10994	-4.62932	3.11434	NRRL29169g_10561	FGRAMPH1_01T20967	A ChainStructure Of Ankyrin repeat	BGC64	Fusaoctaxin A
FGSG_10995	-4.63338	4.69286	NRRL29169g_10562	FGRAMPH1_01T20969	hypothetical protein	BGC64	Fusaoctaxin A
FGSG_11394	-3.92684	2.34093	NRRL29169g_11056	FGRAMPH1_01T21957	gmp synthase	BGC66	Chrysogine
FGSG_11395	-128.278	101.49	NRRL29169g_11057	FGRAMPH1_01T21959	nonribosomal peptide synthetase	BGC66	Chrysogine
FGSG_11396	-35.6222	23.6852	NRRL29169g_11058	FGRAMPH1_01T21961	asparagine synthase	BGC66	Chrysogine
FGSG_11397	-73.869	52.6362	NRRL29169g_11059	FGRAMPH1_01T21963	GA4desaturase	BGC66	Chrysogine
FGSG_11398	-4.02619	2.67974	NRRL29169g_11060	FGRAMPH1_01T21965	shortchain dehydrogenase	BGC66	Chrysogine
FGSG_11399	-8.97977	8.63668	NRRL29169g_11061	FGRAMPH1_01T21967	fad binding domain-containing	BGC66	Chrysogine
FGSG_11658	2.01978	-2.26832	NRRL29169g_00073	FGRAMPH1_01T00141	Myc-typebasic helix-loop-helix bHLH domain	BGC02	Gramillins A, B
FGSG_11988	2.7028	-2.13778	NRRL29169g_02069	FGRAMPH1_01T04099	abc multidrug transporter	BGC06
FGSG_12597	2.88498	-2.56803	NRRL29169g_08152	FGRAMPH1_01T16163	transcriptional activator UGA3	BGC32
FGSG_13456	-4.04038	2.56596	NRRL29169g_04513	FGRAMPH1_01T08923	ppr1-transcription factor regulatingpyrimidine pathway	BGC51
FGSG_15673	2.86544	-2.39789	NRRL29169g_00074	FGRAMPH1_01T00143	nonribosomal peptide synthetase	BGC02	Gramillins A, B
FGSG_15680	2.72872	-2.40534	NRRL29169g_00067	FGRAMPH1_01T00129	Cytochrome E-group I	BGC02	Gramillins A, B
FGSG_15933	6.416	-3.23878	NRRL29169g_02576	FGRAMPH1_01T05099	unnamed protein product	BGC09
FGSG_16251	-48.7989	50.064	NRRL29169g_06626	FGRAMPH1_01T13109	regulatory	BGC23	Trichothecene
FGSG_16391	-2.31062	2.49671	NRRL29169g_05769	FGRAMPH1_01T11397	MFS transporter	BGC30
FGSG_16873	-2.59906	3.72541	NRRL29169g_12734	FGRAMPH1_01T25349	terpene synthase metal-containing	BGC41
FGSG_17119	-6.86988	2.22802	NRRL29169g_04495	FGRAMPH1_01T08889	hypothetical protein	BGC51
FGSG_17487	-23.2589	26.1441	NRRL29169g_10555	FGRAMPH1_01T20955	nonribosomal peptide synthetase	BGC64	Fusaoctaxin A
FGSG_17598	-9061.37	4229.9	NRRL29169g_00029	FGRAMPH1_01T00053	hypothetical protein	BGC01

## Sheet: 459 DEGs
Table S3. Genes regulated by TRI6 independently of MGV1 (459 genes).
FungiDB ID	MIPS	WTvsDtri6	Dtri6vsDtri6/TRI6	Product Description
FGRAMPH1_01T00051	FGSG_00006	-2.44847	2.80554	hypothetical protein
FGRAMPH1_01T00145	FGSG_00043	-2.86086	2.44634	thioredoxin reductase
FGRAMPH1_01T00147	FGSG_00044	-2.96359	2.10108	hydrolase or acyl transferase of alpha beta super family
FGRAMPH1_01T00149	FGSG_00045	-2.83266	3.2285	Alpha beta hydrolase fMIPS_-1
FGRAMPH1_01T00151	FGSG_00046	-2.94918	2.54309	hypothetical protein
FGRAMPH1_01T00155	FGSG_00048	-2.67841	2.33448	Oxoglutarate iron-dependent oxygenase
FGRAMPH1_01T00157	FGSG_00049	-2.79762	2.16132	branched-chain-amino-acidamino transferase
FGRAMPH1_01T00213	FGSG_00066	-3.58812	2.8499	hypothetical protein
FGRAMPH1_01T00793	FGSG_00296	6.17783	-6.07093	threonine dehydratase
FGRAMPH1_01T01019	FGSG_00390	-2.15017	2.56681	hypothetical protein
FGRAMPH1_01T01083	FGSG_00415	-2.48437	3.20996	ser-thr-gpi-anchored family
FGRAMPH1_01T01403	FGSG_00550	3.77373	-2.87963	hypothetical protein
FGRAMPH1_01T01413	FGSG_00554	-27.8088	31.3455	heat shock 16
FGRAMPH1_01T01455	FGSG_00572	-5.95865	5.37994	sugar transporter
FGRAMPH1_01T01481	FGSG_00583	-2.71534	2.0386	calcium-related spray
FGRAMPH1_01T01529	FGSG_00602	-19.806	12.5394	hypothetical protein
FGRAMPH1_01T01559	FGSG_00613	-2.17835	2.51864	generalamino-acid permease GAP1
FGRAMPH1_01T01915	FGSG_00759	-2.04778	2.11893	fad-containing monooxygenase
FGRAMPH1_01T02019	FGSG_00806	-6.59242	5.11026	alkaline proteinase precursor
FGRAMPH1_01T02027	FGSG_00810	3.4731	-2.0396	glycerate dehydrogenase
FGRAMPH1_01T02047	FGSG_00817	2.08593	-2.56452	v-typeproton atp ase subunit a
FGRAMPH1_01T02171	FGSG_00865	2.60128	-2.03041	histidine biosynthesis trifunctionalprotein
FGRAMPH1_01T02447	FGSG_00975	2.61896	-2.58223	hypothetical protein
FGRAMPH1_01T02483	FGSG_00989	-5.02934	4.69555	rhamnogalacturonase B precursor
FGRAMPH1_01T02707	FGSG_01086	4.05312	-2.58445	acetolactate synthase catalytic subunit
FGRAMPH1_01T02763	FGSG_01108	2.14545	-4.13723	glycoside hydrolase family 15
FGRAMPH1_01T03095	FGSG_01250	-3.55341	2.96509	beta-glucosidase btge
FGRAMPH1_01T03177	FGSG_01283	-2.28471	2.198	beta-n-acetylhexosaminidase
FGRAMPH1_01T03457	FGSG_01407	-2.00011	2.48379	high-affinity potassium transport
FGRAMPH1_01T03607	FGSG_01470	2.95915	-2.01451	zinc-finger protein ZPR1
FGRAMPH1_01T03797	FGSG_01557	-2.42085	2.10244	histidine acid
FGRAMPH1_01T03853	FGSG_01580	3.74878	-4.38533	TPA_inf:GPR1 FUN34-class plasma membrane
FGRAMPH1_01T03877	FGSG_01588	-3.45433	5.04044	membrane ycf1
FGRAMPH1_01T03881	FGSG_01589	4.15221	-2.58581	hypothetical protein
FGRAMPH1_01T03999	FGSG_01639	-2.3469	3.37989	Enoyl-delta isomerase mitochondrial
FGRAMPH1_01T04011	FGSG_01643	4.06753	-2.08588	chorismate synthase
FGRAMPH1_01T04129	FGSG_01698	-2.00979	2.18576	related to pseudogene
FGRAMPH1_01T04167	FGSG_01712	-2.80167	3.02898	related to allantoate permease
FGRAMPH1_01T04169	FGSG_01713	3.30497	-2.31289	amido hydrolase ytcJ-like
FGRAMPH1_01T04277	FGSG_01760	-2.05819	2.32556	C6 finger domain
FGRAMPH1_01T04291	FGSG_01766	9.89872	-20.6883	branched-chain-amino-acidamino transferase
FGRAMPH1_01T04299	FGSG_01768	-2.76315	2.17879	n-gnat
FGRAMPH1_01T04355	FGSG_01795	-2.18597	2.14561	pathway-specific regulatory
FGRAMPH1_01T04363	FGSG_01799	-2.4211	2.25569	unnamed protein product
FGRAMPH1_01T04403	FGSG_01819	2.01163	-2.00683	zeaxanthin chloroplastic
FGRAMPH1_01T04441	FGSG_01836	-2.1001	2.66728	glycosyl transferase family 1
FGRAMPH1_01T04521	FGSG_01866	4.10618	-2.22834	nitro reductase family
FGRAMPH1_01T04633	FGSG_01918	3.74096	-4.90758	poly polymerase beta
FGRAMPH1_01T04761	FGSG_01972	-3.19874	2.85047	bifunctional p-450:nadph-p450 reductase
FGRAMPH1_01T04911	FGSG_02034	3.8383	-5.89071	alcohol dehydrogenase 1
FGRAMPH1_01T04977	FGSG_02063	-18.475	31.0675	dihydrodipicolinate synthetase
FGRAMPH1_01T04979	FGSG_02064	-11.0861	17.865	quinate permease
FGRAMPH1_01T05101	FGSG_02117	-4.56134	2.23687	ent-kaurene oxidase
FGRAMPH1_01T05151	FGSG_02138	-2.39196	2.2171	cytochrome p450 oxido reductase
FGRAMPH1_01T05353	FGSG_02220	-2.84727	14.6635	aldehyde dehydrogenase
FGRAMPH1_01T05421	FGSG_02249	-4.591	15.3289	hypothetical protein
FGRAMPH1_01T05437	FGSG_02255	17.6461	-11.1379	hypothetical protein
FGRAMPH1_01T05475	FGSG_02269	-7.44982	5.2483	hypothetical protein
FGRAMPH1_01T05479	FGSG_02270	-3.33456	2.33965	hypothetical protein
FGRAMPH1_01T05483	FGSG_02272	2.08039	-4.04756	choline transport
FGRAMPH1_01T05501	FGSG_02279	-9.70365	5.41218	copperamine oxidase 1
FGRAMPH1_01T05521	FGSG_02288	-3.57109	3.01603	nf-x1 finger and helicase
FGRAMPH1_01T05537	FGSG_02296	-18.4289	14.0195	aldehyde dehydrogenase (NAD+)
FGRAMPH1_01T05589	FGSG_02322	-30.9436	92.753	major facilitator super family transporter
FGRAMPH1_01T05591	FGSG_02323	-8.69378	25.7085	fungalspecific transcription factor domain-containing
FGRAMPH1_01T05619	FGSG_02337	-16.0322	12.0914	hypothetical protein
FGRAMPH1_01T05629	FGSG_02342	14.1956	-5.56943	cutinase precursor
FGRAMPH1_01T05659	FGSG_02355	5.38995	-18.4204	udp-glucuronic acid decarboxylase 1
FGRAMPH1_01T05711	FGSG_02379	-21.0452	45.8753	electron transport
FGRAMPH1_01T05779	FGSG_02406	-2.20661	2.43195	major facilitator super family transporter
FGRAMPH1_01T05969	FGSG_02488	2.67998	-2.07934	CMGCSRPK kinase
FGRAMPH1_01T06275	FGSG_02615	-5.5617	3.79587	hypothetical protein FPSE_11909
FGRAMPH1_01T06277	FGSG_02616	-3.28458	3.62024	probable alpha beta fMIPS_ family hydrolase
FGRAMPH1_01T06373	FGSG_02657	2.30151	-2.36492	Indoleamine 2 ,3-dioxygenase family
FGRAMPH1_01T06375	FGSG_02658	-13.0296	5.97776	endoglucanase-5
FGRAMPH1_01T06469	FGSG_02700	2.20018	-3.14765	ribosomeassembly rrb1
FGRAMPH1_01T11317	FGSG_02789	-2.01881	2.34215	dimethylguanosine trnamethyl transferase
FGRAMPH1_01T11435	FGSG_02840	3.38641	-3.22408	hypothetical protein
FGRAMPH1_01T11453	FGSG_02848	-2.92206	4.35451	acyl-thio esterase
FGRAMPH1_01T11459	FGSG_02851	-3.22081	3.29832	fumarylacetoacetase
FGRAMPH1_01T11497	FGSG_02866	-4.55509	2.89211	Unsaturated rhamnogalacturonyl hydrolase yteR
FGRAMPH1_01T11525	FGSG_02880	-5.55989	5.89641	sulfiteoxidase
FGRAMPH1_01T11527	FGSG_02881	-5.54575	5.47546	catalase
FGRAMPH1_01T11529	FGSG_02882	-6.34455	7.15883	iron-dependent peroxidase
FGRAMPH1_01T11575	FGSG_02902	-4.89333	2.82808	hypothetical protein
FGRAMPH1_01T11579	FGSG_02903	-2.27143	2.46696	antifungal defensin
FGRAMPH1_01T11689	FGSG_02950	6.84406	-14.6794	amino acid transporter
FGRAMPH1_01T11713	FGSG_02960	3.48049	-2.46426	ornithine cyclodeaminase
FGRAMPH1_01T11821	FGSG_03002	-4.21689	4.07091	arabinanendo-1 ,5-alpha-L-arabinosidase
FGRAMPH1_01T11895	FGSG_03032	2.61723	-2.92658	heavy metal tolerance
FGRAMPH1_01T11993	FGSG_03075	-5.94414	6.71436	pyrroline-5-carboxylate reductase
FGRAMPH1_01T12013	FGSG_03080	-14.7992	6.1752	mateefflux family sub family
FGRAMPH1_01T12189	FGSG_03154	-2.46709	2.74962	L-pipecolate oxidase
FGRAMPH1_01T12195	FGSG_03157	6.94287	-2.51673	hypothetical protein
FGRAMPH1_01T12233	FGSG_03175	12.4537	-12.3096	nadph2:quinone reductase
FGRAMPH1_01T12285	FGSG_03195	3.8958	-3.13942	hypothetical protein
FGRAMPH1_01T12329	FGSG_03212	-3.5024	2.11732	Chitinase A1
FGRAMPH1_01T12363	FGSG_03225	13.4275	-20.9519	hypothetical protein
FGRAMPH1_01T12389	FGSG_03237	-2.09864	2.07206	integral membrane
FGRAMPH1_01T12425	FGSG_03251	2.04797	-2.47115	hypothetical protein
FGRAMPH1_01T12487	FGSG_03278	-2.93708	2.12921	primary-amine oxidase
FGRAMPH1_01T12501	FGSG_03285	19.4024	-14.3241	related to keto reductases
FGRAMPH1_01T12563	FGSG_03307	-4.50173	3.64773	6-hydroxy-d-nicotine oxidase
FGRAMPH1_01T12593	FGSG_03319	7.28497	-3.90507	cell division cycle atp ase
FGRAMPH1_01T12681	FGSG_03355	3.322	-4.95287	NADPH2 dehydrogenase chain OYE2
FGRAMPH1_01T12697	FGSG_03363	-3.90429	2.74656	long-chain acyl-synthetase
FGRAMPH1_01T12701	FGSG_03365	3.7785	-2.75012	endonuclease exonuclease phosphatase family
FGRAMPH1_01T12707	FGSG_03368	5.16363	-7.76458	hypothetical protein
FGRAMPH1_01T12809	FGSG_03406	-4.11165	5.31915	pectin esterase precursor
FGRAMPH1_01T12859	FGSG_03427	-3.22103	6.05649	Oligopeptide transporter 3
FGRAMPH1_01T12865	FGSG_03430	5.092	-5.0071	gluconate 5-dehydrogenase
FGRAMPH1_01T12883	FGSG_03439	-2.61538	3.39656	lactate2-monooxygenase
FGRAMPH1_01T12935	FGSG_03460	-3.90927	5.18858	Oligopeptide transporter OPTsuper family
FGRAMPH1_01T12939	FGSG_03462	2.37565	-2.72441	alpha beta-glucosidase agdC
FGRAMPH1_01T12947	FGSG_03466	2.44257	-2.07236	voltage-gated potassium channel subunit beta
FGRAMPH1_01T12975	FGSG_03476	-4.57568	3.12403	familydecarboxylase
FGRAMPH1_01T12977	FGSG_03477	-3.07158	2.55807	vitaminb6
FGRAMPH1_01T13013	FGSG_03494	-2.23394	2.03381	aristolochene synthase
FGRAMPH1_01T13069	FGSG_03516	8.24149	-5.10944	related to neutral amino acid permease
FGRAMPH1_01T13125	FGSG_03544	-8.91372	3.82194	chitindeacetylase
FGRAMPH1_01T13129	FGSG_03545	-15.3229	6.43459	hypothetical protein
FGRAMPH1_01T13131	FGSG_03546	-10.6137	4.66432	alcohol dehydrogenase
FGRAMPH1_01T13133	FGSG_03547	-12.8925	4.46668	NADH-cytochrome b5 reductase 1
FGRAMPH1_01T13135	FGSG_03548	-6.67978	2.58524	cytochrome P450 oxido reductase
FGRAMPH1_01T13169	FGSG_03563	2.39889	-3.39042	sh3ysc84 1
FGRAMPH1_01T13185	FGSG_03569	-7.96319	5.14262	galactose oxidase precursor
FGRAMPH1_01T13203	FGSG_03577	-3.57648	2.91086	hypothetical protein
FGRAMPH1_01T13231	FGSG_03589	-2.03699	2.65353	4-coumarate--ligase-like 7
FGRAMPH1_01T13397	FGSG_03658	30.6182	-8.41752	hypothetical protein
FGRAMPH1_01T13447	FGSG_03678	4.21221	-5.79788	hypothetical protein
FGRAMPH1_01T13505	FGSG_03703	-6.17318	5.18584	trehalose-6-phosphate hydrolase
FGRAMPH1_01T13511	FGSG_03706	-4.53153	2.60594	hypothetical protein
FGRAMPH1_01T13607	FGSG_03747	4.28337	-4.46116	nonribosomal peptide synthetase
FGRAMPH1_01T13633	FGSG_03754	-7.63617	5.84769	DUF895 domain membrane
FGRAMPH1_01T13683	FGSG_03777	-2.33445	2.04434	dihydroorotate dehydrogenase(fumarate)
FGRAMPH1_01T13737	FGSG_03801	-3.10334	2.11822	tyrosinase central
FGRAMPH1_01T13827	FGSG_03838	2.84147	-2.81822	3-oxoacyl-acyl-carrier-reductase
FGRAMPH1_01T13909	FGSG_03867	-2.16755	2.24207	feruloyl esterase b
FGRAMPH1_01T13947	FGSG_03881	5.49837	-5.3731	tri15-transcription factor
FGRAMPH1_01T14063	FGSG_03932	-7.14933	2.27962	integral membrane
FGRAMPH1_01T14129	FGSG_03960	-6.6117	3.02701	fungalhydrophobin
FGRAMPH1_01T14147	FGSG_03968	-7.87276	8.16057	endo-beta--glucanase d
FGRAMPH1_01T14149	FGSG_03969	-6.40434	4.85612	hypothetical protein
FGRAMPH1_01T14163	FGSG_03975	-2.02046	2.2246	secreted aspartic ase
FGRAMPH1_01T14199	FGSG_03990	3.48444	-3.63382	adp-ribose 1-phosphate phosphatase
FGRAMPH1_01T14301	FGSG_04034	-2.81637	3.53799	hypothetical protein
FGRAMPH1_01T14339	FGSG_04050	-2.94368	2.00117	hypothetical protein
FGRAMPH1_01T14365	FGSG_04058	-2.39731	-2.07387	unnamed protein product
FGRAMPH1_01T14417	FGSG_04077	-2.38222	2.05645	acetylxylan esterase 2
FGRAMPH1_01T14621	FGSG_04155	-3.23131	2.34949	uracil phosphoribosyl transferase
FGRAMPH1_01T14705	FGSG_04194	-4.55042	3.66234	aldehyde dehydrogenase
FGRAMPH1_01T14753	FGSG_04213	-4.73211	3.5693	hypothetical protein
FGRAMPH1_01T14757	FGSG_04215	5.88802	-5.5424	Monocarboxylate transporter 8
FGRAMPH1_01T14797	FGSG_04231	-2.95668	2.41187	hypothetical protein
FGRAMPH1_01T14853	FGSG_04256	3.40332	-2.41351	aspartate tyrosine aromaticamino transferase
FGRAMPH1_01T14917	FGSG_04283	-2.6065	3.27613	hypothetical protein
FGRAMPH1_01T14947	FGSG_04296	-2.66438	2.39521	dualspecificity phosphatase
FGRAMPH1_01T15281	FGSG_04434	-2.6232	2.77498	L-ascorbate peroxidase peroxisomal
FGRAMPH1_01T15547	FGSG_04542	-2.69956	3.31259	oxido reductase yjhC
FGRAMPH1_01T15551	FGSG_04544	-10.9925	7.32939	Maltose permease MAL31
FGRAMPH1_01T15571	FGSG_04554	2.17835	-2.05672	aspartyl-trna synthetase
FGRAMPH1_01T15573	FGSG_04555	2.2751	-2.1158	meioticchromosome segregation
FGRAMPH1_01T15609	FGSG_04571	-3.25444	3.62209	ethanolamine-phosphatecytidylyl transferase
FGRAMPH1_01T15631	FGSG_04582	3.86586	-4.91213	glutamyl-trna synthetase
FGRAMPH1_01T15647	FGSG_04588	14.7101	-10.6338	polyketide synthase
FGRAMPH1_01T15649	FGSG_04589	9.39227	-3.91417	o-methyl transferase domain
FGRAMPH1_01T15653	FGSG_04591	13.7991	-12.6461	geranylgeranyl pyrophosphatesynthetase
FGRAMPH1_01T15655	FGSG_04592	8.41733	-7.60898	short-chain dehydrogenase
FGRAMPH1_01T15657	FGSG_04593	2.31066	-2.359	prenyl transferase family
FGRAMPH1_01T15661	FGSG_04595	18.2866	-21.7951	fad-dependent monooxygenase
FGRAMPH1_01T15663	FGSG_04596	3.6226	-4.92387	O-methyl transferase B
FGRAMPH1_01T15743	FGSG_04627	-3.25418	2.34359	hypothetical protein
FGRAMPH1_01T15813	FGSG_04657	-2.52515	6.53496	triacylglycerol lipase
FGRAMPH1_01T16185	FGSG_04731	-2.7751	2.65263	integral membrane
FGRAMPH1_01T16349	FGSG_04803	-5.8151	2.41912	Maltosefermentation regulatory MAL33
FGRAMPH1_01T16519	FGSG_04866	3.61162	-2.67697	family regulatory
FGRAMPH1_01T16597	FGSG_04901	3.56742	-3.97625	positive activator of transcription
FGRAMPH1_01T16827	FGSG_04993	4.7433	-5.19882	gnat family acetyl transferase
FGRAMPH1_01T16933	FGSG_05035	4.47434	-2.42614	pyridoxine biosynthesis protein PDX1
FGRAMPH1_01T16935	FGSG_05036	6.01872	-3.53118	glutamine amido transferase subunitpdxT
FGRAMPH1_01T16951	FGSG_05042	6.99787	-3.43391	high-affinity fructose transporterght6
FGRAMPH1_01T16955	FGSG_05044	3.20084	-3.69342	hypothetical protein
FGRAMPH1_01T17283	FGSG_05176	-2.35372	2.32164	hypothetical protein
FGRAMPH1_01T17319	FGSG_05187	2.58523	-2.12073	adenylosuccinate synthetase
FGRAMPH1_01T17447	FGSG_05243	-2.30868	2.08129	alpha--mannosyl transferase
FGRAMPH1_01T17615	FGSG_05321	-2.91724	2.34092	fatty acid synthase subunit alpha reductase
FGRAMPH1_01T17619	FGSG_05322	-2.89544	2.65844	fatty acid synthase subunit beta dehydratase
FGRAMPH1_01T17653	FGSG_05335	-3.30014	2.2645	threonine aldolase
FGRAMPH1_01T17755	FGSG_05374	-3.51823	4.14078	choline dehydrogenase
FGRAMPH1_01T17757	FGSG_05375	-2.51576	3.54458	betainealdehyde dehydrogenase
FGRAMPH1_01T17853	FGSG_05414	4.00449	-2.91112	solute carrier family member 46
FGRAMPH1_01T17857	FGSG_05416	3.75281	-4.65607	hypothetical protein
FGRAMPH1_01T18145	FGSG_05532	-6.81437	5.12136	hypothetical protein
FGRAMPH1_01T18291	FGSG_05594	-2.71948	2.83262	hypothetical protein
FGRAMPH1_01T18357	FGSG_05624	-3.23967	3.19625	glycosyl transferase family 17
FGRAMPH1_01T18383	FGSG_05634	-2.3731	2.7535	hypothetical protein
FGRAMPH1_01T18445	FGSG_05660	-4.47665	2.86555	dynamin family
FGRAMPH1_01T18505	FGSG_05682	-2.07686	2.52092	arginine metabolism regulation ii
FGRAMPH1_01T18537	FGSG_05696	3.0651	-2.28512	branched-chain amino acidamino transferase
FGRAMPH1_01T18559	FGSG_05706	2.77671	-4.01732	esteraseestB
FGRAMPH1_01T18751	FGSG_05783	-3.14365	3.0174	hypothetical protein
FGRAMPH1_01T18755	FGSG_05784	-2.41557	2.9842	omega-6fatty acid desaturase(delta-12 desaturase)
FGRAMPH1_01T18775	FGSG_05793	-4.42891	3.89521	hypothetical protein
FGRAMPH1_01T18917	FGSG_05851	-5.75426	3.85671	mureintransglycosylase
FGRAMPH1_01T19055	FGSG_05908	-2.56691	2.16671	hypothetical protein
FGRAMPH1_01T19063	FGSG_05912	3.14431	-3.54912	mevalonate kinase
FGRAMPH1_01T19071	FGSG_05915	2.90011	-3.32519	hypothetical protein
FGRAMPH1_01T19121	FGSG_05940	6.94484	-4.32663	TOB3(member of aaa-atp ase family)
FGRAMPH1_01T19283	FGSG_06010	-2.44338	2.5582	unspecified product
FGRAMPH1_01T19293	FGSG_06015	-2.29962	2.03635	hypothetical protein
FGRAMPH1_01T19467	FGSG_06091	-2.49236	2.49146	hypothetical protein
FGRAMPH1_01T19503	FGSG_06108	-3.24681	2.62995	triosephosphate 3-phosphoglyceratephosphate translocator
FGRAMPH1_01T19687	FGSG_06179	2.50518	-3.27981	pyrimidine 5`-nucleotidase
FGRAMPH1_01T19703	FGSG_06184	-2.73852	2.0319	acyl-CoAdesaturase
FGRAMPH1_01T19937	FGSG_06282	4.25717	-2.50552	acetolactate synthase small subunit
FGRAMPH1_01T19959	FGSG_06290	3.93144	-2.07402	serine hydroxymethyl transferase
FGRAMPH1_01T20051	FGSG_06329	7.0858	-5.38599	puromycin n-acetyl transferase
FGRAMPH1_01T22333	FGSG_06462	3.90556	-2.65146	coenzymea synthetase
FGRAMPH1_01T22341	FGSG_06466	-5.9351	3.13755	hypothetical protein
FGRAMPH1_01T22385	FGSG_06480	-18.7744	40.7222	aliphatic nitrilase
FGRAMPH1_01T22389	FGSG_06482	-13.77	71.3202	aldoxime dehydratase
FGRAMPH1_01T22455	FGSG_06502	3.79373	-2.96963	serine threonine-kinase RIO1
FGRAMPH1_01T22463	FGSG_06506	-4.52248	6.61516	hypothetical protein
FGRAMPH1_01T22511	FGSG_06528	3.87441	-8.00217	NADPH dehydrogenase
FGRAMPH1_01T22635	FGSG_06580	-2.80911	2.81948	acetyl-CoA carboxylase
FGRAMPH1_01T22667	FGSG_06595	-3.43248	2.38196	probable gibberellinbiosynthesis-related
FGRAMPH1_01T22669	FGSG_06596	-4.51816	2.22404	catalase
FGRAMPH1_01T22673	FGSG_06598	2.21952	-2.85449	alcohol dehydrogenase
FGRAMPH1_01T22687	FGSG_06605	5.95607	-5.01676	beta-glucosidase 1 precursor
FGRAMPH1_01T22893	FGSG_06675	4.80239	-2.69846	3-isopropylmalate dehydrogenase
FGRAMPH1_01T23009	FGSG_06725	-2.97611	2.27557	hypothetical protein
FGRAMPH1_01T23087	FGSG_06752	2.78523	-3.11881	succinate-semialdehyde dehydrogenase
FGRAMPH1_01T23177	FGSG_06783	4.48929	-4.32166	hypothetical protein
FGRAMPH1_01T23459	FGSG_06902	-3.12941	2.40839	unnamed protein product
FGRAMPH1_01T23645	FGSG_06974	4.16192	-4.07282	trna 2-phospho transferase 1
FGRAMPH1_01T23675	FGSG_06985	-2.17407	2.38784	coiled-coil 75
FGRAMPH1_01T23747	FGSG_07015	-2.65154	2.72206	hypothetical protein
FGRAMPH1_01T23753	FGSG_07018	-3.09772	2.98021	small nuclear ribonucleoprotein SmD2
FGRAMPH1_01T23901	FGSG_07076	2.2536	-2.49101	hypothetical protein FOZG_05544
FGRAMPH1_01T24145	FGSG_07174	6.44056	-5.40356	NADP-specific glutamate dehydrogenase
FGRAMPH1_01T24345	FGSG_07249	2.9953	-4.55103	zinc-type alcohol dehydrogenase
FGRAMPH1_01T24469	FGSG_07302	-7.9309	4.66774	uracil-5-carboxylate decarboxylase
FGRAMPH1_01T24471	FGSG_07303	-13.9149	5.69755	gibberellin 20-oxidase
FGRAMPH1_01T24473	FGSG_07304	-2.2579	2.26154	3-hydroxy acyl-dehydratase
FGRAMPH1_01T24529	FGSG_07326	2.21997	-2.49365	trnapseudouridine55 synthase
FGRAMPH1_01T24751	FGSG_07408	-2.61113	2.03516	hypothetical protein
FGRAMPH1_01T24925	FGSG_07483	2.82068	-5.33531	salicylate hydroxylase
FGRAMPH1_01T24963	FGSG_07501	-3.89409	2.94203	3-oxoacyl-[acyl-carrier ] reductase
FGRAMPH1_01T24999	FGSG_07516	2.37749	-2.10096	abc transporter b family member 6
FGRAMPH1_01T25059	FGSG_07542	-2.59153	4.40549	alpha-n-arabinofuranosidase c
FGRAMPH1_01T25061	FGSG_07543	-4.03733	4.68609	High-affinity glucose transporter
FGRAMPH1_01T25145	FGSG_07582	7.74413	-10.8526	mfs spsugar:h+ symporter
FGRAMPH1_01T25179	FGSG_07597	-2.79861	2.01139	hypothetical protein
FGRAMPH1_01T25181	FGSG_07598	-2.632	4.73256	hypothetical protein
FGRAMPH1_01T25211	FGSG_07610	-2.3976	2.2405	major facilitator super family transporter
FGRAMPH1_01T25295	FGSG_07651	-7.15264	11.6286	earlynodulin 75 partial
FGRAMPH1_01T25333	FGSG_07666	-9.59384	12.2504	quinate permease
FGRAMPH1_01T25701	FGSG_07802	-3.14758	2.24143	fusarinC cluster-transporter
FGRAMPH1_01T25787	FGSG_07838	-9.43092	7.08172	probable isoamyl alcohol oxidase
FGRAMPH1_01T25907	FGSG_07888	3.49052	-3.77665	arylamine n-acetyl transferase 3
FGRAMPH1_01T25911	FGSG_07890	-3.42297	3.04583	omega-6fatty acid desaturase(delta-12 desaturase)
FGRAMPH1_01T25925	FGSG_07897	2.57615	-2.73841	ctp synthase
FGRAMPH1_01T25977	FGSG_07917	-5.30975	6.24727	probable DUF895 domain membrane
FGRAMPH1_01T26041	FGSG_07944	2.22388	-2.4453	cell wall glucanase
FGRAMPH1_01T08795	FGSG_07973	-5.12059	3.86091	hypothetical protein FPSE_06108
FGRAMPH1_01T08881	FGSG_08004	-2.18182	4.00453	unnamed protein product
FGRAMPH1_01T09031	FGSG_08065	-3.98574	3.25413	alcohol dehydrogenase
FGRAMPH1_01T09063	FGSG_08077	4.87528	-7.5045	nadh-dependent flavin oxido reductase
FGRAMPH1_01T09069	FGSG_08080	2.86842	-3.4703	transcription factor
FGRAMPH1_01T09071	FGSG_08081	7.73165	-8.52586	2og-feoxygenase family
FGRAMPH1_01T09205	FGSG_08137	-2.65998	3.54681	chaperone protein hchA
FGRAMPH1_01T09233	FGSG_08150	-2.20236	2.22728	hypothetical protein
FGRAMPH1_01T09367	FGSG_08206	-4.79093	2.05514	stress responsive a b barrel
FGRAMPH1_01T09371	FGSG_08208	-7.77851	3.86703	polyketide synthase
FGRAMPH1_01T09403	FGSG_08222	-3.73912	2.41117	integral membrane
FGRAMPH1_01T09803	FGSG_08375	-2.10655	2.77995	mitochondrial 2-oxoglutarate malate carrier
FGRAMPH1_01T09923	FGSG_08423	-2.00022	2.20985	related to Meiotically up-regulatedgene 157
FGRAMPH1_01T10021	FGSG_08462	-3.50513	2.75665	sarcosine oxidase
FGRAMPH1_01T10107	FGSG_08498	3.89661	-2.01014	aspartate-semialdehyde dehydrogenase
FGRAMPH1_01T10267	FGSG_08562	2.683	-3.09638	hypothetical protein
FGRAMPH1_01T10405	FGSG_08620	2.65454	-2.11941	cytochrome-b5 reductase
FGRAMPH1_01T10413	FGSG_08624	-5.72881	3.89062	williams-beuren syndrome chromosomalregion 27
FGRAMPH1_01T10435	FGSG_08633	-3.77917	2.27487	unnamed protein product
FGRAMPH1_01T10493	FGSG_08655	2.43188	-2.03444	eukaryotic translation initiationfactor 1A
FGRAMPH1_01T10699	FGSG_08736	-2.69256	2.09315	bleomycin hydrolase
FGRAMPH1_01T10935	FGSG_08829	2.22848	-2.21835	Unsaturated glucuronyl hydrolase
FGRAMPH1_01T10939	FGSG_08831	-2.2282	2.28396	hypothetical protein
FGRAMPH1_01T10975	FGSG_08844	-3.68727	4.1929	hypothetical protein
FGRAMPH1_01T10979	FGSG_08845	2.03576	-2.49786	foundin mitochondrial proteome
FGRAMPH1_01T28225	FGSG_08973	-6.91323	5.6174	hypothetical protein
FGRAMPH1_01T28043	FGSG_09049	-2.80465	3.41368	acetyl transferase
FGRAMPH1_01T28003	FGSG_09066	-12.0189	14.4945	hydrophobin 3 precursor
FGRAMPH1_01T27959	FGSG_09086	47.393	-15.5393	O-methylsterigmatocystin oxido
FGRAMPH1_01T27957	FGSG_09087	4.4521	-4.44043	hypothetical protein
FGRAMPH1_01T27901	FGSG_09110	23.9947	-68.4024	phenol2-monooxygenase
FGRAMPH1_01T27899	FGSG_09111	2.69283	-2.24734	transcriptional regulatory
FGRAMPH1_01T27735	FGSG_09179	2.37743	-2.29093	nudix containing
FGRAMPH1_01T27691	FGSG_09197	3.20458	-2.24842	3-hydroxy-3-methylglutaryl-coenzyme A reductase
FGRAMPH1_01T27519	FGSG_09266	2.50447	-2.07129	hydroxymethylglutaryl-CoA synthase
FGRAMPH1_01T27335	FGSG_09337	-2.4395	2.65208	hypothetical protein
FGRAMPH1_01T27291	FGSG_09351	-6.20126	4.98878	pisatindemethylase cytochrome p450 monooxygenase
FGRAMPH1_01T27289	FGSG_09352	-15.7238	12.8304	integral membrane
FGRAMPH1_01T27223	FGSG_09382	-2.22234	2.06014	subtilisin serine protease
FGRAMPH1_01T27109	FGSG_09431	2.78142	-3.10163	dihydrofolate reductase
FGRAMPH1_01T26929	FGSG_09502	-3.02189	2.38326	3-ketoacyl-peroxisomal
FGRAMPH1_01T26907	FGSG_09512	3.38523	-2.32748	branched-chain-amino-acidamino transferase
FGRAMPH1_01T26727	FGSG_09589	7.06689	-2.59513	3-isopropylmalate dehydratase
FGRAMPH1_01T26715	FGSG_09595	-18.7219	86.5501	afla toxin efflux pump aflt
FGRAMPH1_01T26707	FGSG_09599	-5.03485	5.35945	l-iditol2-dehydrogenase
FGRAMPH1_01T26643	FGSG_09625	-2.00625	2.20626	hypothetical protein
FGRAMPH1_01T26617	FGSG_09638	3.91783	-2.25257	pyrabc N
FGRAMPH1_01T26473	FGSG_09706	13.1668	-15.6718	positive effector gcn20
FGRAMPH1_01T26429	FGSG_09723	-7.64921	8.79536	hypothetical protein
FGRAMPH1_01T26237	FGSG_09804	-2.73461	4.43236	mfs transporter
FGRAMPH1_01T26117	FGSG_09857	2.05814	-2.99481	sub family C member 21
FGRAMPH1_01T06785	FGSG_09896	6.23307	-2.9606	isocitrate lyase
FGRAMPH1_01T06857	FGSG_09929	3.42472	-2.14069	U3small nucleolarribonucleoprotein IMP4
FGRAMPH1_01T06881	FGSG_09941	-2.07117	2.33928	Paxillin1
FGRAMPH1_01T06891	FGSG_09944	4.4137	-4.13179	puromycin n-acetyl transferase
FGRAMPH1_01T06977	FGSG_09980	-4.09198	3.3477	1,3-beta-glucanosyl transferase gel1 precursor
FGRAMPH1_01T07235	FGSG_10081	-3.86205	3.80803	hardsurface induced 3
FGRAMPH1_01T07331	FGSG_10118	4.87668	-2.61348	ketol-acid reductoisomerase
FGRAMPH1_01T07345	FGSG_10125	-3.59772	3.30766	clock-controlled 6
FGRAMPH1_01T07541	FGSG_10206	5.83398	-2.48772	hypothetical protein
FGRAMPH1_01T07727	FGSG_10284	-2.60367	2.3787	polyamine oxidase 4
FGRAMPH1_01T07757	FGSG_10296	-2.43658	2.29508	peroxiredoxin q bcp
FGRAMPH1_01T08007	FGSG_10401	2.26243	-2.0609	hypothetical protein
FGRAMPH1_01T08119	FGSG_10444	3.24523	-5.9428	L-lactate dehydrogenase
FGRAMPH1_01T08303	FGSG_10516	2.5754	-2.13851	tyrosine-phosphatase yvh1
FGRAMPH1_01T08343	FGSG_10531	-3.05865	3.3033	cnt family concentrative nucleoside transporter
FGRAMPH1_01T08381	FGSG_10547	-6.98342	6.7391	unnamed protein product
FGRAMPH1_01T08385	FGSG_10549	-5.4496	5.18357	hypothetical protein
FGRAMPH1_01T08399	FGSG_10554	-6.64188	4.68282	hypothetical protein
FGRAMPH1_01T08563	FGSG_10626	3.21056	-2.83781	phenazine biosynthesis
FGRAMPH1_01T08675	FGSG_10675	3.13232	-2.02047	six-bladed beta-propeller
FGRAMPH1_01T08679	FGSG_10677	-2.10108	2.26511	membrane primary amine oxidase
FGRAMPH1_01T20381	FGSG_10755	2.81212	-2.83661	ribosomal ymr-31
FGRAMPH1_01T20401	FGSG_10761	-2.91867	2.83388	lustrina
FGRAMPH1_01T20461	FGSG_10784	-2.54014	2.21483	hypothetical protein
FGRAMPH1_01T20807	FGSG_10922	-4.31918	2.71781	rarelipo a
FGRAMPH1_01T20963	FGSG_10992	5.06599	-4.14193	glucose1-dehydrogenase
FGRAMPH1_01T21009	FGSG_11011	-3.20817	4.91145	endopolygalacturonase 1 precursor
FGRAMPH1_01T21061	FGSG_11030	-2.0307	2.28471	Ferric reductase trans membrane component 5
FGRAMPH1_01T21139	FGSG_11062	3.22319	-2.01008	Glutathione S-transferase P 10
FGRAMPH1_01T21163	FGSG_11073	20.2798	-29.4014	d-aminopeptidase
FGRAMPH1_01T21177	FGSG_11079	-5.15761	2.40333	MFS transporter
FGRAMPH1_01T21215	FGSG_11097	-44.0332	21.2605	fungistatic metabolite
FGRAMPH1_01T21217	FGSG_11098	-19.4208	21.7963	hypothetical protein
FGRAMPH1_01T21219	FGSG_11099	-34.6611	14.2598	hypothetical protein
FGRAMPH1_01T21287	FGSG_11130	-3.58005	3.97546	hypothetical protein
FGRAMPH1_01T21365	FGSG_11162	2.49664	-3.91649	ab hydrolase super family yisy
FGRAMPH1_01T21427	FGSG_11186	-5.11379	9.16746	hypothetical protein
FGRAMPH1_01T21471	FGSG_11205	-2.96103	2.64261	hypothetical protein
FGRAMPH1_01T21473	FGSG_11206	-4.20279	2.6155	hypothetical protein
FGRAMPH1_01T21589	FGSG_11244	-2.46509	2.83153	hypothetical protein
FGRAMPH1_01T21605	FGSG_11249	-9.28807	33.7416	carboxypeptidase a4
FGRAMPH1_01T21655	FGSG_11269	-10.2286	8.73161	hypothetical protein
FGRAMPH1_01T21657	FGSG_11270	-19.533	5.62053	sterigmatocystin biosynthesis monooxygenase stcw
FGRAMPH1_01T21661	FGSG_11272	-3.66802	2.22656	atp ase
FGRAMPH1_01T21721	FGSG_11296	-10.2322	23.5233	3-carboxymuconate cyclase
FGRAMPH1_01T21957	FGSG_11394	3.92684	-2.34093	gmp synthase
FGRAMPH1_01T21959	FGSG_11395	128.278	-101.49	nonribosomal peptide synthetase
FGRAMPH1_01T21961	FGSG_11396	35.6222	-23.6852	asparagine synthase
FGRAMPH1_01T21963	FGSG_11397	73.869	-52.6362	GA4desaturase
FGRAMPH1_01T21965	FGSG_11398	4.02619	-2.67974	shortchain dehydrogenase
FGRAMPH1_01T21967	FGSG_11399	8.97977	-8.63668	fad binding domain-containing
FGRAMPH1_01T21987	FGSG_11408	3.9436	-2.61362	hypothetical protein
FGRAMPH1_01T21989	FGSG_11409	3.01225	-2.55259	hypothetical protein
FGRAMPH1_01T22001	FGSG_11413	4.97051	-6.31843	related to acyl-transferasescarnitine dehydratase
FGRAMPH1_01T22187	FGSG_11487	-6.03742	4.88137	endo-1 ,4-beta-xylanase precursor
FGRAMPH1_01T22215	FGSG_11496	-6.52459	3.83965	7homolog
FGRAMPH1_01T22219	FGSG_11498	-2.81765	2.62976	hypothetical protein
FGRAMPH1_01T15989	FGSG_11542	-4.76998	3.05779	aldehyde dehydrogenase
FGRAMPH1_01T11271	FGSG_11610	12.6728	-12.9058	unnamed protein product
FGRAMPH1_01T11287	FGSG_11617	-2.69473	2.00407	mfsagza xanthine uracil permease
FGRAMPH1_01T00141	FGSG_11658	-2.01978	2.26832	Myc-typebasic helix-loop-helix bHLH domain
FGRAMPH1_01T00431	FGSG_11690	-5.66968	3.60411	hypothetical protein
FGRAMPH1_01T00637	FGSG_11721	2.7686	-2.79411	arginase family
FGRAMPH1_01T00659	FGSG_11729	-2.6924	2.87735	catecholo-methyl transferase
FGRAMPH1_01T03359	FGSG_11938	2.17333	-2.13947	atp phosphoribosyl transferase
FGRAMPH1_01T03609	FGSG_11958	2.0231	-2.31382	hypothetical protein
FGRAMPH1_01T04145	FGSG_11992	9.23017	-9.84869	nad dependent epimerase dehydratase family
FGRAMPH1_01T05319	FGSG_12094	-3.59919	3.08356	lysine biosynthesis regulatory LYS14
FGRAMPH1_01T05765	FGSG_12129	-3.55322	4.59475	peroxisomal copper amine oxidase
FGRAMPH1_01T15725	FGSG_12214	2.74651	-2.05004	hypothetical protein FPSE_08081
FGRAMPH1_01T11995	FGSG_12519	-45.88	15.2755	probable aspartate cytoplasmic
FGRAMPH1_01T11571	FGSG_12557	-2.02984	2.32038	hypothetical protein
FGRAMPH1_01T11417	FGSG_12571	2.08014	-2.36832	Williams-Beuren syndrome chromosomalregion 27
FGRAMPH1_01T16163	FGSG_12597	-2.88498	2.56803	transcriptional activator UGA3
FGRAMPH1_01T16927	FGSG_12669	2.2607	-2.08693	1-aminocyclopropane-1-carboxylatedeaminase
FGRAMPH1_01T18033	FGSG_12746	3.92095	-2.61738	hypothetical protein
FGRAMPH1_01T18843	FGSG_12819	3.55631	-4.57058	n-acetyl transferase gcn5
FGRAMPH1_01T19745	FGSG_12890	2.64308	-3.15458	related to brt1
FGRAMPH1_01T25709	FGSG_13224	3.24229	-4.03243	epoxide hydrolase
FGRAMPH1_01T10231	FGSG_13343	-3.2708	4.88326	glycerol kinase
FGRAMPH1_01T26697	FGSG_13613	-2.15619	2.0077	lysine-specific demethylase 8
FGRAMPH1_01T21167	FGSG_13860	-3.09712	3.0509	4-coumarate--ligase 7
FGRAMPH1_01T22003	FGSG_13963	8.86305	-5.27832	3-hydroxybutyryl-dehydrogenase
FGRAMPH1_01T26259	FGSG_15560	5.16707	-12.455	hypothetical protein
FGRAMPH1_01T00143	FGSG_15673	-2.86544	2.39789	nonribosomal peptide synthetase
FGRAMPH1_01T00129	FGSG_15680	-2.72872	2.40534	Cytochrome E-group I
FGRAMPH1_01T00415	FGSG_15697	-3.16376	3.66385	transcription factor
FGRAMPH1_01T00609	FGSG_15711	-2.39489	2.4814	aaa family atp ase
FGRAMPH1_01T02347	FGSG_15801	-2.07066	2.92928	hypothetical protein
FGRAMPH1_01T04959	FGSG_15924	4.20882	-2.29559	dihydroxy-acid dehydratase
FGRAMPH1_01T05141	FGSG_15937	-3.07676	2.2751	feruloyl esterase b
FGRAMPH1_01T05177	FGSG_15940	-2.37925	3.08518	transcription factor
FGRAMPH1_01T06273	FGSG_16024	-6.75944	4.04016	unnamed protein product
FGRAMPH1_01T06573	FGSG_16039	4.39179	-3.18893	hypothetical protein
FGRAMPH1_01T16005	FGSG_16052	3.15137	-5.6232	unnamed protein product
FGRAMPH1_01T14877	FGSG_16131	-12.9171	10.0026	major facilitator super family transporter
FGRAMPH1_01T14481	FGSG_16148	-2.02492	2.02391	carboxypeptidase S1
FGRAMPH1_01T14213	FGSG_16170	2.64068	-5.56736	vegetative incompatibility het-e-1
FGRAMPH1_01T12937	FGSG_16262	2.64487	-2.31231	arylacetamide deacetylase
FGRAMPH1_01T12297	FGSG_16309	-9.02471	6.06381	phenolhydroxylase
FGRAMPH1_01T12209	FGSG_16316	-4.44547	2.76313	unnamed protein product
FGRAMPH1_01T12043	FGSG_16331	-3.32583	3.86662	amino acid permease
FGRAMPH1_01T11989	FGSG_16338	-8.32645	4.95187	1-pyrroline-5-carboxylate dehydrogenase
FGRAMPH1_01T11769	FGSG_16358	-2.56753	2.85267	related to integral membrane pth11
FGRAMPH1_01T11397	FGSG_16391	2.31062	-2.49671	MFS transporter
FGRAMPH1_01T17517	FGSG_16467	4.04172	-2.96389	amidophosphoribosyl transferase
FGRAMPH1_01T18773	FGSG_16549	-7.98497	4.26142	Sterigmatocystin 8-O-methyl transferase
FGRAMPH1_01T20215	FGSG_16644	2.73681	-2.76848	rna 3-terminal phosphate cyclase
FGRAMPH1_01T22387	FGSG_16663	-2.563	3.4361	nitrogen assimilation transcriptionfactor nira
FGRAMPH1_01T22577	FGSG_16677	-3.40359	2.84708	benzoylformate decarboxylase
FGRAMPH1_01T22779	FGSG_16692	6.17264	-3.83529	2-isopropylmalate synthase
FGRAMPH1_01T23953	FGSG_16777	-3.17772	3.45125	homeobox transcription
FGRAMPH1_01T25349	FGSG_16873	2.59906	-3.72541	terpene synthase metal-containing
FGRAMPH1_01T25393	FGSG_16876	-9.11922	8.16092	lactose permease
FGRAMPH1_01T25885	FGSG_16917	-6.66259	4.29484	hypothetical protein FPSE_11206
FGRAMPH1_01T25909	FGSG_16922	-4.81635	3.39816	transcription factor
FGRAMPH1_01T10985	FGSG_16956	2.13187	-2.89102	unnamed protein product
FGRAMPH1_01T10723	FGSG_16978	2.86132	-3.20594	pre-rrna-processing tsr2
FGRAMPH1_01T09531	FGSG_17068	3.59477	-6.65145	inter-alpha-trypsin inhibitor heavychain h3
FGRAMPH1_01T09489	FGSG_17072	-2.78625	2.53844	vitaminh transporter
FGRAMPH1_01T09277	FGSG_17089	2.438	-2.15259	fad dependent oxido reductasesuper family
FGRAMPH1_01T27933	FGSG_17159	-2.58799	3.79174	unnamed protein product
FGRAMPH1_01T27637	FGSG_17179	-4.54534	2.5384	laccase precursor
FGRAMPH1_01T27119	FGSG_17208	2.89965	-3.33947	hypothetical protein
FGRAMPH1_01T26963	FGSG_17224	-2.31484	2.69303	major facilitator super family transporter
FGRAMPH1_01T26843	FGSG_17232	-3.95316	3.41291	hypothetical protein
FGRAMPH1_01T26823	FGSG_17235	-2.8882	2.95297	hypothetical protein
FGRAMPH1_01T26401	FGSG_17261	3.23156	-3.10188	Quinidine resistance 1
FGRAMPH1_01T26217	FGSG_17278	2.95959	-2.04934	NADPH2 dehydrogenase
FGRAMPH1_01T07645	FGSG_17334	2.75187	-2.21372	spermidine synthase
FGRAMPH1_01T08235	FGSG_17374	-2.71912	2.84414	unnamed protein product
FGRAMPH1_01T08491	FGSG_17399	2.90474	-2.42356	HETEROKARYON incompatibility
FGRAMPH1_01T08777	FGSG_17444	2.24912	-3.57772	unnamed protein product
FGRAMPH1_01T21503	FGSG_17451	2.81344	-2.34676	fungalspecific transcription factor domain-containing
FGRAMPH1_01T22129	FGSG_17541	-5.46387	3.97452	unnamed protein product
FGRAMPH1_01T05051	FGSG_17610	-10.3231	6.55272	ammonium permease
FGRAMPH1_01T16925	FGSG_17640	3.05683	-3.13807	hypothetical protein
FGRAMPH1_01T07911	FGSG_17731	4.04392	-2.20286	GMP synthase
FGRAMPH1_01T00769	NRRL29169g_00389	2.20493	-4.74703	hypothetical protein
FGRAMPH1_01T04813	NRRL29169g_02430	-3.98775	3.05894	na+ h+antiporter
FGRAMPH1_01T06071	NRRL29169g_03064	-3.38293	2.27408	metallopeptidase family m24
FGRAMPH1_01T15659	NRRL29169g_07916	8.40024	-8.82585	integral membrane
FGRAMPH1_01T15975	NRRL29169g_08073	-72.3659	9.73667	acetylxylan esterase precursor
FGRAMPH1_01T21887	NRRL29169g_11021	5.3276	-4.85409	unnamed protein product

## Sheet: 59 BGCs
Table S3: DEGs and BGCs regulated by TRI6
Gene ID	D/WT fldCh	OX/D fldCh	FullGeneDB_1.Description	BGCluster ID	Product
FGSG_00043	2.86086	-2.44634	thioredoxin reductase	BGC02	Gramilins A, B
FGSG_00044	2.96359	-2.10108	hydrolase or acyl transferase of alpha beta super family	BGC02	Gramilins A, B
FGSG_00045	2.83266	-3.2285	Alpha beta hydrolase fMIPS_-1	BGC02	Gramilins A, B
FGSG_00046	2.94918	-2.54309	hypothetical protein	BGC02	Gramilins A, B
FGSG_00048	2.67841	-2.33448	Oxoglutarate iron-dependent oxygenase	BGC02	Gramilins A, B
FGSG_00049	2.79762	-2.16132	branched-chain-amino-acidamino transferase	BGC02	Gramilins A, B
FGSG_15673	2.86544	-2.39789	nonribosomal peptide synthetase	BGC02	Gramilins A, B
FGSG_15680	2.72872	-2.40534	Cytochrome E-group I	BGC02	Gramilins A, B
FGSG_01795	2.18597	-2.14561	pathway-specific regulatory	BGC08
FGSG_02117	4.56134	-2.23687	ent-kaurene oxidase	BGC09
FGSG_02138	2.39196	-2.2171	cytochrome p450 oxido reductase	BGC10
FGSG_02249	4.591	-15.3289	hypothetical protein	BGC11
FGSG_02279	9.70365	-5.41218	copperamine oxidase 1	BGC12
FGSG_02288	3.57109	-3.01603	nf-x1 finger and helicase	BGC12
FGSG_02322	30.9436	-92.753	major facilitator super family transporter	BGC13	Aurofusarin
FGSG_02323	8.69378	-25.7085	fungalspecific transcription factor domain-containing	BGC13	Aurofusarin
FGSG_04588	-14.7101	10.6338	polyketide synthase	BGC16
FGSG_04589	-9.39227	3.91417	o-methyl transferase domain	BGC16
FGSG_04591	-13.7991	12.6461	geranylgeranyl pyrophosphatesynthetase	BGC16
FGSG_04592	-8.41733	7.60898	short-chain dehydrogenase	BGC16
FGSG_04593	-2.31066	2.359	prenyl transferase family	BGC16
FGSG_04595	-18.2866	21.7951	fad-dependent monooxygenase	BGC16
FGSG_04596	-3.6226	4.92387	O-methyl transferase B	BGC16
FGSG_03960	6.6117	-3.02701	fungalhydrophobin	BGC18	Orcinol, orsellinic acid
FGSG_03968	7.87276	-8.16057	endo-beta--glucanase d	BGC18	Orcinol, orsellinic acid
FGSG_03969	6.40434	-4.85612	hypothetical protein	BGC18	Orcinol, orsellinic acid
FGSG_03747	-4.28337	4.46116	nonribosomal peptide synthetase	BGC21	Triacetylfusarinine
FGSG_03494	2.23394	-2.03381	aristolochene synthase	BGC24	Fusssariumdiene, fusagramineol
FGSG_02866	4.55509	-2.89211	Unsaturated rhamnogalacturonyl hydrolase yteR	BGC29
FGSG_16391	-2.31062	2.49671	MFS transporter	BGC30
FGSG_05374	3.51823	-4.14078	choline dehydrogenase	BGC33	Ferricrocin
FGSG_06462	-3.90556	2.65146	coenzymea synthetase	BGC37
FGSG_06502	-3.79373	2.96963	serine threonine-kinase RIO1	BGC38
FGSG_06506	4.52248	-6.61516	hypothetical protein	BGC38
FGSG_07582	-7.74413	10.8526	mfs spsugar:h+ symporter	BGC40
FGSG_16873	-2.59906	3.72541	terpene synthase metal-containing	BGC41
FGSG_07802	3.14758	-2.24143	fusarinC cluster-transporter	BGC42	Fusarins A, C, D, protofusarin
FGSG_08206	4.79093	-2.05514	stress responsive a b barrel	BGC47	Fusaristatin
FGSG_08208	7.77851	-3.86703	polyketide synthase	BGC47	Fusaristatin
FGSG_08077	-4.87528	7.5045	nadh-dependent flavin oxido reductase	BGC49	Butenolide
FGSG_08080	-2.86842	3.4703	transcription factor	BGC49	Butenolide
FGSG_08081	-7.73165	8.52586	2og-feoxygenase family	BGC49	Butenolide
FGSG_08065	3.98574	-3.25413	alcohol dehydrogenase	BGC50
FGSG_09066	12.0189	-14.4945	hydrophobin 3 precursor	BGC52
FGSG_09086	-47.393	15.5393	O-methylsterigmatocystin oxido	BGC52
FGSG_09337	2.4395	-2.65208	hypothetical protein	BGC55
FGSG_09382	2.22234	-2.06014	subtilisin serine protease	BGC56
FGSG_09595	18.7219	-86.5501	afla toxin efflux pump aflt	BGC57
FGSG_09599	5.03485	-5.35945	l-iditol2-dehydrogenase	BGC57
FGSG_10547	6.98342	-6.7391	unnamed protein product	BGC61
FGSG_10992	-5.06599	4.14193	glucose1-dehydrogenase	BGC64	Fusaoctaxin A
FGSG_10994	-4.62932	3.11434	A ChainStructure Of Ankyrin repeat	BGC64	Fusaoctaxin A
FGSG_10995	-4.63338	4.69286	hypothetical protein	BGC64	Fusaoctaxin A
FGSG_11394	-3.92684	2.34093	gmp synthase	BGC66	Chrysogine
FGSG_11395	-128.278	101.49	nonribosomal peptide synthetase	BGC66	Chrysogine
FGSG_11396	-35.6222	23.6852	asparagine synthase	BGC66	Chrysogine
FGSG_11397	-73.869	52.6362	GA4desaturase	BGC66	Chrysogine
FGSG_11398	-4.02619	2.67974	shortchain dehydrogenase	BGC66	Chrysogine
FGSG_11399	-8.97977	8.63668	fad binding domain-containing	BGC66	Chrysogine

## Sheet: TRI6_x_MGV1 DEGs (228)
Table S3. Common genes regulated by both MGV1 and TRI6 (228 genes)
	MGV1						TRI6
Gene	FoldCh(WT-D)	padj(WT-D)	FoldChange(D-OX1)	padj(D-OX1)	FoldChange(D-OX6)	padj(D-OX6)	WTvsDtri6	Dtri6vsDtri6/TRI6	Cluster_ID	MIPSID	FugniDBID	NRRLName	Description
FGSG_02326	-97.7402	1.97575e-214	18.7634	1.79619e-151	35.2348	5.99729e-190	-445.516	306.204	C13	FGSG_02326	FGRAMPH1_01T05597	NRRL29169g_02824	sterigmatocystin 8-o-methyl transferase
FGSG_02329	-83.3304	1.37578e-183	20.327	5.32859e-173	36.362	8.25709e-188	-490.587	1108.19	C13	FGSG_02329	FGRAMPH1_01T05603	NRRL29169g_02827	fasciclin domain family
FGSG_02327	-82.4435	5.66046e-281	16.9398	4.49722e-182	28.258	1.02301e-227	-290.851	617.217	C13	FGSG_02327	FGRAMPH1_01T05599	NRRL29169g_02825	dimethylaniline monooxygenase 3
FGSG_02328	-73.7867	1.20227e-171	19.7223	9.82313e-162	37.3765	3.4142e-173	-276.999	1280.88	C13	FGSG_02328	FGRAMPH1_01T05601	NRRL29169g_02826	conidial pigment biosynthesis oxidasearb2 brown2
FGSG_02324	-68.5636	9.06464e-251	17.8203	1.39633e-184	27.1167	1.57574e-215	-131.828	434.947	C13	FGSG_02324	FGRAMPH1_01T05593	NRRL29169g_02822	polyketide synthase
FGSG_02325	-55.3555	3.08311e-81	17.219	4.7459e-66	38.6498	3.01576e-76	-633.629	527.996	C13	FGSG_02325	FGRAMPH1_01T05595	NRRL29169g_02823	conidial pigment polyketide synthasepartial
FGSG_08196	-22.8362	1.57287e-286	22.8632	1.00571e-279	30.5621	0	-25.5324	28.5868		FGSG_08196	FGRAMPH1_01T09337	NRRL29169g_04718	aspergillopepsin-2 precursor
FGSG_04744	-21.1917	1.58912e-174	15.7703	2.64928e-145	20.7254	1.19054e-167	-6.2443	3.04202		FGSG_04744	FGRAMPH1_01T16215	NRRL29169g_08180	isoamylalcohol
FGSG_09031	-19.3737	9.88261e-132	23.1249	8.38395e-146	17.1197	4.84579e-121	-4.78645	`		FGSG_09031	FGRAMPH1_01T28083	NRRL29169g_14086	hypothetical protein
FGSG_10609	-16.4868	4.19788e-124	10.9608	4.95036e-99	16.1551	1.27773e-115	-19.4703	6.9885	C62	FGSG_10609	FGRAMPH1_01T08521	NRRL29169g_04309	fad linked oxidase
FGSG_01675	-11.2224	4.69494e-57	10.9552	2.03333e-51	11.7116	1.9722e-53	-3.05393	4.35624	C06	FGSG_01675	FGRAMPH1_01T04077	NRRL29169g_02058	dicarboxylic amino acid permease
FGSG_14016	-10.6898	6.0298e-212	10.3755	1.47119e-200	12.8265	5.50113e-230	-3.33689	3.5268		FGSG_14016	FGRAMPH1_01T15941	NRRL29169g_08056	hypothetical protein
FGSG_00184	-10.0711	2.46203e-94	5.41226	3.96079e-62	6.4697	2.15781e-71	-2.91696	2.23317		FGSG_00184	FGRAMPH1_01T00503	NRRL29169g_00256	xylanase1
FGSG_08749	-9.7233	9.26724e-97	5.50228	1.88182e-59	3.62665	6.43104e-37	-9.51557	2.3293		FGSG_08749	FGRAMPH1_01T10731	NRRL29169g_05425	related to afla toxin efflux pump AFLT
FGSG_09119	-9.51337	5.00246e-20	25.6534	2.2582e-39	22.8133	5.91822e-37	-7.65759	2.51966		FGSG_09119	FGRAMPH1_01T27881	NRRL29169g_13987	unnamed protein product
FGSG_11472	-8.85125	1.82647e-135	7.77291	1.85225e-118	7.3983	5.90946e-115	-9.04213	7.42714		FGSG_11472	FGRAMPH1_01T22149	NRRL29169g_11148	minorextracell ular protease vpr
FGSG_03245	-7.18045	9.75656e-17	30.8179	2.63787e-46	29.2594	3.05856e-45	-2.70719	4.45611		FGSG_03245	FGRAMPH1_01T12413	NRRL29169g_06277	nonribosomal peptide synthetase
FGSG_03761	-7.064	5.67143e-146	8.75543	1.74231e-157	8.2269	3.604e-154	-5.68567	2.38735		FGSG_03761	FGRAMPH1_01T13647	NRRL29169g_06898	n1-acetylpolyamine oxidase
FGSG_09210	-6.96427	3.16289e-24	4.6612	5.85445e-17	6.37612	7.92687e-22	-3.79414	2.69618	C54	FGSG_09210	FGRAMPH1_01T27657	NRRL29169g_13876	related to phospholipid-translocatingatp ase
FGSG_02844	-6.61388	5.93622e-54	2.66649	1.83822e-17	2.48505	1.72757e-15	-5.38532	2.99568		FGSG_02844	FGRAMPH1_01T11443	NRRL29169g_05792	integral membrane
FGSG_03708	-6.21739	5.37124e-49	3.10829	8.09931e-22	4.70894	7.98899e-37	-3.48272	2.86319		FGSG_03708	FGRAMPH1_01T13515	NRRL29169g_06832	aromaticperoxygenase
FGSG_07608	-6.02029	4.51605e-58	6.11071	2.08094e-55	7.26089	2.9605e-63	-17.9737	11.1753		FGSG_07608	FGRAMPH1_01T25207	NRRL29169g_12663	5 3-nucleotidase
FGSG_06141	-5.82653	3.96654e-47	4.85096	4.59029e-38	5.14946	9.86275e-41	-4.21459	3.19627		FGSG_06141	FGRAMPH1_01T19587	NRRL29169g_09863	canalicular multispecific organicanion transporter 2
FGSG_00209	-5.73437	4.57253e-132	3.75296	6.76736e-80	3.87894	4.32906e-84	-2.0797	2.1173		FGSG_00209	FGRAMPH1_01T00567	NRRL29169g_00288	hypothetical protein
FGSG_11101	-5.70663	1.1934e-58	2.94984	3.14115e-25	4.93339	1.6756e-49	-4.53542	2.2624		FGSG_11101	FGRAMPH1_01T21223	NRRL29169g_10690	unnamed protein product
FGSG_05085	-5.5593	8.32072e-118	6.1415	1.40048e-120	5.73628	9.17467e-116	-4.82082	3.96748		FGSG_05085	FGRAMPH1_01T17063	NRRL29169g_08592	mureintransglycosylase
FGSG_16231	-5.50536	9.81566e-38	7.56532	7.25488e-43	6.819	2.62657e-41	-3.53826	2.35598		FGSG_16231	FGRAMPH1_01T13327	NRRL29169g_06738	integral membrane
FGSG_00523	-5.50081	4.06845e-117	10.7153	6.25383e-210	12.122	6.78695e-230	-7.09853	4.7274		FGSG_00523	FGRAMPH1_01T01333	NRRL29169g_00672	related to extracell ular matrix precursor
FGSG_09041	-5.46334	3.05085e-37	2.98917	1.18799e-18	4.21359	2.41183e-28	-7.69148	5.04389		FGSG_09041	FGRAMPH1_01T28061	NRRL29169g_14075	homoserine O-acetyl transferase
FGSG_01681	-5.3921	4.94645e-33	4.07521	4.42787e-24	5.67594	9.57189e-33	-2.51008	2.05827	C06	FGSG_01681	FGRAMPH1_01T04089	NRRL29169g_02064	atp-grasp fMIPS_
FGSG_09042	-5.34454	2.19862e-123	3.35654	2.29294e-71	5.20829	6.1118e-114	-8.17177	3.41833		FGSG_09042	FGRAMPH1_01T28059	NRRL29169g_14074	formamidase
FGSG_15933	-5.30886	1.08496e-43	4.6981	6.98107e-37	5.4103	4.12884e-42	-6.416	3.23878	C09	FGSG_15933	FGRAMPH1_01T05099	NRRL29169g_02576	unnamed protein product
NRRL29169g_12261	-5.29364	2.29729e-47	4.16974	1.83757e-35	3.20917	2.41967e-25	-5.43757	2.53607			FGRAMPH1_01T24389	NRRL29169g_12261	sulfiteexporter family
FGSG_03626	-5.07951	2.08283e-47	4.19574	3.07218e-37	4.20522	1.46536e-37	-2.74631	2.11271		FGSG_03626	FGRAMPH1_01T13325	NRRL29169g_06737	Cholinemitochondrial
FGSG_02115	-4.9001	3.69391e-13	4.43987	2.1345e-11	3.04151	5.34082e-08	-5.16792	3.04646	C09	FGSG_02115	FGRAMPH1_01T05097	NRRL29169g_02575	tri7-trichothecene biosynthesis
FGSG_07775	-4.87793	1.01493e-74	4.96998	1.90977e-76	5.58224	8.267e-88	-5.1506	8.21205		FGSG_07775	FGRAMPH1_01T25637	NRRL29169g_12876	endothiapepsin precursor
FGSG_01717	-4.69223	2.07656e-12	5.92056	3.57331e-14	3.40887	1.02565e-08	-3.86268	6.7729		FGSG_01717	FGRAMPH1_01T04181	NRRL29169g_02110	delta-5delta-6 fatty acid desaturase
FGSG_11080	-4.66034	1.08309e-07	2.03358	0.00804457	2.28412	0.00198242	-7.7943	3.63327		FGSG_11080	FGRAMPH1_01T21179	NRRL29169g_10668	integral membrane
FGSG_03194	-4.66016	1.75488e-106	2.53716	4.62395e-43	3.57169	3.48485e-75	-2.21236	2.14408		FGSG_03194	FGRAMPH1_01T12283	NRRL29169g_06212	polygalacturonase 1 precursor
FGSG_13412	-4.46617	2.81729e-24	11.1479	2.02066e-45	8.62703	1.44941e-40	-3.03817	3.13519		FGSG_13412	FGRAMPH1_01T09453	NRRL29169g_04775	hypothetical protein
FGSG_10506	-4.46429	4.2377e-42	5.15333	2.2674e-46	4.26881	6.89552e-39	-8.80919	3.91462		FGSG_10506	FGRAMPH1_01T08277	NRRL29169g_04188	transporter mch4
FGSG_02321	-4.4248	1.92352e-135	3.38292	1.26045e-91	4.02649	1.16778e-118	-8.63973	11.7768	C13	FGSG_02321	FGRAMPH1_01T05587	NRRL29169g_02819	6-hydroxy-d-nicotine oxidase
FGSG_05159	-4.36161	6.75381e-69	4.74855	4.52016e-75	4.04931	5.91127e-62	-3.55522	2.77979		FGSG_05159	FGRAMPH1_01T17241	NRRL29169g_08681	iron transport multicopper oxidaseFET3 precursor
FGSG_04876	-4.34954	1.01198e-09	4.57682	1.74101e-09	4.24074	3.93212e-09	-4.16737	7.17603		FGSG_04876	FGRAMPH1_01T16541	NRRL29169g_08331	hypothetical protein
FGSG_02718	-4.29478	3.28737e-28	3.63266	2.65762e-22	4.28098	4.64462e-27	-2.36853	2.37236		FGSG_02718	FGRAMPH1_01T06517	NRRL29169g_03291	hypothetical protein
FGSG_15938	-4.19617	3.24349e-13	4.48893	5.63262e-13	4.21405	1.27931e-12	-3.71183	4.38187		FGSG_15938	FGRAMPH1_01T05143	NRRL29169g_02598	hypothetical protein
FGSG_05160	-4.08955	5.22804e-102	4.12566	3.91246e-100	4.68014	7.08051e-117	-2.53223	3.61638		FGSG_05160	FGRAMPH1_01T17245	NRRL29169g_08683	high-affinity iron transporter
FGSG_09053	-3.94816	3.88054e-26	4.99807	4.13525e-30	5.06974	5.20446e-31	-6.24253	5.8127		FGSG_09053	FGRAMPH1_01T28033	NRRL29169g_14061	gap1-general amino acid permease
FGSG_16221	-3.87617	1.0617e-05	2.55359	0.00160512	4.67363	2.05299e-06	-3.84498	2.54332		FGSG_16221	FGRAMPH1_01T13513	NRRL29169g_06831	hypothetical protein
FGSG_02820	-3.76843	2.20157e-35	4.09664	2.71689e-36	4.7973	1.3474e-42	-4.03915	5.13319		FGSG_02820	FGRAMPH1_01T11389	NRRL29169g_05765	k(+)h(+) antiporter 1
FGSG_02320	-3.72605	1.12266e-81	2.99849	1.50838e-57	3.20755	1.97666e-64	-8.87364	9.83309	C13	FGSG_02320	FGRAMPH1_01T05585	NRRL29169g_02818	transcription factor
FGSG_05803	-3.72477	6.19818e-93	6.03647	2.69889e-138	5.7857	3.08112e-136	-2.53378	2.11814		FGSG_05803	FGRAMPH1_01T18795	NRRL29169g_09465	hypothetical protein
FGSG_03147	-3.68631	1.04587e-37	2.19511	8.99871e-16	3.15011	1.22547e-29	-2.79672	3.81816		FGSG_03147	FGRAMPH1_01T12173	NRRL29169g_06157	pyridoxal-phosphate dependent enzyme
FGSG_09475	-3.67331	6.21492e-82	3.83538	1.02326e-80	4.24763	3.82284e-91	-2.8715	4.14146		FGSG_09475	FGRAMPH1_01T26995	NRRL29169g_13545	endonuclease exonuclease phosphatase family
FGSG_09675	-3.62513	2.53096e-21	4.31403	1.12886e-23	3.40833	5.11953e-19	-3.47993	3.17759		FGSG_09675	FGRAMPH1_01T26539	NRRL29169g_13318	hypothetical protein FLAG1_06681
FGSG_03922	-3.56125	3.33903e-20	4.81788	2.71535e-25	5.86468	1.59971e-29	-3.28089	2.1055	C19	FGSG_03922	FGRAMPH1_01T14041	NRRL29169g_07096	mannosyl-oligosaccharide alpha-1 ,2-mannosidase
FGSG_05021	-3.50027	5.5093e-39	5.504	3.42488e-57	5.55986	1.36294e-58	-3.43211	3.27314		FGSG_05021	FGRAMPH1_01T16899	NRRL29169g_08509	hypothetical protein
FGSG_08708	-3.4022	1.53741e-57	2.97292	5.45108e-45	2.84002	1.15043e-42	-3.09941	2.95363		FGSG_08708	FGRAMPH1_01T10625	NRRL29169g_05371	related to palI
FGSG_02442	-3.39155	1.84311e-40	4.08292	4.29167e-49	4.61656	1.29229e-56	-3.93686	2.91773		FGSG_02442	FGRAMPH1_01T05859	NRRL29169g_02957	sporulation-specific sps2p
FGSG_03244	-3.35557	9.49311e-30	9.19472	1.91045e-91	9.28832	1.33093e-92	-2.57921	2.63136		FGSG_03244	FGRAMPH1_01T12411	NRRL29169g_06276	enoyl-hydratase
FGSG_10236	-3.27057	8.26158e-29	4.44564	2.20418e-38	4.32538	5.18524e-38	-2.17745	2.11146		FGSG_10236	FGRAMPH1_01T07613	NRRL29169g_03847	nicotinamide n
FGSG_08199	-3.18355	4.92415e-39	3.45048	1.72772e-43	4.80216	8.27013e-67	-2.48577	2.34737		FGSG_08199	FGRAMPH1_01T09351	NRRL29169g_04725	hypothetical protein
FGSG_07080	-3.15895	1.58174e-24	3.04981	7.18513e-22	2.62125	5.78633e-18	-2.60439	2.31054		FGSG_07080	FGRAMPH1_01T23913	NRRL29169g_12023	lipase 2
FGSG_03296	-3.0956	2.01169e-126	3.70361	2.50429e-167	4.11704	7.36932e-195	-5.01565	3.35348		FGSG_03296	FGRAMPH1_01T12527	NRRL29169g_06335	hypothetical protein
FGSG_06001	-3.06551	5.90961e-48	2.13451	1.91788e-23	2.73307	1.09407e-38	-4.55161	2.99054		FGSG_06001	FGRAMPH1_01T19265	NRRL29169g_09701	4-hydroxyphenylpyruvate dioxygenase
FGSG_10608	-3.04145	4.0381e-32	2.87082	6.04845e-29	3.84842	4.44396e-46	-19.0376	11.0162	C62	FGSG_10608	FGRAMPH1_01T08519	NRRL29169g_04308	short-chain dehydrogenase reductase family
FGSG_01003	-3.04093	9.17595e-52	2.97913	5.4471e-48	2.89062	2.73131e-46	-3.13764	3.09695		FGSG_01003	FGRAMPH1_01T02515	NRRL29169g_01270	hypothetical protein
FGSG_02843	-2.9796	2.32751e-51	4.37225	4.52224e-82	4.0518	2.96742e-76	-3.13704	2.17283		FGSG_02843	FGRAMPH1_01T11441	NRRL29169g_05791	sterigmatocystin 8-o-methyl transferase
FGSG_11110	-2.97342	3.8694e-27	4.07692	3.29132e-42	3.89838	3.88395e-40	-3.67224	2.79315		FGSG_11110	FGRAMPH1_01T21243	NRRL29169g_10700	hypothetical protein
FGSG_07497	-2.9098	1.9587e-40	2.6627	2.61853e-33	3.2744	5.68017e-46	-2.1625	2.29805		FGSG_07497	FGRAMPH1_01T24955	NRRL29169g_12539	hypothetical protein
FGSG_08907	-2.883	2.23029e-40	2.68097	5.71194e-35	3.08288	5.73926e-45	-3.78377	2.03129		FGSG_08907	FGRAMPH1_01T11145	NRRL29169g_05640	endoglucanase c
FGSG_09120	-2.83829	2.25763e-55	7.24195	5.78044e-161	7.49213	7.53239e-167	-3.86658	2.36189		FGSG_09120	FGRAMPH1_01T27879	NRRL29169g_13986	unnamed protein product
FGSG_10772	-2.83048	3.34036e-33	3.65508	1.06139e-48	3.40458	2.70829e-44	-4.52117	4.25129		FGSG_10772	FGRAMPH1_01T20431	NRRL29169g_10292	cell wall sed1
FGSG_16533	-2.80951	2.16206e-80	2.2958	1.76056e-52	2.07935	2.25791e-41	-3.47156	2.18095		FGSG_16533	FGRAMPH1_01T18659	NRRL29169g_09397	hypothetical protein
FGSG_13834	-2.79527	4.84091e-05	2.75004	9.85276e-05	3.79444	1.10654e-06	-6.26637	2.87027		FGSG_13834	FGRAMPH1_01T21485	NRRL29169g_10820	pectinlyase
FGSG_03518	-2.68392	3.88701e-32	2.77542	3.85145e-34	3.03997	2.68082e-40	-2.1084	2.75217		FGSG_03518	FGRAMPH1_01T13073	NRRL29169g_06608	hypothetical protein
FGSG_04739	-2.62201	1.76151e-15	8.99372	1.23421e-39	5.81261	8.80506e-34	-2.42071	2.54275		FGSG_04739	FGRAMPH1_01T16203	NRRL29169g_08172	hypothetical protein
NRRL29169g_13685	-2.57487	4.06594e-32	2.6173	4.90278e-31	3.16839	1.22987e-41	-2.96452	2.06082			FGRAMPH1_01T27275	NRRL29169g_13685	unnamed protein product
FGSG_11264	-2.52809	2.22157e-31	3.47041	3.56862e-54	3.31294	1.16587e-50	-4.95837	3.01256		FGSG_11264	FGRAMPH1_01T21639	NRRL29169g_10897	hypothetical protein
FGSG_02330	-2.47904	2.74281e-06	4.70662	1.35791e-11	6.63334	3.24395e-14	-6.38688	2.11299	C13	FGSG_02330	FGRAMPH1_01T05605	NRRL29169g_02828	L-ascorbate oxidase
FGSG_02289	-2.43836	6.2624e-17	2.07121	9.45887e-12	2.36881	7.01911e-16	-2.79158	3.31164	C12	FGSG_02289	FGRAMPH1_01T05523	NRRL29169g_02786	altered inheritance of mitochondria 6
FGSG_02168	-2.40752	6.53657e-09	2.95119	2.00572e-11	3.08612	2.59276e-12	-8.47942	5.05827		FGSG_02168	FGRAMPH1_01T05225	NRRL29169g_02636	arg8-acetylornithine amino transferase
FGSG_11032	-2.34814	4.50749e-16	2.49762	1.6943e-17	3.47724	3.43314e-29	-9.24588	10.0606		FGSG_11032	FGRAMPH1_01T21069	NRRL29169g_10612	galactose oxidase precursor
FGSG_00101	-2.34464	9.1411e-07	2.96797	2.91201e-09	2.00337	5.65996e-05	-2.9106	2.92413		FGSG_00101	FGRAMPH1_01T00293	NRRL29169g_00152	hypothetical protein
FGSG_03700	-2.31014	2.72333e-32	2.35803	7.78755e-34	3.66767	1.15207e-75	-2.10742	2.12346		FGSG_03700	FGRAMPH1_01T13497	NRRL29169g_06823	o-methylsterigmatocystinoxido reductase
FGSG_03312	-2.29311	8.03373e-38	4.0605	9.36547e-93	3.81565	7.36725e-87	-2.60895	2.28043		FGSG_03312	FGRAMPH1_01T12575	NRRL29169g_06359	related to the plant PR-1 class ofpathogen related s
FGSG_10183	-2.28546	6.70369e-08	2.6268	1.23741e-09	3.80606	1.38911e-15	-5.40733	3.571		FGSG_10183	FGRAMPH1_01T07477	NRRL29169g_03778	cell obiose dehydrogenase
FGSG_17084	-2.27008	8.92929e-10	2.67924	2.76599e-13	2.93346	1.3656e-15	-6.50149	5.85347		FGSG_17084	FGRAMPH1_01T09385	NRRL29169g_04742	unnamed protein product
FGSG_11528	-2.24365	5.7863e-11	3.70183	1.58486e-22	3.57894	5.13704e-22	-5.40523	3.64947		FGSG_11528	FGRAMPH1_01T16017	NRRL29169g_08094	tyrosinase
FGSG_03333	-2.21034	9.30611e-70	2.31658	8.7695e-76	2.96184	5.58864e-122	-2.22492	2.14256		FGSG_03333	FGRAMPH1_01T12627	NRRL29169g_06385	phosphorylcholine phosphatase
FGSG_17643	-2.19839	2.78302e-54	2.00282	4.69816e-42	2.12035	4.97401e-49	-2.17349	2.67862		FGSG_17643	FGRAMPH1_01T17007	NRRL29169g_08564	phosphatidylethanolaminen-methyl transferase
FGSG_16735	-2.19486	7.95535e-29	2.67554	7.19243e-43	2.94229	4.97801e-51	-5.16131	9.03208		FGSG_16735	FGRAMPH1_01T23447	NRRL29169g_11789	gns1sur4 family
FGSG_04572	-2.19028	1.68558e-06	4.16529	2.36776e-14	3.25355	2.02661e-11	-3.51874	4.26744		FGSG_04572	FGRAMPH1_01T15611	NRRL29169g_07892	phosphomutase pmu1
FGSG_11988	-2.02776	2.18281e-08	2.53411	1.5889e-12	2.1739	1.38188e-09	-2.7028	2.13778	C06	FGSG_11988	FGRAMPH1_01T04099	NRRL29169g_02069	abc multidrug transporter
FGSG_06090	-2.01723	3.71946e-10	2.27838	1.10706e-12	2.41737	2.23281e-14	-2.71556	2.60826		FGSG_06090	FGRAMPH1_01T19465	NRRL29169g_09802	acetoacetate-ligase
FGSG_03072	-2.00333	3.01668e-17	2.42299	2.73357e-27	2.48432	7.293e-29	-2.67711	2.54698		FGSG_03072	FGRAMPH1_01T11987	NRRL29169g_06062	tripeptidyl-peptidase I
FGSG_08078	2.04504	4.34473e-40	-2.9373	4.10012e-90	-2.32153	2.2414e-55	4.08766	-5.27745	C49	FGSG_08078	FGRAMPH1_01T09065	NRRL29169g_04585	hypothetical protein
FGSG_16868	2.05523	1.05436e-08	-4.42505	1.9455e-34	-3.33113	8.27714e-23	18.4415	-23.015		FGSG_16868	FGRAMPH1_01T25285	NRRL29169g_12702	spbc2prophage-derivedaminoglycosiden(3)-acetyl transferase yokd
FGSG_10424	2.0703	1.30415e-35	-2.9857	1.45101e-79	-2.41118	7.72606e-52	3.5566	-3.04475		FGSG_10424	FGRAMPH1_01T08071	NRRL29169g_04083	diphosphomevalonate decarboxylase
FGSG_03725	2.09383	3.62202e-14	-4.62549	4.61749e-58	-6.46237	4.09051e-86	2.72866	-3.41577		FGSG_03725	FGRAMPH1_01T13555	NRRL29169g_06852	major facilitator super family transporter
FGSG_06784	2.10871	1.95832e-32	-2.90174	2.56214e-65	-2.03839	8.78318e-30	3.92434	-2.90196		FGSG_06784	FGRAMPH1_01T23179	NRRL29169g_11657	farnesylpyrophosphate synthetase
FGSG_02760	2.12096	1.10372e-16	-2.88682	1.86634e-32	-2.39131	3.20588e-22	3.47028	-4.37548		FGSG_02760	FGRAMPH1_01T06625	NRRL29169g_03345	hypothetical protein
FGSG_07815	2.16255	1.76509e-31	-2.36651	4.45707e-39	-2.20997	2.47584e-33	2.98779	-5.25321		FGSG_07815	FGRAMPH1_01T25739	NRRL29169g_12923	hypothetical protein
FGSG_12616	2.20589	2.81802e-16	-2.89491	8.70011e-29	-2.70255	2.33821e-25	3.61857	-2.47748		FGSG_12616	FGRAMPH1_01T16359	NRRL29169g_08247	het domain-containing
FGSG_11554	2.29486	1.39383e-19	-3.75963	2.23089e-49	-2.16327	5.99961e-17	4.47493	-2.97613		FGSG_11554	FGRAMPH1_01T15963	NRRL29169g_08067	related to monooxigenase
FGSG_13493	2.31836	1.42317e-16	-3.54701	2.72605e-37	-2.8484	1.88324e-25	2.85445	-2.07669		FGSG_13493	FGRAMPH1_01T28183	NRRL29169g_14136	hypothetical protein
FGSG_01765	2.36216	1.16732e-47	-3.61681	6.40013e-106	-3.2631	8.58894e-90	8.9429	-9.98529		FGSG_01765	FGRAMPH1_01T04289	NRRL29169g_02164	microsomal epoxide hydrolase
FGSG_08309	2.41183	4.67994e-17	-4.81492	9.42912e-53	-2.86416	3.98709e-24	9.2358	-13.1719		FGSG_08309	FGRAMPH1_01T09623	NRRL29169g_04860	hypothetical protein
FGSG_06553	2.44088	2.80443e-39	-2.79089	1.21612e-51	-4.73469	7.70562e-120	2.29306	-6.78414		FGSG_06553	FGRAMPH1_01T22569	NRRL29169g_11352	hypothetical protein
FGSG_04575	2.47739	1.26597e-33	-3.53935	1.47581e-64	-2.58855	5.01519e-37	9.07983	-7.06216		FGSG_04575	FGRAMPH1_01T15617	NRRL29169g_07895	hypothetical protein
FGSG_16407	2.48834	2.19665e-07	-3.77541	5.94402e-15	-2.7433	7.18597e-09	3.73518	-3.54652		FGSG_16407	FGRAMPH1_01T16199	NRRL29169g_08170	Transforming growthfactor-beta-induced ig-h3
FGSG_05829	2.50104	2.40259e-23	-2.57423	7.98508e-25	-2.21098	7.35291e-18	3.15822	-4.96202		FGSG_05829	FGRAMPH1_01T18855	NRRL29169g_09495	peptidase yuxL
FGSG_15775	2.51248	1.01584e-16	-3.1802	6.77101e-26	-3.49952	3.04986e-30	15.9312	-10.3055		FGSG_15775	FGRAMPH1_01T01859	NRRL29169g_00937	unnamed protein product
FGSG_00481	2.54067	1.50205e-25	-2.9727	1.42166e-34	-2.57814	2.27673e-26	3.21222	-2.88476		FGSG_00481	FGRAMPH1_01T01235	NRRL29169g_00623	integral membrane
FGSG_01686	2.5937	3.03007e-31	-3.34014	1.08454e-49	-3.82351	1.04809e-61	20.993	-22.8694		FGSG_01686	FGRAMPH1_01T04105	NRRL29169g_02072	alcohol dehydrogenase (NADP+)
FGSG_02906	2.61252	2.01718e-77	-4.33237	2.81799e-183	-3.91975	9.30943e-159	5.15681	-5.19213		FGSG_02906	FGRAMPH1_01T11587	NRRL29169g_05864	isoflavone reductase
FGSG_16055	2.62325	7.83088e-11	-4.37958	1.58621e-24	-3.20671	1.54754e-15	3.7103	-2.25771		FGSG_16055	FGRAMPH1_01T15973	NRRL29169g_08072	related to short-chain alcohol dehydrogenase
FGSG_17705	2.68333	1.50576e-41	-3.80781	3.19757e-76	-3.02642	3.79685e-52	6.12533	-6.87742		FGSG_17705	FGRAMPH1_01T25435	NRRL29169g_12777	heterokaryon incompatibility
FGSG_01848	2.76659	1.27301e-66	-3.04489	3.31374e-79	-3.06919	1.157e-80	3.31188	-3.31556		FGSG_01848	FGRAMPH1_01T04475	NRRL29169g_02258	hypothetical protein
FGSG_09107	2.78028	6.52308e-10	-5.87686	1.26152e-28	-3.1958	1.25439e-12	37.7181	-69.4325		FGSG_09107	FGRAMPH1_01T27911	NRRL29169g_14001	related to ankyrin
FGSG_13979	2.79478	2.49527e-25	-6.64828	4.59884e-84	-4.57637	1.48118e-54	34.3884	-35.2634		FGSG_13979	FGRAMPH1_01T21883	NRRL29169g_11019	riboflavin transporter mch5
FGSG_12142	2.8073	3.82333e-35	-3.77108	4.03441e-58	-4.73842	3.68467e-81	2.05417	-4.34192		FGSG_12142	FGRAMPH1_01T05915	NRRL29169g_02985	tripeptidyl-peptidase sed2
FGSG_08687	2.87807	1.40763e-55	-3.16981	4.65525e-66	-2.58929	3.15097e-45	3.15158	-2.71967		FGSG_08687	FGRAMPH1_01T10571	NRRL29169g_05344	swim zinc finger
FGSG_05811	2.90515	2.73033e-16	-4.15266	2.01136e-28	-4.00994	3.60315e-27	20.3269	-9.57724		FGSG_05811	FGRAMPH1_01T18813	NRRL29169g_09474	n-acylsphingosine amido hydrolase
FGSG_10995	2.91944	1.46204e-39	-5.31702	2.0371e-95	-4.42841	7.44078e-76	4.63338	-4.69286	C64	FGSG_10995	FGRAMPH1_01T20969	NRRL29169g_10562	hypothetical protein
FGSG_03541	2.94677	5.3451e-28	-5.60662	1.44486e-70	-4.26792	3.90394e-50	14.4454	-16.5902	C23	FGSG_03541	FGRAMPH1_01T13119	NRRL29169g_06631	trichothecene efflux pump
FGSG_05428	2.94983	1.2728e-24	-2.80483	1.34587e-22	-2.17556	2.04455e-13	3.04746	-4.27183		FGSG_05428	FGRAMPH1_01T17893	NRRL29169g_09009	eukaryotic translation initiationfactor 6
FGSG_04899	2.97426	6.02131e-37	-2.79061	1.20677e-32	-2.25622	7.37197e-21	4.03987	-4.88931		FGSG_04899	FGRAMPH1_01T16593	NRRL29169g_08358	high-affinity nicotinic acid transporter
FGSG_04902	2.9795	3.38159e-103	-4.13085	5.09743e-174	-3.04657	1.87439e-107	7.35403	-8.49844		FGSG_04902	FGRAMPH1_01T16599	NRRL29169g_08361	5-oxoprolinase (atp-hydrolysing)
FGSG_16514	2.98229	1.52344e-82	-3.82099	4.37036e-124	-3.57276	4.6334e-112	2.21281	-2.16903		FGSG_16514	FGRAMPH1_01T18409	NRRL29169g_09271	tad2-trna-specific adenosinedeaminase 2
FGSG_04251	3.04435	1.43953e-40	-7.93424	1.79145e-145	-7.14623	6.89868e-131	13.8363	-13.8685		FGSG_04251	FGRAMPH1_01T14843	NRRL29169g_07504	oxido reductase yusz
FGSG_07188	3.09446	2.70122e-32	-3.16174	1.43282e-33	-2.34891	4.92832e-19	3.12667	-2.47396		FGSG_07188	FGRAMPH1_01T24183	NRRL29169g_12158	aromaticamino acid amino transferase
FGSG_02570	3.09856	3.61141e-67	-3.42035	3.05234e-79	-2.63861	1.41016e-49	2.20316	-3.15852		FGSG_02570	FGRAMPH1_01T06159	NRRL29169g_03108	elongation factor 2
FGSG_03489	3.10639	6.803e-33	-3.71974	6.08097e-44	-3.26176	1.02957e-35	8.15711	-4.77542	C24	FGSG_03489	FGRAMPH1_01T13001	NRRL29169g_06572	hypothetical protein
FGSG_10993	3.1236	8.44844e-30	-5.31395	4.20454e-63	-5.10844	2.89251e-60	8.09225	-8.47304	C64	FGSG_10993	FGRAMPH1_01T20965	NRRL29169g_10560	2-isopropylmalate synthase
FGSG_16825	3.14194	1.49049e-31	-3.47731	2.72593e-37	-2.53356	2.76546e-21	4.50881	-6.22515		FGSG_16825	FGRAMPH1_01T24685	NRRL29169g_12404	Brefeldin A resistance
FGSG_12600	3.15053	1.67151e-78	-3.68276	4.96214e-101	-3.03854	2.70843e-73	5.6913	-4.88242		FGSG_12600	FGRAMPH1_01T16197	NRRL29169g_08169	hypothetical protein
FGSG_11474	3.29969	9.97896e-50	-8.13379	1.33927e-156	-6.20795	3.89613e-118	12.5477	-11.704		FGSG_11474	FGRAMPH1_01T22155	NRRL29169g_11151	related to domain
FGSG_16437	3.30738	4.78857e-10	-4.57245	7.00581e-16	-2.7996	1.46619e-07	2.47859	-2.4414		FGSG_16437	FGRAMPH1_01T16517	NRRL29169g_08320	integral membrane
FGSG_15682	3.31481	1.48136e-28	-4.80888	7.96136e-49	-4.64701	7.7768e-47	13.6722	-13.4023		FGSG_15682	FGRAMPH1_01T00183	NRRL29169g_00095	3-hydroxybenzoate 6-hydroxylase 1
FGSG_16057	3.31746	1.39824e-13	-6.31975	3.39006e-32	-4.23615	1.40255e-19	65.7161	-79.6778		FGSG_16057	FGRAMPH1_01T15965	NRRL29169g_08068	hypothetical protein
FGSG_03504	3.3241	7.84415e-08	-7.42087	1.12522e-21	-4.51214	3.93498e-12	4.71591	-2.50238		FGSG_03504	FGRAMPH1_01T13041	NRRL29169g_06592	integral membrane
FGSG_09122	3.32686	7.95182e-36	-3.74189	4.84772e-43	-2.75677	8.62973e-26	6.45118	-5.70927		FGSG_09122	FGRAMPH1_01T27875	NRRL29169g_13984	para-nitrobenzyl esterase
FGSG_09722	3.34513	2.65269e-61	-4.49889	7.77201e-95	-3.09764	6.49091e-54	7.10176	-6.5385		FGSG_09722	FGRAMPH1_01T26431	NRRL29169g_13264	isopentenyl-diphosphateDelta-isomerase
FGSG_17052	3.38808	1.71891e-55	-4.44294	1.36056e-82	-2.73104	4.98709e-38	15.2875	-14.0879		FGSG_17052	FGRAMPH1_01T09753	NRRL29169g_04928	gnat family acetyl transferase
FGSG_07710	3.39435	1.13491e-33	-5.23316	4.30059e-62	-4.33134	1.5837e-48	18.0873	-15.1616		FGSG_07710	FGRAMPH1_01T25447	NRRL29169g_12783	hypothetical protein
FGSG_10647	3.40571	1.48085e-116	-5.39294	1.39271e-222	-4.30644	5.26776e-166	6.5954	-6.11391		FGSG_10647	FGRAMPH1_01T08615	NRRL29169g_04359	SAM-dependent methyl transferase
FGSG_16862	3.49162	3.04559e-124	-4.58904	2.34559e-184	-4.50112	8.53699e-180	2.52001	-5.16233		FGSG_16862	FGRAMPH1_01T25237	NRRL29169g_12678	vegetative incompatibility het-e-1
FGSG_16056	3.49875	3.01847e-44	-4.68695	3.46462e-67	-3.56033	2.03827e-45	35.2263	-37.3157		FGSG_16056	FGRAMPH1_01T15969	NRRL29169g_08070	unnamed protein product
FGSG_10551	3.52012	2.80828e-30	-6.09983	7.39542e-63	-7.91442	4.22414e-83	7.02642	-3.77294		FGSG_10551	FGRAMPH1_01T08389	NRRL29169g_04245	KillerKp4 SMK-partial
FGSG_07795	3.52634	7.42047e-53	-4.36213	5.17775e-72	-3.64298	1.18881e-55	15.2297	-7.75467	C42	FGSG_07795	FGRAMPH1_01T25685	NRRL29169g_12900	hypothetical protein
FGSG_10974	3.54147	2.28153e-67	-4.83229	2.67089e-104	-4.29296	2.31778e-89	10.9564	-7.86841		FGSG_10974	FGRAMPH1_01T20923	NRRL29169g_10539	hypothetical protein
FGSG_10990	3.59765	1.48066e-41	-7.16612	2.68233e-97	-7.06354	5.93999e-96	12.9243	-10.2754	C64	FGSG_10990	FGRAMPH1_01T20959	NRRL29169g_10557	non-ribosomal peptide synthetase
FGSG_00054	3.6453	3.49616e-36	-13.1642	3.97154e-158	-13.7599	1.76125e-164	50.8954	-50.2272		FGSG_00054	FGRAMPH1_01T00169	NRRL29169g_00088	hypothetical protein
FGSG_03540	3.78557	3.63839e-46	-6.47004	3.44127e-90	-4.4641	2.90671e-58	10.2017	-10.3207	C23	FGSG_03540	FGRAMPH1_01T13117	NRRL29169g_06630	isotrichodermin C-15 hydroxylase
FGSG_03542	3.81015	6.25362e-31	-6.07321	7.61516e-56	-5.11184	7.72151e-46	11.7509	-26.7665	C23	FGSG_03542	FGRAMPH1_01T13121	NRRL29169g_06632	cytochrome P450 (TRI13)
FGSG_03629	3.96845	6.99735e-114	-4.37418	7.56264e-130	-4.76381	3.12042e-146	3.33553	-4.55654		FGSG_03629	FGRAMPH1_01T13331	NRRL29169g_06740	alpha-glucuronidase precursor
FGSG_04463	4.00607	3.3167e-63	-4.28453	6.22925e-69	-3.64975	2.10565e-54	10.2006	-3.01859		FGSG_04463	FGRAMPH1_01T15363	NRRL29169g_07770	serine threonine kinase
FGSG_00342	4.19099	3.86927e-35	-4.54616	3.41242e-39	-3.06919	5.81158e-22	3.11441	-2.25426		FGSG_00342	FGRAMPH1_01T00909	NRRL29169g_00459	transcription factor
FGSG_13962	4.23215	2.6289e-13	-8.34239	8.89373e-28	-20.8627	3.46792e-56	5.13885	-7.35947		FGSG_13962	FGRAMPH1_01T22005	NRRL29169g_11080	low-density lipo receptor-related 6
FGSG_10991	4.31932	1.4228e-39	-8.07125	4.19051e-80	-11.0917	2.24704e-106	14.4048	-13.3018	C64	FGSG_10991	FGRAMPH1_01T20961	NRRL29169g_10558	cytochrome p450 family
FGSG_10994	4.34074	8.38282e-69	-8.68306	4.29177e-150	-6.7635	3.91367e-117	4.62932	-3.11434	C64	FGSG_10994	FGRAMPH1_01T20967	NRRL29169g_10561	A ChainStructure Of Ankyrin repeat
FGSG_03630	4.45668	2.38153e-98	-5.32322	5.09301e-123	-5.28695	3.92951e-122	2.05573	-3.12566		FGSG_03630	FGRAMPH1_01T13333	NRRL29169g_06741	hypothetical protein
FGSG_01767	4.67855	4.02296e-38	-5.9904	1.90889e-51	-4.64578	3.22495e-37	3.53797	-2.86042		FGSG_01767	FGRAMPH1_01T04293	NRRL29169g_02166	pisatindemethylase
FGSG_03535	4.72243	3.05006e-61	-7.93012	1.75789e-108	-5.60838	1.49285e-75	2.86918	-3.89093	C23	FGSG_03535	FGRAMPH1_01T13107	NRRL29169g_06625	trichodiene oxygenase
FGSG_15648	4.88151	3.62366e-112	-4.99795	1.65855e-115	-4.35397	1.14415e-96	4.51455	-3.17052		FGSG_15648	FGRAMPH1_01T21885	NRRL29169g_11020	hypothetical protein
FGSG_00071	4.8848	6.31719e-81	-8.59296	2.40268e-148	-6.56221	1.01487e-113	1612.9	-1300.49	C03	FGSG_00071	FGRAMPH1_01T00223	NRRL29169g_00116	cytochrome P450 monooxygenase (TRI1)
FGSG_07562	4.8966	1.465e-77	-9.90808	9.1837e-162	-7.26715	5.78917e-121	22.3421	-26.9988		FGSG_07562	FGRAMPH1_01T25101	NRRL29169g_12610	related to hydroxylase
FGSG_16251	5.0051	5.10701e-76	-7.62025	9.57758e-121	-5.90065	2.35493e-92	48.7989	-50.064	C23	FGSG_16251	FGRAMPH1_01T13109	NRRL29169g_06626	regulatory
FGSG_02273	5.07185	1.75276e-92	-9.38833	1.9146e-175	-6.96031	6.5156e-132	3.52047	-3.31958		FGSG_02273	FGRAMPH1_01T05485	NRRL29169g_02767	aldehyde dehydrogenase
FGSG_02949	5.36965	5.06724e-56	-14.4551	6.36412e-146	-16.2057	2.01813e-159	403.399	-328.698		FGSG_02949	FGRAMPH1_01T11687	NRRL29169g_05912	hypothetical protein
FGSG_03543	5.39647	1.227e-70	-8.93568	7.50368e-119	-6.36259	3.963e-85	161.76	-148.466	C23	FGSG_03543	FGRAMPH1_01T13123	NRRL29169g_06633	trichothecene biosynthesis gene(TRI14)
FGSG_03149	6.05529	4.64216e-14	-6.24386	1.31147e-14	-7.01646	1.882e-16	2.33442	-3.72208		FGSG_03149	FGRAMPH1_01T12177	NRRL29169g_06159	GNAT family N-acetyl transferase
FGSG_11412	6.1229	2.29659e-56	-12.3001	1.12436e-108	-14.5484	5.05583e-124	9.70251	-13.8103		FGSG_11412	FGRAMPH1_01T21999	NRRL29169g_11077	hypothetical protein
FGSG_16297	6.14278	9.51394e-75	-6.4306	1.30948e-77	-5.43147	1.36761e-63	5.41236	-7.35977		FGSG_16297	FGRAMPH1_01T12519	NRRL29169g_06331	oxido reductase yulF
FGSG_09462	6.37328	3.1608e-200	-5.10235	2.62038e-154	-4.1989	1.69878e-119	3.28423	-5.40914		FGSG_09462	FGRAMPH1_01T27027	NRRL29169g_13561	chy zinc finger
FGSG_17487	6.45862	9.56062e-76	-16.0881	1.65069e-167	-17.7594	1.1016e-179	23.2589	-26.1441	C64	FGSG_17487	FGRAMPH1_01T20955	NRRL29169g_10555	nonribosomal peptide synthetase
FGSG_10989	6.53969	1.54581e-69	-11.8946	1.55719e-120	-11.7955	9.28181e-120	16.3625	-13.6578	C64	FGSG_10989	FGRAMPH1_01T20957	NRRL29169g_10556	short-chain dehydrogenase reductase
FGSG_03532	6.5624	1.03743e-106	-9.06972	1.68005e-146	-6.46116	4.59243e-105	9.08491	-8.79282	C23	FGSG_03532	FGRAMPH1_01T13101	NRRL29169g_06622	trichothecene C-15 esterase (TRI8)
FGSG_00053	6.75621	7.57997e-160	-22.1072	0	-21.4874	0	42.4485	-38.0324		FGSG_00053	FGRAMPH1_01T00167	NRRL29169g_00087	aryl-alcohol dehydrogenase
FGSG_04932	6.96168	8.28554e-81	-7.91718	8.27439e-92	-5.57763	1.89777e-63	3.00887	-2.95324		FGSG_04932	FGRAMPH1_01T16667	NRRL29169g_08394	hypothetical protein
FGSG_03292	7.09011	8.73895e-92	-9.33874	1.98467e-119	-7.35554	2.91235e-95	38.6798	-38.6898		FGSG_03292	FGRAMPH1_01T12517	NRRL29169g_06330	transcription factor
FGSG_10617	7.10216	4.57395e-140	-10.7356	3.36894e-205	-18.1645	0	2.02252	-8.35994	C62	FGSG_10617	FGRAMPH1_01T08539	NRRL29169g_04318	hypothetical protein
FGSG_03537	7.19349	2.41422e-105	-12.9682	2.49856e-177	-10.046	5.91489e-144	90.0957	-84.8304	C23	FGSG_03537	FGRAMPH1_01T13111	NRRL29169g_06627	trichodiene synthase (TRI5)
FGSG_02822	7.621	1.31444e-97	-8.29784	6.24876e-106	-5.93677	3.2744e-75	13.3861	-13.8916		FGSG_02822	FGRAMPH1_01T11393	NRRL29169g_05767	unnamed protein product
FGSG_03539	7.69072	4.34043e-119	-12.9814	8.31615e-189	-10.1914	1.45024e-154	64.0483	-52.2012	C23	FGSG_03539	FGRAMPH1_01T13115	NRRL29169g_06629	AF359360_10 (TRI9)
FGSG_03534	7.79122	1.13497e-99	-13.0108	1.85839e-155	-10.0594	5.35815e-126	184.511	-122.853	C23	FGSG_03534	FGRAMPH1_01T13105	NRRL29169g_06624	15-O-acetyl transferase
FGSG_07896	7.94873	8.00295e-106	-10.5195	2.8771e-136	-6.81288	6.30803e-91	19.9908	-22.0939		FGSG_07896	FGRAMPH1_01T25923	NRRL29169g_13011	trichothecene 3-O-acetyl transferase(TRI101)
FGSG_08084	8.41066	9.64926e-37	-10.5146	8.05478e-45	-3.54784	4.91393e-13	6.24716	-5.92109	C49	FGSG_08084	FGRAMPH1_01T09077	NRRL29169g_04591	major facilitator super family transporter
FGSG_08082	8.63503	1.21047e-61	-15.0163	2.79385e-97	-3.67888	5.91027e-23	7.57317	-7.69647	C49	FGSG_08082	FGRAMPH1_01T09073	NRRL29169g_04589	gnat family n-
FGSG_07300	8.7481	2.31076e-92	-14.4147	1.47686e-140	-12.4164	4.18666e-125	5.04373	-3.34275		FGSG_07300	FGRAMPH1_01T24465	NRRL29169g_12299	unnamed protein product
FGSG_02368	9.20712	1.22225e-31	-8.39313	7.91889e-29	-9.07975	3.46108e-31	2.89325	-2.18881		FGSG_02368	FGRAMPH1_01T05689	NRRL29169g_02870	hypothetical protein
FGSG_04317	9.31581	2.58365e-152	-20.0614	4.04586e-279	-30.5994	0	3.41497	-5.57045		FGSG_04317	FGRAMPH1_01T14993	NRRL29169g_07574	mfsmultidrug
FGSG_08079	9.44762	9.30016e-36	-18.5208	4.69359e-60	-5.17521	1.11563e-19	8.45163	-9.28849	C49	FGSG_08079	FGRAMPH1_01T09067	NRRL29169g_04586	benzoate4-monooxygenase
FGSG_13098	9.75626	1.99212e-122	-8.69611	6.31654e-109	-9.0553	1.46228e-113	5.92893	-12.3595		FGSG_13098	FGRAMPH1_01T24285	NRRL29169g_12209	transcription factor
FGSG_17575	9.904	1.39656e-20	-28.2632	1.811e-44	-24.5317	8.50322e-41	8.31479	-8.98767		FGSG_17575	FGRAMPH1_01T21701	NRRL29169g_10928	hypothetical protein
FGSG_00172	10.6151	1.87459e-185	-18.7117	3.96003e-288	-19.9767	5.89954e-302	8.48481	-14.2268		FGSG_00172	FGRAMPH1_01T00471	NRRL29169g_00240	glutathione s-transferase
FGSG_08083	10.7273	9.1915e-40	-20.742	1.25494e-64	-4.39359	3.93454e-16	10.5042	-10.9777	C49	FGSG_08083	FGRAMPH1_01T09075	NRRL29169g_04590	glutamate decarboxylase
FGSG_17082	11.1259	6.14769e-59	-13.7256	1.23515e-69	-12.6283	2.57732e-65	101.38	-30.9324		FGSG_17082	FGRAMPH1_01T09391	NRRL29169g_04744	unnamed protein product
FGSG_17598	11.4821	9.22082e-172	-18.694	2.70698e-247	-12.9238	7.70815e-189	9061.37	-4229.9	C01	FGSG_17598	FGRAMPH1_01T00053	NRRL29169g_00029	hypothetical protein
FGSG_02948	13.6902	4.37145e-13	-153.402	5.78671e-47	-79.9047	8.45239e-36	2239.71	-1456.29		FGSG_02948	FGRAMPH1_01T11685	NRRL29169g_05911	hypothetical protein
FGSG_02947	13.8153	4.08905e-06	-126.722	2.90495e-19	-66.1538	1.06219e-14	263.554	-141.112		FGSG_02947	FGRAMPH1_01T11683	NRRL29169g_05910	hypothetical protein
FGSG_04717	13.8645	2.52394e-80	-49.2545	3.34523e-178	-81.9336	2.05703e-228	22.4548	-80.3296		FGSG_04717	FGRAMPH1_01T16151	NRRL29169g_08146	Ent-kaurene oxidase
FGSG_04504	14.2576	2.44578e-170	-20.3619	3.42869e-219	-15.1112	7.26204e-178	4.94085	-2.93318		FGSG_04504	FGRAMPH1_01T15463	NRRL29169g_07821	acid phosphatase
FGSG_12134	16.2646	1.93074e-183	-18.7899	1.35186e-202	-13.1256	2.07968e-154	13.7291	-17.9118		FGSG_12134	FGRAMPH1_01T05809	NRRL29169g_02932	hypothetical protein
FGSG_16445	16.5246	7.4435e-192	-29.8688	1.84725e-282	-17.3351	2.77307e-198	469.618	-88.8542		FGSG_16445	FGRAMPH1_01T16673	NRRL29169g_08397	aspartyl-tRNA synthetase
FGSG_03818	16.7727	6.68367e-11	-113.341	4.1221e-30	-107.557	1.53135e-29	411.531	-239.495		FGSG_03818	FGRAMPH1_01T13779	NRRL29169g_06965	WW domain-containingoxido reductase
FGSG_02672	18.4403	2.05021e-67	-48.4129	4.12212e-119	-32.6895	2.16735e-96	173.572	-193.877		FGSG_02672	FGRAMPH1_01T06405	NRRL29169g_03235	ent-kaurene oxidase
FGSG_09088	18.7761	4.23661e-25	-71.9068	1.77261e-52	-56.9793	4.44702e-47	150.367	-46.4516		FGSG_09088	FGRAMPH1_01T27955	NRRL29169g_14023	3-oxoacyl-[acyl-carrier-] reductase
FGSG_08023	19.5625	1.55343e-284	-36.4251	0	-49.8646	0	4.12698	-5.90231	C51	FGSG_08023	FGRAMPH1_01T08935	NRRL29169g_04519	isotrichodermin c-15 hydroxylase
FGSG_02753	19.9456	0	-41.6512	0	-31.8672	0	28.6487	-25.1295		FGSG_02753	FGRAMPH1_01T06611	NRRL29169g_03338	alcohol dehydrogenase
FGSG_13514	20.9386	6.12598e-54	-23.0296	2.24864e-57	-23.4728	3.69296e-58	21.0594	-11.8414		FGSG_13514	FGRAMPH1_01T27935	NRRL29169g_14013	alcohol dehydrogenase
FGSG_10397	21.6457	1.4626e-168	-44.0555	1.10057e-256	-17.5302	1.45274e-145	2207.36	-127.706	C59	FGSG_10397	FGRAMPH1_01T07999	NRRL29169g_04045	longiborneol synthase
NRRL29169g_10922	24.345	3.00066e-150	-16.8144	6.47068e-116	-15.8033	6.78262e-111	4.34642	-4.53749			FGRAMPH1_01T21689	NRRL29169g_10922	unnamed protein product
FGSG_16202	27.9093	5.06322e-24	-69.9802	2.57581e-39	-66.6376	1.68045e-38	69.5047	-49.6695		FGSG_16202	FGRAMPH1_01T13715	NRRL29169g_06932	shortchain dehydrogenase
FGSG_04686	27.9876	1.97737e-194	-61.3936	8.7812e-298	-47.9577	5.3215e-263	1123.55	-827.712		FGSG_04686	FGRAMPH1_01T15885	NRRL29169g_08026	aldo-keto reductase yakc
FGSG_11025	37.3611	0	-30.7712	0	-26.8736	0	12.1028	-20.9473		FGSG_11025	FGRAMPH1_01T21051	NRRL29169g_10603	C2H2 zinc finger transcriptionfactor
FGSG_02218	49.0909	0	-42.6303	5.20205e-295	-35.1503	2.11097e-265	19.5527	-19.9579		FGSG_02218	FGRAMPH1_01T05345	NRRL29169g_02695	ab hydrolase super family
FGSG_03211	56.6566	1.48742e-128	-101.008	9.06996e-169	-113.38	1.17949e-177	3.70717	-4.01102		FGSG_03211	FGRAMPH1_01T12327	NRRL29169g_06234	hypothetical protein
FGSG_13456	57.326	1.38862e-16	-87.5027	3.38208e-20	-69.0827	2.9187e-18	4.04038	-2.56596	C51	FGSG_13456	FGRAMPH1_01T08923	NRRL29169g_04513	ppr1-transcription factor regulatingpyrimidine pathway
FGSG_04581	60.2545	8.71027e-17	-159.442	1.72023e-25	-107.925	6.79978e-22	370.079	-283.361		FGSG_04581	FGRAMPH1_01T15629	NRRL29169g_07901	transcription factor
FGSG_04580	63.0998	2.48579e-64	-179.145	1.41082e-100	-122.243	1.80267e-86	6692.51	-4944		FGSG_04580	FGRAMPH1_01T15627	NRRL29169g_07900	atp binding cassette transporter
FGSG_02560	88.2402	0	-110.684	0	-98.1102	0	2.49805	-2.30848		FGSG_02560	FGRAMPH1_01T06139	NRRL29169g_03098	signalpeptide-containing
FGSG_07642	97.1491	1.84262e-18	-251.96	1.07903e-26	-181.363	8.50305e-24	526.828	-192.918		FGSG_07642	FGRAMPH1_01T25277	NRRL29169g_12698	Pentalenolactone D synthase
FGSG_02035	153.882	0	-231.406	0	-137.27	0	2.42051	-2.4022		FGSG_02035	FGRAMPH1_01T04915	NRRL29169g_02483	vegetative incompatibility het-e-1
FGSG_07765	310.071	2.29986e-11	-1238.43	4.41912e-17	-455.319	5.64749e-13	74.9561	-101.858		FGSG_07765	FGRAMPH1_01T25597	NRRL29169g_12856	trichothecene c-15 hydroxylase
FGSG_07988	720.673	9.74575e-220	-634.524	1.88057e-211	-477.194	2.91661e-193	3.81455	-2.23741		FGSG_07988	FGRAMPH1_01T08839	NRRL29169g_04470	cell wall
FGSG_17119	1568.45	6.98094e-23	-1138.32	3.72721e-21	-696.108	1.61361e-18	6.86988	-2.22802	C51	FGSG_17119	FGRAMPH1_01T08889	NRRL29169g_04495	hypothetical protein

## Sheet: 51 BGCs
Table S3: DEGs and BGCs regulated by TRI6
GeneID	FoldChange(D/WT)	padj(D/WT)	FoldChange(OX1/D)	padj(OX1/D)	FoldChange(OX6/D)	padj(OX6/D)	Description	BGCluster ID	Product
FGSG_17598	-11.4821	9.22082e-172	18.694	2.70698e-247	12.9238	7.70815e-189	hypothetical protein	BGC01
FGSG_00071	-4.8848	6.31719e-81	8.59296	2.40268e-148	6.56221	1.01487e-113	cytochrome P450 monooxygenase (TRI1)	BGC03	Trichothecene
FGSG_01675	11.2224	4.69494e-57	-10.9552	2.03333e-51	-11.7116	1.9722e-53	dicarboxylic amino acid permease	BGC06
FGSG_01681	5.3921	4.94645e-33	-4.07521	4.42787e-24	-5.67594	9.57189e-33	atp-grasp fMIPS_	BGC06
FGSG_11988	2.02776	2.18281e-08	-2.53411	1.5889e-12	-2.1739	1.38188e-09	abc multidrug transporter	BGC06
FGSG_02115	4.9001	3.69391e-13	-4.43987	2.1345e-11	-3.04151	5.34082e-08	tri7-trichothecene biosynthesis	BGC09
FGSG_15933	5.30886	1.08496e-43	-4.6981	6.98107e-37	-5.4103	4.12884e-42	unnamed protein product	BGC09
FGSG_02289	2.43836	6.2624e-17	-2.07121	9.45887e-12	-2.36881	7.01911e-16	altered inheritance of mitochondria 6	BGC12
FGSG_02320	3.72605	1.12266e-81	-2.99849	1.50838e-57	-3.20755	1.97666e-64	transcription factor	BGC13	Aurofusarin
FGSG_02321	4.4248	1.92352e-135	-3.38292	1.26045e-91	-4.02649	1.16778e-118	6-hydroxy-d-nicotine oxidase	BGC13	Aurofusarin
FGSG_02324	68.5636	9.06464e-251	-17.8203	1.39633e-184	-27.1167	1.57574e-215	polyketide synthase	BGC13	Aurofusarin
FGSG_02325	55.3555	3.08311e-81	-17.219	4.7459e-66	-38.6498	3.01576e-76	conidial pigment polyketide synthasepartial	BGC13	Aurofusarin
FGSG_02326	97.7402	1.97575e-214	-18.7634	1.79619e-151	-35.2348	5.99729e-190	sterigmatocystin 8-o-methyl transferase	BGC13	Aurofusarin
FGSG_02327	82.4435	5.66046e-281	-16.9398	4.49722e-182	-28.258	1.02301e-227	dimethylaniline monooxygenase 3	BGC13	Aurofusarin
FGSG_02328	73.7867	1.20227e-171	-19.7223	9.82313e-162	-37.3765	3.4142e-173	conidial pigment biosynthesis oxidasearb2 brown2	BGC13	Aurofusarin
FGSG_02329	83.3304	1.37578e-183	-20.327	5.32859e-173	-36.362	8.25709e-188	fasciclin domain family	BGC13	Aurofusarin
FGSG_02330	2.47904	2.74281e-06	-4.70662	1.35791e-11	-6.63334	3.24395e-14	L-ascorbate oxidase	BGC13	Aurofusarin
FGSG_03922	3.56125	3.33903e-20	-4.81788	2.71535e-25	-5.86468	1.59971e-29	mannosyl-oligosaccharide alpha-1 ,2-mannosidase	BGC19
FGSG_03532	-6.5624	1.03743e-106	9.06972	1.68005e-146	6.46116	4.59243e-105	trichothecene C-15 esterase (TRI8)	BGC23	Trichothecene
FGSG_03534	-7.79122	1.13497e-99	13.0108	1.85839e-155	10.0594	5.35815e-126	15-O-acetyl transferase	BGC23	Trichothecene
FGSG_03535	-4.72243	3.05006e-61	7.93012	1.75789e-108	5.60838	1.49285e-75	trichodiene oxygenase	BGC23	Trichothecene
FGSG_03537	-7.19349	2.41422e-105	12.9682	2.49856e-177	10.046	5.91489e-144	trichodiene synthase (TRI5)	BGC23	Trichothecene
FGSG_03539	-7.69072	4.34043e-119	12.9814	8.31615e-189	10.1914	1.45024e-154	AF359360_10 (TRI9)	BGC23	Trichothecene
FGSG_03540	-3.78557	3.63839e-46	6.47004	3.44127e-90	4.4641	2.90671e-58	isotrichodermin C-15 hydroxylase	BGC23	Trichothecene
FGSG_03541	-2.94677	5.3451e-28	5.60662	1.44486e-70	4.26792	3.90394e-50	trichothecene efflux pump	BGC23	Trichothecene
FGSG_03542	-3.81015	6.25362e-31	6.07321	7.61516e-56	5.11184	7.72151e-46	cytochrome P450 (TRI13)	BGC23	Trichothecene
FGSG_03543	-5.39647	1.227e-70	8.93568	7.50368e-119	6.36259	3.963e-85	trichothecene biosynthesis gene(TRI14)	BGC23	Trichothecene
FGSG_16251	-5.0051	5.10701e-76	7.62025	9.57758e-121	5.90065	2.35493e-92	regulatory	BGC23	Trichothecene
FGSG_03489	-3.10639	6.803e-33	3.71974	6.08097e-44	3.26176	1.02957e-35	hypothetical protein	BGC24	Fusssariumdiene, fusagramineol
FGSG_07795	-3.52634	7.42047e-53	4.36213	5.17775e-72	3.64298	1.18881e-55	hypothetical protein	BGC42	Fusarins A, C, D, protofusarin
FGSG_08078	-2.04504	4.34473e-40	2.9373	4.10012e-90	2.32153	2.2414e-55	hypothetical protein	BGC49	Butenolide
FGSG_08079	-9.44762	9.30016e-36	18.5208	4.69359e-60	5.17521	1.11563e-19	benzoate4-monooxygenase	BGC49	Butenolide
FGSG_08082	-8.63503	1.21047e-61	15.0163	2.79385e-97	3.67888	5.91027e-23	gnat family n-	BGC49	Butenolide
FGSG_08083	-10.7273	9.1915e-40	20.742	1.25494e-64	4.39359	3.93454e-16	glutamate decarboxylase	BGC49	Butenolide
FGSG_08084	-8.41066	9.64926e-37	10.5146	8.05478e-45	3.54784	4.91393e-13	major facilitator super family transporter	BGC49	Butenolide
FGSG_08023	-19.5625	1.55343e-284	36.4251	0	49.8646	0	isotrichodermin c-15 hydroxylase	BGC51
FGSG_13456	-57.326	1.38862e-16	87.5027	3.38208e-20	69.0827	2.9187e-18	ppr1-transcription factor regulatingpyrimidine pathway	BGC51
FGSG_17119	-1568.45	6.98094e-23	1138.32	3.72721e-21	696.108	1.61361e-18	hypothetical protein	BGC51
FGSG_09210	6.96427	3.16289e-24	-4.6612	5.85445e-17	-6.37612	7.92687e-22	related to phospholipid-translocatingatp ase	BGC54
FGSG_10397	-21.6457	1.4626e-168	44.0555	1.10057e-256	17.5302	1.45274e-145	longiborneol synthase	BGC59	Culmorin
FGSG_10608	3.04145	4.0381e-32	-2.87082	6.04845e-29	-3.84842	4.44396e-46	short-chain dehydrogenase reductase family	BGC62
FGSG_10609	16.4868	4.19788e-124	-10.9608	4.95036e-99	-16.1551	1.27773e-115	fad linked oxidase	BGC62
FGSG_10617	-7.10216	4.57395e-140	10.7356	3.36894e-205	18.1645	0	hypothetical protein	BGC62
FGSG_10989	-6.53969	1.54581e-69	11.8946	1.55719e-120	11.7955	9.28181e-120	short-chain dehydrogenase reductase	BGC64	Fusaoctaxin A
FGSG_10990	-3.59765	1.48066e-41	7.16612	2.68233e-97	7.06354	5.93999e-96	non-ribosomal peptide synthetase	BGC64	Fusaoctaxin A
FGSG_10991	-4.31932	1.4228e-39	8.07125	4.19051e-80	11.0917	2.24704e-106	cytochrome p450 family	BGC64	Fusaoctaxin A
FGSG_10993	-3.1236	8.44844e-30	5.31395	4.20454e-63	5.10844	2.89251e-60	2-isopropylmalate synthase	BGC64	Fusaoctaxin A
FGSG_10994	-4.34074	8.38282e-69	8.68306	4.29177e-150	6.7635	3.91367e-117	A ChainStructure Of Ankyrin repeat	BGC64	Fusaoctaxin A
FGSG_10995	-2.91944	1.46204e-39	5.31702	2.0371e-95	4.42841	7.44078e-76	hypothetical protein	BGC64	Fusaoctaxin A
FGSG_17487	-6.45862	9.56062e-76	16.0881	1.65069e-167	17.7594	1.1016e-179	nonribosomal peptide synthetase	BGC64	Fusaoctaxin A
FGSG_03245	7.18045	9.75656e-17	-30.8179	2.63787e-46	-29.2594	3.05856e-45	nonribosomal peptide synthetase	BGC72
				#NAME?

## Sheet: 892 DEGs
Table S3. Genes regulated by MGV1 independently of TRI6 (892 genes).
MGV1	FoldChange(WT-D)	padj(WT-D)	FoldChange(D-OX1)	padj(D-OX1)	FoldChange(D-OX6)	padj(D-OX6)	Cluster_ID	MIPSID	FugniDBID	NRRLName	Description
FGSG_00006	5.52345	1.7976e-17	-35.7401	1.36831e-81	-23.2822	1.03133e-62		FGSG_00006	FGRAMPH1_01T00051	NRRL29169g_00028	hypothetical protein
FGSG_00019	-3.46666	2.71424e-07	2.3853	0.000200285	3.03984	3.95257e-06		FGSG_00019	FGRAMPH1_01T00087	NRRL29169g_00046	hypothetical protein
FGSG_00021	2.86264	3.09023e-11	-2.68177	8.63523e-10	-2.49635	1.35425e-08		FGSG_00021	FGRAMPH1_01T00091	NRRL29169g_00048	hypothetical protein FPSE_07849
FGSG_00032	3.3314	7.46355e-13	-5.10297	2.07316e-23	-5.75744	2.52341e-27		FGSG_00032	FGRAMPH1_01T00117	NRRL29169g_00061	AB hydrolase super family
FGSG_00058	-2.72122	1.19528e-08	2.68026	4.35381e-08	2.90275	3.54358e-09		FGSG_00058	FGRAMPH1_01T00193	NRRL29169g_00100	related to nicotinamidemononucleotide permease
FGSG_00060	-3.66198	4.51842e-05	5.84283	8.53856e-07	11.4892	1.04882e-08		FGSG_00060	FGRAMPH1_01T00197	NRRL29169g_00102	CalciumChannel partial
FGSG_00118	-15.7884	2.13289e-21	10.7235	2.99412e-18	8.33045	2.4545e-17		FGSG_00118	FGRAMPH1_01T00331	NRRL29169g_00171	neutral amino acid permease
FGSG_00124	-6.60392	6.2114e-10	4.06887	7.04004e-07	3.97444	6.85613e-07		FGSG_00124	FGRAMPH1_01T00345	NRRL29169g_00176	hypothetical protein
FGSG_00126	-8.89071	6.04123e-32	12.9896	1.45026e-34	22.9859	3.02637e-38	C04	FGSG_00126	FGRAMPH1_01T00349	NRRL29169g_00178	beta--xylosyl transferase 1
FGSG_00129	-3.43877	5.12956e-15	16.8637	1.37675e-30	16.0691	2.10205e-31		FGSG_00129	FGRAMPH1_01T00357	NRRL29169g_00182	hypothetical protein
FGSG_00163	2.8452	2.39862e-18	-3.60976	2.04126e-27	-2.95375	1.70782e-19		FGSG_00163	FGRAMPH1_01T00447	NRRL29169g_00228	ubiquitin family
FGSG_00177	2.0273	1.98084e-60	-2.22869	3.07842e-77	-2.02892	2.44298e-60		FGSG_00177	FGRAMPH1_01T00481	NRRL29169g_00245	glucose1-dehydrogenase
FGSG_00195	2.14869	4.8631e-06	-2.15181	4.46625e-06	-2.57255	8.95936e-09		FGSG_00195	FGRAMPH1_01T00527	NRRL29169g_00268	monocarboxylate transporter 2
FGSG_00218	-3.25042	0.00100556	3.28475	0.00117044	4.12561	0.000154873		FGSG_00218	FGRAMPH1_01T00585	NRRL29169g_00297	membrane dipeptidase
FGSG_00236	-8.21435	9.56797e-10	2.36874	0.0123078	2.40395	0.0102793		FGSG_00236	FGRAMPH1_01T00631	NRRL29169g_00320	alcohol dehydrogenase
FGSG_00247	3.2705	1.05986e-16	-3.60538	2.33926e-19	-3.36015	1.90586e-17		FGSG_00247	FGRAMPH1_01T00669	NRRL29169g_00339	hypothetical protein
FGSG_00260	396.256	3.86977e-191	-672.612	1.41166e-226	-1028.47	3.06864e-257		FGSG_00260	FGRAMPH1_01T00699	NRRL29169g_00354	hypothetical protein
FGSG_00268	3.36477	2.23392e-34	-3.14438	1.11832e-30	-2.90991	7.23266e-27		FGSG_00268	FGRAMPH1_01T00715	NRRL29169g_00362	golgi integral membrane
FGSG_00312	-2.84419	2.98702e-12	3.14749	1.14201e-13	3.18692	4.20325e-14		FGSG_00312	FGRAMPH1_01T00827	NRRL29169g_00418	hypothetical protein
FGSG_00351	-3.07818	3.00196e-31	2.49195	3.57055e-21	2.4958	1.77741e-21		FGSG_00351	FGRAMPH1_01T00929	NRRL29169g_00469	unnamed protein product
FGSG_00453	3.10745	2.16736e-09	-8.37693	1.73765e-32	-5.16297	2.62113e-19	C05	FGSG_00453	FGRAMPH1_01T01171	NRRL29169g_00591	hypothetical protein
FGSG_00470	-6.64497	1.32616e-94	9.07163	3.91802e-102	11.5029	2.31542e-112		FGSG_00470	FGRAMPH1_01T01209	NRRL29169g_00610	cell obiose dehydrogenase
FGSG_00492	2.89664	2.23705e-86	-4.4178	4.72403e-168	-5.44441	1.23811e-218		FGSG_00492	FGRAMPH1_01T01259	NRRL29169g_00635	hypothetical protein
FGSG_00517	3.77521	5.28601e-13	-4.25959	3.01503e-15	-4.67311	1.93289e-17		FGSG_00517	FGRAMPH1_01T01319	NRRL29169g_00665	hypothetical protein
FGSG_00539	-3.69143	1.04578e-07	3.85908	1.05927e-07	3.39389	6.9301e-07		FGSG_00539	FGRAMPH1_01T01375	NRRL29169g_00693	siderophore iron transporter mirB
FGSG_00565	-2.61505	6.32878e-12	3.76267	2.67967e-18	3.34032	2.64954e-16		FGSG_00565	FGRAMPH1_01T01439	NRRL29169g_00725	m-phaseinducer phosphatase
FGSG_00576	4.63115	1.35701e-47	-4.7392	5.45764e-49	-3.69025	1.04228e-34		FGSG_00576	FGRAMPH1_01T01467	NRRL29169g_00739	superoxide dismutase
FGSG_00594	-7.06551	2.98094e-19	9.83598	1.78686e-20	10.9043	1.51199e-21		FGSG_00594	FGRAMPH1_01T01511	NRRL29169g_00761	hypothetical protein
FGSG_00599	6.70289	3.25645e-19	-18.3963	1.77674e-46	-11.7318	8.50029e-33		FGSG_00599	FGRAMPH1_01T01523	NRRL29169g_00767	hypothetical protein
FGSG_00603	3.48611	6.78437e-169	-4.38434	1.81048e-236	-4.83889	2.56217e-269		FGSG_00603	FGRAMPH1_01T01531	NRRL29169g_00771	hypothetical protein
FGSG_00618	-3.22018	1.23351e-43	3.99496	1.69612e-53	3.82709	7.82574e-52		FGSG_00618	FGRAMPH1_01T01569	NRRL29169g_00790	intracell ular transport
FGSG_00642	2.16141	6.42476e-34	-2.77659	5.17817e-59	-2.79442	7.44495e-60		FGSG_00642	FGRAMPH1_01T01619	NRRL29169g_00815	sporecoat sp96 precursor
FGSG_00773	2.62448	7.23874e-08	-2.16758	1.56794e-05	-3.09628	1.57328e-10		FGSG_00773	FGRAMPH1_01T01945	NRRL29169g_00981	ctrcopper transporter family
FGSG_00828	2.02597	1.90222e-06	-3.16889	7.10453e-16	-4.26538	3.09351e-25		FGSG_00828	FGRAMPH1_01T02073	NRRL29169g_01046	7alpha-cephem-methoxylase P8 chain
FGSG_00952	3.16444	1.74219e-23	-3.76087	8.9852e-31	-3.23229	3.97833e-24		FGSG_00952	FGRAMPH1_01T02399	NRRL29169g_01210	chitinase 1
FGSG_00973	4.17175	1.14898e-63	-4.75833	1.55558e-75	-3.81356	3.52215e-55		FGSG_00973	FGRAMPH1_01T02441	NRRL29169g_01231	hypothetical protein FLAG1_00494
FGSG_00974	3.00272	4.33272e-61	-3.06513	3.56219e-63	-3.15401	1.38718e-66		FGSG_00974	FGRAMPH1_01T02445	NRRL29169g_01233	hypothetical protein
FGSG_01059	-2.06413	1.79645e-13	2.62171	6.20053e-23	3.00432	1.60128e-29		FGSG_01059	FGRAMPH1_01T02647	NRRL29169g_01337	FK506-binding protein
FGSG_01072	-4.56313	3.49397e-83	6.32515	7.36189e-121	8.12218	1.93357e-154		FGSG_01072	FGRAMPH1_01T02679	NRRL29169g_01354	hypothetical protein
FGSG_01115	3.51605	2.75893e-74	-3.18324	3.24228e-62	-3.05697	4.35355e-58		FGSG_01115	FGRAMPH1_01T02781	NRRL29169g_01406	hypothetical protein
FGSG_01120	7.75077	2.60803e-303	-11.3265	0	-14.5064	0		FGSG_01120	FGRAMPH1_01T02791	NRRL29169g_01411	related to verprolin
FGSG_01142	-2.87344	1.13117e-45	2.83594	6.08617e-43	2.47648	3.96933e-34		FGSG_01142	FGRAMPH1_01T02835	NRRL29169g_01433	hypothetical protein
FGSG_01149	21.2358	7.64088e-213	-30.7144	6.3489e-269	-36.4681	2.17808e-298		FGSG_01149	FGRAMPH1_01T02853	NRRL29169g_01443	ring finger b
FGSG_01166	2.31279	6.48703e-41	-3.00744	3.15902e-70	-3.70836	4.22305e-100		FGSG_01166	FGRAMPH1_01T02893	NRRL29169g_01463	integral membrane
FGSG_01169	2.95671	2.05201e-22	-2.59776	1.04585e-17	-2.09152	4.15334e-11		FGSG_01169	FGRAMPH1_01T02899	NRRL29169g_01466	Nucleotide exchange factor SIL1
FGSG_01251	-2.0066	1.93755e-12	2.46719	5.93167e-19	2.15766	1.35471e-14		FGSG_01251	FGRAMPH1_01T03097	NRRL29169g_01565	mitochondrial cyt-4
FGSG_01315	3.07342	1.04223e-43	-2.48448	8.88746e-29	-2.20398	5.55292e-22		FGSG_01315	FGRAMPH1_01T03253	NRRL29169g_01644	unspecified product
FGSG_01342	25.0989	5.41711e-257	-24.3243	5.54023e-252	-23.7708	1.89035e-248		FGSG_01342	FGRAMPH1_01T03311	NRRL29169g_01673	alternative oxidase
FGSG_01389	10.5527	2.46567e-14	-13.0032	6.67787e-17	-16.9238	2.27462e-20		FGSG_01389	FGRAMPH1_01T03417	NRRL29169g_01727	aspartate amino transferase
FGSG_01391	-2.03056	4.08177e-30	2.28345	5.69198e-40	2.07696	6.82046e-32		FGSG_01391	FGRAMPH1_01T03421	NRRL29169g_01729	elongation factor G 1
FGSG_01455	-2.13078	1.63644e-10	3.64889	2.26377e-23	3.19737	2.90108e-20		FGSG_01455	FGRAMPH1_01T03577	NRRL29169g_01807	unnamed protein product
FGSG_01484	5.46477	2.547e-21	-5.78631	1.32556e-22	-6.07264	4.84306e-24		FGSG_01484	FGRAMPH1_01T03643	NRRL29169g_01840	sugar transporter family
FGSG_01513	-3.48071	4.06307e-48	3.63712	1.9481e-50	3.21238	3.70213e-42		FGSG_01513	FGRAMPH1_01T03703	NRRL29169g_01870	hypothetical protein
FGSG_01572	2.10109	1.34717e-45	-2.23084	3.41443e-53	-2.43538	2.55938e-65		FGSG_01572	FGRAMPH1_01T03831	NRRL29169g_01934	glutamate decarboxylase 1
FGSG_01580	-3.46571	0.000823214	9.60299	7.38837e-10	20.341	6.69628e-16		FGSG_01580	FGRAMPH1_01T03853	NRRL29169g_01945	TPA_inf:GPR1 FUN34-class plasma membrane
FGSG_01584	-7.18296	1.58707e-09	18.8889	6.61419e-10	10.7189	5.03533e-10		FGSG_01584	FGRAMPH1_01T03861	NRRL29169g_01949	multidrug resistance fnx1
FGSG_01603	-3.09094	0.000906432	3.46405	0.000424158	4.40124	4.2801e-05		FGSG_01603	FGRAMPH1_01T03917	NRRL29169g_01977	triacylglycerol lipase
FGSG_01607	-5.50784	1.61219e-26	13.5426	6.78727e-34	33.1378	5.76589e-32		FGSG_01607	FGRAMPH1_01T03929	NRRL29169g_01984	pectinlyase B precursor
FGSG_01614	2.51071	3.10729e-21	-2.184	3.68919e-15	-2.16932	4.73619e-15		FGSG_01614	FGRAMPH1_01T03943	NRRL29169g_01991	dna mismatch repair mlh3
FGSG_01648	3.7607	6.95609e-164	-3.67112	7.97528e-158	-3.6334	1.84081e-155		FGSG_01648	FGRAMPH1_01T04021	NRRL29169g_02030	fad dependent oxido reductase
FGSG_01661	-2.38935	3.27806e-09	2.66032	1.07221e-10	3.56224	4.40169e-16		FGSG_01661	FGRAMPH1_01T04045	NRRL29169g_02042	taurinedioxygenase
FGSG_01662	-2.21323	3.20775e-05	2.94181	1.51167e-07	3.07038	4.31433e-08		FGSG_01662	FGRAMPH1_01T04047	NRRL29169g_02043	major facilitator super family transporter
FGSG_01747	52.997	0	-53.3928	0	-48.7175	0		FGSG_01747	FGRAMPH1_01T04251	NRRL29169g_02144	hypothetical protein
FGSG_01764	4.23043	2.06707e-12	-4.33814	1.18477e-12	-5.30256	1.48561e-16		FGSG_01764	FGRAMPH1_01T04287	NRRL29169g_02163	related to hydrophobin
FGSG_01768	2.25215	5.94521e-44	-2.4189	1.11009e-51	-2.28747	1.66335e-45		FGSG_01768	FGRAMPH1_01T04299	NRRL29169g_02169	n-gnat
FGSG_01772	2.51687	9.76071e-18	-3.08466	4.55218e-26	-4.62468	1.03817e-49		FGSG_01772	FGRAMPH1_01T04307	NRRL29169g_02173	unnamed protein product
FGSG_01773	13.1518	1.44573e-14	-5.72786	9.11208e-07	-7.28421	9.58497e-09		FGSG_01773	FGRAMPH1_01T04309	NRRL29169g_02174	2`-hydroxyisoflavone reductase
FGSG_01780	3.53329	1.62371e-22	-4.1416	2.31579e-28	-2.79267	3.34572e-15		FGSG_01780	FGRAMPH1_01T04325	NRRL29169g_02182	hypothetical protein
FGSG_01787	4.04422	8.78839e-42	-6.59809	1.22749e-76	-8.34787	9.17141e-98	C08	FGSG_01787	FGRAMPH1_01T04339	NRRL29169g_02189	hypothetical protein
FGSG_01798	-11.8395	2.39676e-70	15.4521	6.77711e-64	11.3951	9.98887e-64		FGSG_01798	FGRAMPH1_01T04361	NRRL29169g_02200	related to DUF124 domain
FGSG_01828	2.69032	4.73897e-07	-2.50651	4.07623e-06	-2.27887	3.88328e-05		FGSG_01828	FGRAMPH1_01T04423	NRRL29169g_02231	hypothetical protein
FGSG_01868	-19.1408	5.47846e-115	92.8268	7.73593e-72	37.7081	6.76173e-100		FGSG_01868	FGRAMPH1_01T04525	NRRL29169g_02283	ent-kaurene oxidase
FGSG_01872	8.87975	1.17677e-106	-8.30841	6.67058e-100	-8.72923	7.59219e-105		FGSG_01872	FGRAMPH1_01T04535	NRRL29169g_02288	malate dehydrogenase
FGSG_01964	2.29053	4.51996e-35	-2.83045	7.55409e-55	-3.29685	5.71623e-72		FGSG_01964	FGRAMPH1_01T04741	NRRL29169g_02392	chitin synthase
FGSG_01965	2.12191	1.04398e-15	-3.39137	5.06572e-40	-4.57392	7.7205e-62		FGSG_01965	FGRAMPH1_01T04745	NRRL29169g_02394	hypothetical protein FPSE_09195
FGSG_02001	6.95735	0	-7.95292	0	-9.99172	0		FGSG_02001	FGRAMPH1_01T04827	NRRL29169g_02438	phosphatidylserine decarboxylase
FGSG_02018	2.83902	2.09752e-54	-4.68849	3.90422e-119	-3.63224	5.0638e-83		FGSG_02018	FGRAMPH1_01T04875	NRRL29169g_02463	hypothetical protein
FGSG_02020	3.03012	3.04392e-11	-3.54966	2.12652e-14	-3.24152	1.44535e-12		FGSG_02020	FGRAMPH1_01T04879	NRRL29169g_02465	hypothetical protein
FGSG_02022	1.99874	4.75421e-32	-2.56564	1.27583e-58	-3.01212	5.35556e-80		FGSG_02022	FGRAMPH1_01T04885	NRRL29169g_02468	1,3-beta-glucanosyl transferase gel4 precursor
FGSG_02023	5.28228	1.06499e-35	-5.02379	1.00046e-32	-5.66366	1.7713e-38		FGSG_02023	FGRAMPH1_01T04887	NRRL29169g_02469	hypothetical protein
FGSG_02036	-9.13495	2.13735e-102	43.9588	1.54671e-103	32.4373	2.49558e-113		FGSG_02036	FGRAMPH1_01T04917	NRRL29169g_02484	hypothetical protein
FGSG_02037	2.78545	4.99772e-19	-2.0148	4.2426e-09	-2.29305	1.30704e-12		FGSG_02037	FGRAMPH1_01T04919	NRRL29169g_02485	hypothetical protein
FGSG_02038	6.46703	1.56818e-79	-2.28293	2.11378e-16	-3.14785	1.08865e-30		FGSG_02038	FGRAMPH1_01T04921	NRRL29169g_02486	quinoneoxido reductase 2
FGSG_02049	2.10822	2.65397e-32	-2.93937	8.91452e-67	-2.60232	9.76305e-53		FGSG_02049	FGRAMPH1_01T04945	NRRL29169g_02498	hypothetical protein
FGSG_02051	3.42234	2.89782e-29	-2.24656	2.13686e-13	-2.78107	9.69855e-21		FGSG_02051	FGRAMPH1_01T04949	NRRL29169g_02500	superoxide dismutase
FGSG_02052	4.11451	1.76314e-16	-2.34023	1.77113e-06	-4.13158	1.17962e-16		FGSG_02052	FGRAMPH1_01T04951	NRRL29169g_02501	hypothetical protein
FGSG_02114	-8.93453	6.53657e-09	5.62656	7.66695e-07	7.15052	8.31152e-08	C09	FGSG_02114	FGRAMPH1_01T05095	NRRL29169g_02574	related to cytochrome P450 7B1
FGSG_02118	-4.91381	1.55169e-13	2.59775	9.00081e-07	3.85581	1.18403e-10	C09	FGSG_02118	FGRAMPH1_01T05103	NRRL29169g_02578	hypothetical protein
FGSG_02119	-4.96732	9.27782e-10	7.42177	1.13972e-11	5.06493	1.47015e-09	C09	FGSG_02119	FGRAMPH1_01T05105	NRRL29169g_02579	hypothetical protein
FGSG_02120	2.04195	0.000154224	-3.78592	5.97748e-14	-4.61594	1.37826e-18	C09	FGSG_02120	FGRAMPH1_01T05107	NRRL29169g_02580	hypothetical protein
FGSG_02125	-2.77964	5.47006e-33	2.67614	2.88487e-30	2.15369	2.04858e-19		FGSG_02125	FGRAMPH1_01T05119	NRRL29169g_02586	tgf beta induced ig-h3 precursor
FGSG_02151	-2.57929	2.63794e-27	5.42368	1.92416e-66	6.38337	3.89124e-76		FGSG_02151	FGRAMPH1_01T05179	NRRL29169g_02616	DUF895 domain membrane
FGSG_02154	-2.73222	8.75341e-12	3.96739	8.34849e-18	5.19477	9.55859e-23		FGSG_02154	FGRAMPH1_01T05189	NRRL29169g_02618	unnamed protein product
FGSG_02155	-6.6186	2.08406e-19	9.91789	3.97594e-20	10.678	6.41719e-21		FGSG_02155	FGRAMPH1_01T05193	NRRL29169g_02620	integral membrane
FGSG_02216	-24.5926	9.91091e-47	39.7255	7.22297e-40	49.1627	4.12252e-39		FGSG_02216	FGRAMPH1_01T05341	NRRL29169g_02693	lipoxygenase 1
FGSG_02217	-31.5599	1.47355e-73	35.372	5.3175e-64	35.3374	1.05949e-65		FGSG_02217	FGRAMPH1_01T05343	NRRL29169g_02694	catalase
FGSG_02236	-3.30569	3.65772e-15	3.9654	3.89052e-18	4.18448	1.8025e-19		FGSG_02236	FGRAMPH1_01T05387	NRRL29169g_02717	probable Modin
FGSG_02281	3.65408	3.26466e-40	-6.7765	7.14578e-87	-8.79218	5.21841e-112	C12	FGSG_02281	FGRAMPH1_01T05507	NRRL29169g_02778	malic acid transport
FGSG_02284	-4.20562	4.10861e-19	3.68327	6.90016e-16	4.66203	7.6213e-21	C12	FGSG_02284	FGRAMPH1_01T05513	NRRL29169g_02781	gnat family
FGSG_02309	-2.4376	7.50945e-16	2.26955	1.59244e-13	2.39652	2.92442e-15		FGSG_02309	FGRAMPH1_01T05563	NRRL29169g_02807	hypothetical protein
FGSG_02339	-2.36411	8.79587e-20	3.89041	1.71956e-47	8.42423	3.94871e-113		FGSG_02339	FGRAMPH1_01T05623	NRRL29169g_02837	beta-fructofuranosidase
FGSG_02353	2.57947	3.34242e-64	-2.41012	3.94702e-55	-2.13608	2.91395e-41		FGSG_02353	FGRAMPH1_01T05653	NRRL29169g_02852	hypothetical protein FPSE_03768
FGSG_02363	2.585	4.22953e-23	-2.52083	2.12524e-21	-2.00849	2.253e-12		FGSG_02363	FGRAMPH1_01T05677	NRRL29169g_02864	transcription factor c2h2
FGSG_02364	8.79531	1.11532e-253	-8.62794	1.34771e-248	-9.5265	1.80736e-272		FGSG_02364	FGRAMPH1_01T05679	NRRL29169g_02865	short-chain dehydrogenase
FGSG_02367	15.1063	1.76967e-12	-13.9876	8.80608e-12	-16.5733	2.07773e-13		FGSG_02367	FGRAMPH1_01T05687	NRRL29169g_02869	trichodiene oxygenase cytochrome P450
FGSG_02377	-5.36454	9.40066e-29	14.1903	2.78272e-57	36.8803	6.51203e-75		FGSG_02377	FGRAMPH1_01T05707	NRRL29169g_02879	hypothetical protein
FGSG_02383	32.1358	8.1699e-78	-18.3041	8.59834e-54	-7.73288	5.87895e-26		FGSG_02383	FGRAMPH1_01T05719	NRRL29169g_02885	adenosine deaminase
FGSG_02416	7.30706	6.7328e-106	-7.86247	9.5902e-114	-6.91135	5.31464e-100		FGSG_02416	FGRAMPH1_01T05803	NRRL29169g_02929	hypothetical protein
FGSG_02418	4.10216	8.89294e-22	-5.0326	2.045e-28	-3.93413	3.23124e-20		FGSG_02418	FGRAMPH1_01T05807	NRRL29169g_02931	shortchain dehydrogenase reductase family
FGSG_02428	-3.71808	9.87878e-25	4.17324	5.96061e-26	5.96061	2.05675e-34		FGSG_02428	FGRAMPH1_01T05831	NRRL29169g_02943	ferri-bacillibactin esterase
FGSG_02464	3.30683	5.88681e-30	-5.39309	4.47186e-59	-6.87296	1.6577e-77		FGSG_02464	FGRAMPH1_01T05911	NRRL29169g_02983	hypothetical protein
FGSG_02467	2.44753	3.16896e-05	-3.06158	1.26516e-07	-2.95536	2.88594e-07		FGSG_02467	FGRAMPH1_01T05919	NRRL29169g_02987	amino transferase family
FGSG_02468	-3.27604	9.08703e-46	2.96758	1.16442e-37	3.4296	1.83441e-46		FGSG_02468	FGRAMPH1_01T05921	NRRL29169g_02988	hypothetical protein
FGSG_02489	1.9954	8.59198e-05	-4.00872	4.50408e-16	-5.11878	7.5249e-22		FGSG_02489	FGRAMPH1_01T05971	NRRL29169g_03014	related to LDB19
FGSG_02521	4.96032	6.22857e-94	-4.53296	3.35216e-83	-4.6929	2.6795e-87		FGSG_02521	FGRAMPH1_01T06049	NRRL29169g_03053	hypothetical protein
FGSG_02538	2.1261	0.00464641	-3.26323	3.23299e-06	-3.69014	1.65471e-07		FGSG_02538	FGRAMPH1_01T06093	NRRL29169g_03075	transcriptional activator Myb
FGSG_02558	-4.13215	1.72467e-15	4.03826	4.06904e-14	4.10925	1.23806e-14		FGSG_02558	FGRAMPH1_01T06135	NRRL29169g_03096	hypothetical protein
FGSG_02589	6.07761	7.14208e-100	-3.18583	9.79791e-42	-3.32878	6.06166e-45		FGSG_02589	FGRAMPH1_01T06215	NRRL29169g_03137	membrane zinc transporter
FGSG_02627	3.22754	1.30387e-20	-4.19275	1.35131e-30	-3.20165	2.57501e-20		FGSG_02627	FGRAMPH1_01T06301	NRRL29169g_03182	unnamed protein product
FGSG_02644	-2.74154	2.74304e-13	2.13298	3.87182e-08	2.52617	1.82836e-11		FGSG_02644	FGRAMPH1_01T06345	NRRL29169g_03205	unnamed protein product
FGSG_02678	4.07709	2.61775e-19	-4.65029	6.01365e-23	-5.03674	1.69567e-25		FGSG_02678	FGRAMPH1_01T06417	NRRL29169g_03241	1-aminocyclopropane-1-carboxylatedeaminase
FGSG_02681	-3.79718	3.86097e-09	4.43152	6.5165e-10	9.02637	1.37041e-14		FGSG_02681	FGRAMPH1_01T06423	NRRL29169g_03244	glycosyl transferase family 32
FGSG_02683	-3.35941	1.44104e-37	3.90742	1.56638e-42	3.53953	1.53643e-38		FGSG_02683	FGRAMPH1_01T06427	NRRL29169g_03246	crumbs 3
FGSG_02697	2.74397	3.2191e-69	-3.24235	1.10724e-93	-4.31096	3.06293e-146		FGSG_02697	FGRAMPH1_01T06461	NRRL29169g_03263	related to GDP-fucose transporter
FGSG_02698	2.67595	3.24098e-36	-2.60404	4.16041e-34	-3.18714	4.39266e-50		FGSG_02698	FGRAMPH1_01T06465	NRRL29169g_03265	hypothetical protein
FGSG_02721	-2.43453	1.19019e-52	2.34077	9.31223e-47	2.58857	1.8807e-57		FGSG_02721	FGRAMPH1_01T06525	NRRL29169g_03295	hypothetical protein
FGSG_02755	13.3358	1.81682e-77	-3.57091	1.63305e-18	-4.40984	3.35454e-25		FGSG_02755	FGRAMPH1_01T06615	NRRL29169g_03340	Autophagy-related 3
FGSG_02758	2.39007	2.66782e-67	-2.69602	6.38223e-87	-2.19192	1.21415e-54		FGSG_02758	FGRAMPH1_01T06621	NRRL29169g_03343	Damageresponse 1
FGSG_02768	2.29971	2.21227e-46	-2.33571	1.7587e-47	-2.17259	7.56091e-40		FGSG_02768	FGRAMPH1_01T06643	NRRL29169g_03354	hypothetical protein
FGSG_02842	5.66871	3.36852e-37	-9.84088	1.7311e-65	-9.61867	2.47549e-64		FGSG_02842	FGRAMPH1_01T11439	NRRL29169g_05790	unnamed protein product
FGSG_02847	-2.92998	8.41766e-24	2.45446	5.37842e-17	1.99977	2.57018e-11		FGSG_02847	FGRAMPH1_01T11451	NRRL29169g_05796	abc transporter CDR4
FGSG_02852	-3.9444	6.54024e-08	2.54562	0.000114044	5.85462	8.62577e-10		FGSG_02852	FGRAMPH1_01T11461	NRRL29169g_05801	maleylacetoacetate isomerase
FGSG_02864	2.7616	0.00103211	-2.62852	0.0018996	-2.27825	0.00853075	C29	FGSG_02864	FGRAMPH1_01T11493	NRRL29169g_05817	hypothetical protein
FGSG_02880	9.33704	4.12544e-114	-7.42558	1.90612e-91	-7.82212	1.86011e-96		FGSG_02880	FGRAMPH1_01T11525	NRRL29169g_05833	sulfiteoxidase
FGSG_02881	22.6897	1.35687e-12	-20.1878	1.02125e-11	-22.1299	1.66426e-12		FGSG_02881	FGRAMPH1_01T11527	NRRL29169g_05834	catalase
FGSG_02882	5.21891	5.53094e-15	-4.19747	3.74373e-11	-3.35274	4.06744e-08		FGSG_02882	FGRAMPH1_01T11529	NRRL29169g_05835	iron-dependent peroxidase
FGSG_02891	2.48	6.56036e-21	-2.65002	5.33762e-24	-2.39006	1.82384e-19		FGSG_02891	FGRAMPH1_01T11551	NRRL29169g_05846	hypothetical protein
FGSG_02893	5.85714	6.72165e-208	-6.01607	2.37504e-213	-6.73264	6.51461e-242		FGSG_02893	FGRAMPH1_01T11555	NRRL29169g_05848	argininedeiminase type-3
FGSG_02899	-5.09404	9.51367e-14	4.537	9.74435e-12	6.35244	1.27103e-14		FGSG_02899	FGRAMPH1_01T11567	NRRL29169g_05854	hypothetical protein
FGSG_02903	12.588	3.66516e-123	-6.12006	1.80844e-63	-6.01093	2.66912e-62		FGSG_02903	FGRAMPH1_01T11579	NRRL29169g_05860	antifungal defensin
FGSG_02904	15.7167	4.94929e-36	-9.67088	7.51381e-24	-9.11956	1.01194e-22		FGSG_02904	FGRAMPH1_01T11581	NRRL29169g_05861	hypothetical protein
FGSG_02909	-6.34553	4.67994e-17	16.5358	1.07596e-19	9.53187	6.07185e-19		FGSG_02909	FGRAMPH1_01T11595	NRRL29169g_05868	unnamed protein product
FGSG_02911	3.70396	4.57402e-44	-6.85749	6.40744e-98	-9.32275	3.02696e-134		FGSG_02911	FGRAMPH1_01T11599	NRRL29169g_05870	hypothetical protein
FGSG_02917	26.5598	1.2364e-20	-9.17971	1.77612e-09	-10.1719	1.9229e-10		FGSG_02917	FGRAMPH1_01T11613	NRRL29169g_05875	cell obiose dehydrogenase
FGSG_02918	42.4961	1.40794e-256	-40.9226	2.5094e-251	-38.8865	1.55249e-244		FGSG_02918	FGRAMPH1_01T11615	NRRL29169g_05876	Pepsin A
FGSG_02926	32.3175	0	-38.4956	0	-47.7777	0		FGSG_02926	FGRAMPH1_01T11633	NRRL29169g_05885	hypothetical protein
FGSG_02942	-10.4442	2.52259e-59	27.4491	2.09551e-60	21.7328	8.21389e-63		FGSG_02942	FGRAMPH1_01T11671	NRRL29169g_05904	g-coupled receptor
FGSG_02976	-2.04891	6.69671e-16	2.62278	1.82392e-27	3.10837	2.39e-37		FGSG_02976	FGRAMPH1_01T11753	NRRL29169g_05945	proteinase R precursor
FGSG_03011	2.28329	8.99519e-56	-3.45478	2.05957e-125	-3.2575	6.69509e-114		FGSG_03011	FGRAMPH1_01T11841	NRRL29169g_05989	mRNA 3-end-processing YTH1
FGSG_03015	7.36702	3.23116e-18	-7.97308	1.22442e-19	-10.179	1.35946e-24		FGSG_03015	FGRAMPH1_01T11853	NRRL29169g_05995	transporter MCH2
FGSG_03016	10.9728	4.25e-22	-12.2267	4.53978e-24	-14.0452	5.25376e-27		FGSG_03016	FGRAMPH1_01T11855	NRRL29169g_05996	hydrolase or acyl transferase (alpha beta hydrolase super family)
FGSG_03023	-9.37841	9.49165e-20	22.6227	4.95158e-19	25.9282	3.26125e-19		FGSG_03023	FGRAMPH1_01T11875	NRRL29169g_06006	hypothetical protein
FGSG_03028	2.94986	4.74721e-78	-2.95001	3.76526e-78	-2.66316	2.64585e-64		FGSG_03028	FGRAMPH1_01T11885	NRRL29169g_06011	hypothetical protein
FGSG_03033	2.66811	4.22518e-41	-3.72283	2.87085e-73	-4.26404	3.25154e-89		FGSG_03033	FGRAMPH1_01T11897	NRRL29169g_06017	msf membrane transporter
FGSG_03058	2.49726	3.37592e-38	-4.05824	1.21329e-90	-4.39264	5.14688e-102		FGSG_03058	FGRAMPH1_01T11953	NRRL29169g_06045	unnamed protein product
FGSG_03071	36.7361	7.08519e-117	-48.5006	8.54581e-136	-61.7964	5.84657e-154		FGSG_03071	FGRAMPH1_01T11985	NRRL29169g_06061	L-saccharopine oxidase
FGSG_03079	3.10663	2.238e-86	-4.06493	3.26607e-132	-2.98178	5.85785e-80		FGSG_03079	FGRAMPH1_01T12007	NRRL29169g_06073	hypothetical protein
FGSG_03108	6.84043	3.55661e-33	-6.50892	5.959e-31	-4.36221	7.56505e-19		FGSG_03108	FGRAMPH1_01T12083	NRRL29169g_06111	hypothetical protein
FGSG_03111	-6.12966	1.10329e-07	10.2894	1.47005e-08	13.176	4.40008e-09		FGSG_03111	FGRAMPH1_01T12089	NRRL29169g_06114	ureaactive transporter 1
FGSG_03113	7.40492	4.11567e-38	-7.96982	1.1271e-40	-12.4624	2.12381e-61		FGSG_03113	FGRAMPH1_01T12093	NRRL29169g_06116	unnamed protein product
FGSG_03120	-2.60976	3.27177e-16	3.23951	4.5123e-22	3.1229	3.23944e-21		FGSG_03120	FGRAMPH1_01T12109	NRRL29169g_06125	lipidphosphate phosphatase 1
FGSG_03124	-3.58968	6.59704e-14	4.8014	4.684e-17	5.30051	1.15087e-18		FGSG_03124	FGRAMPH1_01T12119	NRRL29169g_06130	o-acetyl transferase cas1
FGSG_03134	2.51675	5.92621e-05	-2.00424	0.00348544	-2.02525	0.00269993		FGSG_03134	FGRAMPH1_01T12143	NRRL29169g_06142	hypothetical protein
FGSG_03150	4.03952	1.23344e-41	-3.41469	3.5931e-32	-3.15288	2.63296e-28		FGSG_03150	FGRAMPH1_01T12179	NRRL29169g_06160	aminoglycoside phospho transferase
FGSG_03151	15.641	6.85034e-31	-26.8974	1.13051e-44	-33.2613	5.63846e-51		FGSG_03151	FGRAMPH1_01T12181	NRRL29169g_06161	Puromycin-sensitive aminopeptidase
FGSG_03156	-38.9583	3.58256e-60	19.0976	4.59594e-51	25.1042	1.36775e-54		FGSG_03156	FGRAMPH1_01T12193	NRRL29169g_06167	hypothetical protein
FGSG_03167	-2.96339	1.45908e-08	3.47432	9.37069e-10	3.69287	1.44155e-10		FGSG_03167	FGRAMPH1_01T12215	NRRL29169g_06178	unnamed protein product
FGSG_03173	2.04878	1.12449e-06	-2.30066	1.12407e-08	-2.47656	3.69946e-10		FGSG_03173	FGRAMPH1_01T12229	NRRL29169g_06185	related to haloacetate dehalogenaseH-1
FGSG_03197	-2.21851	6.08689e-08	2.10422	6.85784e-07	2.99296	3.08719e-12		FGSG_03197	FGRAMPH1_01T12291	NRRL29169g_06216	hypothetical protein
FGSG_03202	-2.74624	2.24206e-05	4.00824	5.8616e-08	2.04063	0.00226557		FGSG_03202	FGRAMPH1_01T12305	NRRL29169g_06223	calcium-translocating p-type pmca-type
FGSG_03274	-514.207	2.22123e-17	65.635	4.10522e-43	221.373	4.6128e-25		FGSG_03274	FGRAMPH1_01T12479	NRRL29169g_06311	hypothetical protein
FGSG_03275	-129.173	1.08991e-56	85.773	2.81366e-58	88.9452	3.40623e-59		FGSG_03275	FGRAMPH1_01T12481	NRRL29169g_06312	hypothetical protein
FGSG_03288	-3.58364	6.27955e-70	5.40423	7.13037e-115	9.13452	8.7617e-183		FGSG_03288	FGRAMPH1_01T12507	NRRL29169g_06325	beta-insoluble isoenzyme 3
FGSG_03304	-6.3467	1.67763e-18	6.49326	6.27661e-19	10.0961	8.1229e-28		FGSG_03304	FGRAMPH1_01T12551	NRRL29169g_06347	cutinase1
FGSG_03310	-2.838	1.49159e-43	2.71059	1.53252e-38	2.64306	2.30096e-37		FGSG_03310	FGRAMPH1_01T12571	NRRL29169g_06357	integral membrane PTH11
FGSG_03339	-3.94563	1.08541e-69	3.3076	3.30579e-53	3.77747	3.53209e-65		FGSG_03339	FGRAMPH1_01T12643	NRRL29169g_06393	hypothetical protein
FGSG_03344	5.08559	3.89407e-88	-4.32951	3.67506e-71	-3.87954	5.58941e-61	C26	FGSG_03344	FGRAMPH1_01T12657	NRRL29169g_06400	hypothetical protein
FGSG_03360	-6.20405	8.91994e-22	3.44472	1.76342e-12	3.12174	2.67831e-11		FGSG_03360	FGRAMPH1_01T12691	NRRL29169g_06417	mfs transporter
FGSG_03361	-4.31772	5.7429e-09	3.0407	4.81341e-06	2.5211	7.50434e-05		FGSG_03361	FGRAMPH1_01T12693	NRRL29169g_06418	transcriptional regulatory
FGSG_03369	-2.11927	1.33732e-05	3.56833	2.21746e-13	5.60761	1.61617e-22		FGSG_03369	FGRAMPH1_01T12709	NRRL29169g_06426	mfs spgeneral alpha glucoside:h+symporter
FGSG_03372	-4.07187	4.46281e-09	2.38594	0.000107712	2.01571	0.00123384		FGSG_03372	FGRAMPH1_01T12719	NRRL29169g_06431	hypothetical protein
FGSG_03373	-5.57439	1.07771e-13	3.03085	1.10209e-07	2.57111	2.36214e-06		FGSG_03373	FGRAMPH1_01T12723	NRRL29169g_06433	Choline dehydrogenase
FGSG_03394	-25.2907	2.24765e-45	19.6267	2.10843e-40	21.0524	1.78868e-41		FGSG_03394	FGRAMPH1_01T12775	NRRL29169g_06459	hypothetical protein
FGSG_03410	-3.08558	3.5002e-09	3.00397	2.11511e-08	3.96572	2.2127e-11		FGSG_03410	FGRAMPH1_01T12819	NRRL29169g_06481	beta-glucosidase k
FGSG_03422	4.35791	4.51108e-47	-5.37613	2.5433e-61	-11.2725	1.52212e-126		FGSG_03422	FGRAMPH1_01T12849	NRRL29169g_06496	phenolic acid decarboxylase padc
FGSG_03436	-15.8145	1.37345e-32	10.97	2.18973e-27	17.3121	2.96959e-30		FGSG_03436	FGRAMPH1_01T12877	NRRL29169g_06510	sterigmatocystin biosynthesisperoxidase stcC
FGSG_03445	1029.93	3.99664e-214	-828.009	5.24212e-201	-586.018	6.09959e-181		FGSG_03445	FGRAMPH1_01T12903	NRRL29169g_06523	small secreted
FGSG_03448	2.16673	1.32333e-15	-4.27884	8.7891e-53	-6.53426	1.48986e-87		FGSG_03448	FGRAMPH1_01T12911	NRRL29169g_06527	altered inheritance rate ofmitochondria 38 like
FGSG_03452	2.47791	9.38479e-43	-2.66513	7.52193e-50	-2.57997	9.95317e-47		FGSG_03452	FGRAMPH1_01T12917	NRRL29169g_06530	unnamed protein product
FGSG_03457	5.66081	1.87887e-36	-4.8544	6.12494e-30	-3.36079	1.01974e-17		FGSG_03457	FGRAMPH1_01T12927	NRRL29169g_06535	cutinase precursor
FGSG_03462	-2.43938	1.63068e-09	2.64719	8.9767e-11	3.84168	2.65268e-18		FGSG_03462	FGRAMPH1_01T12939	NRRL29169g_06541	alpha beta-glucosidase agdC
FGSG_03473	3.12134	6.711e-32	-3.65489	4.88139e-41	-3.44111	2.09688e-37		FGSG_03473	FGRAMPH1_01T12969	NRRL29169g_06556	unnamed protein product
FGSG_03529	30.3244	0	-33.5698	0	-37.9005	0	C23	FGSG_03529	FGRAMPH1_01T13095	NRRL29169g_06619	glycosyl hydrolase family 17
FGSG_03531	235.175	9.61093e-32	-267.088	2.69557e-33	-194.774	8.53624e-30	C23	FGSG_03531	FGRAMPH1_01T13099	NRRL29169g_06621	monooxygenase
FGSG_03533	3.59655	2.32521e-35	-4.47981	1.67272e-48	-3.15791	1.23573e-27	C23	FGSG_03533	FGRAMPH1_01T13103	NRRL29169g_06623	3-acetyltrichothecene4-O-acetyl transferase
FGSG_03554	4.78672	8.22616e-72	-6.88665	8.94721e-109	-5.61569	3.29211e-87		FGSG_03554	FGRAMPH1_01T13147	NRRL29169g_06646	hypothetical protein
FGSG_03556	2.28518	9.79854e-22	-2.99526	8.02377e-38	-2.75693	1.77557e-32		FGSG_03556	FGRAMPH1_01T13151	NRRL29169g_06648	hypothetical protein
FGSG_03574	-4.33914	3.98212e-69	3.42405	7.71709e-50	3.94684	1.81724e-59		FGSG_03574	FGRAMPH1_01T13197	NRRL29169g_06673	hypothetical protein
FGSG_03575	-5.30676	3.34242e-64	3.73267	4.02323e-41	3.75089	1.2641e-41		FGSG_03575	FGRAMPH1_01T13199	NRRL29169g_06674	tripeptidyl aminopeptidase
FGSG_03587	20.1714	2.28363e-50	-22.4873	6.0431e-54	-27.9555	2.69006e-62		FGSG_03587	FGRAMPH1_01T13227	NRRL29169g_06688	hypothetical protein
FGSG_03592	-8.25413	3.53535e-43	3.68726	1.75994e-18	4.5251	4.81828e-24		FGSG_03592	FGRAMPH1_01T13237	NRRL29169g_06693	hypothetical protein
FGSG_03593	-11.2553	1.37236e-109	4.96556	1.5965e-50	7.19786	7.41185e-75		FGSG_03593	FGRAMPH1_01T13239	NRRL29169g_06694	hypothetical protein
FGSG_03595	3.64838	1.04519e-48	-3.92462	1.43465e-53	-3.28867	3.63556e-40		FGSG_03595	FGRAMPH1_01T13243	NRRL29169g_06696	ADP-ribosylation factor
FGSG_03596	2.4081	1.60284e-05	-2.36357	3.06286e-05	-2.2375	9.37133e-05		FGSG_03596	FGRAMPH1_01T13245	NRRL29169g_06697	hypothetical protein
FGSG_03600	-21.8995	1.3849e-162	7.57834	1.29797e-95	10.3251	1.96196e-117		FGSG_03600	FGRAMPH1_01T13257	NRRL29169g_06703	hypothetical protein
FGSG_03613	-2.33458	6.59135e-05	3.01468	7.66613e-07	3.96905	2.44953e-09		FGSG_03613	FGRAMPH1_01T13295	NRRL29169g_06722	hypothetical protein
FGSG_03632	-28.3161	1.15702e-20	29.0084	3.83121e-18	19.2274	2.00362e-19		FGSG_03632	FGRAMPH1_01T13337	NRRL29169g_06743	mureintransglycosylase
FGSG_03642	-7.47246	2.31308e-27	8.6571	1.7049e-28	7.66813	7.03261e-27		FGSG_03642	FGRAMPH1_01T13363	NRRL29169g_06756	hypothetical protein
FGSG_03643	-3.51813	9.21304e-10	4.55611	3.17527e-11	3.45459	3.74345e-09		FGSG_03643	FGRAMPH1_01T13365	NRRL29169g_06757	malic acid transport
FGSG_03650	2.09507	7.47029e-18	-2.33359	3.24186e-23	-2.20241	2.27381e-20		FGSG_03650	FGRAMPH1_01T13379	NRRL29169g_06764	ADP-ribosyl-[dinitrogen reductase]glyco hydrolase
FGSG_03651	2.28744	1.59115e-10	-2.42241	7.30759e-12	-2.65405	2.2347e-14		FGSG_03651	FGRAMPH1_01T13381	NRRL29169g_06765	nad dependent epimerase dehydratase
FGSG_03661	3.51348	2.49364e-14	-4.56933	9.60332e-21	-4.6543	1.93179e-21		FGSG_03661	FGRAMPH1_01T13407	NRRL29169g_06778	uracil phosphoribosyl transferase
FGSG_03706	2.08914	0.00252013	-4.11251	6.71639e-10	-5.29091	1.19958e-13		FGSG_03706	FGRAMPH1_01T13511	NRRL29169g_06830	hypothetical protein
FGSG_03714	-8.53167	1.23581e-84	9.49804	4.78948e-83	8.72583	4.75239e-81		FGSG_03714	FGRAMPH1_01T13529	NRRL29169g_06839	Mannanendo-1 ,6-alpha-mannosidase DCW1
FGSG_03744	-2.31914	3.64563e-48	2.94344	4.06461e-73	2.79278	1.42184e-67	C21	FGSG_03744	FGRAMPH1_01T13601	NRRL29169g_06875	siderophore iron transporter mirB
FGSG_03759	2.96379	1.31401e-05	-5.44524	7.1527e-13	-8.02692	9.87933e-20		FGSG_03759	FGRAMPH1_01T13643	NRRL29169g_06896	Protoporphyrin uptake 1
FGSG_03772	2.71061	7.36364e-08	-3.09461	8.83428e-10	-4.18943	8.56255e-16		FGSG_03772	FGRAMPH1_01T13673	NRRL29169g_06911	drug resistance protein
FGSG_03778	-2.58045	7.76544e-23	2.8963	2.26751e-27	3.8275	3.54028e-41		FGSG_03778	FGRAMPH1_01T13685	NRRL29169g_06917	n amino acid transport system
FGSG_03783	-2.47771	1.53169e-07	2.53824	1.99374e-07	2.48276	2.51937e-07		FGSG_03783	FGRAMPH1_01T13697	NRRL29169g_06923	unnamed protein product
FGSG_03788	-43.0627	1.21926e-152	104.285	3.69768e-99	129.513	1.36784e-92		FGSG_03788	FGRAMPH1_01T13707	NRRL29169g_06928	glycoside hydrolase family 16
FGSG_03790	-17.6245	2.07531e-19	7.84643	4.08686e-15	7.54865	3.23002e-15		FGSG_03790	FGRAMPH1_01T13711	NRRL29169g_06930	metallo protease mep1
FGSG_03797	-2.88903	4.68877e-17	3.56854	2.95472e-21	5.01244	1.2822e-29		FGSG_03797	FGRAMPH1_01T13729	NRRL29169g_06939	trans membrane alpha-helix
FGSG_03812	-2.06203	1.88845e-13	2.7126	4.73102e-22	2.52736	7.49541e-20		FGSG_03812	FGRAMPH1_01T13767	NRRL29169g_06959	epoxide hydrolase
FGSG_03832	-11.2191	3.97983e-35	4.38406	9.67774e-21	4.64992	3.56639e-22		FGSG_03832	FGRAMPH1_01T13815	NRRL29169g_06983	hypothetical protein
FGSG_03834	-2.96093	3.96589e-81	3.15735	8.53322e-88	3.62261	3.46188e-108		FGSG_03834	FGRAMPH1_01T13819	NRRL29169g_06985	low-affinity potassium transport
FGSG_03853	-2.11498	2.16727e-15	3.57185	6.03137e-35	2.98724	4.34479e-28		FGSG_03853	FGRAMPH1_01T13867	NRRL29169g_07009	Afla toxin biosynthesis keto reductasenor-1
FGSG_03869	-10.8276	4.31832e-18	19.107	3.49805e-20	17.2721	3.13738e-20		FGSG_03869	FGRAMPH1_01T13917	NRRL29169g_07034	MFS FHSL-fucose permease
FGSG_03883	-3.14035	1.26086e-19	2.18467	1.99275e-10	4.07424	1.15078e-24		FGSG_03883	FGRAMPH1_01T13955	NRRL29169g_07053	hypothetical protein
FGSG_03890	-3.82173	6.30252e-27	5.35668	1.41452e-36	8.78683	1.19071e-51		FGSG_03890	FGRAMPH1_01T13971	NRRL29169g_07061	glycoside hydrolase family 13
FGSG_03894	15.7678	7.36899e-210	-16.8931	1.68437e-220	-17.6216	3.31651e-227		FGSG_03894	FGRAMPH1_01T13979	NRRL29169g_07065	hypothetical protein
FGSG_03898	63.7414	1.28566e-15	-42.0813	7.53142e-13	-27.9584	2.1271e-10		FGSG_03898	FGRAMPH1_01T13987	NRRL29169g_07069	fad linked oxidase
FGSG_03903	2.60302	1.95846e-61	-2.00536	8.29378e-33	-2.18329	3.35904e-41		FGSG_03903	FGRAMPH1_01T13997	NRRL29169g_07074	hypothetical protein
FGSG_03904	12.9141	1.1503e-19	-5.74294	4.15591e-09	-7.71942	1.58564e-12		FGSG_03904	FGRAMPH1_01T13999	NRRL29169g_07075	probable beta-galactosidase
FGSG_03907	-3.51503	3.26265e-12	5.77886	1.3944e-16	3.14621	2.36682e-10		FGSG_03907	FGRAMPH1_01T14005	NRRL29169g_07078	hypothetical protein
FGSG_03923	-2.19581	2.69677e-05	2.92253	1.30757e-07	2.88938	1.17161e-07	C19	FGSG_03923	FGRAMPH1_01T14043	NRRL29169g_07097	nmra family
FGSG_03938	-2.34982	3.71105e-07	2.08054	1.43445e-05	2.04686	1.85984e-05		FGSG_03938	FGRAMPH1_01T14075	NRRL29169g_07113	amidase
FGSG_03952	-3.14719	2.30238e-33	3.83839	9.08887e-40	4.29539	3.64906e-45		FGSG_03952	FGRAMPH1_01T14111	NRRL29169g_07131	2-dehydropantoate 2-reductase
FGSG_03962	-2.12925	1.11448e-19	2.11587	2.38252e-19	2.02886	1.64442e-17	C18	FGSG_03962	FGRAMPH1_01T14135	NRRL29169g_07143	related to integral membrane PTH11
FGSG_03964	4.80657	5.11247e-43	-6.10744	3.01566e-57	-5.82133	2.50641e-54	C18	FGSG_03964	FGRAMPH1_01T14139	NRRL29169g_07145	polyketide synthase
FGSG_03969	7.50152	4.48386e-16	-15.7636	1.21152e-30	-18.8536	4.29507e-35	C18	FGSG_03969	FGRAMPH1_01T14149	NRRL29169g_07150	hypothetical protein
FGSG_03975	2.81257	4.40219e-79	-3.2965	4.88684e-105	-3.9705	1.77967e-140		FGSG_03975	FGRAMPH1_01T14163	NRRL29169g_07157	secreted aspartic ase
FGSG_03988	-3.08362	2.57165e-23	2.31426	1.20756e-13	2.77236	1.92509e-19		FGSG_03988	FGRAMPH1_01T14193	NRRL29169g_07172	hypothetical protein
FGSG_04012	2.26887	3.22699e-52	-2.37821	6.53803e-58	-3.58267	1.85864e-127		FGSG_04012	FGRAMPH1_01T14253	NRRL29169g_07202	NADHoxidase
FGSG_04042	2.73706	1.09833e-93	-3.32355	4.44811e-133	-3.56962	2.75449e-150		FGSG_04042	FGRAMPH1_01T14321	NRRL29169g_07236	RSN1Overexpression rescues sro7sop1 in l
FGSG_04058	5.05945	2.45042e-78	-6.2426	7.09931e-100	-11.1374	3.00468e-174		FGSG_04058	FGRAMPH1_01T14365	NRRL29169g_07258	unnamed protein product
FGSG_04071	2.40069	3.31286e-27	-2.40267	2.79773e-27	-3.04924	1.00577e-43		FGSG_04071	FGRAMPH1_01T14399	NRRL29169g_07267	puarna-containing
FGSG_04074	21.414	6.14123e-137	-23.7906	1.64286e-146	-14.4382	5.37963e-104		FGSG_04074	FGRAMPH1_01T14407	NRRL29169g_07282	cell wall
FGSG_04094	-2.17835	1.27877e-40	2.64246	9.91996e-59	3.30308	7.5581e-85		FGSG_04094	FGRAMPH1_01T14469	NRRL29169g_07313	hypothetical protein
FGSG_04100	3.1598	1.29061e-37	-3.35728	1.55764e-41	-2.97361	8.34454e-34		FGSG_04100	FGRAMPH1_01T14489	NRRL29169g_07323	at hook family
FGSG_04117	3.08078	2.3321e-82	-3.56008	1.12907e-104	-3.53304	1.42607e-103		FGSG_04117	FGRAMPH1_01T14529	NRRL29169g_07343	NAD-specific glutamate dehydrogenase
FGSG_04159	-2.3888	6.40709e-33	2.55498	2.3448e-36	2.22157	1.21612e-27		FGSG_04159	FGRAMPH1_01T14631	NRRL29169g_07395	integral membrane
FGSG_04161	3.70405	1.50857e-60	-3.40627	9.57597e-53	-2.92429	1.49553e-40		FGSG_04161	FGRAMPH1_01T14635	NRRL29169g_07397	hypothetical protein FPSE_12126
FGSG_04175	-2.88002	8.12285e-41	2.29305	9.10772e-26	2.59187	3.12768e-33		FGSG_04175	FGRAMPH1_01T14663	NRRL29169g_07411	hypothetical protein FPSE_12140
FGSG_04209	4.1237	4.31097e-27	-4.79896	6.09262e-33	-4.28666	2.23833e-28		FGSG_04209	FGRAMPH1_01T14741	NRRL29169g_07452	transcriptional regulator
FGSG_04213	2.71803	7.21387e-72	-2.76115	4.67405e-74	-2.91351	3.56196e-82		FGSG_04213	FGRAMPH1_01T14753	NRRL29169g_07458	hypothetical protein
FGSG_04236	12.0761	4.69899e-32	-12.589	6.76313e-33	-9.4889	8.20979e-26		FGSG_04236	FGRAMPH1_01T14809	NRRL29169g_07486	amidase
FGSG_04248	2.08245	1.99877e-29	-2.39656	3.31667e-41	-2.01689	1.42658e-26		FGSG_04248	FGRAMPH1_01T14837	NRRL29169g_07500	l-xylulose reductase
FGSG_04270	2.45571	6.27347e-39	-3.19609	9.95099e-65	-4.23284	3.84226e-100		FGSG_04270	FGRAMPH1_01T14889	NRRL29169g_07527	golgi apyrase
FGSG_04335	-3.97154	1.04529e-20	4.74894	1.7589e-22	3.24754	6.98059e-16	C17	FGSG_04335	FGRAMPH1_01T15039	NRRL29169g_07603	apoptosis-inducing factor 2
FGSG_04367	2.1356	3.71707e-05	-2.38545	2.02693e-06	-2.16393	2.71602e-05		FGSG_04367	FGRAMPH1_01T15121	NRRL29169g_07644	hypothetical protein
FGSG_04368	22.8808	2.20207e-82	-24.9947	6.84542e-87	-18.7582	1.09681e-71		FGSG_04368	FGRAMPH1_01T15123	NRRL29169g_07645	tetracyclin e resistance fromtransposon
FGSG_04381	3.08943	5.24476e-05	-3.31342	1.54828e-05	-3.46726	6.06737e-06		FGSG_04381	FGRAMPH1_01T15151	NRRL29169g_07659	hypothetical protein
FGSG_04429	-2.24355	6.45965e-06	3.24838	1.70776e-09	3.63762	6.95137e-11		FGSG_04429	FGRAMPH1_01T15271	NRRL29169g_07721	hypothetical protein
FGSG_04434	50.7484	7.08579e-214	-38.8786	8.16722e-185	-32.6932	1.74097e-167		FGSG_04434	FGRAMPH1_01T15281	NRRL29169g_07727	L-ascorbate peroxidase peroxisomal
FGSG_04443	2.46787	2.14547e-18	-2.26477	3.22945e-15	-2.2206	1.2413e-14		FGSG_04443	FGRAMPH1_01T15303	NRRL29169g_07738	translation machinery-associated 64
FGSG_04450	-22.9118	5.76753e-26	94.8759	7.08183e-17	28.0554	7.94855e-24		FGSG_04450	FGRAMPH1_01T15317	NRRL29169g_07745	hypothetical protein
FGSG_04457	2.43709	5.48098e-25	-2.63347	2.06413e-29	-2.9641	6.67567e-37		FGSG_04457	FGRAMPH1_01T15337	NRRL29169g_07756	hypothetical protein
FGSG_04458	2.24527	1.08144e-17	-5.71677	2.69331e-79	-13.2352	7.41922e-174		FGSG_04458	FGRAMPH1_01T15339	NRRL29169g_07757	nitricoxide dioxygenase
FGSG_04465	-15.919	1.12265e-17	12.3125	1.59294e-15	9.72393	3.29727e-15		FGSG_04465	FGRAMPH1_01T15367	NRRL29169g_07772	unnamed protein product
FGSG_04468	-5.73315	4.07643e-32	7.52211	2.61874e-35	10.4317	5.74083e-41		FGSG_04468	FGRAMPH1_01T15375	NRRL29169g_07776	neutral amino acid permease
FGSG_04471	-3.1852	1.02954e-94	4.66962	3.10463e-154	6.37163	6.54369e-211		FGSG_04471	FGRAMPH1_01T15383	NRRL29169g_07780	hypothetical protein
FGSG_04499	4.56411	4.40005e-239	-3.46363	4.2407e-157	-3.8207	4.05426e-184		FGSG_04499	FGRAMPH1_01T15451	NRRL29169g_07815	hypothetical protein
FGSG_04500	5.70655	8.71058e-84	-5.22645	4.68296e-74	-6.44194	1.06403e-95		FGSG_04500	FGRAMPH1_01T15453	NRRL29169g_07816	hypothetical protein
FGSG_04510	129.807	1.82398e-61	-108.631	3.46176e-57	-63.1922	6.13647e-45		FGSG_04510	FGRAMPH1_01T15481	NRRL29169g_07841	hypothetical protein
FGSG_04511	3.97889	2.77645e-72	-2.45951	8.80806e-31	-2.52215	1.31463e-32		FGSG_04511	FGRAMPH1_01T15483	NRRL29169g_07840	unnamed protein product
FGSG_04517	-12.6186	1.64109e-76	14.2132	5.66558e-80	13.7098	6.29937e-79		FGSG_04517	FGRAMPH1_01T15495	NRRL29169g_07834	sphingoid long-chain base transporterrsb1
FGSG_04528	4.9831	2.17413e-63	-4.7694	8.02107e-60	-3.85318	9.94468e-45		FGSG_04528	FGRAMPH1_01T15519	NRRL29169g_07847	hypothetical protein
FGSG_04583	174.992	0	-155.168	0	-155.013	0		FGSG_04583	FGRAMPH1_01T15633	NRRL29169g_07903	small secreted
FGSG_04599	-2.17654	4.18882e-07	4.23566	6.13775e-17	5.70918	1.10087e-21		FGSG_04599	FGRAMPH1_01T15671	NRRL29169g_07922	Short-chain type dehydrogenase reductase
FGSG_04600	9.92807	4.93282e-77	-6.63999	1.25265e-52	-7.1096	1.60519e-56		FGSG_04600	FGRAMPH1_01T15673	NRRL29169g_07924	hypothetical protein
FGSG_04611	2.39682	6.51489e-65	-3.80909	8.59342e-154	-3.39283	6.5369e-128		FGSG_04611	FGRAMPH1_01T15701	NRRL29169g_07938	hypothetical protein FOVG_11384
FGSG_04614	29.7854	6.88655e-14	-21.4024	1.83074e-11	-23.2726	3.80907e-12		FGSG_04614	FGRAMPH1_01T15707	NRRL29169g_07941	hypothetical protein
FGSG_04621	-5.54395	2.37444e-30	3.1044	2.93238e-16	3.78703	8.18501e-21		FGSG_04621	FGRAMPH1_01T15729	NRRL29169g_07952	flavin containing amine
FGSG_04645	10.4797	4.11002e-40	-4.60563	2.45362e-16	-7.10493	1.71795e-27		FGSG_04645	FGRAMPH1_01T15785	NRRL29169g_07976	unnamed protein product
FGSG_04654	-2.13071	6.45232e-46	2.07962	8.90389e-42	2.67707	3.81083e-71		FGSG_04654	FGRAMPH1_01T15807	NRRL29169g_07987	agglutinin isolectin 1 precursor
FGSG_04656	5.40937	2.07129e-44	-8.68091	1.98804e-72	-4.43406	6.70273e-35		FGSG_04656	FGRAMPH1_01T15811	NRRL29169g_07989	beta-lactamase-like 1
FGSG_04695	4.50893	4.69678e-12	-5.71252	5.96478e-16	-4.06929	1.75491e-10	C31	FGSG_04695	FGRAMPH1_01T16087	NRRL29169g_08119	hypothetical protein
FGSG_04710	2.71192	2.5325e-06	-2.31975	0.000128594	-3.66078	2.67955e-10		FGSG_04710	FGRAMPH1_01T16127	NRRL29169g_08134	Generalalpha-glucoside permease
FGSG_04734	-2.39382	3.3627e-10	3.12672	1.35917e-14	3.68015	6.20595e-18		FGSG_04734	FGRAMPH1_01T16191	NRRL29169g_08166	alpha-l-fucosidase 2
FGSG_04735	338.062	0	-309.541	0	-305.157	0		FGSG_04735	FGRAMPH1_01T16193	NRRL29169g_08167	hypothetical protein
FGSG_04741	58.4939	2.41678e-277	-53.3106	8.47521e-265	-48.4741	2.426e-252		FGSG_04741	FGRAMPH1_01T16209	NRRL29169g_08177	hypersensitive response-inducing
FGSG_04745	-35.0268	1.74888e-167	25.7219	1.24416e-149	42.6551	2.00379e-150		FGSG_04745	FGRAMPH1_01T16217	NRRL29169g_08181	antifungal
FGSG_04746	-5.17704	0	6.14612	0	6.43331	0		FGSG_04746	FGRAMPH1_01T16219	NRRL29169g_08182	hypothetical protein
FGSG_04747	-2.22384	1.50661e-16	2.73846	9.20137e-24	2.85437	1.02169e-25		FGSG_04747	FGRAMPH1_01T16221	NRRL29169g_08183	hypothetical protein
FGSG_04752	-119.959	2.12854e-06	103.451	4.46882e-06	63.9496	7.76376e-06		FGSG_04752	FGRAMPH1_01T16233	NRRL29169g_08189	unnamed protein product
FGSG_04753	-97.1149	6.10959e-41	134.474	6.04531e-30	209.042	1.4443e-24		FGSG_04753	FGRAMPH1_01T16237	NRRL29169g_08191	unnamed protein product
FGSG_04754	-28.7011	2.00444e-10	59.8449	1.31129e-07	61.4303	8.74974e-08		FGSG_04754	FGRAMPH1_01T16239	NRRL29169g_08192	beta-carbonic cab
FGSG_04755	-2.95772	2.17897e-80	3.31563	6.70696e-96	2.87681	6.77556e-76		FGSG_04755	FGRAMPH1_01T16241	NRRL29169g_08193	nadph dehydrogenase
FGSG_04757	-4.88381	1.24459e-107	5.77557	1.25791e-115	4.49997	7.77256e-95		FGSG_04757	FGRAMPH1_01T16245	NRRL29169g_08195	retinol dehydrogenase
FGSG_04758	41.7303	6.60647e-91	-36.4545	1.67338e-84	-28.4435	2.26758e-73		FGSG_04758	FGRAMPH1_01T16247	NRRL29169g_08196	asparticase yapsin-6
FGSG_04784	-2.27176	5.16345e-05	2.0833	0.000345335	2.85696	7.55182e-07		FGSG_04784	FGRAMPH1_01T16307	NRRL29169g_08223	hypothetical protein
FGSG_04792	48.6908	9.51556e-10	-42.7201	3.23179e-09	-32.2305	4.73998e-08		FGSG_04792	FGRAMPH1_01T16325	NRRL29169g_08232	hypothetical protein
FGSG_04793	7.30183	1.37396e-11	-5.05425	8.44382e-08	-6.53462	2.0765e-10		FGSG_04793	FGRAMPH1_01T16327	NRRL29169g_08233	4,4-diapophytoene desaturase
FGSG_04800	33.3062	1.62356e-10	-43.4789	3.94404e-12	-47.9652	8.23939e-13		FGSG_04800	FGRAMPH1_01T16343	NRRL29169g_08241	hypothetical protein
FGSG_04824	3.69148	1.21864e-57	-4.45455	2.89013e-75	-5.25084	1.2428e-92		FGSG_04824	FGRAMPH1_01T16399	NRRL29169g_08260	hypothetical protein
FGSG_04828	-4.40483	1.9217e-20	2.16246	5.5174e-07	3.48758	2.80522e-15		FGSG_04828	FGRAMPH1_01T16407	NRRL29169g_08264	indoleamine-dioxygenase
FGSG_04858	-4.51673	3.99271e-31	12.6983	1.34061e-45	16.2681	2.50613e-47		FGSG_04858	FGRAMPH1_01T16503	NRRL29169g_08313	hypothetical protein
FGSG_04871	2.88548	4.27023e-10	-4.20674	4.69483e-18	-2.61052	2.17053e-08		FGSG_04871	FGRAMPH1_01T16531	NRRL29169g_08326	hypothetical protein
FGSG_04874	-6.24784	1.45101e-60	5.33471	1.49333e-50	3.51554	8.13417e-31		FGSG_04874	FGRAMPH1_01T16537	NRRL29169g_08329	hypothetical protein
FGSG_04896	-3.80705	6.39894e-17	3.96972	5.52499e-17	4.56453	8.32847e-20		FGSG_04896	FGRAMPH1_01T16587	NRRL29169g_08355	hypothetical protein
FGSG_04908	2.69756	1.19914e-82	-3.46039	4.08745e-129	-4.30906	6.11235e-179		FGSG_04908	FGRAMPH1_01T16611	NRRL29169g_08367	hypothetical protein
FGSG_04909	2.16325	1.41287e-28	-2.40195	1.6591e-36	-2.94329	1.4684e-55		FGSG_04909	FGRAMPH1_01T16613	NRRL29169g_08368	snrnaphosphodi esterase
FGSG_04911	4.4215	4.29493e-190	-7.19975	0	-8.31789	0		FGSG_04911	FGRAMPH1_01T16617	NRRL29169g_08370	endoplasmic oxidoreductin-1 precursor
FGSG_04916	19.3209	2.64685e-284	-26.3803	0	-37.4118	0		FGSG_04916	FGRAMPH1_01T16631	NRRL29169g_08377	hypothetical protein
FGSG_04917	3.22218	4.24889e-77	-4.5751	2.27247e-131	-5.72353	1.04993e-175		FGSG_04917	FGRAMPH1_01T16633	NRRL29169g_08378	hypothetical protein
FGSG_04930	9.44322	2.0389e-118	-13.1558	1.68659e-156	-12.3868	2.63645e-149		FGSG_04930	FGRAMPH1_01T16663	NRRL29169g_08392	alpha-mannosidase 1a
FGSG_04971	-9.20711	4.94371e-13	7.85097	2.40955e-11	17.4838	1.61277e-13		FGSG_04971	FGRAMPH1_01T16773	NRRL29169g_08447	hypothetical protein
FGSG_04972	-14.4102	7.18549e-25	22.166	1.94058e-22	26.8217	1.43141e-22		FGSG_04972	FGRAMPH1_01T16775	NRRL29169g_08448	ferritinribonucleotide reductase
FGSG_04975	2.62983	1.21429e-39	-2.99743	6.44338e-51	-2.15471	1.99526e-25		FGSG_04975	FGRAMPH1_01T16781	NRRL29169g_08451	Cyanovirin-N like
FGSG_05004	2.49353	1.20275e-90	-2.97165	2.17143e-128	-3.34138	3.27697e-159		FGSG_05004	FGRAMPH1_01T16857	NRRL29169g_08488	hypothetical protein
FGSG_05042	-2.46702	7.42395e-07	3.00261	1.10204e-09	6.35893	5.6271e-25		FGSG_05042	FGRAMPH1_01T16951	NRRL29169g_08535	high-affinity fructose transporterght6
FGSG_05048	-6.58918	3.26061e-100	3.94772	9.09786e-58	3.56835	3.69045e-51		FGSG_05048	FGRAMPH1_01T16963	NRRL29169g_08541	4-hydroxy-2-oxoglutarate mitochondrial
FGSG_05049	-2.13241	3.25672e-11	3.07047	3.96588e-20	3.16975	2.49576e-21		FGSG_05049	FGRAMPH1_01T16967	NRRL29169g_08543	dimethyladenosine transferase
FGSG_05076	-8.06499	1.30109e-32	4.30715	9.82362e-20	3.60292	1.17619e-16		FGSG_05076	FGRAMPH1_01T17033	NRRL29169g_08577	abc transporter g family member 24
FGSG_05084	5.4896	4.36259e-40	-9.80451	1.70121e-73	-6.97747	1.85949e-52		FGSG_05084	FGRAMPH1_01T17059	NRRL29169g_08590	related to spherulin 1A precursor
FGSG_05119	2.12789	1.94827e-15	-2.70961	2.50889e-26	-2.84375	4.10429e-29		FGSG_05119	FGRAMPH1_01T17151	NRRL29169g_08636	tetracyclin e resistance TCR1
FGSG_05144	3.35658	4.00634e-39	-3.88358	5.81066e-49	-2.9095	1.18023e-30		FGSG_05144	FGRAMPH1_01T17205	NRRL29169g_08663	PPPDEpeptidase domain-containing 2
FGSG_05231	-2.86158	7.69558e-23	2.30308	5.40786e-15	2.11495	1.06854e-12		FGSG_05231	FGRAMPH1_01T17421	NRRL29169g_08772	hypothetical protein
FGSG_05232	-10.1522	1.37226e-68	5.47644	3.73877e-42	7.41996	2.70211e-54		FGSG_05232	FGRAMPH1_01T17423	NRRL29169g_08773	cell wall manno
FGSG_05285	-8.76773	1.36267e-97	10.0862	9.69199e-105	7.27501	3.24319e-82		FGSG_05285	FGRAMPH1_01T17531	NRRL29169g_08826	Sphingoid long-chain base transporterRSB1
FGSG_05291	16.0023	0	-16.433	0	-16.7348	0		FGSG_05291	FGRAMPH1_01T17545	NRRL29169g_08833	hypothetical protein
FGSG_05292	5.20351	3.05862e-82	-7.93894	1.08215e-129	-13.2442	6.29024e-202		FGSG_05292	FGRAMPH1_01T17547	NRRL29169g_08834	mureintransglycosylase
FGSG_05294	2.20334	4.94552e-13	-5.13395	8.15674e-53	-8.90601	6.18145e-94		FGSG_05294	FGRAMPH1_01T17553	NRRL29169g_08837	hypothetical protein
FGSG_05407	4.60821	1.7405e-258	-5.42702	0	-6.14838	0		FGSG_05407	FGRAMPH1_01T17837	NRRL29169g_08981	hypothetical protein
FGSG_05408	18.3292	1.92888e-235	-24.8201	4.4252e-288	-33.1579	0		FGSG_05408	FGRAMPH1_01T17839	NRRL29169g_08982	negative regulator of differentiation 1
FGSG_05440	5.15253	1.83569e-43	-4.19362	4.59643e-33	-4.10189	3.44861e-32		FGSG_05440	FGRAMPH1_01T17919	NRRL29169g_09022	hypothetical protein
FGSG_05458	2.28213	9.98439e-30	-4.14734	9.47452e-87	-4.42586	7.32816e-95		FGSG_05458	FGRAMPH1_01T17957	NRRL29169g_09041	hypothetical protein
FGSG_05471	4.01947	1.81993e-119	-4.43377	7.15467e-137	-4.03292	4.02753e-120		FGSG_05471	FGRAMPH1_01T17991	NRRL29169g_09058	aspartic-type endopeptidase opsb
FGSG_05472	3.38578	1.74936e-24	-4.18586	1.58327e-33	-3.98109	2.38688e-31		FGSG_05472	FGRAMPH1_01T17993	NRRL29169g_09059	aspartic-type endopeptidase opsb
FGSG_05521	-14.7074	3.14852e-19	13.7625	3.76863e-17	9.85562	1.23976e-16		FGSG_05521	FGRAMPH1_01T18119	NRRL29169g_09122	hypothetical protein
FGSG_05572	2.77096	2.23071e-34	-2.82818	1.08384e-35	-2.7504	6.07009e-34		FGSG_05572	FGRAMPH1_01T18235	NRRL29169g_09183	hypothetical protein
FGSG_05606	-6.48469	1.16458e-18	4.99731	1.52363e-14	5.31024	1.55919e-15		FGSG_05606	FGRAMPH1_01T18317	NRRL29169g_09225	hypothetical protein
FGSG_05660	7.85358	1.09033e-19	-3.67239	3.07591e-08	-2.16778	0.00151903		FGSG_05660	FGRAMPH1_01T18445	NRRL29169g_09289	dynamin family
FGSG_05672	27.8539	3.71595e-37	-40.1559	6.37653e-46	-30.6643	2.10181e-39		FGSG_05672	FGRAMPH1_01T18479	NRRL29169g_09306	coq5 family
FGSG_05674	-2.24212	1.84679e-23	2.73579	1.69804e-32	2.6644	1.53309e-31		FGSG_05674	FGRAMPH1_01T18483	NRRL29169g_09308	hypothetical protein FPSE_06273
FGSG_05685	13.6437	8.14378e-252	-11.2922	1.94529e-214	-13.7539	1.50384e-252		FGSG_05685	FGRAMPH1_01T18511	NRRL29169g_09322	hypothetical protein
FGSG_05719	-29.6827	1.05132e-115	62.1617	3.15923e-99	68.013	8.97527e-100		FGSG_05719	FGRAMPH1_01T18591	NRRL29169g_09362	hypothetical protein
FGSG_05723	8.08485	1.25666e-109	-7.8994	3.38567e-106	-8.71518	2.47586e-117		FGSG_05723	FGRAMPH1_01T18607	NRRL29169g_09371	metaltolerance 5
FGSG_05724	182.594	1.38431e-54	-11.5599	5.89897e-13	-26.8435	1.48619e-22		FGSG_05724	FGRAMPH1_01T18609	NRRL29169g_09372	hypothetical protein
FGSG_05725	2.66206	4.30702e-23	-3.35049	5.66927e-35	-3.17623	4.54365e-32		FGSG_05725	FGRAMPH1_01T18611	NRRL29169g_09373	transcriptional regulatory moc3
FGSG_05757	7.10362	1.12387e-126	-6.33293	2.07223e-112	-6.9528	4.76865e-124		FGSG_05757	FGRAMPH1_01T18695	NRRL29169g_09415	probable rAsp f 9 allergen
FGSG_05776	2.20303	2.72279e-13	-2.82725	1.63354e-22	-2.68273	1.9073e-20		FGSG_05776	FGRAMPH1_01T18737	NRRL29169g_09436	rna polymerase sigma factor
FGSG_05809	-3.24535	6.05043e-85	2.99364	2.44156e-73	3.21419	6.16675e-83		FGSG_05809	FGRAMPH1_01T18807	NRRL29169g_09471	hypothetical protein
FGSG_05821	-5.92105	3.14622e-10	7.88514	1.16787e-10	9.13253	2.2127e-11		FGSG_05821	FGRAMPH1_01T18835	NRRL29169g_09485	integral membrane
FGSG_05828	7.87535	1.58204e-14	-4.57896	2.16176e-08	-4.95808	3.01765e-09		FGSG_05828	FGRAMPH1_01T18853	NRRL29169g_09494	kelch repeat-containing
FGSG_05839	-2.7253	9.65504e-18	3.8043	2.08363e-29	6.07583	9.41832e-50		FGSG_05839	FGRAMPH1_01T18881	NRRL29169g_09508	sugar transporter stl1
FGSG_05871	-2.84343	1.97179e-24	3.34502	9.41929e-31	3.71129	9.64069e-36		FGSG_05871	FGRAMPH1_01T18961	NRRL29169g_09548	shortchain dehydrogenase reductase family
FGSG_05876	9.15559	2.6394e-18	-10.8092	4.30151e-21	-11.4624	2.80529e-22		FGSG_05876	FGRAMPH1_01T18975	NRRL29169g_09555	hypothetical protein
FGSG_05928	3.04905	2.41868e-47	-6.10525	1.1345e-123	-8.02255	9.7536e-164		FGSG_05928	FGRAMPH1_01T19097	NRRL29169g_09616	hypothetical protein
FGSG_05939	2.19469	9.83889e-12	-2.45169	5.29195e-15	-2.35383	7.59147e-14		FGSG_05939	FGRAMPH1_01T19119	NRRL29169g_09627	carboxyphosphonoenolpyruvate phosphonomutase
FGSG_05983	-2.7736	9.17483e-05	3.36933	1.30596e-05	5.97837	1.69602e-08		FGSG_05983	FGRAMPH1_01T19219	NRRL29169g_09677	cell obiose dehydrogenase
FGSG_05995	-3.57642	2.44153e-51	3.03767	4.21277e-39	2.19937	6.76466e-22		FGSG_05995	FGRAMPH1_01T19249	NRRL29169g_09692	hypothetical protein
FGSG_06010	2.46789	2.28044e-39	-2.72299	2.56358e-48	-2.92657	1.93886e-55		FGSG_06010	FGRAMPH1_01T19283	NRRL29169g_09710	unspecified product
FGSG_06038	3.57109	8.93057e-22	-4.58655	4.46709e-31	-3.52998	3.63625e-21		FGSG_06038	FGRAMPH1_01T19341	NRRL29169g_09739	hypothetical protein
FGSG_06062	2.54094	7.20267e-06	-2.36433	3.14731e-05	-4.9502	2.94982e-15		FGSG_06062	FGRAMPH1_01T19395	NRRL29169g_09768	hypothetical protein
FGSG_06095	2.85627	4.36841e-28	-3.44394	1.03417e-38	-3.14366	2.27006e-33		FGSG_06095	FGRAMPH1_01T19477	NRRL29169g_09808	hypothetical protein
FGSG_06101	-2.14032	8.32154e-17	3.07214	2.23501e-32	4.1506	1.69758e-48		FGSG_06101	FGRAMPH1_01T19489	NRRL29169g_09814	deah-boxrna helicase
FGSG_06119	5.47977	9.14395e-160	-7.75579	1.24502e-231	-9.65908	3.87977e-284		FGSG_06119	FGRAMPH1_01T19525	NRRL29169g_09832	endo--beta-glucanase
FGSG_06127	-2.58171	6.93621e-43	2.32636	3.13925e-34	2.62884	1.72187e-44		FGSG_06127	FGRAMPH1_01T19545	NRRL29169g_09842	formate dehydrogenase
FGSG_06192	4.02988	2.43275e-11	-4.21693	6.40699e-12	-3.61647	1.14474e-09		FGSG_06192	FGRAMPH1_01T19719	NRRL29169g_09931	hypothetical protein
FGSG_06234	-2.76112	1.01613e-60	2.83743	1.14288e-61	3.01343	1.11356e-68		FGSG_06234	FGRAMPH1_01T19825	NRRL29169g_09986	hypothetical protein
FGSG_06236	3.53798	6.34128e-23	-4.6076	1.73103e-33	-5.136	4.90446e-39		FGSG_06236	FGRAMPH1_01T19829	NRRL29169g_09988	hypothetical protein
FGSG_06272	2.18543	9.36853e-74	-2.77176	2.53564e-125	-2.9313	2.57626e-140		FGSG_06272	FGRAMPH1_01T19915	NRRL29169g_10033	otherhect domain ubiquitin ligaseE3
FGSG_06278	-2.14036	7.86157e-09	2.06793	6.17268e-08	2.42988	6.19334e-11		FGSG_06278	FGRAMPH1_01T19927	NRRL29169g_10039	glucoamylase precursor
FGSG_06381	4.34941	7.51675e-06	-6.08682	2.34102e-08	-6.53531	5.39832e-09		FGSG_06381	FGRAMPH1_01T20171	NRRL29169g_10161	halo acid type ii
FGSG_06397	-8.89653	9.00043e-21	9.64756	1.16006e-19	8.73842	2.06581e-19		FGSG_06397	FGRAMPH1_01T20207	NRRL29169g_10179	endo-beta--glucanase d
FGSG_06444	5.25712	5.92749e-07	-13.7877	1.27602e-16	-19.119	4.53017e-21	C36	FGSG_06444	FGRAMPH1_01T22293	NRRL29169g_11214	longiborneol synthase
FGSG_06462	-6.62858	1.31738e-72	3.07042	9.92789e-28	4.6853	5.99078e-50	C37	FGSG_06462	FGRAMPH1_01T22333	NRRL29169g_11234	coenzymea synthetase
FGSG_06483	3.38879	6.18158e-76	-3.33187	7.55158e-74	-3.44702	3.86479e-78		FGSG_06483	FGRAMPH1_01T22393	NRRL29169g_11264	hypothetical protein
FGSG_06497	-6.12082	1.44083e-74	6.80356	3.74197e-78	6.20954	2.75796e-73		FGSG_06497	FGRAMPH1_01T22439	NRRL29169g_11287	hypothetical protein
FGSG_06526	2.01855	8.12428e-36	-2.5515	4.24065e-63	-3.06525	6.16292e-90		FGSG_06526	FGRAMPH1_01T22505	NRRL29169g_11320	hypothetical protein
FGSG_06536	-7.32502	9.06767e-07	5.68373	1.2953e-05	5.94914	7.15566e-06	C39	FGSG_06536	FGRAMPH1_01T22529	NRRL29169g_11332	L-pipecolate oxidase
FGSG_06572	11.5234	2.00496e-163	-14.0243	1.1016e-190	-18.2291	1.14507e-230		FGSG_06572	FGRAMPH1_01T22617	NRRL29169g_11376	minorextracell ular protease vpr
FGSG_06575	2.01427	7.03386e-51	-2.24852	1.00353e-67	-2.52814	5.1405e-89		FGSG_06575	FGRAMPH1_01T22625	NRRL29169g_11380	related to UPF0187 domain membrane
FGSG_06606	-2.10578	1.32043e-26	2.42477	6.61563e-35	2.04346	3.088e-24		FGSG_06606	FGRAMPH1_01T22691	NRRL29169g_11413	Delta(14)-sterol reductase
FGSG_06612	2.11686	5.92003e-19	-3.29613	1.23895e-46	-3.36141	3.21887e-48		FGSG_06612	FGRAMPH1_01T22715	NRRL29169g_11425	oxalatedecarboxylase
FGSG_06619	-6.79393	1.02269e-99	4.74095	4.08405e-69	4.75161	5.10642e-70		FGSG_06619	FGRAMPH1_01T22745	NRRL29169g_11440	alcohol dehydrogenase (NADP+)
FGSG_06719	2.6938	2.98697e-38	-2.56503	1.50077e-34	-2.39853	5.16821e-30		FGSG_06719	FGRAMPH1_01T22999	NRRL29169g_11567	hypothetical protein
FGSG_06730	7.39117	1.31676e-107	-8.4058	7.65843e-122	-7.44523	2.00977e-108		FGSG_06730	FGRAMPH1_01T23025	NRRL29169g_11580	tatp athway signal sequence
FGSG_06809	2.47846	1.03847e-135	-2.38419	6.93495e-122	-2.72095	3.09333e-164		FGSG_06809	FGRAMPH1_01T23237	NRRL29169g_11686	hypothetical protein FOC4_g10010332
FGSG_06881	-3.8885	6.40481e-30	3.09782	2.72758e-21	2.47797	1.11408e-14		FGSG_06881	FGRAMPH1_01T23403	NRRL29169g_11767	leptomycin b resistance pmd1
FGSG_06977	2.03322	2.98125e-24	-2.24061	7.4294e-31	-2.48695	1.06158e-39		FGSG_06977	FGRAMPH1_01T23657	NRRL29169g_11895	tyrosine-phosphatase
FGSG_07016	2.01033	2.95403e-36	-2.00591	4.49087e-36	-2.06453	3.89743e-39		FGSG_07016	FGRAMPH1_01T23749	NRRL29169g_11941	glycosyl hydrolase family 76
FGSG_07017	3.20358	5.565e-51	-3.08595	9.12825e-48	-3.18714	1.33043e-50		FGSG_07017	FGRAMPH1_01T23751	NRRL29169g_11942	dihydroxyacetone kinase
FGSG_07045	2.65583	4.5869e-33	-3.33268	4.12611e-50	-3.51969	1.83845e-55		FGSG_07045	FGRAMPH1_01T23819	NRRL29169g_11976	hypothetical protein
FGSG_07058	2.18568	2.07933e-18	-2.02501	2.65507e-15	-2.37669	1.6017e-22		FGSG_07058	FGRAMPH1_01T23853	NRRL29169g_11993	3-hydroxyanthranilate 3 ,4-dioxygenase
FGSG_07065	2.4497	4.4085e-12	-3.32041	3.52207e-21	-2.88816	1.07725e-16		FGSG_07065	FGRAMPH1_01T23869	NRRL29169g_12001	unnamed protein product
FGSG_07067	2.44662	1.42657e-42	-2.95972	2.7015e-62	-3.28889	2.40745e-75		FGSG_07067	FGRAMPH1_01T23877	NRRL29169g_12005	transcriptional regulatory proteinpro-1
FGSG_07081	2.5754	1.19363e-08	-4.94212	2.58655e-24	-7.61131	1.72056e-40		FGSG_07081	FGRAMPH1_01T23915	NRRL29169g_12024	hypothetical protein
FGSG_07132	-2.08235	2.22911e-13	2.7743	1.68506e-23	2.27638	2.78356e-16		FGSG_07132	FGRAMPH1_01T24039	NRRL29169g_12086	cyclin b3
FGSG_07205	-2.13022	1.65477e-60	2.16834	5.96347e-62	2.38841	1.15402e-77		FGSG_07205	FGRAMPH1_01T24227	NRRL29169g_12180	hypothetical protein
FGSG_07208	-2.21609	3.52233e-10	2.02604	3.19032e-08	2.33983	3.05843e-11		FGSG_07208	FGRAMPH1_01T24233	NRRL29169g_12183	exo-alpha-sialidase neuraminidase
FGSG_07299	2.31962	1.33024e-35	-3.10037	7.32705e-64	-3.9897	1.48444e-95		FGSG_07299	FGRAMPH1_01T24463	NRRL29169g_12298	transferase mitochondrial
FGSG_07354	5.27644	1.20535e-15	-5.21414	2.37971e-15	-4.61876	2.45188e-13		FGSG_07354	FGRAMPH1_01T24613	NRRL29169g_12373	hypothetical protein
FGSG_07375	-2.34166	2.76112e-05	2.33497	4.42603e-05	2.33369	3.66161e-05		FGSG_07375	FGRAMPH1_01T24669	NRRL29169g_12396	tyrosine phosphatase
FGSG_07384	-2.44583	1.70637e-26	2.47402	4.54041e-26	3.5646	5.62516e-46		FGSG_07384	FGRAMPH1_01T24687	NRRL29169g_12405	hypothetical protein
FGSG_07388	-3.35421	2.58616e-11	2.02566	7.585e-05	2.28107	3.56465e-06		FGSG_07388	FGRAMPH1_01T24697	NRRL29169g_12410	dehydrogenase reductase SDR familymember 13
FGSG_07411	2.25859	1.57638e-16	-4.57085	4.25392e-56	-9.51477	4.4684e-124		FGSG_07411	FGRAMPH1_01T24757	NRRL29169g_12440	related to malic acid transport
FGSG_07425	2.35333	1.34181e-40	-3.23354	6.86116e-76	-3.9097	1.07874e-102		FGSG_07425	FGRAMPH1_01T24787	NRRL29169g_12455	hypothetical protein
FGSG_07443	3.71668	5.06787e-63	-3.48215	4.07002e-57	-3.4644	1.01389e-56		FGSG_07443	FGRAMPH1_01T24833	NRRL29169g_12478	actinlateral binding
FGSG_07444	3.26695	7.43819e-35	-3.02995	9.98341e-31	-2.37684	3.13585e-19		FGSG_07444	FGRAMPH1_01T24835	NRRL29169g_12479	hypothetical protein
FGSG_07478	3.88037	3.29828e-45	-3.85998	9.17837e-45	-3.49537	1.39853e-38		FGSG_07478	FGRAMPH1_01T24909	NRRL29169g_12516	heterogeneous nuclear ribonucleo g
FGSG_07491	-2.39001	2.18288e-07	2.25899	1.93645e-06	2.46694	1.44029e-07		FGSG_07491	FGRAMPH1_01T24939	NRRL29169g_12531	glycerophosphoryl diesterphosphodi esterase
FGSG_07496	-4.26584	1.32741e-49	3.239	2.19232e-33	4.62437	2.45469e-53		FGSG_07496	FGRAMPH1_01T24953	NRRL29169g_12538	high-affinity methionine permease
FGSG_07513	2.16397	3.70468e-19	-2.18426	2.30475e-19	-2.10056	1.14456e-17		FGSG_07513	FGRAMPH1_01T24989	NRRL29169g_12556	hypothetical protein
FGSG_07532	-28.2012	6.89108e-21	20.0035	6.27215e-19	26.5414	3.28208e-19		FGSG_07532	FGRAMPH1_01T25031	NRRL29169g_12577	integral membrane
FGSG_07553	3.99236	3.47153e-50	-6.52019	1.01862e-91	-5.37595	5.78635e-74		FGSG_07553	FGRAMPH1_01T25083	NRRL29169g_12601	hypothetical protein
FGSG_07567	3.36151	2.81748e-38	-3.23674	6.51208e-35	-2.66478	4.21898e-24		FGSG_07567	FGRAMPH1_01T25113	NRRL29169g_12616	mfs transporter
FGSG_07568	-21.8554	0	19.904	0	14.5457	0		FGSG_07568	FGRAMPH1_01T25115	NRRL29169g_12617	Killer toxin subunits alpha beta
FGSG_07572	-3.71296	1.09882e-07	2.3519	0.000268034	2.55015	6.76372e-05		FGSG_07572	FGRAMPH1_01T25123	NRRL29169g_12621	hypothetical protein
FGSG_07574	-10.653	2.74184e-29	12.1022	1.88232e-27	18.7076	2.82783e-29		FGSG_07574	FGRAMPH1_01T25127	NRRL29169g_12623	unnamed protein product
FGSG_07592	3.86873	6.37136e-14	-3.63944	8.76448e-13	-4.65052	7.42937e-18	C40	FGSG_07592	FGRAMPH1_01T25167	NRRL29169g_12643	gnat family acetyl transferase
FGSG_07597	3.61818	6.29389e-49	-2.5428	5.74531e-25	-2.94909	6.13641e-34		FGSG_07597	FGRAMPH1_01T25179	NRRL29169g_12649	hypothetical protein
FGSG_07602	-2.53227	1.57741e-48	2.25764	1.49699e-37	2.49841	3.51718e-47		FGSG_07602	FGRAMPH1_01T25191	NRRL29169g_12655	hypothetical protein
FGSG_07628	-3.19069	4.81508e-05	2.69266	0.000526136	3.06224	0.000102046		FGSG_07628	FGRAMPH1_01T25249	NRRL29169g_12684	3-hydroxybenzoate 6-hydroxylase
FGSG_07633	-6.34728	1.16299e-06	26.3747	4.10979e-08	18.1677	1.65102e-08		FGSG_07633	FGRAMPH1_01T25259	NRRL29169g_12689	hypothetical protein
FGSG_07661	-6.25327	2.75106e-10	8.8524	1.1613e-10	5.85608	2.06983e-09		FGSG_07661	FGRAMPH1_01T25323	NRRL29169g_12721	fad binding domain-containing
FGSG_07663	-2.01971	9.69302e-08	2.70051	1.27169e-12	3.8911	5.15136e-20		FGSG_07663	FGRAMPH1_01T25327	NRRL29169g_12723	integral membrane
FGSG_07669	-10.0874	3.89164e-56	8.55232	3.16693e-48	8.67115	2.6156e-49		FGSG_07669	FGRAMPH1_01T25341	NRRL29169g_12730	amino acid permease 2 (AAP-2)
FGSG_07671	-5.70252	1.75525e-78	2.96493	1.68359e-33	3.33894	1.23667e-40		FGSG_07671	FGRAMPH1_01T25345	NRRL29169g_12732	secretory lipase
FGSG_07672	-6.99598	9.41343e-50	43.7103	1.09311e-96	45.6746	1.32213e-98	C41	FGSG_07672	FGRAMPH1_01T25347	NRRL29169g_12733	transcription factor
FGSG_07687	2.31695	5.46408e-07	-3.08759	6.23353e-12	-2.63651	4.83386e-09		FGSG_07687	FGRAMPH1_01T25387	NRRL29169g_12753	HET domain
FGSG_07696	2.09096	0.029844	-3.23781	0.000255982	-6.89915	1.44432e-10		FGSG_07696	FGRAMPH1_01T25407	NRRL29169g_12763	hypothetical protein
FGSG_07708	-2.23201	1.11475e-09	2.73787	9.31189e-13	2.57715	6.53065e-12		FGSG_07708	FGRAMPH1_01T25443	NRRL29169g_12781	hypothetical protein
FGSG_07723	-20.649	5.23534e-20	17.9903	6.05919e-18	15.8322	3.92419e-18		FGSG_07723	FGRAMPH1_01T25489	NRRL29169g_12804	hypothetical protein
FGSG_07761	3.10501	2.30156e-23	-3.27441	1.53874e-25	-2.64793	1.4213e-17		FGSG_07761	FGRAMPH1_01T25587	NRRL29169g_12853	unnamed protein product
FGSG_07772	-118.666	9.01379e-35	26.2812	7.7875e-44	27.1033	7.42673e-45		FGSG_07772	FGRAMPH1_01T25613	NRRL29169g_12864	hypothetical protein
FGSG_07773	-2.15176	5.07556e-05	2.00129	0.000301666	4.33945	2.98812e-11		FGSG_07773	FGRAMPH1_01T25621	NRRL29169g_12868	Signaling ykoW
FGSG_07807	11.9589	1.09391e-106	-10.0758	1.17914e-92	-10.0324	2.23702e-92		FGSG_07807	FGRAMPH1_01T25713	NRRL29169g_12914	22kdaglyco
FGSG_07808	-2.43524	8.4241e-07	2.49224	9.93965e-07	2.86518	2.63863e-08		FGSG_07808	FGRAMPH1_01T25715	NRRL29169g_12915	isoamylalcohol oxidase
FGSG_07836	825.457	7.22901e-57	-19.895	3.80587e-12	-88.3959	5.05779e-26		FGSG_07836	FGRAMPH1_01T25783	NRRL29169g_12941	familyinorganic phosphate transporter
FGSG_07852	-2.90462	6.76997e-09	2.18787	1.58973e-05	2.36875	2.01656e-06		FGSG_07852	FGRAMPH1_01T25819	NRRL29169g_12959	short-chain dehydrogenase reductase family
FGSG_07880	-12.7476	4.84155e-27	11.8658	6.19286e-24	11.7894	1.57108e-24		FGSG_07880	FGRAMPH1_01T25889	NRRL29169g_12994	5-methyltetrahydropteroyltriglutamate-homocysteine methyl transferase
FGSG_07891	6.83181	2.42922e-211	-7.17219	2.21598e-221	-8.52147	3.80846e-263		FGSG_07891	FGRAMPH1_01T25913	NRRL29169g_13006	cell ulose synthase catalytic subunit
FGSG_07892	9.36278	7.46918e-258	-8.11866	6.54414e-225	-7.9806	1.94107e-221		FGSG_07892	FGRAMPH1_01T25915	NRRL29169g_13007	glycoside hydrolase family 12
FGSG_07911	-4.40603	1.6605e-16	3.16024	4.05973e-11	4.3446	1.92837e-15		FGSG_07911	FGRAMPH1_01T25963	NRRL29169g_13031	2-halo acid dehalogenase
FGSG_07925	2.16985	1.1024e-21	-5.36836	4.29617e-99	-6.08042	2.51849e-114		FGSG_07925	FGRAMPH1_01T25995	NRRL29169g_13047	hypothetical protein
FGSG_07931	2.03087	2.11524e-19	-2.46872	4.79932e-31	-2.25757	2.34133e-25		FGSG_07931	FGRAMPH1_01T26013	NRRL29169g_13056	gelsolin
FGSG_08012	-3.13126	2.32516e-08	2.97347	1.83838e-07	3.45466	5.5529e-09	C51	FGSG_08012	FGRAMPH1_01T08909	NRRL29169g_04506	proteinase T precursor
FGSG_08014	-2.53092	1.00791e-05	5.07093	2.72452e-11	5.24654	8.5715e-12	C51	FGSG_08014	FGRAMPH1_01T08913	NRRL29169g_04508	myo-inositol transport ITR1
FGSG_08017	27.2708	6.87451e-10	-34.642	2.51929e-11	-17.895	8.77472e-08	C51	FGSG_08017	FGRAMPH1_01T08921	NRRL29169g_04512	related to 2 ,4-dihydroxyhept-2-ene-1 ,7-dioic acid aldolase
FGSG_08087	-50.3659	1.35272e-45	33.481	3.842e-44	20.9981	9.94485e-49		FGSG_08087	FGRAMPH1_01T09085	NRRL29169g_04595	hypothetical protein
FGSG_08123	4.12647	1.69432e-84	-4.1994	2.6896e-85	-4.13098	1.20229e-83		FGSG_08123	FGRAMPH1_01T09163	NRRL29169g_04633
FGSG_08144	-7.56669	1.67412e-08	8.87973	2.43807e-08	6.4555	1.51942e-07		FGSG_08144	FGRAMPH1_01T09221	NRRL29169g_04662	vegetatible incompatibility HET-E-1
FGSG_08145	-7.29067	1.08448e-07	7.39828	2.97158e-07	7.60413	1.69779e-07		FGSG_08145	FGRAMPH1_01T09223	NRRL29169g_04663	hypothetical protein
FGSG_08164	-3.21035	4.35733e-07	27.0143	5.98528e-13	16.915	3.49119e-14		FGSG_08164	FGRAMPH1_01T09265	NRRL29169g_04683	pantothenate transporter liz1
FGSG_08210	-8.30806	1.01259e-10	5.13652	6.75928e-08	8.61647	3.3956e-10		FGSG_08210	FGRAMPH1_01T09375	NRRL29169g_04737	hypothetical protein
FGSG_08214	5.08998	2.45598e-63	-4.26623	1.4562e-49	-4.04744	3.97429e-46		FGSG_08214	FGRAMPH1_01T09387	NRRL29169g_04743	hypothetical protein
FGSG_08230	15.3225	7.42386e-14	-37.7109	1.7625e-24	-64.3996	2.47433e-32		FGSG_08230	FGRAMPH1_01T09423	NRRL29169g_04760	DUF895 domain membrane
FGSG_08232	2.84065	0.00027263	-2.97956	0.000122183	-3.45414	1.0447e-05		FGSG_08232	FGRAMPH1_01T09427	NRRL29169g_04762	cupin 2conserved barrel
FGSG_08238	62.1847	0	-57.8721	0	-62.2314	0		FGSG_08238	FGRAMPH1_01T09441	NRRL29169g_04769	small secreted
FGSG_08246	-14.2857	3.39944e-16	2.48711	6.51925e-05	3.76165	3.28849e-08		FGSG_08246	FGRAMPH1_01T09465	NRRL29169g_04781	unnamed protein product
FGSG_08248	3.10671	2.56567e-21	-3.04676	1.74722e-20	-2.12649	7.23364e-10		FGSG_08248	FGRAMPH1_01T09471	NRRL29169g_04784	hypothetical protein
FGSG_08252	3.46501	3.2154e-66	-3.16388	9.5617e-57	-2.55718	6.05202e-38		FGSG_08252	FGRAMPH1_01T09479	NRRL29169g_04788	endoglucanase type c
FGSG_08269	3.04055	5.19337e-05	-2.28402	0.00363866	-3.35095	8.30316e-06		FGSG_08269	FGRAMPH1_01T09521	NRRL29169g_04809	high-osmolarity-induced transcription1
FGSG_08292	-2.91253	2.15315e-63	2.46839	1.81845e-45	2.80916	2.85697e-58		FGSG_08292	FGRAMPH1_01T09583	NRRL29169g_04840	hypothetical protein
FGSG_08295	-9.48867	1.93556e-20	6.57334	3.49568e-16	10.9479	1.39817e-19		FGSG_08295	FGRAMPH1_01T09589	NRRL29169g_04843	hypothetical protein
FGSG_08342	2.52541	1.40927e-33	-2.45499	5.5005e-31	-2.0108	6.52778e-19		FGSG_08342	FGRAMPH1_01T09705	NRRL29169g_04902	unnamed protein product
FGSG_08343	2.17969	8.40249e-44	-2.78025	6.29753e-75	-3.22555	4.26914e-98		FGSG_08343	FGRAMPH1_01T09707	NRRL29169g_04903	h+-transporting atp ase
FGSG_08415	-2.6841	4.01713e-47	4.77756	2.60159e-115	8.24861	2.13557e-205		FGSG_08415	FGRAMPH1_01T09901	NRRL29169g_05003	beta-fructofuranosidase
FGSG_08439	-2.04058	1.512e-19	2.61261	8.61461e-33	3.22411	6.72725e-47		FGSG_08439	FGRAMPH1_01T09965	NRRL29169g_05035	nucleolar 10
FGSG_08467	2.52076	1.68365e-25	-2.99304	1.60862e-35	-3.62103	4.50873e-49		FGSG_08467	FGRAMPH1_01T10039	NRRL29169g_05073	pho85cyclin-1
FGSG_08494	-2.72093	2.7494e-19	3.07469	1.42347e-22	2.40163	3.71623e-15		FGSG_08494	FGRAMPH1_01T10099	NRRL29169g_05103	hypothetical protein FPSE_10512 partial
FGSG_08511	4.85127	8.08744e-09	-3.37513	1.05181e-05	-2.92798	0.000101703		FGSG_08511	FGRAMPH1_01T10141	NRRL29169g_05124	gluconate 5-dehydrogenase
FGSG_08519	5.00154	4.1972e-153	-7.58174	2.81478e-246	-6.72659	5.7119e-217		FGSG_08519	FGRAMPH1_01T10159	NRRL29169g_05133	15-hydroxyprostaglandin dehydrogenase
FGSG_08570	-3.22018	1.72086e-16	3.28972	9.62526e-16	3.5516	1.98037e-17		FGSG_08570	FGRAMPH1_01T10285	NRRL29169g_05197	parasitic phase-specific psp-1
FGSG_08579	-3.04963	6.29725e-65	2.75467	1.28632e-53	2.48631	6.38414e-44		FGSG_08579	FGRAMPH1_01T10305	NRRL29169g_05207	ferric reductase
FGSG_08580	43.8679	5.63952e-47	-5.41895	2.88218e-10	-10.092	2.54665e-18		FGSG_08580	FGRAMPH1_01T10307	NRRL29169g_05208	hypothetical protein
FGSG_08668	2.21569	4.38348e-42	-2.90199	2.13245e-75	-2.74603	7.26285e-68		FGSG_08668	FGRAMPH1_01T10523	NRRL29169g_05320	ubiquitin carboxyl-terminal hydrolasel3
FGSG_08757	-2.43373	5.52198e-13	3.38809	1.35439e-21	3.27275	7.97652e-21		FGSG_08757	FGRAMPH1_01T10749	NRRL29169g_05436	glucan-beta-glucosidase
FGSG_08788	3.0488	6.75877e-79	-3.98016	4.2517e-121	-4.93143	1.95774e-162		FGSG_08788	FGRAMPH1_01T10819	NRRL29169g_05472	cell wall
FGSG_08795	3.8404	1.39428e-07	-4.82232	4.32662e-10	-5.78226	1.32089e-12	C44	FGSG_08795	FGRAMPH1_01T10841	NRRL29169g_05483	polyketide synthase
FGSG_08812	-2.03507	2.46013e-15	2.88563	2.15006e-30	2.59784	1.38809e-25		FGSG_08812	FGRAMPH1_01T10879	NRRL29169g_05502	hypothetical protein
FGSG_08816	2.76241	5.39807e-35	-3.52754	9.5652e-54	-3.74974	1.2439e-59		FGSG_08816	FGRAMPH1_01T10897	NRRL29169g_05511	xanthoxin dehydrogenase
FGSG_08830	-8.07356	1.81592e-47	6.74755	8.47698e-40	5.63618	2.83899e-35		FGSG_08830	FGRAMPH1_01T10937	NRRL29169g_05531	atp ase
FGSG_08891	-2.33388	1.24666e-07	4.35395	1.16101e-15	3.36748	1.81231e-12		FGSG_08891	FGRAMPH1_01T11099	NRRL29169g_05617	mating type 1-1-2
FGSG_08944	2.48531	1.5768e-123	-2.63753	1.25345e-138	-2.55848	2.76153e-130	C43	FGSG_08944	FGRAMPH1_01T11247	NRRL29169g_05693	glucosamine 6-phosphateN-acetyl transferase
FGSG_08968	2.16562	5.94503e-16	-2.98957	1.10433e-31	-3.18184	8.09904e-36		FGSG_08968	FGRAMPH1_01T28237	NRRL29169g_14163	integral membrane
FGSG_08985	-17.0445	8.71058e-84	14.1104	2.8852e-73	21.2976	2.43523e-76		FGSG_08985	FGRAMPH1_01T28193	NRRL29169g_14141	calcium-transporting atp ase 3
FGSG_09044	-5.71999	8.96299e-175	4.56725	1.16389e-133	6.34447	2.26014e-185		FGSG_09044	FGRAMPH1_01T28055	NRRL29169g_14072	unnamed protein product
FGSG_09045	-7.1125	8.32072e-118	5.03261	2.98533e-81	7.69023	1.38457e-124		FGSG_09045	FGRAMPH1_01T28053	NRRL29169g_14071	aaa family
FGSG_09051	102.113	7.67295e-10	-94.3886	1.25799e-09	-103.399	4.92447e-10		FGSG_09051	FGRAMPH1_01T28037	NRRL29169g_14063	hypothetical protein
FGSG_09054	-2.83131	2.04805e-10	3.74476	1.70368e-13	3.58546	3.28304e-13		FGSG_09054	FGRAMPH1_01T28031	NRRL29169g_14060	monooxygenase family
FGSG_09067	5.87559	5.91008e-08	-5.89778	4.83121e-08	-7.80338	1.67335e-10	C52	FGSG_09067	FGRAMPH1_01T28001	NRRL29169g_14046	HTH-typedna-binding domain-containingacetyl transferase ybfA
FGSG_09072	-50.3445	3.78734e-188	211.685	2.24814e-158	281.448	2.38759e-147	C52	FGSG_09072	FGRAMPH1_01T27991	NRRL29169g_14041	hypothetical protein
FGSG_09078	-6.26621	1.48276e-33	7.41383	1.65801e-35	10.8008	2.48105e-43	C52	FGSG_09078	FGRAMPH1_01T27977	NRRL29169g_14034	n amino acid transport system
FGSG_09081	-8.06002	4.97595e-19	8.25197	1.51002e-18	7.37519	1.76749e-17	C52	FGSG_09081	FGRAMPH1_01T27971	NRRL29169g_14031	MFS SPgeneral alpha glucoside:H+symporter
FGSG_09082	-4.99472	9.75415e-59	6.60743	2.19094e-72	7.1314	1.48653e-77	C52	FGSG_09082	FGRAMPH1_01T27969	NRRL29169g_14030	alpha-glucosidase
FGSG_09093	9.49335	7.52669e-53	-12.8387	2.8933e-68	-9.46338	2.46942e-52		FGSG_09093	FGRAMPH1_01T27945	NRRL29169g_14018	hypothetical protein
FGSG_09118	-20.197	3.37781e-40	47.5857	7.33628e-58	51.1485	1.05076e-59		FGSG_09118	FGRAMPH1_01T27883	NRRL29169g_13988	hypothetical protein
FGSG_09145	-2.8665	1.5402e-88	3.12305	5.06432e-97	4.01251	8.03174e-136		FGSG_09145	FGRAMPH1_01T27823	NRRL29169g_13959	fad dependent oxido reductasesuper family
FGSG_09173	-8.6584	1.09508e-15	15.0154	2.85726e-15	7.15423	1.0829e-13		FGSG_09173	FGRAMPH1_01T27753	NRRL29169g_13924	Reticulocyte-binding 2 like a
FGSG_09189	-3.28226	3.07578e-07	2.15645	0.000593025	3.19399	8.69121e-07	C53	FGSG_09189	FGRAMPH1_01T27713	NRRL29169g_13904	fusarubin cluster-esterase
FGSG_09222	2.25995	4.69182e-05	-2.96858	2.56784e-08	-3.08422	5.63488e-09		FGSG_09222	FGRAMPH1_01T27631	NRRL29169g_13863	hypothetical protein
FGSG_09268	2.06028	1.82941e-10	-3.2094	6.09017e-26	-2.33393	4.0984e-14		FGSG_09268	FGRAMPH1_01T27515	NRRL29169g_13805	hypothetical protein
FGSG_09289	15.7413	1.04139e-27	-16.4703	1.02927e-28	-11.4881	3.93584e-22		FGSG_09289	FGRAMPH1_01T27457	NRRL29169g_13776	icenucleation
FGSG_09293	-4.91047	8.03562e-45	3.80463	1.20212e-32	3.74024	1.90709e-32		FGSG_09293	FGRAMPH1_01T27447	NRRL29169g_13771	unnamed protein product
FGSG_09302	3.60526	1.70297e-10	-3.05324	5.37437e-08	-2.3204	6.29776e-05		FGSG_09302	FGRAMPH1_01T27423	NRRL29169g_13759	siderophore biosynthesis
FGSG_09315	5.22294	3.67406e-17	-3.22957	1.37086e-08	-3.43626	1.36524e-09		FGSG_09315	FGRAMPH1_01T27393	NRRL29169g_13744	hypothetical protein
FGSG_09351	6.99065	4.51719e-33	-10.3041	9.59841e-48	-8.45395	6.34314e-40		FGSG_09351	FGRAMPH1_01T27291	NRRL29169g_13693	pisatindemethylase cytochrome p450 monooxygenase
FGSG_09353	-3.03707	1.15761e-06	2.97594	3.49197e-06	3.36396	3.4397e-07		FGSG_09353	FGRAMPH1_01T27287	NRRL29169g_13691	gEgh 16
FGSG_09354	-4.49437	9.86236e-80	4.21702	1.0242e-72	5.90626	4.9792e-108		FGSG_09354	FGRAMPH1_01T27281	NRRL29169g_13688	N amino acid transport system protein
FGSG_09366	2.353	1.96135e-51	-2.30431	4.36987e-49	-2.57638	7.02182e-63		FGSG_09366	FGRAMPH1_01T27257	NRRL29169g_13676	glucan-beta-glucosidase
FGSG_09388	4.47259	5.9098e-55	-3.32719	5.1075e-34	-2.98528	3.55204e-28		FGSG_09388	FGRAMPH1_01T27211	NRRL29169g_13653	unnamed protein product
FGSG_09443	-2.8344	2.47557e-20	3.98006	1.03011e-30	5.28849	9.06182e-41		FGSG_09443	FGRAMPH1_01T27079	NRRL29169g_13587	hypothetical protein
FGSG_09493	5.89155	1.7734e-222	-6.81916	1.68996e-260	-6.89782	7.09106e-264		FGSG_09493	FGRAMPH1_01T26953	NRRL29169g_13524	hypothetical protein
FGSG_09494	3.32941	5.61687e-44	-4.24055	2.69742e-63	-7.56338	5.88553e-126		FGSG_09494	FGRAMPH1_01T26951	NRRL29169g_13523	d-arabinitol 2-dehydrogenase
FGSG_09522	11.1743	8.73747e-289	-14.8985	0	-16.9666	0		FGSG_09522	FGRAMPH1_01T26885	NRRL29169g_13490	tyrosinase 2
FGSG_09534	4.91727	1.76546e-44	-11.5703	6.45523e-106	-21.6055	5.75098e-168		FGSG_09534	FGRAMPH1_01T26857	NRRL29169g_13476	hypothetical protein
FGSG_09560	3.25809	8.26816e-41	-2.56928	2.64388e-26	-3.1045	1.13024e-37		FGSG_09560	FGRAMPH1_01T26791	NRRL29169g_13443	hypothetical protein
FGSG_09570	5.03086	2.78771e-127	-6.66161	1.60507e-175	-7.26078	2.60255e-192		FGSG_09570	FGRAMPH1_01T26769	NRRL29169g_13432	hypothetical protein
FGSG_09596	3.18813	6.92822e-15	-5.33381	1.20481e-30	-5.67979	3.65912e-33	C57	FGSG_09596	FGRAMPH1_01T26713	NRRL29169g_13404	hypothetical protein
FGSG_09599	3.84495	8.3638e-128	-2.62341	1.16717e-64	-2.2359	3.97295e-45	C57	FGSG_09599	FGRAMPH1_01T26707	NRRL29169g_13401	l-iditol2-dehydrogenase
FGSG_09623	4.03325	2.42515e-65	-3.78457	1.27413e-59	-3.24907	5.50911e-47		FGSG_09623	FGRAMPH1_01T26647	NRRL29169g_13371	extracell ular serine-rich
FGSG_09639	2.27876	2.79987e-26	-3.53921	9.92729e-61	-4.34218	9.50958e-82		FGSG_09639	FGRAMPH1_01T26615	NRRL29169g_13355	pyridoxamine 5'-phosphate oxidase
FGSG_09718	-3.00509	3.08389e-50	3.11193	3.20528e-52	3.37283	1.676e-59		FGSG_09718	FGRAMPH1_01T26439	NRRL29169g_13268	prp 4 c
FGSG_09727	-3.30406	2.5999e-29	2.17472	1.91323e-13	2.47143	1.02237e-17		FGSG_09727	FGRAMPH1_01T26421	NRRL29169g_13259	hypothetical protein
FGSG_09742	-5.62646	2.27484e-54	3.49967	7.9571e-30	6.396	5.88172e-61		FGSG_09742	FGRAMPH1_01T26375	NRRL29169g_13236	extracell ular serine-rich
FGSG_09836	3.05795	1.38787e-23	-4.89351	2.47552e-47	-6.21867	4.64279e-63		FGSG_09836	FGRAMPH1_01T26165	NRRL29169g_13132	hypothetical protein
FGSG_09886	-3.11831	0.000565142	6.31885	2.00018e-06	3.00923	0.000886573		FGSG_09886	FGRAMPH1_01T06763	NRRL29169g_03415	hypothetical protein
FGSG_09911	12.1141	1.86909e-282	-14.9269	0	-16.3471	0		FGSG_09911	FGRAMPH1_01T06817	NRRL29169g_03442	hypothetical protein
FGSG_09926	1.9993	4.43876e-28	-2.15887	4.5232e-34	-2.04799	9.46831e-30		FGSG_09926	FGRAMPH1_01T06851	NRRL29169g_03460	aminodeoxychorismate lyase
FGSG_09928	2.23603	4.7448e-66	-2.59948	7.92655e-93	-2.61279	6.37972e-94		FGSG_09928	FGRAMPH1_01T06855	NRRL29169g_03462	related to snare syn
FGSG_09977	5.61361	2.05409e-102	-10.2339	1.03949e-188	-15.8232	2.93448e-269		FGSG_09977	FGRAMPH1_01T06969	NRRL29169g_03519	hypothetical protein
FGSG_10081	7.02044	2.89762e-35	-7.10499	3.44442e-35	-5.78249	5.63179e-28		FGSG_10081	FGRAMPH1_01T07235	NRRL29169g_03656	hardsurface induced 3
FGSG_10101	-2.74955	3.63667e-15	2.74482	1.73694e-14	2.31637	4.97975e-11	C58	FGSG_10101	FGRAMPH1_01T07285	NRRL29169g_03682	hypothetical protein
FGSG_10126	-2.09411	2.59889e-09	2.59484	2.91622e-14	2.68315	2.82974e-15		FGSG_10126	FGRAMPH1_01T07347	NRRL29169g_03713	propionyl-synthetase
FGSG_10135	4.93096	3.74943e-210	-6.63089	2.13149e-295	-8.6223	0		FGSG_10135	FGRAMPH1_01T07367	NRRL29169g_03723	beta--endoglucanase
FGSG_10154	-2.55694	2.32204e-07	3.13259	2.85168e-09	3.85977	8.81123e-12		FGSG_10154	FGRAMPH1_01T07411	NRRL29169g_03745	hypothetical protein
FGSG_10170	2.08152	3.79828e-35	-2.40371	5.4765e-50	-2.99428	6.91192e-78		FGSG_10170	FGRAMPH1_01T07449	NRRL29169g_03764	hypothetical protein
FGSG_10177	-2.92392	1.23393e-66	2.45698	4.04329e-47	3.11346	6.57023e-74		FGSG_10177	FGRAMPH1_01T07463	NRRL29169g_03771	DUF636 domain
FGSG_10206	-2.21298	1.0956e-34	2.91515	8.48264e-60	3.47653	1.32562e-79		FGSG_10206	FGRAMPH1_01T07541	NRRL29169g_03811	hypothetical protein
FGSG_10211	2.0739	6.9559e-40	-2.49465	3.18752e-62	-2.98242	5.9922e-89		FGSG_10211	FGRAMPH1_01T07551	NRRL29169g_03816	homoserine kinase
FGSG_10212	133.456	0	-141.337	0	-168.448	0		FGSG_10212	FGRAMPH1_01T07553	NRRL29169g_03817	eliciting plant response
FGSG_10253	2.46474	1.34028e-17	-2.51443	4.76602e-18	-2.43245	5.9788e-17		FGSG_10253	FGRAMPH1_01T07655	NRRL29169g_03868	integral membrane
FGSG_10313	126.266	4.82264e-287	-1587.27	0	-2134.19	0		FGSG_10313	FGRAMPH1_01T07795	NRRL29169g_03940	mitogen-activated protein kinase spm1
FGSG_10316	2.60764	3.05918e-13	-2.69063	4.77453e-14	-2.0021	1.83779e-07		FGSG_10316	FGRAMPH1_01T07803	NRRL29169g_03944	hypothetical protein
FGSG_10318	-2.07933	8.6035e-07	2.51465	3.92572e-09	2.22375	1.48632e-07		FGSG_10318	FGRAMPH1_01T07807	NRRL29169g_03946	related to general amidase
FGSG_10321	2.12917	7.25237e-45	-2.52548	4.97051e-67	-2.33354	2.98555e-56		FGSG_10321	FGRAMPH1_01T07815	NRRL29169g_03950	peroxiredoxin 2 family
FGSG_10326	-4.48015	3.10325e-14	5.11929	1.0467e-14	5.27102	2.58906e-15		FGSG_10326	FGRAMPH1_01T07825	NRRL29169g_03955	hypothetical protein
FGSG_10350	-3.0661	6.24733e-37	2.65233	6.09818e-28	3.4481	7.22623e-41		FGSG_10350	FGRAMPH1_01T07889	NRRL29169g_03987	eggshell
FGSG_10356	4.88757	5.05266e-154	-5.59092	8.85075e-181	-5.52701	1.20662e-178		FGSG_10356	FGRAMPH1_01T07903	NRRL29169g_03995	hypothetical protein
FGSG_10359	-2.74399	6.66158e-10	2.09492	5.04371e-06	2.32003	2.16781e-07		FGSG_10359	FGRAMPH1_01T07913	NRRL29169g_04000	3-demethylubiquinone-93-methyl transferase
FGSG_10372	26.9227	1.19971e-172	-22.0685	1.09486e-150	-28.7695	2.36005e-179		FGSG_10372	FGRAMPH1_01T07939	NRRL29169g_04014	hypothetical protein
FGSG_10383	3.86115	1.03738e-107	-5.08902	2.37715e-157	-4.949	2.59385e-152		FGSG_10383	FGRAMPH1_01T07967	NRRL29169g_04028	hypothetical protein
FGSG_10411	-4.59328	4.39207e-22	4.50878	2.72761e-20	3.42261	9.85747e-16		FGSG_10411	FGRAMPH1_01T08045	NRRL29169g_04070	endo--beta-xylanase
FGSG_10431	-4.55525	4.65989e-28	2.49087	1.16667e-12	3.24308	8.23305e-19		FGSG_10431	FGRAMPH1_01T08091	NRRL29169g_04093	unnamed protein product
FGSG_10434	2.64219	1.17911e-10	-3.5156	2.2273e-17	-3.28875	9.78715e-16		FGSG_10434	FGRAMPH1_01T08097	NRRL29169g_04096	hypothetical protein
FGSG_10443	5.56882	3.96368e-17	-5.43363	2.16855e-16	-6.2631	1.58237e-19		FGSG_10443	FGRAMPH1_01T08117	NRRL29169g_04106	hypothetical protein
FGSG_10445	-13.3747	1.34318e-11	20.5327	2.41564e-10	25.3472	2.36682e-10		FGSG_10445	FGRAMPH1_01T08121	NRRL29169g_04108	phosphoenolpyruvate synthase
FGSG_10450	-5.03731	1.74711e-60	6.59956	1.2693e-71	4.1459	1.16861e-47		FGSG_10450	FGRAMPH1_01T08137	NRRL29169g_04116	NADHoxidase
FGSG_10496	3.54923	1.44065e-89	-7.44865	1.41166e-226	-7.81209	8.17307e-238		FGSG_10496	FGRAMPH1_01T08247	NRRL29169g_04172	hypothetical protein
FGSG_10558	-3.3134	4.58636e-10	4.35967	1.55417e-12	2.99653	1.19957e-08		FGSG_10558	FGRAMPH1_01T08409	NRRL29169g_04255	hypothetical protein
FGSG_10559	-17.9863	8.95306e-16	11.5196	1.78346e-13	8.68979	1.23642e-12		FGSG_10559	FGRAMPH1_01T08411	NRRL29169g_04256	hypothetical protein
FGSG_10560	-58.1495	2.96763e-10	134.015	2.3742e-08	18.7715	1.45562e-11		FGSG_10560	FGRAMPH1_01T08413	NRRL29169g_04257	hypothetical protein
FGSG_10562	-2.46787	0.000235417	2.95452	3.3203e-05	3.33982	5.05052e-06		FGSG_10562	FGRAMPH1_01T08417	NRRL29169g_04259	hypothetical protein
FGSG_10569	-5.50176	9.66274e-09	4.97557	1.0674e-07	3.75945	2.7458e-06		FGSG_10569	FGRAMPH1_01T08431	NRRL29169g_04266	hypothetical protein
FGSG_10592	-8.89019	3.23038e-89	4.99282	2.77898e-54	5.40998	3.2858e-59		FGSG_10592	FGRAMPH1_01T08483	NRRL29169g_04290	small secreted
FGSG_10602	-2.28729	5.47121e-15	3.31653	2.51721e-27	3.41284	9.84884e-29		FGSG_10602	FGRAMPH1_01T08505	NRRL29169g_04301	hypothetical protein
FGSG_10605	-3.80317	2.82172e-15	2.76708	8.65387e-10	4.94756	1.19607e-18		FGSG_10605	FGRAMPH1_01T08513	NRRL29169g_04304	hypothetical protein
FGSG_10606	-14.6377	2.81578e-45	4.4772	3.13197e-23	4.30748	9.8698e-23		FGSG_10606	FGRAMPH1_01T08515	NRRL29169g_04305	cytochrome c peroxidase
FGSG_10611	-11.633	2.25378e-32	5.96718	1.42498e-22	9.54474	1.92502e-28	C62	FGSG_10611	FGRAMPH1_01T08527	NRRL29169g_04312	fad linked oxidase
FGSG_10612	-29.8023	1.01296e-21	24.6959	1.16231e-19	31.3467	1.8235e-19	C62	FGSG_10612	FGRAMPH1_01T08529	NRRL29169g_04313	fad-binding partial
FGSG_10613	-150.881	1.51359e-08	22.5472	2.36323e-10	46.5113	2.68818e-09	C62	FGSG_10613	FGRAMPH1_01T08531	NRRL29169g_04314	4-hydroxybenzoate polyprenyl transferase
FGSG_10614	-45.9517	1.92071e-16	28.2454	4.71176e-16	21.4926	5.5485e-17	C62	FGSG_10614	FGRAMPH1_01T08533	NRRL29169g_04315	4-hydroxybenzoate polyprenyl transferase
FGSG_10629	-8.83364	3.52233e-10	2.5293	0.000553489	2.60906	0.000321904		FGSG_10629	FGRAMPH1_01T08573	NRRL29169g_04339	Cytochrome P450 1A1
FGSG_10636	-2.73904	6.79634e-28	2.83346	8.7859e-30	3.74831	3.67575e-47		FGSG_10636	FGRAMPH1_01T08587	NRRL29169g_04345	Translationally-controlled tumor
FGSG_10665	3.99752	7.10048e-47	-5.13843	2.13921e-65	-7.06005	1.02106e-94		FGSG_10665	FGRAMPH1_01T08655	NRRL29169g_04377	hypothetical protein
FGSG_10678	2.94436	2.98968e-74	-2.13285	1.1156e-36	-2.91268	9.91926e-73		FGSG_10678	FGRAMPH1_01T08681	NRRL29169g_04392	related to IQ calmodulin-binding motif
FGSG_10752	2.61786	6.14595e-47	-2.18	9.06339e-31	-2.08931	1.04889e-27		FGSG_10752	FGRAMPH1_01T20371	NRRL29169g_10262	hypothetical protein
FGSG_10810	11.2645	0	-12.2736	0	-13.3024	0		FGSG_10810	FGRAMPH1_01T20527	NRRL29169g_10340	hypothetical protein
FGSG_10816	3.13385	1.60466e-05	-4.64082	2.25179e-09	-3.49038	1.78389e-06		FGSG_10816	FGRAMPH1_01T20545	NRRL29169g_10349	mip family channel
FGSG_10854	3.18679	8.83977e-172	-2.80302	5.93942e-135	-3.23325	1.17116e-175		FGSG_10854	FGRAMPH1_01T20637	NRRL29169g_10395	metalhomeostasis factor atx1
FGSG_10888	3.10636	5.03801e-69	-3.64346	2.09656e-89	-4.83855	6.57001e-136		FGSG_10888	FGRAMPH1_01T20719	NRRL29169g_10436	related to DUF895 domain membrane
FGSG_10920	-3.05064	1.42708e-53	3.55739	3.15376e-64	4.3521	1.86361e-82		FGSG_10920	FGRAMPH1_01T20803	NRRL29169g_10479	nadp-dependent leukotriene b412-hydroxy dehydrogenase
FGSG_10935	-2.59469	2.6625e-41	2.81142	2.36104e-45	3.03263	1.30671e-51	C65	FGSG_10935	FGRAMPH1_01T20839	NRRL29169g_10497	pleiotropic drug resistance 1
FGSG_10957	10.0529	2.45821e-48	-9.00331	4.42321e-43	-12.1941	5.96753e-57		FGSG_10957	FGRAMPH1_01T20889	NRRL29169g_10522	hypothetical protein
FGSG_10960	-2.50654	1.34123e-07	3.40507	1.72092e-11	3.18462	1.02594e-10		FGSG_10960	FGRAMPH1_01T20895	NRRL29169g_10525	prostaglandin-endoperoxide synthase 1
FGSG_10998	364.589	3.44628e-178	-221.492	1.64099e-149	-142.37	3.84082e-126		FGSG_10998	FGRAMPH1_01T20975	NRRL29169g_10565	6-hydroxy-d-nicotine oxidase
FGSG_11006	-12.14	7.61241e-97	9.54743	1.48066e-81	11.7681	1.54297e-88		FGSG_11006	FGRAMPH1_01T20993	NRRL29169g_10574	glucanendo-1 ,3-beta-glucosidase
FGSG_11008	-7.88429	1.65754e-08	4.30437	1.34731e-05	5.72117	6.12888e-07		FGSG_11008	FGRAMPH1_01T21001	NRRL29169g_10578	choline dehydrogenase
FGSG_11019	-5.10139	2.84177e-46	2.26941	1.81262e-13	2.50451	1.38356e-16		FGSG_11019	FGRAMPH1_01T21031	NRRL29169g_10593	diseaseresistance partial
FGSG_11022	1.99708	2.1171e-09	-2.67199	3.18214e-18	-2.18552	9.66247e-12		FGSG_11022	FGRAMPH1_01T21043	NRRL29169g_10599	15-hydroxyprostaglandin dehydrogenase
FGSG_11029	-2.13706	7.18675e-07	4.9391	1.26887e-18	4.55121	7.20883e-18	C63	FGSG_11029	FGRAMPH1_01T21059	NRRL29169g_10607	Siderophore iron transporter 3
FGSG_11033	3.52669	1.06748e-22	-3.87548	5.31e-26	-3.50461	2.0391e-22		FGSG_11033	FGRAMPH1_01T21071	NRRL29169g_10613	hypothetical protein
FGSG_11038	-4.77806	1.83287e-10	7.06565	4.08317e-12	6.74266	3.64959e-12		FGSG_11038	FGRAMPH1_01T21087	NRRL29169g_10621	cytochrome p450 oxido reductase
FGSG_11043	2.4229	8.66439e-07	-2.1155	5.46274e-05	-2.53443	2.20114e-07		FGSG_11043	FGRAMPH1_01T21099	NRRL29169g_10627	hypothetical protein
FGSG_11046	2.13486	0.0165016	-12.5285	1.61728e-19	-6.22634	1.64564e-10		FGSG_11046	FGRAMPH1_01T21105	NRRL29169g_10630	hypothetical protein
FGSG_11047	7.5614	0.000977781	-47.7106	9.85776e-12	-26.732	9.72338e-09		FGSG_11047	FGRAMPH1_01T21107	NRRL29169g_10631	hypothetical protein
FGSG_11051	-2.29187	1.55185e-05	2.44087	5.92578e-06	2.32946	1.30247e-05		FGSG_11051	FGRAMPH1_01T21115	NRRL29169g_10636	unnamed protein product
FGSG_11058	22.528	2.38911e-134	-23.7104	1.08322e-138	-17.4152	7.43831e-113		FGSG_11058	FGRAMPH1_01T21129	NRRL29169g_10643	hypothetical protein
FGSG_11059	4.80045	8.08284e-40	-4.08912	1.00958e-31	-3.84948	3.37801e-29		FGSG_11059	FGRAMPH1_01T21133	NRRL29169g_10645	hypothetical protein
FGSG_11104	-9.12581	3.55111e-08	6.30913	1.60672e-06	6.40672	1.05241e-06		FGSG_11104	FGRAMPH1_01T21229	NRRL29169g_10693	triacylglycerol lipase II precursor
FGSG_11106	38.7832	1.42987e-14	-6.05474	0.000533169	-6.25116	0.000363699		FGSG_11106	FGRAMPH1_01T21233	NRRL29169g_10695	related to monophenol monooxygenase(tyrosinase)
FGSG_11146	-3.86583	6.78021e-10	3.49547	1.5219e-08	7.61835	6.39448e-16		FGSG_11146	FGRAMPH1_01T21327	NRRL29169g_10743	hypothetical protein
FGSG_11148	-2.88087	2.52662e-05	2.32276	0.000747558	2.69956	8.54026e-05		FGSG_11148	FGRAMPH1_01T21331	NRRL29169g_10745	C6 finger domain
FGSG_11150	-19.3869	1.31013e-151	26.2955	2.41488e-159	26.4178	9.12388e-162		FGSG_11150	FGRAMPH1_01T21335	NRRL29169g_10747	mfs spgeneral alpha glucoside:h+symporter
FGSG_11154	-2.31292	5.16262e-05	2.01839	0.000764987	2.76546	2.69392e-06		FGSG_11154	FGRAMPH1_01T21343	NRRL29169g_10751	molybdopterin cofactor
FGSG_11166	-3.40396	2.27604e-09	16.0528	8.71288e-19	17.838	2.72492e-19		FGSG_11166	FGRAMPH1_01T21377	NRRL29169g_10768	hypothetical protein
FGSG_11189	-3.14957	2.39012e-55	2.25581	1.14723e-28	2.88887	1.96979e-47		FGSG_11189	FGRAMPH1_01T21433	NRRL29169g_10794	hypothetical protein
FGSG_11190	-3.52907	2.67204e-40	3.01501	3.66003e-31	4.52362	3.39282e-56		FGSG_11190	FGRAMPH1_01T21435	NRRL29169g_10795	guanyl-specific ribonuclease F1 precursor
FGSG_11205	197.476	0	-189.493	0	-186.583	0		FGSG_11205	FGRAMPH1_01T21471	NRRL29169g_10813	hypothetical protein
FGSG_11215	-2.72038	2.00534e-14	2.42285	1.42283e-11	2.02175	6.49101e-08		FGSG_11215	FGRAMPH1_01T21501	NRRL29169g_10828	Zeaxanthin chloroplastic
FGSG_11244	5.10159	6.30781e-36	-7.39225	2.11227e-54	-4.50273	2.59298e-30		FGSG_11244	FGRAMPH1_01T21589	NRRL29169g_10872	hypothetical protein
FGSG_11257	-5.9574	9.73881e-89	6.6779	9.3769e-90	8.9181	1.34218e-106		FGSG_11257	FGRAMPH1_01T21623	NRRL29169g_10889	2-amino-3-carboxymuconate-6-semialdehyde decarboxylase
FGSG_11274	2.90679	8.21728e-69	-2.69891	2.00711e-58	-2.64579	2.4778e-56		FGSG_11274	FGRAMPH1_01T21665	NRRL29169g_10910	n amino acid transport system
FGSG_11284	12.4303	1.63068e-17	-11.0396	8.85012e-16	-13.4944	1.01197e-18		FGSG_11284	FGRAMPH1_01T21691	NRRL29169g_10923	hypothetical protein
FGSG_11285	6.37597	1.14783e-154	-5.24688	9.33756e-124	-4.54827	1.86411e-103		FGSG_11285	FGRAMPH1_01T21693	NRRL29169g_10924	hypothetical protein
FGSG_11287	2.90916	1.4195e-44	-2.8706	1.01496e-42	-2.7469	2.28568e-39		FGSG_11287	FGRAMPH1_01T21697	NRRL29169g_10926	hypothetical protein
FGSG_11308	4.4033	5.83467e-18	-7.29459	7.77111e-33	-12.1207	1.04121e-53		FGSG_11308	FGRAMPH1_01T21745	NRRL29169g_10950	hypothetical protein
FGSG_11310	3.82989	1.15213e-74	-5.65601	5.57566e-124	-7.63477	1.56655e-170		FGSG_11310	FGRAMPH1_01T21749	NRRL29169g_10952	vegetative incompatibility het-e-1
FGSG_11317	3.02846	5.49198e-08	-2.86689	2.46483e-07	-3.44744	7.89405e-10		FGSG_11317	FGRAMPH1_01T21767	NRRL29169g_10961	n-acetyl transferase ats1
FGSG_11326	-2.98033	6.9836e-33	3.1057	3.2551e-35	6.20549	3.10093e-87		FGSG_11326	FGRAMPH1_01T21785	NRRL29169g_10970	glucoamylase precursor
FGSG_11337	-2.16428	2.28581e-05	3.34504	9.00588e-10	3.21761	1.6436e-09		FGSG_11337	FGRAMPH1_01T21817	NRRL29169g_10986	ribo kinase
FGSG_11368	-3.69139	1.8214e-11	8.19429	1.0491e-27	13.6664	1.10447e-41		FGSG_11368	FGRAMPH1_01T21895	NRRL29169g_11025	Mannose-specific lectin
FGSG_11376	-7.30168	6.27244e-16	3.92217	7.81408e-10	4.80871	7.57246e-12		FGSG_11376	FGRAMPH1_01T21915	NRRL29169g_11035	hypothetical protein
FGSG_11379	26.902	2.4089e-08	-37.2907	5.64092e-10	-24.5833	4.80439e-08		FGSG_11379	FGRAMPH1_01T21921	NRRL29169g_11038	hypothetical protein
FGSG_11391	-86.7314	6.90333e-09	48.2621	1.35691e-09	138.543	1.52811e-08	C66	FGSG_11391	FGRAMPH1_01T21951	NRRL29169g_11053	hypothetical protein
FGSG_11464	2.89979	6.50358e-08	-2.92414	6.46398e-08	-2.56732	2.46607e-06		FGSG_11464	FGRAMPH1_01T22127	NRRL29169g_11137	hypothetical protein
FGSG_11536	128.891	7.17413e-08	-188.464	4.44195e-09	-154.703	1.56101e-08		FGSG_11536	FGRAMPH1_01T16001	NRRL29169g_08086	cycloheximide-inducible CIP70(cytochrome P450 family)
FGSG_11540	-2.16347	6.0299e-06	6.5032	2.58246e-17	9.69575	4.45027e-20		FGSG_11540	FGRAMPH1_01T15993	NRRL29169g_08082	hypothetical protein
FGSG_11543	4.23398	2.41466e-50	-5.32054	1.34195e-67	-4.45272	1.96434e-53		FGSG_11543	FGRAMPH1_01T15985	NRRL29169g_08078	related to tol
FGSG_11552	3.63056	5.37818e-13	-6.38174	5.04913e-27	-4.37358	6.06264e-17		FGSG_11552	FGRAMPH1_01T15967	NRRL29169g_08069	hypothetical protein
FGSG_11564	-31.639	7.2818e-89	26.2673	1.16414e-79	31.4506	1.45043e-80		FGSG_11564	FGRAMPH1_01T15939	NRRL29169g_08055	hypothetical protein
FGSG_11566	-2.24443	3.57628e-30	2.97482	4.75542e-53	3.41361	1.06735e-66		FGSG_11566	FGRAMPH1_01T15933	NRRL29169g_08052	zinc-binding dehydrogenase
FGSG_11577	-5.70889	1.72431e-39	6.15099	3.64109e-40	4.13891	9.08825e-28		FGSG_11577	FGRAMPH1_01T15903	NRRL29169g_08035	hypothetical protein
FGSG_11630	-3.3426	9.72507e-11	3.85317	1.33713e-11	2.50597	3.88241e-07		FGSG_11630	FGRAMPH1_01T11153	NRRL29169g_05644	hypothetical protein
FGSG_11675	-4.22239	8.86772e-10	7.10936	7.21323e-13	9.64156	1.27369e-14		FGSG_11675	FGRAMPH1_01T00287	NRRL29169g_00149	hypothetical protein
FGSG_11875	4.30216	8.31793e-60	-3.92392	4.98102e-51	-3.10782	1.46148e-34		FGSG_11875	FGRAMPH1_01T02481	NRRL29169g_01253	hypothetical protein
FGSG_11880	9.21829	5.31952e-12	-8.19803	9.42295e-11	-7.42338	7.05959e-10		FGSG_11880	FGRAMPH1_01T02511	NRRL29169g_01268	hypothetical protein
FGSG_11909	-2.17514	0.00115368	2.34778	0.000596444	3.13386	1.06183e-05		FGSG_11909	FGRAMPH1_01T02907	NRRL29169g_01470	hypothetical protein
FGSG_11944	3.59251	6.10394e-43	-4.38953	2.81873e-57	-3.04748	6.64039e-33		FGSG_11944	FGRAMPH1_01T03461	NRRL29169g_01749	hypothetical protein FPSE_08548
FGSG_11991	2.48484	1.5271e-38	-3.6423	2.47565e-77	-4.07026	1.91825e-91		FGSG_11991	FGRAMPH1_01T04131	NRRL29169g_02085	ubiquitin metallo protease fusion
FGSG_12010	2.11402	4.09476e-16	-2.17162	6.05091e-17	-2.44553	1.04348e-22		FGSG_12010	FGRAMPH1_01T04297	NRRL29169g_02168	conserved domain-containing
FGSG_12067	-2.42106	3.48294e-23	2.78068	1.64116e-27	2.81596	1.66656e-28		FGSG_12067	FGRAMPH1_01T05079	NRRL29169g_02565	tripeptidyl aminopeptidase
FGSG_12109	-4.11982	1.39191e-54	4.13299	5.04422e-52	4.33806	1.83845e-55		FGSG_12109	FGRAMPH1_01T05455	NRRL29169g_02752	plac8 family
FGSG_12111	2.2186	7.14355e-05	-2.3965	1.29746e-05	-2.50045	3.59396e-06		FGSG_12111	FGRAMPH1_01T05465	NRRL29169g_02757	hypothetical protein
FGSG_12136	-2.31675	1.15119e-05	2.96959	1.33656e-07	4.69688	1.09601e-11		FGSG_12136	FGRAMPH1_01T05883	NRRL29169g_02969	isopenicillin-n n-acyl transferase
FGSG_12147	2.364	2.84218e-05	-3.05288	2.77789e-08	-3.94646	1.57533e-12		FGSG_12147	FGRAMPH1_01T05973	NRRL29169g_03015	hypothetical protein
FGSG_12174	4.14733	4.89488e-30	-5.4884	3.47725e-43	-5.09307	1.80405e-39		FGSG_12174	FGRAMPH1_01T06325	NRRL29169g_03195	hypothetical protein
FGSG_12177	21.8505	3.85845e-14	-16.4187	1.09283e-11	-10.6155	1.69602e-08		FGSG_12177	FGRAMPH1_01T06457	NRRL29169g_03261	unnamed protein product
FGSG_12178	2.42954	1.25216e-76	-2.31022	5.09584e-68	-2.43984	2.68241e-77		FGSG_12178	FGRAMPH1_01T06459	NRRL29169g_03262	unnamed protein product
FGSG_12214	-6.41605	2.68784e-135	1.99933	7.18165e-20	2.24823	8.53426e-27		FGSG_12214	FGRAMPH1_01T15725	NRRL29169g_07950	hypothetical protein FPSE_08081
FGSG_12254	10.5886	2.42241e-20	-6.66378	6.42651e-13	-7.59086	6.5149e-15		FGSG_12254	FGRAMPH1_01T15349	NRRL29169g_07762	hypothetical protein
FGSG_12281	4.06453	3.37745e-10	-6.2654	3.32207e-17	-8.86363	1.12371e-24		FGSG_12281	FGRAMPH1_01T14885	NRRL29169g_07525	e3 ubiquitin-ligase ccnb1ip1
FGSG_12291	2.31046	1.35787e-32	-2.71456	5.16746e-46	-2.3218	5.45739e-33		FGSG_12291	FGRAMPH1_01T14729	NRRL29169g_07445	hypothetical protein
FGSG_12306	2.67176	3.39764e-57	-3.87486	6.83289e-109	-3.65041	1.42973e-99		FGSG_12306	FGRAMPH1_01T14483	NRRL29169g_07320	hypothetical protein
FGSG_12424	-3.33262	4.73862e-23	2.39273	6.10522e-13	2.38666	5.37796e-13		FGSG_12424	FGRAMPH1_01T12959	NRRL29169g_06551	pyrethroid hydrolase
FGSG_12445	2.28948	9.0536e-24	-2.90404	7.33569e-39	-3.65149	4.7576e-57		FGSG_12445	FGRAMPH1_01T12781	NRRL29169g_06462	inactivepurple acid phosphatase 16
FGSG_12452	2.98736	1.45399e-08	-2.2944	2.21419e-05	-2.07069	0.000205094		FGSG_12452	FGRAMPH1_01T12669	NRRL29169g_06406	hypothetical protein
FGSG_12460	2.86517	5.13166e-19	-3.32837	1.7668e-24	-3.1032	8.13165e-22		FGSG_12460	FGRAMPH1_01T12597	NRRL29169g_06370	hypothetical protein
FGSG_12470	-2.09519	9.62129e-05	2.45078	6.81004e-06	2.82795	2.68946e-07		FGSG_12470	FGRAMPH1_01T12511	NRRL29169g_06327	vegetative incompatibility het-e-1
FGSG_12487	3.1151	2.24945e-15	-2.86359	6.6567e-13	-2.31867	1.77782e-08		FGSG_12487	FGRAMPH1_01T12317	NRRL29169g_06229	hypothetical protein
FGSG_12488	22.4429	3.06147e-172	-14.3129	1.81938e-125	-12.3935	3.0461e-112		FGSG_12488	FGRAMPH1_01T12313	NRRL29169g_06227	Retinol dehydrogenase 12
FGSG_12529	3.01699	4.07259e-26	-2.91593	6.75614e-24	-2.79813	3.06385e-22		FGSG_12529	FGRAMPH1_01T11889	NRRL29169g_06013	hypothetical protein
FGSG_12590	3.4665	3.31351e-12	-2.56157	4.06808e-07	-2.22908	1.93331e-05		FGSG_12590	FGRAMPH1_01T16145	NRRL29169g_08143	Heterokaryon incompatibility OR allele
FGSG_12607	2.09295	7.95429e-25	-4.34101	1.59684e-95	-4.16755	2.11552e-90		FGSG_12607	FGRAMPH1_01T16261	NRRL29169g_08201	hypothetical protein
FGSG_12609	2.22985	0.0022911	-3.31054	1.80434e-06	-7.75382	8.70648e-19		FGSG_12609	FGRAMPH1_01T16281	NRRL29169g_08210	conserved serine-rich
FGSG_12644	-4.98898	2.12771e-07	7.19589	2.28947e-08	7.40755	1.15595e-08		FGSG_12644	FGRAMPH1_01T16501	NRRL29169g_08312	hypothetical protein
FGSG_12652	20.0785	3.26122e-27	-19.2266	2.7329e-26	-21.6837	1.13236e-28		FGSG_12652	FGRAMPH1_01T16629	NRRL29169g_08376	low QUALITY PROTEIN: hypotheticalprotein
FGSG_12738	5.0457	3.76504e-14	-6.49808	9.03407e-19	-5.68162	2.89709e-16		FGSG_12738	FGRAMPH1_01T17889	NRRL29169g_09007	hypothetical protein
FGSG_12815	7.89687	3.22282e-35	-20.9738	9.92336e-78	-17.9813	5.10814e-70		FGSG_12815	FGRAMPH1_01T18809	NRRL29169g_09472	hypothetical protein
FGSG_12868	7.39301	6.22727e-18	-8.01437	3.06013e-19	-9.86869	1.1729e-23		FGSG_12868	FGRAMPH1_01T19537	NRRL29169g_09838	hypothetical protein
FGSG_12898	2.20247	2.64501e-16	-3.56007	1.13515e-41	-3.15367	3.86879e-34		FGSG_12898	FGRAMPH1_01T19881	NRRL29169g_10016	hypothetical protein
FGSG_12921	-2.61646	0.000445966	3.43021	2.41421e-05	2.68776	0.000366774	C37	FGSG_12921	FGRAMPH1_01T22323	NRRL29169g_11229	alpha beta hydrolase fMIPS_ family
FGSG_13084	2.52769	4.45607e-148	-3.21941	1.54272e-235	-3.14279	3.26485e-226		FGSG_13084	FGRAMPH1_01T24151	NRRL29169g_12142	rhomboid family membrane
FGSG_13095	58.5353	3.17023e-29	-59.8182	1.49628e-29	-54.3326	2.84218e-28		FGSG_13095	FGRAMPH1_01T24261	NRRL29169g_12197	hypothetical protein
FGSG_13109	-9.99064	1.94106e-18	10.5723	5.62527e-17	11.6147	1.02161e-17		FGSG_13109	FGRAMPH1_01T24417	NRRL29169g_12275	proteasome component pre6
FGSG_13169	-3.3983	9.92336e-42	4.56729	7.40598e-57	4.53155	4.26464e-57		FGSG_13169	FGRAMPH1_01T25201	NRRL29169g_12660	glycosyl transferase family
FGSG_13194	3.02251	7.95183e-61	-3.20802	1.72673e-67	-2.753	3.27935e-51		FGSG_13194	FGRAMPH1_01T25429	NRRL29169g_12774	hypothetical protein
FGSG_13230	-2.04834	2.39154e-17	2.11953	1.58546e-18	2.12855	6.92662e-19		FGSG_13230	FGRAMPH1_01T25729	NRRL29169g_12922	cytosinedeaminase and related metal-dependent hydrolase
FGSG_13235	15.3042	1.20457e-14	-12.6757	1.11848e-12	-9.07479	1.06866e-09		FGSG_13235	FGRAMPH1_01T25847	NRRL29169g_12973	hypothetical protein
FGSG_13241	-4.07883	9.6545e-06	3.47451	9.05227e-05	3.76676	3.1752e-05		FGSG_13241	FGRAMPH1_01T25935	NRRL29169g_13017	hypothetical protein
FGSG_13243	3.11559	0.00537299	-14.6483	2.59512e-13	-9.59472	1.16303e-09		FGSG_13243	FGRAMPH1_01T25941	NRRL29169g_13020	hypothetical protein
FGSG_13350	4.23006	1.66336e-94	-5.45986	6.25501e-131	-7.17071	3.10203e-177		FGSG_13350	FGRAMPH1_01T10169	NRRL29169g_05138	hypothetical protein
FGSG_13367	-3.03985	2.13685e-07	2.68715	4.24858e-06	4.58268	1.10337e-11		FGSG_13367	FGRAMPH1_01T09959	NRRL29169g_05032	hypothetical protein
FGSG_13404	3.55941	1.3406e-14	-2.16716	3.30165e-06	-3.34691	1.67771e-13		FGSG_13404	FGRAMPH1_01T09527	NRRL29169g_04812	hypothetical protein
FGSG_13421	2.38247	1.6758e-19	-4.23087	9.62056e-55	-4.23168	4.64397e-55		FGSG_13421	FGRAMPH1_01T09379	NRRL29169g_04739	beta-1 ,4-mannosyl-glyco4-beta-N-acetylglucosaminyl transferase
FGSG_13465	8.50573	1.00391e-15	-4.07686	3.65622e-07	-3.84412	1.05071e-06		FGSG_13465	FGRAMPH1_01T08843	NRRL29169g_04472	C6 transcription factor
FGSG_13478	2.08644	9.83478e-10	-2.90882	1.04987e-19	-2.60048	5.75386e-16		FGSG_13478	FGRAMPH1_01T28277	NRRL29169g_14178	Tc1-mariner class transposase
FGSG_13505	-10.7683	8.85639e-26	4.73233	1.37607e-15	10.0927	1.65215e-23		FGSG_13505	FGRAMPH1_01T28085	NRRL29169g_14087	hypothetical protein
FGSG_13536	2.076	1.00277e-12	-2.11182	2.66082e-13	-3.32523	4.42427e-33		FGSG_13536	FGRAMPH1_01T27573	NRRL29169g_13834	hypothetical protein
FGSG_13552	4.04608	3.61137e-109	-4.63651	1.94988e-131	-4.1771	2.5892e-114		FGSG_13552	FGRAMPH1_01T27395	NRRL29169g_13745	NAD-dependent histone silentinformation regulator Sir2
FGSG_13573	5.55574	1.25892e-42	-3.51427	7.30677e-22	-3.55973	1.6149e-22		FGSG_13573	FGRAMPH1_01T27157	NRRL29169g_13626	hypothetical protein
FGSG_13592	7.67757	1.02331e-10	-4.21888	1.43102e-05	-3.3274	0.000376909		FGSG_13592	FGRAMPH1_01T27025	NRRL29169g_13560	hypothetical protein
FGSG_13615	4.78767	7.77314e-91	-6.13352	8.60076e-122	-6.91906	1.0466e-138		FGSG_13615	FGRAMPH1_01T26613	NRRL29169g_13354	unnamed protein product
FGSG_13627	-2.35311	1.72049e-33	2.65126	3.64832e-40	2.23568	2.94749e-29		FGSG_13627	FGRAMPH1_01T26475	NRRL29169g_13286	hypothetical protein
FGSG_13869	-4.54834	1.24495e-55	2.80902	9.64795e-27	3.53857	2.53102e-39		FGSG_13869	FGRAMPH1_01T21039	NRRL29169g_10597	hypothetical protein
FGSG_13947	27.86	0	-27.7501	0	-28.1676	0		FGSG_13947	FGRAMPH1_01T22135	NRRL29169g_11141	cell wall glyco
FGSG_13952	-12.8829	9.07051e-31	2.13996	5.54078e-07	2.99862	3.5934e-12		FGSG_13952	FGRAMPH1_01T22087	NRRL29169g_11117	NLS2
FGSG_13964	88.793	4.90898e-255	-60.7113	7.43216e-213	-42.8455	9.27213e-178		FGSG_13964	FGRAMPH1_01T21993	NRRL29169g_11074	hypothetical protein
FGSG_13987	-11.1275	3.15993e-08	14.2301	2.81082e-08	6.32682	4.55383e-06		FGSG_13987	FGRAMPH1_01T21813	NRRL29169g_10984	unnamed protein product
FGSG_15000	2.98823	1.35348e-35	-3.3071	4.70458e-42	-3.47461	5.7109e-46		FGSG_15000	FGRAMPH1_01T01275	NRRL29169g_00643	hypothetical protein
FGSG_15022	5.22225	6.74822e-15	-9.93047	7.97632e-29	-8.18443	3.46187e-24		FGSG_15022	FGRAMPH1_01T17397	NRRL29169g_08760	hypothetical protein
FGSG_15034	4.88825	4.87693e-33	-4.12644	4.39732e-26	-4.55312	4.96102e-30		FGSG_15034	FGRAMPH1_01T09381	NRRL29169g_04740	unnamed protein product
FGSG_15134	3.07786	4.45288e-10	-2.69808	8.43921e-08	-2.67514	9.02716e-08		FGSG_15134	FGRAMPH1_01T04459	NRRL29169g_02250	hypothetical protein
FGSG_15194	130.117	7.61006e-36	-223.374	3.0128e-44	-182.693	4.04423e-41		FGSG_15194	FGRAMPH1_01T13399	NRRL29169g_06774	hypothetical protein
FGSG_15267	1.99416	3.13726e-06	-2.73248	2.89268e-12	-2.79381	6.24233e-13		FGSG_15267	FGRAMPH1_01T16729	NRRL29169g_08425	hypothetical protein
FGSG_15409	3.53418	2.01373e-37	-3.83698	5.0419e-42	-2.91878	1.68559e-26		FGSG_15409	FGRAMPH1_01T23875	NRRL29169g_12004	hypothetical protein
FGSG_15448	-12.3545	6.54879e-26	4.28785	1.4613e-09	3.14773	2.0195e-06		FGSG_15448	FGRAMPH1_01T25477	NRRL29169g_12798	unnamed protein product
FGSG_15451	10.2336	1.59932e-176	-12.0475	5.92745e-202	-10.852	4.85389e-185		FGSG_15451	FGRAMPH1_01T25845	NRRL29169g_12972	hypothetical protein
FGSG_15653	-4.82681	1.01614e-21	11.7651	1.24283e-33	10.1599	7.81356e-33		FGSG_15653	FGRAMPH1_01T22091	NRRL29169g_11119	hypothetical protein
FGSG_15688	10.7565	5.57038e-27	-6.27016	4.64658e-16	-8.98621	4.54371e-23		FGSG_15688	FGRAMPH1_01T00321	NRRL29169g_00166	unnamed protein product
FGSG_15709	11.1579	1.66495e-46	-9.05131	3.59022e-38	-4.79738	5.80158e-19		FGSG_15709	FGRAMPH1_01T00591	NRRL29169g_00300	unnamed protein product
FGSG_15724	-2.13737	2.85336e-20	2.37233	1.88991e-23	2.49159	5.33464e-26		FGSG_15724	FGRAMPH1_01T00777	NRRL29169g_00393	hypothetical protein
FGSG_15773	-2.67609	1.1767e-29	2.21424	8.11685e-20	2.64617	8.76486e-29		FGSG_15773	FGRAMPH1_01T01761	NRRL29169g_00888	vacuolar calcium ion transporter
FGSG_15807	-2.51661	1.56851e-08	3.04965	1.27484e-11	2.17555	1.70368e-06		FGSG_15807	FGRAMPH1_01T02421	NRRL29169g_01221	unnamed protein product
FGSG_15810	2.89601	1.98415e-29	-2.97458	3.38981e-30	-3.32253	2.41909e-37		FGSG_15810	FGRAMPH1_01T02465	NRRL29169g_01243	hypothetical protein
FGSG_15852	2.62892	3.64566e-54	-3.71305	7.73808e-100	-4.09109	1.08992e-115		FGSG_15852	FGRAMPH1_01T03615	NRRL29169g_01826	glycerophosphocholinephosphodi esterase
FGSG_15875	2.02742	8.70062e-19	-3.26449	3.05688e-51	-4.61671	1.56113e-85		FGSG_15875	FGRAMPH1_01T04127	NRRL29169g_02083	hypothetical protein
FGSG_15883	515.867	0	-691.748	0	-1159.6	0		FGSG_15883	FGRAMPH1_01T04295	NRRL29169g_02167	unnamed protein product
FGSG_15885	5.41791	7.03616e-13	-5.85871	6.39539e-14	-4.61143	1.73388e-10	C08	FGSG_15885	FGRAMPH1_01T04327	NRRL29169g_02183	choline dehydrogenase
FGSG_15897	7.88962	4.01114e-101	-12.7864	3.01675e-154	-20.7012	6.9285e-219		FGSG_15897	FGRAMPH1_01T04487	NRRL29169g_02264	sterol uptake control 2
FGSG_15914	2.25955	2.6223e-36	-2.9347	8.33228e-63	-3.66284	3.50894e-91		FGSG_15914	FGRAMPH1_01T04739	NRRL29169g_02391	chitin synthase 6
FGSG_15965	-3.36322	0.000119839	7.29056	8.88368e-08	10.8547	4.73625e-09	C12	FGSG_15965	FGRAMPH1_01T05529	NRRL29169g_02789	maltose permease ( )
FGSG_15990	7.66455	4.96187e-45	-11.0934	3.7467e-63	-12.1474	2.25228e-68		FGSG_15990	FGRAMPH1_01T05805	NRRL29169g_02930	hypothetical protein
FGSG_15991	-3.37831	1.16514e-09	3.91666	1.77375e-10	2.95593	5.56302e-08		FGSG_15991	FGRAMPH1_01T05823	NRRL29169g_02939	hypothetical protein
FGSG_16013	4.2535	1.59757e-55	-12.5791	2.79938e-172	-20.6995	3.12774e-248		FGSG_16013	FGRAMPH1_01T06119	NRRL29169g_03088	manganese peroxidase 2
FGSG_16047	629.265	3.14284e-121	-490.522	4.07559e-112	-466.548	2.21486e-110		FGSG_16047	FGRAMPH1_01T16047	NRRL29169g_08109	related to monophenol monooxygenase(tyrosinase)
FGSG_16054	2.17522	5.09666e-06	-2.55908	2.49885e-08	-2.60211	1.04336e-08		FGSG_16054	FGRAMPH1_01T15999	NRRL29169g_08085	sterol uptake control 2
FGSG_16060	-2.59002	1.61009e-17	3.04259	1.22746e-23	3.96714	1.28043e-35		FGSG_16060	FGRAMPH1_01T15935	NRRL29169g_08053	alkanesulfonate monooxygenase
FGSG_16063	-3.13126	2.28588e-38	4.9903	2.87878e-60	6.43433	3.09883e-73		FGSG_16063	FGRAMPH1_01T15921	NRRL29169g_08045	major facilitator super family transporter
FGSG_16066	-7.06342	3.62106e-23	8.5461	2.83477e-26	6.01547	6.64483e-20		FGSG_16066	FGRAMPH1_01T15901	NRRL29169g_08034	unnamed protein product
FGSG_16078	-2.55053	1.70692e-08	2.2608	1.11373e-06	3.60472	7.6626e-13		FGSG_16078	FGRAMPH1_01T15805	NRRL29169g_07986	related to vegetatible incompatibility HET-E-1
FGSG_16095	3.55225	1.70879e-24	-3.68448	2.02328e-25	-4.48624	1.70366e-34		FGSG_16095	FGRAMPH1_01T15581	NRRL29169g_07877	unnamed protein product
FGSG_16112	11.8147	1.47231e-10	-17.1424	9.19093e-14	-22.4323	2.23833e-16		FGSG_16112	FGRAMPH1_01T15315	NRRL29169g_07744	unnamed protein product
FGSG_16121	-5.40559	1.00554e-19	6.25397	1.33982e-20	6.62568	9.74355e-22		FGSG_16121	FGRAMPH1_01T15067	NRRL29169g_07617	udp-glucuronosyludp-glucosyl transferase
FGSG_16130	3.43794	1.5656e-10	-4.24632	3.50179e-14	-7.01384	1.09741e-26		FGSG_16130	FGRAMPH1_01T14887	NRRL29169g_07526	e3 ubiquitin-ligase ccnb1ip1
FGSG_16141	-3.13088	1.11935e-23	3.67302	3.4214e-28	3.06239	2.17677e-22		FGSG_16141	FGRAMPH1_01T14657	NRRL29169g_07408	hypothetical protein
FGSG_16148	5.8051	6.21359e-27	-4.80461	4.74045e-21	-3.79207	3.05592e-15		FGSG_16148	FGRAMPH1_01T14481	NRRL29169g_07319	carboxypeptidase S1
FGSG_16161	4.19759	1.22865e-85	-6.52927	1.06136e-146	-11.7008	2.34444e-253		FGSG_16161	FGRAMPH1_01T14363	NRRL29169g_07257	alpha--mannosyl transferase cmt1
FGSG_16162	-5.80802	9.78732e-34	3.22257	1.99396e-18	3.287	3.28208e-19		FGSG_16162	FGRAMPH1_01T14353	NRRL29169g_07252	hypothetical protein
FGSG_16178	-9.34858	4.15948e-10	5.82085	1.59033e-07	6.35697	4.41711e-08		FGSG_16178	FGRAMPH1_01T14117	NRRL29169g_07134	galactonate dehydratase
FGSG_16191	-2.69416	1.00056e-12	3.25616	1.11965e-15	2.86416	1.68219e-13		FGSG_16191	FGRAMPH1_01T13845	NRRL29169g_06998	effluxpump antibiotic resistance
FGSG_16197	-2.69886	2.03545e-15	2.796	1.89262e-15	2.51774	2.40224e-13		FGSG_16197	FGRAMPH1_01T13763	NRRL29169g_06957	unnamed protein product
FGSG_16217	5.9524	1.07147e-54	-9.33928	3.87312e-87	-9.95449	7.88254e-93		FGSG_16217	FGRAMPH1_01T13547	NRRL29169g_06848	family 1
FGSG_16227	196.893	1.6319e-09	-210.145	8.15416e-10	-160.492	5.33003e-09		FGSG_16227	FGRAMPH1_01T13403	NRRL29169g_06776	glucose1-dehydrogenase 2
FGSG_16232	-2.48306	5.57762e-05	3.64092	1.93523e-07	3.05113	2.46647e-06		FGSG_16232	FGRAMPH1_01T13317	NRRL29169g_06733	hypothetical protein
FGSG_16260	4.86628	2.06138e-42	-6.33989	1.07515e-57	-10.8387	9.95091e-97		FGSG_16260	FGRAMPH1_01T12945	NRRL29169g_06544	monocarboxylate transporter 8
FGSG_16265	-4.4364	1.68266e-29	3.84069	3.67869e-24	5.31621	1.59131e-34		FGSG_16265	FGRAMPH1_01T12913	NRRL29169g_06528	GTPbinding domain
FGSG_16266	-4.25196	3.48294e-23	2.98775	6.02469e-14	3.91992	6.70954e-21		FGSG_16266	FGRAMPH1_01T12909	NRRL29169g_06526	unnamed protein product
FGSG_16273	4.5338	4.1906e-169	-5.56082	8.50255e-218	-6.85204	6.93781e-275		FGSG_16273	FGRAMPH1_01T12837	NRRL29169g_06490	chitin synthase 1
FGSG_16275	-4.28138	2.71965e-61	2.22306	2.4538e-20	2.88798	3.11644e-34		FGSG_16275	FGRAMPH1_01T12813	NRRL29169g_06478	hypothetical protein
FGSG_16276	3.64305	3.26099e-146	-3.92875	1.00208e-162	-3.71137	1.6434e-149		FGSG_16276	FGRAMPH1_01T12803	NRRL29169g_06473	aat family amino acid transporter
FGSG_16281	10.0126	2.75487e-205	-20.632	0	-23.421	0		FGSG_16281	FGRAMPH1_01T12735 | 01T12737	NRRL29169g_06439 |06440	dentinsialophospho precursor | large conductance mechanosensitive channel
FGSG_16281_2	5.63128	2.74745e-05	-12.8209	8.07448e-11	-16.5101	4.41754e-13
FGSG_16285	-10.0486	2.46566e-22	6.77455	2.0164e-17	6.6788	1.19347e-17		FGSG_16285	FGRAMPH1_01T12725	NRRL29169g_06434	hypothetical protein
FGSG_16300	-19.0578	8.78535e-63	22.1098	7.41314e-55	22.9227	3.66584e-56		FGSG_16300	FGRAMPH1_01T12465	NRRL29169g_06303	integral membrane
FGSG_16310	-4.80793	4.8081e-15	3.23932	7.59287e-10	5.23604	6.14828e-15		FGSG_16310	FGRAMPH1_01T12295	NRRL29169g_06218	unnamed protein product
FGSG_16329	-2.59914	5.48064e-11	2.6173	1.42912e-10	3.06776	2.13699e-13		FGSG_16329	FGRAMPH1_01T12047	NRRL29169g_06093	annexina11
FGSG_16332	-7.30815	4.02239e-08	9.75948	3.37074e-08	12.512	9.68969e-09		FGSG_16332	FGRAMPH1_01T12041	NRRL29169g_06090	integral membrane
FGSG_16349	25.5804	2.10929e-12	-12.9583	6.31825e-08	-18.5006	3.17179e-10		FGSG_16349	FGRAMPH1_01T11887	NRRL29169g_06012	unnamed protein product
FGSG_16353	2.05976	1.85779e-18	-2.42687	2.85323e-27	-2.66831	6.68223e-34		FGSG_16353	FGRAMPH1_01T11845	NRRL29169g_05991	hypothetical protein
FGSG_16359	8.39582	4.03913e-81	-6.56997	4.78501e-61	-7.65946	7.29727e-73		FGSG_16359	FGRAMPH1_01T11763	NRRL29169g_05950	1-phosphatidylinositol--bisphosphatephosphodi esterase partial
FGSG_16361	-2.3491	3.66969e-10	2.35102	8.28159e-10	3.03117	9.11483e-15		FGSG_16361	FGRAMPH1_01T11731	NRRL29169g_05934	transcription factor
FGSG_16363	3.24054	2.26704e-10	-3.22118	4.57052e-10	-4.62562	1.71713e-17		FGSG_16363	FGRAMPH1_01T11723	NRRL29169g_05930	unnamed protein product
FGSG_16369	-2.64152	3.49927e-15	2.79112	2.43051e-16	2.75273	3.84805e-16		FGSG_16369	FGRAMPH1_01T11591	NRRL29169g_05866	hypothetical protein
FGSG_16394	5.19261	1.06107e-12	-11.9393	6.28051e-29	-11.2041	1.46965e-27		FGSG_16394	FGRAMPH1_01T11359	NRRL29169g_05750	unnamed protein product
FGSG_16401	-2.97927	3.10729e-75	2.8126	3.907e-66	3.1775	2.95285e-81		FGSG_16401	FGRAMPH1_01T11311	NRRL29169g_05726	related to multidrug resistance
FGSG_16408	-18.4692	7.24133e-19	8.95108	2.37672e-15	6.75302	5.30862e-14		FGSG_16408	FGRAMPH1_01T16231	NRRL29169g_08188	keratin-associated 5-4
FGSG_16420	3.06692	2.80326e-12	-3.63424	5.52486e-16	-2.83128	1.47976e-10		FGSG_16420	FGRAMPH1_01T16391	NRRL29169g_08256	ankyrin repeat-containing
FGSG_16427	2.33013	2.27375e-12	-2.75333	2.72653e-17	-2.02278	1.22953e-08		FGSG_16427	FGRAMPH1_01T16441	NRRL29169g_08281	3-(3-hydroxy-phenyl)propionate3-hydroxycinnamic acidhydroxylase
FGSG_16431	-3.95443	0.0001457	79.0162	1.07241e-06	29.4913	3.31664e-07		FGSG_16431	FGRAMPH1_01T16471	NRRL29169g_08296	unnamed protein product
FGSG_16443	37.756	3.69857e-263	-45.0386	2.49427e-289	-35.3477	4.33197e-253		FGSG_16443	FGRAMPH1_01T16603	NRRL29169g_08363	Alpha-1 ,3-mannosyl transferase MNT3
FGSG_16488	17.3967	1.99449e-63	-16.4437	2.37018e-60	-15.9107	4.69817e-59		FGSG_16488	FGRAMPH1_01T17967	NRRL29169g_09046	hypothetical protein
FGSG_16554	-2.73264	1.56278e-05	2.32542	0.000297353	2.44444	0.000117774		FGSG_16554	FGRAMPH1_01T18839	NRRL29169g_09487	heterokaryon incompatibility or allele
FGSG_16608	11.513	0	-14.8135	0	-18.211	0		FGSG_16608	FGRAMPH1_01T19539	NRRL29169g_09839	hypothetical protein
FGSG_16678	-9.60812	7.03009e-46	7.86448	1.21948e-38	9.79335	9.64539e-43		FGSG_16678	FGRAMPH1_01T22581	NRRL29169g_11358	unnamed protein product
FGSG_16699	2.41927	5.08008e-09	-2.7362	2.38663e-11	-3.70792	1.89934e-19		FGSG_16699	FGRAMPH1_01T22889	NRRL29169g_11512	meioticexpression up-regulated 26
FGSG_16703	18.2731	1.1472e-153	-17.0893	1.88993e-146	-14.7928	6.60373e-132		FGSG_16703	FGRAMPH1_01T22949	NRRL29169g_11542	hypothetical protein
FGSG_16719	2.00856	3.10173e-53	-2.55763	4.56478e-96	-2.45083	1.10242e-87		FGSG_16719	FGRAMPH1_01T23205	NRRL29169g_11670	plasma membrane proteolipid 3
FGSG_16793	12.4973	5.13108e-62	-10.1976	3.9547e-51	-12.6583	3.19952e-62		FGSG_16793	FGRAMPH1_01T24223	NRRL29169g_12178	exo-alpha-sialidase neuraminidase
FGSG_16853	-18.4384	4.57253e-132	13.2504	7.50536e-114	15.5746	9.261e-119		FGSG_16853	FGRAMPH1_01T25189	NRRL29169g_12654	integral membrane
FGSG_16854	-9.75487	2.97264e-12	57.0264	2.82643e-10	11.8178	3.03415e-12		FGSG_16854	FGRAMPH1_01T25203	NRRL29169g_12661	unnamed protein product
FGSG_16869	-2.28687	3.83835e-07	2.04367	1.31411e-05	3.47884	5.77389e-13		FGSG_16869	FGRAMPH1_01T25287	NRRL29169g_12703	unnamed protein product
FGSG_16873	-7.53252	1.60345e-30	45.0223	9.41925e-94	38.6572	1.1731e-88	C41	FGSG_16873	FGRAMPH1_01T25349	NRRL29169g_12734	terpene synthase metal-containing
FGSG_16881	2.03136	8.65481e-07	-2.7975	2.13456e-13	-2.92704	9.94126e-15		FGSG_16881	FGRAMPH1_01T25461	NRRL29169g_12790	mrna 3-end-processing yth1
FGSG_16883	-13.3514	8.08113e-39	5.60816	5.71001e-18	4.71502	7.53249e-15		FGSG_16883	FGRAMPH1_01T25479	NRRL29169g_12799	hypothetical protein
FGSG_16884	-11.008	4.76468e-46	13.8588	2.33114e-43	11.2837	8.14925e-43		FGSG_16884	FGRAMPH1_01T25481	NRRL29169g_12800	unnamed protein product
FGSG_16885	-51.5365	2.14867e-42	40.0059	1.97358e-39	55.3133	8.36678e-37		FGSG_16885	FGRAMPH1_01T25491	NRRL29169g_12805	unnamed protein product
FGSG_16894	-2.51643	7.51221e-19	2.25159	9.86223e-15	2.52904	1.17961e-18		FGSG_16894	FGRAMPH1_01T25641	NRRL29169g_12878	unnamed protein product
FGSG_16899	-14.3182	1.50829e-220	3.45997	1.93339e-54	2.86527	6.31568e-40	C42	FGSG_16899	FGRAMPH1_01T25703	NRRL29169g_12909	fusarinC cluster-oxido reductase
FGSG_16903	-14.2069	5.47411e-10	10.7231	9.50184e-09	21.8773	3.53098e-09		FGSG_16903	FGRAMPH1_01T25737	NRRL29169g_04333 | 04334	unnamed protein product
FGSG_16912	2.20573	7.31432e-83	-2.61752	2.29387e-122	-2.86329	3.44906e-146		FGSG_16912	FGRAMPH1_01T25843	NRRL29169g_12971	unnamed protein product
FGSG_16923	5.67563	7.61495e-05	-8.67836	4.73349e-07	-12.1697	3.27537e-09		FGSG_16923	FGRAMPH1_01T25943	NRRL29169g_13021	sarcosine oxidase
FGSG_16964	3.95711	1.13512e-51	-5.48584	6.39601e-79	-5.44154	2.74744e-78		FGSG_16964	FGRAMPH1_01T10917	NRRL29169g_05521	unnamed protein product
FGSG_17037	-3.99073	2.66408e-29	3.79076	1.00591e-26	5.08184	2.17581e-37		FGSG_17037	FGRAMPH1_01T09961	NRRL29169g_05033	hypothetical protein
FGSG_17069	2.89651	9.00029e-33	-5.18583	1.37438e-81	-4.35968	1.78417e-64		FGSG_17069	FGRAMPH1_01T09497	NRRL29169g_04797	unnamed protein product
FGSG_17070	2.29109	4.27831e-13	-3.07314	1.31089e-23	-2.51905	5.0658e-16		FGSG_17070	FGRAMPH1_01T09495	NRRL29169g_04796	unnamed protein product
FGSG_17075	-2.00237	0.00237048	4.87959	2.89006e-09	12.3024	2.47465e-13		FGSG_17075	FGRAMPH1_01T09445	NRRL29169g_04771	hypothetical protein
FGSG_17087	-3.48422	2.37513e-10	2.76837	1.85138e-07	2.94506	3.17709e-08	C48	FGSG_17087	FGRAMPH1_01T09325	NRRL29169g_04712	7-alpha-hydroxycholest-4-en-3-one12-alpha-hydroxylase
FGSG_17094	-7.88891	2.10181e-58	2.70806	3.42546e-15	3.97528	1.00181e-27		FGSG_17094	FGRAMPH1_01T09235	NRRL29169g_04669	unnamed protein product
FGSG_17102	2.22017	5.28424e-31	-2.5007	2.17287e-40	-2.37984	2.75896e-36		FGSG_17102	FGRAMPH1_01T09131	NRRL29169g_04617	Cysteinease mitochondrial
FGSG_17104	-4.5112	1.26019e-40	3.42615	1.88312e-28	5.45876	9.38882e-45		FGSG_17104	FGRAMPH1_01T09119	NRRL29169g_04611	hypothetical protein FPSE_07509
FGSG_17105	-3.29	7.7454e-18	2.26992	2.1252e-09	3.31899	9.13208e-18		FGSG_17105	FGRAMPH1_01T09117	NRRL29169g_04610	hypothetical protein
FGSG_17106	-4.88475	1.02355e-24	2.10164	8.37286e-08	2.40447	3.3312e-10		FGSG_17106	FGRAMPH1_01T09057	NRRL29169g_04581	peptidase m12
FGSG_17118	5.3915	7.76475e-61	-4.89594	9.13089e-53	-4.84367	2.67783e-52	C51	FGSG_17118	FGRAMPH1_01T08891	NRRL29169g_04496	hypothetical protein
FGSG_17120	6.24369	8.63715e-64	-5.65268	8.42971e-56	-5.76736	1.74945e-57		FGSG_17120	FGRAMPH1_01T08873	NRRL29169g_04487	unnamed protein product
FGSG_17125	289.486	2.53302e-34	-109.253	6.77636e-24	-116.131	1.42459e-24		FGSG_17125	FGRAMPH1_01T08841	NRRL29169g_04471	unnamed protein product
FGSG_17129	2.20653	6.62947e-06	-3.65149	8.37737e-15	-3.66736	4.6513e-15		FGSG_17129	FGRAMPH1_01T08809	NRRL29169g_04452	dna binding regulatory
FGSG_17154	-8.18207	1.73661e-29	9.67164	2.94279e-28	19.1019	1.04068e-30		FGSG_17154	FGRAMPH1_01T28029	NRRL29169g_14059	unnamed protein product
FGSG_17159	109.965	2.08445e-59	-46.9004	4.52945e-40	-54.229	3.53494e-43		FGSG_17159	FGRAMPH1_01T27933	NRRL29169g_14012	unnamed protein product
FGSG_17161	-2.2316	1.19382e-30	2.1226	4.256e-26	2.51405	4.71102e-37		FGSG_17161	FGRAMPH1_01T27887	NRRL29169g_13989	aaa family atp ase
FGSG_17165	-117.841	6.74949e-10	32.5815	6.17303e-13	101.225	1.6388e-09		FGSG_17165	FGRAMPH1_01T27805	NRRL29169g_13950	amino acid transporter
FGSG_17167	-5.16051	2.62355e-11	3.40141	1.53905e-07	4.68739	4.6312e-10		FGSG_17167	FGRAMPH1_01T27755	NRRL29169g_13925	related to ankyrin
FGSG_17179	3.02224	1.37537e-37	-5.21591	4.32385e-84	-4.94604	7.20712e-79		FGSG_17179	FGRAMPH1_01T27637	NRRL29169g_13866	laccase precursor
FGSG_17220	-2.17299	8.98758e-11	2.45147	8.07188e-13	2.96887	2.28505e-17		FGSG_17220	FGRAMPH1_01T27007	NRRL29169g_13551	hypothetical protein
FGSG_17238	2.04895	1.59723e-10	-2.4686	3.77593e-16	-2.91786	2.47336e-22		FGSG_17238	FGRAMPH1_01T26779	NRRL29169g_13437	monocarboxylate transporter 4
FGSG_17247	2.61469	7.52466e-59	-4.40792	9.60646e-140	-7.0261	6.51461e-242		FGSG_17247	FGRAMPH1_01T26639	NRRL29169g_13367	probable blue-light-inducible Bli-3
FGSG_17324	3.05426	2.95306e-32	-3.37674	3.16209e-38	-4.02066	9.23178e-50		FGSG_17324	FGRAMPH1_01T07447	NRRL29169g_03763	tatp athway signal sequence
FGSG_17328	-11.2788	1.14705e-09	5.13983	2.65672e-06	5.14425	2.03436e-06		FGSG_17328	FGRAMPH1_01T07537	NRRL29169g_03809	hypothetical protein
FGSG_17330	2.38442	3.04897e-07	-2.70388	3.46284e-09	-2.43664	1.31126e-07		FGSG_17330	FGRAMPH1_01T07557	NRRL29169g_03819	hypothetical protein
FGSG_17363	-2.73192	7.97452e-21	2.32833	4.93995e-15	2.1797	1.89275e-13		FGSG_17363	FGRAMPH1_01T08111	NRRL29169g_04103	AllergenFus c 3
FGSG_17364	3.00324	2.89172e-14	-3.68869	8.59424e-20	-2.67989	1.88719e-11		FGSG_17364	FGRAMPH1_01T08133	NRRL29169g_04114	unnamed protein product
FGSG_17366	2.1033	4.05077e-11	-2.39955	5.63752e-15	-3.53176	2.00396e-31		FGSG_17366	FGRAMPH1_01T08143	NRRL29169g_04119	carbonicanhydrase
FGSG_17372	-3.51949	3.08566e-26	2.31407	1.29311e-12	3.1488	4.34477e-22		FGSG_17372	FGRAMPH1_01T08179	NRRL29169g_04138	helicase transcription factor
FGSG_17382	8.60835	3.30114e-145	-8.578	1.63875e-142	-9.83859	1.33975e-163		FGSG_17382	FGRAMPH1_01T08317	NRRL29169g_04208	hypothetical protein
FGSG_17383	16.7535	3.55336e-27	-18.4013	6.41733e-29	-16.4157	9.7795e-27		FGSG_17383	FGRAMPH1_01T08319	NRRL29169g_04209	retinol dehydrogenase 11
FGSG_17400	-127.439	9.52703e-20	32.3725	4.16261e-28	54.8288	5.31635e-25	C62	FGSG_17400	FGRAMPH1_01T08523	NRRL29169g_04310	cytochrome p450
FGSG_17401	-78.2331	8.68902e-16	25.928	4.38199e-19	38.3517	4.45249e-18	C62	FGSG_17401	FGRAMPH1_01T08525	NRRL29169g_04311	cytochrome p450
FGSG_17406	2.18313	1.24923e-17	-2.22992	3.05314e-18	-2.14586	1.00414e-16		FGSG_17406	FGRAMPH1_01T08557	NRRL29169g_04327	methylenetetrahydrofolate dehydrogenase
FGSG_17424	3.89049	2.49034e-16	-4.29081	1.5099e-18	-3.95787	1.12887e-16		FGSG_17424	FGRAMPH1_01T08633	NRRL29169g_04368	unnamed protein product
FGSG_17438	54.5367	5.62837e-10	-46.6078	2.43869e-09	-22.0962	2.21266e-06		FGSG_17438	FGRAMPH1_01T08727	NRRL29169g_04415	membrane attack complex componentperforin (MACPF) domain
FGSG_17449	-6.83832	1.41152e-10	4.20551	3.1314e-07	8.12351	8.92657e-11		FGSG_17449	FGRAMPH1_01T21529	NRRL29169g_10842	adam 8 precursor
FGSG_17460	6.81741	2.99974e-20	-6.11241	5.62454e-18	-4.36123	3.93164e-12		FGSG_17460	FGRAMPH1_01T21431	NRRL29169g_10793	udp-transferase
FGSG_17476	-3.08272	9.23421e-05	4.19158	6.61019e-06	2.72898	0.000464758		FGSG_17476	FGRAMPH1_01T21237	NRRL29169g_10697	heterokaryon incompatibility or allele
FGSG_17477	-4.82493	1.66333e-20	3.40551	9.76789e-14	3.79468	9.95692e-16		FGSG_17477	FGRAMPH1_01T21225	NRRL29169g_10691	hypothetical protein
FGSG_17478	-5.54985	7.45025e-28	6.21204	1.35252e-28	3.65913	8.27024e-18		FGSG_17478	FGRAMPH1_01T21221	NRRL29169g_10689	6-hydroxynicotinate 3-monooxygenase
FGSG_17483	-5.08369	2.17209e-106	2.59414	2.00896e-39	3.4272	1.53675e-63		FGSG_17483	FGRAMPH1_01T21041	NRRL29169g_10598	isoform2 of dipeptidyl peptidase 3
FGSG_17491	14.0918	4.94285e-76	-17.9865	6.59068e-91	-21.3111	6.77299e-103		FGSG_17491	FGRAMPH1_01T20887	NRRL29169g_10521	glucosen-acetyl transferase
FGSG_17502	-3.668	2.5624e-19	3.06487	1.02892e-14	3.74558	4.78008e-19		FGSG_17502	FGRAMPH1_01T20731	NRRL29169g_10442	amino-acid permease inda1
FGSG_17507	-2.24164	3.29787e-06	4.81945	8.04648e-16	4.79225	4.95525e-16		FGSG_17507	FGRAMPH1_01T20619	NRRL29169g_10386	hypothetical protein
FGSG_17509	2.46576	9.93403e-21	-2.98742	4.01423e-30	-3.09207	2.60176e-32		FGSG_17509	FGRAMPH1_01T20605	NRRL29169g_10379	hypothetical protein
FGSG_17533	-4.08067	6.60912e-06	2.36304	0.0036292	2.56838	0.0013798		FGSG_17533	FGRAMPH1_01T22217	NRRL29169g_11182	unnamed protein product
FGSG_17547	2.43817	7.66625e-25	-2.31978	6.17064e-22	-2.36925	3.46133e-23		FGSG_17547	FGRAMPH1_01T22061	NRRL29169g_11104	unnamed protein product
FGSG_17576	7.56575	1.43877e-69	-6.07133	7.60111e-54	-5.40459	5.48415e-47		FGSG_17576	FGRAMPH1_01T21695	NRRL29169g_10925	related to tol
FGSG_17620	2.8212	1.60788e-09	-3.58941	4.40679e-14	-4.93168	2.04572e-22		FGSG_17620	FGRAMPH1_01T14455	NRRL29169g_07306	unnamed protein product
FGSG_17628	3.95864	2.13438e-94	-4.6391	2.43643e-117	-7.77621	9.34862e-210		FGSG_17628	FGRAMPH1_01T16141	NRRL29169g_08141	hypothetical protein
FGSG_17645	-2.42714	1.09318e-08	3.04816	9.90851e-12	3.32541	2.71896e-13		FGSG_17645	FGRAMPH1_01T17013	NRRL29169g_08567	c6 finger
FGSG_17659	2.67826	9.00588e-57	-3.17995	6.76752e-78	-3.15393	3.99569e-77		FGSG_17659	FGRAMPH1_01T17475	NRRL29169g_08798	hypothetical protein
FGSG_17662	-2.01454	9.81858e-07	2.22057	6.66178e-08	3.06333	3.35543e-13		FGSG_17662	FGRAMPH1_01T17629	NRRL29169g_08876	transcription activator
FGSG_17670	3.69405	6.4298e-42	-4.54683	3.96311e-56	-4.30772	2.54062e-52		FGSG_17670	FGRAMPH1_01T17989	NRRL29169g_09057	vacuolar atp synthase subunit c
NRRL29169g_00782	2.37648	3.88921e-19	-2.47575	1.46094e-20	-2.30908	1.08683e-17			FGRAMPH1_01T01553	NRRL29169g_00782	hypothetical protein
NRRL29169g_01967	2.26148	3.33365e-44	-2.91211	2.12778e-75	-3.0764	1.90075e-83			FGRAMPH1_01T03897	NRRL29169g_01967	hypothetical protein
NRRL29169g_02703	-2.7033	1.80203e-11	4.39124	5.9595e-19	3.66655	2.5542e-16			FGRAMPH1_01T05359	NRRL29169g_02703	unnamed protein product
NRRL29169g_03269	2.14484	9.86782e-33	-3.17665	3.80193e-74	-4.44553	2.20212e-123			FGRAMPH1_01T06473	NRRL29169g_03269	thioredoxin 1
NRRL29169g_03509	-2.32502	4.85127e-07	2.8762	2.88345e-09	2.67669	1.47904e-08			FGRAMPH1_01T06949	NRRL29169g_03509	hypothetical protein
NRRL29169g_03790	3.01847	1.44724e-24	-3.02857	1.6488e-24	-2.54425	1.21966e-17			FGRAMPH1_01T07501	NRRL29169g_03790	hypothetical protein FLAG1_05155
NRRL29169g_03964	2.97203	1.38562e-06	-4.45402	7.87971e-12	-3.21762	1.85725e-07			FGRAMPH1_01T07843	NRRL29169g_03964	hypothetical protein
NRRL29169g_04481	2.05904	1.06655e-06	-7.14866	6.65781e-47	-11.1992	8.14886e-72			FGRAMPH1_01T08861	NRRL29169g_04481	integral membrane
NRRL29169g_04599	42.6169	4.78791e-36	-87.762	2.86587e-51	-65.7185	5.9851e-45			FGRAMPH1_01T09093	NRRL29169g_04599	hypothetical protein
NRRL29169g_04600	18.9929	9.47563e-91	-28.9213	7.62717e-119	-26.22	5.03734e-112			FGRAMPH1_01T09095	NRRL29169g_04600	unnamed protein product
NRRL29169g_04941	2.41733	5.64367e-39	-3.28282	8.67651e-71	-3.446	2.84047e-77			FGRAMPH1_01T09779	NRRL29169g_04941	hypothetical protein FPSE_08980
NRRL29169g_04990	-2.54225	0.000164325	2.03679	0.00386841	2.18366	0.00146416			FGRAMPH1_01T09875	NRRL29169g_04990	integral membrane
NRRL29169g_05387	-8.839	2.99561e-20	2.66911	4.32041e-05	6.48048	2.15528e-15			FGRAMPH1_01T10657	NRRL29169g_05387	Superoxide dismutase [Cu-Zn]
NRRL29169g_05498	6.69257	1.83251e-34	-6.11001	8.81489e-31	-4.62623	5.90201e-22			FGRAMPH1_01T10871	NRRL29169g_05498	unnamed protein product
NRRL29169g_06217	-4.8134	2.10094e-18	4.02584	9.08861e-15	3.77933	4.3887e-14			FGRAMPH1_01T12293	NRRL29169g_06217	hypothetical protein FAVG1_04193
NRRL29169g_06374	-2.5211	9.35684e-16	2.05185	3.92852e-10	2.17293	1.356e-11			FGRAMPH1_01T12605	NRRL29169g_06374	hypothetical protein
NRRL29169g_06687	327.004	0	-400.204	0	-425.217	0			FGRAMPH1_01T13225	NRRL29169g_06687	hypothetical protein
NRRL29169g_06777	6.70842	7.89891e-27	-7.22801	1.02532e-28	-7.31914	2.83356e-29			FGRAMPH1_01T13405	NRRL29169g_06777	unnamed protein product
NRRL29169g_06779	28.1593	0	-33.5404	0	-35.1501	0			FGRAMPH1_01T13409	NRRL29169g_06779	(!)hypothetical protein
NRRL29169g_07014	2.90043	2.92633e-118	-3.06495	1.56376e-129	-3.5401	4.75801e-167			FGRAMPH1_01T13877	NRRL29169g_07014	hypothetical protein
NRRL29169g_07058	-43.997	3.84427e-18	36.8446	1.30313e-16	11.5422	3.52266e-17			FGRAMPH1_01T13965	NRRL29169g_07058	(!)amino transferase class-iii
NRRL29169g_07654	5.38549	5.96029e-20	-10.77	5.8712e-41	-11.0253	5.12321e-42			FGRAMPH1_01T15141	NRRL29169g_07654	Centromere V
NRRL29169g_07763	83.5853	6.91032e-09	-49.4803	3.62727e-07	-44.2948	7.30002e-07			FGRAMPH1_01T15351	NRRL29169g_07763	hypothetical protein
NRRL29169g_07765	4.62884	6.22857e-94	-3.11136	1.73741e-50	-2.8345	1.29297e-42			FGRAMPH1_01T15355	NRRL29169g_07765	hypothetical protein
NRRL29169g_07803	2.4462	7.25044e-06	-4.27375	1.3111e-14	-6.29411	4.89391e-24			FGRAMPH1_01T15427	NRRL29169g_07803	unnamed protein product
NRRL29169g_08120	6.54433	8.5102e-26	-8.00429	1.54937e-31	-6.63673	5.08148e-26			FGRAMPH1_01T16089	NRRL29169g_08120	unnamed protein product
NRRL29169g_08227	2.36305	9.62619e-33	-4.39481	1.99598e-95	-4.18066	3.2572e-89			FGRAMPH1_01T16315	NRRL29169g_08227	unnamed protein product
NRRL29169g_08231	3.11175	1.88785e-07	-3.61361	2.91526e-09	-3.51496	5.55145e-09			FGRAMPH1_01T16323	NRRL29169g_08231	unnamed protein product
NRRL29169g_08521	5.34505	1.06367e-16	-7.39085	7.89952e-24	-7.23022	1.9053e-23			FGRAMPH1_01T16923	NRRL29169g_08521	unnamed protein product
NRRL29169g_08842	2.54668	5.08129e-21	-2.57758	2.60298e-21	-2.37692	5.20778e-18			FGRAMPH1_01T17563	NRRL29169g_08842	rpp14 family
NRRL29169g_08924	2.86022	7.12446e-75	-2.70121	7.38009e-67	-2.70984	2.10721e-67			FGRAMPH1_01T17727	NRRL29169g_08924	hypothetical protein
NRRL29169g_09200	1.99817	1.60069e-23	-2.38349	1.52853e-36	-2.78463	6.74773e-51			FGRAMPH1_01T18269	NRRL29169g_09200	hypothetical protein
NRRL29169g_09604	2.4854	1.03948e-42	-2.80968	2.0042e-54	-2.51685	2.23456e-43			FGRAMPH1_01T19073	NRRL29169g_09604	ste24endopeptidase
NRRL29169g_09633	7.62672	7.04946e-30	-2.79016	1.66902e-08	-3.05789	6.21354e-10			FGRAMPH1_01T19131	NRRL29169g_09633	hypothetical protein
NRRL29169g_10585	2.05505	0.00317028	-3.02527	2.12155e-06	-2.86807	6.23283e-06			FGRAMPH1_01T21015	NRRL29169g_10585	unnamed protein product
NRRL29169g_10740	3.24908	5.07908e-22	-6.62107	1.03765e-58	-8.43936	2.64817e-76			FGRAMPH1_01T21321	NRRL29169g_10740	zincdouble-stranded RNA bindingpartial
NRRL29169g_11201	2.69897	1.58015e-36	-2.65582	3.02924e-35	-2.27169	3.55539e-25			FGRAMPH1_01T22257	NRRL29169g_11201	galactoside o-acetyl transferase
NRRL29169g_11994	2.53014	3.96736e-15	-2.28599	2.40701e-12	-3.26711	3.99017e-24			FGRAMPH1_01T23855	NRRL29169g_11994	related to a low-affinity copper transport
NRRL29169g_12686	2.39898	3.62958e-10	-3.06896	2.97073e-16	-3.75613	3.62942e-23			FGRAMPH1_01T25253	NRRL29169g_12686	hypothetical protein
NRRL29169g_13831	3.80166	6.75008e-12	-5.6379	8.65091e-20	-5.00959	2.92453e-17			FGRAMPH1_01T27567	NRRL29169g_13831	unnamed protein product

## Sheet: 56 BGCs
Table S3: DEGs and BGCs regulated by TRI6
GeneID	FoldChange(D/WT)	padj(D/WT)	FoldChange(OX1/D)	padj(OX1/D)	FoldChange(OX6/D)	padj(OX6/D)	FugniDBID	NRRLName	Description	BGCluster ID	Product
FGSG_00126	8.89071	6.04123e-32	-12.9896	1.45026e-34	-22.9859	3.02637e-38	FGRAMPH1_01T00349	NRRL29169g_00178	beta--xylosyl transferase 1	BGC04
FGSG_00453	-3.10745	2.16736e-09	8.37693	1.73765e-32	5.16297	2.62113e-19	FGRAMPH1_01T01171	NRRL29169g_00591	hypothetical protein	BGC05
FGSG_01787	-4.04422	8.78839e-42	6.59809	1.22749e-76	8.34787	9.17141e-98	FGRAMPH1_01T04339	NRRL29169g_02189	hypothetical protein	BGC08
FGSG_15885	-5.41791	7.03616e-13	5.85871	6.39539e-14	4.61143	1.73388e-10	FGRAMPH1_01T04327	NRRL29169g_02183	choline dehydrogenase	BGC08
FGSG_02114	8.93453	6.53657e-09	-5.62656	7.66695e-07	-7.15052	8.31152e-08	FGRAMPH1_01T05095	NRRL29169g_02574	related to cytochrome P450 7B1	BGC09
FGSG_02118	4.91381	1.55169e-13	-2.59775	9.00081e-07	-3.85581	1.18403e-10	FGRAMPH1_01T05103	NRRL29169g_02578	hypothetical protein	BGC09
FGSG_02119	4.96732	9.27782e-10	-7.42177	1.13972e-11	-5.06493	1.47015e-09	FGRAMPH1_01T05105	NRRL29169g_02579	hypothetical protein	BGC09
FGSG_02120	-2.04195	0.000154224	3.78592	5.97748e-14	4.61594	1.37826e-18	FGRAMPH1_01T05107	NRRL29169g_02580	hypothetical protein	BGC09
FGSG_02281	-3.65408	3.26466e-40	6.7765	7.14578e-87	8.79218	5.21841e-112	FGRAMPH1_01T05507	NRRL29169g_02778	malic acid transport	BGC12
FGSG_02284	4.20562	4.10861e-19	-3.68327	6.90016e-16	-4.66203	7.6213e-21	FGRAMPH1_01T05513	NRRL29169g_02781	gnat family	BGC12
FGSG_15965	3.36322	0.000119839	-7.29056	8.88368e-08	-10.8547	4.73625e-09	FGRAMPH1_01T05529	NRRL29169g_02789	maltose permease ( )	BGC12
FGSG_04335	3.97154	1.04529e-20	-4.74894	1.7589e-22	-3.24754	6.98059e-16	FGRAMPH1_01T15039	NRRL29169g_07603	apoptosis-inducing factor 2	BGC17
FGSG_03962	2.12925	1.11448e-19	-2.11587	2.38252e-19	-2.02886	1.64442e-17	FGRAMPH1_01T14135	NRRL29169g_07143	related to integral membrane PTH11	BGC18	Orcinol, orsellinic acid
FGSG_03964	-4.80657	5.11247e-43	6.10744	3.01566e-57	5.82133	2.50641e-54	FGRAMPH1_01T14139	NRRL29169g_07145	polyketide synthase	BGC18	Orcinol, orsellinic acid
FGSG_03923	2.19581	2.69677e-05	-2.92253	1.30757e-07	-2.88938	1.17161e-07	FGRAMPH1_01T14043	NRRL29169g_07097	nmra family	BGC19
FGSG_03744	2.31914	3.64563e-48	-2.94344	4.06461e-73	-2.79278	1.42184e-67	FGRAMPH1_01T13601	NRRL29169g_06875	siderophore iron transporter mirB	BGC21	Triacetylfusarinine
FGSG_03529	-30.3244	0	33.5698	0	37.9005	0	FGRAMPH1_01T13095	NRRL29169g_06619	glycosyl hydrolase family 17	BGC23	Trichothecene
FGSG_03531	-235.175	9.61093e-32	267.088	2.69557e-33	194.774	8.53624e-30	FGRAMPH1_01T13099	NRRL29169g_06621	monooxygenase	BGC23	Trichothecene
FGSG_03533	-3.59655	2.32521e-35	4.47981	1.67272e-48	3.15791	1.23573e-27	FGRAMPH1_01T13103	NRRL29169g_06623	3-acetyltrichothecene4-O-acetyl transferase	BGC23	Trichothecene
FGSG_03344	-5.08559	3.89407e-88	4.32951	3.67506e-71	3.87954	5.58941e-61	FGRAMPH1_01T12657	NRRL29169g_06400	hypothetical protein	BGC26	Gibepyrones, polipyrone
FGSG_02864	-2.7616	0.00103211	2.62852	0.0018996	2.27825	0.00853075	FGRAMPH1_01T11493	NRRL29169g_05817	hypothetical protein	BGC29
FGSG_04695	-4.50893	4.69678e-12	5.71252	5.96478e-16	4.06929	1.75491e-10	FGRAMPH1_01T16087	NRRL29169g_08119	hypothetical protein	BGC31
FGSG_06444	-5.25712	5.92749e-07	13.7877	1.27602e-16	19.119	4.53017e-21	FGRAMPH1_01T22293	NRRL29169g_11214	longiborneol synthase	BGC36
FGSG_12921	2.61646	0.000445966	-3.43021	2.41421e-05	-2.68776	0.000366774	FGRAMPH1_01T22323	NRRL29169g_11229	alpha beta hydrolase fMIPS_ family	BGC37
FGSG_06536	7.32502	9.06767e-07	-5.68373	1.2953e-05	-5.94914	7.15566e-06	FGRAMPH1_01T22529	NRRL29169g_11332	L-pipecolate oxidase	BGC39
FGSG_07592	-3.86873	6.37136e-14	3.63944	8.76448e-13	4.65052	7.42937e-18	FGRAMPH1_01T25167	NRRL29169g_12643	gnat family acetyl transferase	BGC40
FGSG_07672	6.99598	9.41343e-50	-43.7103	1.09311e-96	-45.6746	1.32213e-98	FGRAMPH1_01T25347	NRRL29169g_12733	transcription factor	BGC41
FGSG_16899	14.3182	1.50829e-220	-3.45997	1.93339e-54	-2.86527	6.31568e-40	FGRAMPH1_01T25703	NRRL29169g_12909	fusarinC cluster-oxido reductase	BGC42	Fusarins A, C, D, protofusarin
FGSG_08944	-2.48531	1.5768e-123	2.63753	1.25345e-138	2.55848	2.76153e-130	FGRAMPH1_01T11247	NRRL29169g_05693	glucosamine 6-phosphateN-acetyl transferase	BGC43
FGSG_08795	-3.8404	1.39428e-07	4.82232	4.32662e-10	5.78226	1.32089e-12	FGRAMPH1_01T10841	NRRL29169g_05483	polyketide synthase	BGC44
FGSG_17087	3.48422	2.37513e-10	-2.76837	1.85138e-07	-2.94506	3.17709e-08	FGRAMPH1_01T09325	NRRL29169g_04712	7-alpha-hydroxycholest-4-en-3-one12-alpha-hydroxylase	BGC48	Tricinolonic acid, tricinonoic acid, tricindiol, tricinolone
FGSG_08012	3.13126	2.32516e-08	-2.97347	1.83838e-07	-3.45466	5.5529e-09	FGRAMPH1_01T08909	NRRL29169g_04506	proteinase T precursor	BGC51
FGSG_08014	2.53092	1.00791e-05	-5.07093	2.72452e-11	-5.24654	8.5715e-12	FGRAMPH1_01T08913	NRRL29169g_04508	myo-inositol transport ITR1	BGC51
FGSG_08017	-27.2708	6.87451e-10	34.642	2.51929e-11	17.895	8.77472e-08	FGRAMPH1_01T08921	NRRL29169g_04512	related to 2 ,4-dihydroxyhept-2-ene-1 ,7-dioic acid aldolase	BGC51
FGSG_17118	-5.3915	7.76475e-61	4.89594	9.13089e-53	4.84367	2.67783e-52	FGRAMPH1_01T08891	NRRL29169g_04496	hypothetical protein	BGC51
FGSG_09067	-5.87559	5.91008e-08	5.89778	4.83121e-08	7.80338	1.67335e-10	FGRAMPH1_01T28001	NRRL29169g_14046	HTH-typedna-binding domain-containingacetyl transferase ybfA	BGC52
FGSG_09072	50.3445	3.78734e-188	-211.685	2.24814e-158	-281.448	2.38759e-147	FGRAMPH1_01T27991	NRRL29169g_14041	hypothetical protein	BGC52
FGSG_09078	6.26621	1.48276e-33	-7.41383	1.65801e-35	-10.8008	2.48105e-43	FGRAMPH1_01T27977	NRRL29169g_14034	n amino acid transport system	BGC52
FGSG_09081	8.06002	4.97595e-19	-8.25197	1.51002e-18	-7.37519	1.76749e-17	FGRAMPH1_01T27971	NRRL29169g_14031	MFS SPgeneral alpha glucoside:H+symporter	BGC52
FGSG_09082	4.99472	9.75415e-59	-6.60743	2.19094e-72	-7.1314	1.48653e-77	FGRAMPH1_01T27969	NRRL29169g_14030	alpha-glucosidase	BGC52
FGSG_09189	3.28226	3.07578e-07	-2.15645	0.000593025	-3.19399	8.69121e-07	FGRAMPH1_01T27713	NRRL29169g_13904	fusarubin cluster-esterase	BGC53	Perithecial pigment, bostrycoidins
FGSG_09596	-3.18813	6.92822e-15	5.33381	1.20481e-30	5.67979	3.65912e-33	FGRAMPH1_01T26713	NRRL29169g_13404	hypothetical protein	BGC57
FGSG_10101	2.74955	3.63667e-15	-2.74482	1.73694e-14	-2.31637	4.97975e-11	FGRAMPH1_01T07285	NRRL29169g_03682	hypothetical protein	BGC58
FGSG_10611	11.633	2.25378e-32	-5.96718	1.42498e-22	-9.54474	1.92502e-28	FGRAMPH1_01T08527	NRRL29169g_04312	fad linked oxidase	BGC62
FGSG_10612	29.8023	1.01296e-21	-24.6959	1.16231e-19	-31.3467	1.8235e-19	FGRAMPH1_01T08529	NRRL29169g_04313	fad-binding partial	BGC62
FGSG_10613	150.881	1.51359e-08	-22.5472	2.36323e-10	-46.5113	2.68818e-09	FGRAMPH1_01T08531	NRRL29169g_04314	4-hydroxybenzoate polyprenyl transferase	BGC62
FGSG_10614	45.9517	1.92071e-16	-28.2454	4.71176e-16	-21.4926	5.5485e-17	FGRAMPH1_01T08533	NRRL29169g_04315	4-hydroxybenzoate polyprenyl transferase	BGC62
FGSG_17400	127.439	9.52703e-20	-32.3725	4.16261e-28	-54.8288	5.31635e-25	FGRAMPH1_01T08523	NRRL29169g_04310	cytochrome p450	BGC62
FGSG_17401	78.2331	8.68902e-16	-25.928	4.38199e-19	-38.3517	4.45249e-18	FGRAMPH1_01T08525	NRRL29169g_04311	cytochrome p450	BGC62
FGSG_11029	2.13706	7.18675e-07	-4.9391	1.26887e-18	-4.55121	7.20883e-18	FGRAMPH1_01T21059	NRRL29169g_10607	Siderophore iron transporter 3	BGC63	Malonichrome
FGSG_10935	2.59469	2.6625e-41	-2.81142	2.36104e-45	-3.03263	1.30671e-51	FGRAMPH1_01T20839	NRRL29169g_10497	pleiotropic drug resistance 1	BGC65
FGSG_11391	86.7314	6.90333e-09	-48.2621	1.35691e-09	-138.543	1.52811e-08	FGRAMPH1_01T21951	NRRL29169g_11053	hypothetical protein	BGC66	Chrysogine
FGSG_03969	-7.50152	4.48386e-16	15.7636	1.21152e-30	18.8536	4.29507e-35	FGRAMPH1_01T14149	NRRL29169g_07150	hypothetical protein	BGC18	Orcinol, orsellinic acid
FGSG_06462	6.62858	1.31738e-72	-3.07042	9.92789e-28	-4.6853	5.99078e-50	FGRAMPH1_01T22333	NRRL29169g_11234	coenzymea synthetase	BGC37
FGSG_16873	7.53252	1.60345e-30	-45.0223	9.41925e-94	-38.6572	1.1731e-88	FGRAMPH1_01T25349	NRRL29169g_12734	terpene synthase metal-containing	BGC41
FGSG_09599	-3.84495	8.3638e-128	2.62341	1.16717e-64	2.2359	3.97295e-45	FGRAMPH1_01T26707	NRRL29169g_13401	l-iditol2-dehydrogenase	BGC57
