# Supplementary material for: Epistatic Relationship between MGV1 and TRI6 in the Regulation of Biosynthetic Gene Clusters in Fusarium graminearum
Source: J Fungi (Basel). 2023 Aug 2;9(8):816. doi: 10.3390/jof9080816 (PMC10455978; doi:10.3390/jof9080816)
Supplement: Supplementary file 1 [file jof-09-00816-s001.zip › Table_S4_expression levels, DEGs, and BGCs of epistasis.xlsx]

## Sheet: 969 DEGs; A,B,C &,D
Table S4: 969 DEGs total number of genes regulated by TRI6, independent of MGV1
Name	WT_avg	Dmgv1TRI6OX_avg	FoldChange	padj	NRRL ID	FungiDB ID	MIPS ID	Description	BGCluster ID	BGC Product
FGSG_06462	1049.92	354.224	-2.96317	1.19252e-56	NRRL29169g_11234	FGRAMPH1_01T22333	FGSG_06462	coenzyme a synthetase	BGC37
FGSG_16873	509.744	2537.23	4.97851	2.92854e-12	NRRL29169g_12734	FGRAMPH1_01T25349	FGSG_16873	terpene synthase metal-containing	BGC41
FGSG_17159	1910.91	42.5913	-44.6324	2.75285e-65	NRRL29169g_14012	FGRAMPH1_01T27933	FGSG_17159	unnamed protein product
FGSG_11205	43731.6	1052.65	-41.5917	0	NRRL29169g_10813	FGRAMPH1_01T21471	FGSG_11205	hypothetical protein
FGSG_00006	693.948	35.9585	-19.4246	8.08127e-137	NRRL29169g_00028	FGRAMPH1_01T00051	FGSG_00006	hypothetical protein
FGSG_04434	1027.34	89.8401	-11.3432	5.08516e-131	NRRL29169g_07727	FGRAMPH1_01T15281	FGSG_04434	L-ascorbate peroxidase peroxisomal
FGSG_02880	1216.89	118.81	-10.2027	8.20137e-157	NRRL29169g_05833	FGRAMPH1_01T11525	FGSG_02880	sulfite oxidase
FGSG_09351	707.851	144.864	-4.90814	1.22948e-55	NRRL29169g_13693	FGRAMPH1_01T27291	FGSG_09351	pisatin demethylase cytochrome p450 monooxygenase
FGSG_05660	94.5303	20.0257	-4.72441	1.88082e-12	NRRL29169g_09289	FGRAMPH1_01T18445	FGSG_05660	dynamin family
FGSG_03706	63.3822	13.6308	-4.59858	3.26472e-08	NRRL29169g_06830	FGRAMPH1_01T13511	FGSG_03706	hypothetical protein
FGSG_16148	92.0722	21.4842	-4.31738	9.15836e-10	NRRL29169g_07319	FGRAMPH1_01T14481	FGSG_16148	carboxypeptidase S1
FGSG_04058	1087.32	373.01	-2.91887	1.46272e-55	NRRL29169g_07258	FGRAMPH1_01T14365	FGSG_04058	unnamed protein product
FGSG_01768	2241.89	837.497	-2.6752	1.23386e-44	NRRL29169g_02169	FGRAMPH1_01T04299	FGSG_01768	n- gnat
FGSG_04213	7822.33	3282.94	-2.38196	2.67767e-45	NRRL29169g_07458	FGRAMPH1_01T14753	FGSG_04213	hypothetical protein
FGSG_12214	5743.42	37189.2	6.4747	2.00691e-21	NRRL29169g_07950	FGRAMPH1_01T15725	FGSG_12214	hypothetical protein FPSE_08081
FGSG_17598	20526.5	4440.39	-4.62345	2.24869e-201	NRRL29169g_00029	FGRAMPH1_01T00053	FGSG_17598	O-methylsterigmatocystin oxidoreductase	BGC01
FGSG_11654	17.0154	37.2754	2.19834	0.0152035	NRRL29169g_00065	FGRAMPH1_01T00125	FGSG_11654	3-dehydroquinate dehydratase I	BGC02	Gramillins A, B
FGSG_00045	7605	19002.8	2.49895	1.53311e-99	NRRL29169g_00078	FGRAMPH1_01T00149	FGSG_00045	Alpha beta hydrolase fMIPS_-1	BGC02	Gramillins A, B
FGSG_15673	23635.1	59474.9	2.51649	7.17955e-72	NRRL29169g_00074	FGRAMPH1_01T00143	FGSG_15673	nonribosomal peptide synthetase	BGC02	Gramillins A, B
FGSG_00046	21361.8	54636.5	2.55756	5.88536e-104	NRRL29169g_00079	FGRAMPH1_01T00151	FGSG_00046	hypothetical protein	BGC02	Gramillins A, B
FGSG_00036	29653.1	76888.8	2.59303	1.12413e-90	NRRL29169g_00066	FGRAMPH1_01T00127	FGSG_00036	fatty acid synthase alpha partial	BGC02	Gramillins A, B
FGSG_11656	8005.28	23192.4	2.89698	4.61566e-67	NRRL29169g_00068	FGRAMPH1_01T00131	FGSG_11656	fatty acid synthase beta subunit	BGC02	Gramillins A, B
FGSG_00068	21.2989	51.6253	2.40751	0.00142253	NRRL29169g_00112	FGRAMPH1_01T00217	FGSG_00068	alpha-galactosidase C precursor	BGC03
FGSG_00453	41.1558	15.1694	-2.74378	0.00178963	NRRL29169g_00591	FGRAMPH1_01T01171	FGSG_00453	hypothetical protein	BGC05
FGSG_11988	102.693	259.864	2.54226	2.09307e-13	NRRL29169g_02069	FGRAMPH1_01T04099	FGSG_11988	ABC multidrug transporter	BGC06
FGSG_01681	56.1749	208.511	3.712	9.29231e-19	NRRL29169g_02064	FGRAMPH1_01T04089	FGSG_01681	ATP-grasp fMIPS_	BGC06
FGSG_15872	3.46791	61.3604	17.4285	4.58122e-12	NRRL29169g_02063	FGRAMPH1_01T04087	FGSG_15872	nonribosomal peptide	BGC06
FGSG_11987	2.63211	52.7907	19.3564	4.00818e-10	NRRL29169g_02068	FGRAMPH1_01T04097	FGSG_11987	hypothetical protein	BGC06
FGSG_11984	1.09997	80.6639	68.8651	4.37061e-11	NRRL29169g_02065	FGRAMPH1_01T04091	FGSG_11984	hypothetical protein	BGC06
FGSG_01744	5868.95	2599.74	-2.25678	5.97829e-31	NRRL29169g_02140	FGRAMPH1_01T04243	FGSG_01744	Demethylmenaquinone methyltransferase	BGC07
FGSG_01787	831.742	1961.71	2.35798	1.69408e-06	NRRL29169g_02189	FGRAMPH1_01T04339	FGSG_01787	hypothetical protein	BGC08
FGSG_02115	17.3319	43.3045	2.47414	0.0026167	NRRL29169g_02575	FGRAMPH1_01T05097	FGSG_02115	tri7-trichothecene biosynthesis	BGC09
FGSG_02111	15.1149	38.8997	2.56142	0.00804175	NRRL29169g_02571	FGRAMPH1_01T05089	FGSG_02111	cholesterol 7-alpha-monooxygenase	BGC09
FGSG_15933	67.6699	202.426	2.98106	6.2412e-14	NRRL29169g_02576	FGRAMPH1_01T05099	FGSG_15933	unnamed protein product	BGC09
FGSG_02118	11.8442	42.6472	3.55143	0.000297589	NRRL29169g_02578	FGRAMPH1_01T05103	FGSG_02118	hypothetical protein	BGC09
FGSG_02114	8.49202	42.961	5.13982	8.41131e-06	NRRL29169g_02574	FGRAMPH1_01T05095	FGSG_02114	related to cytochrome P450 7B1	BGC09
FGSG_02119	8.19994	57.8368	7.04474	4.41975e-09	NRRL29169g_02579	FGRAMPH1_01T05105	FGSG_02119	hypothetical protein	BGC09
FGSG_02286	278.689	709.977	2.55606	1.03753e-21	NRRL29169g_02783	FGRAMPH1_01T05517	FGSG_02286	glutathione s-transferase	BGC12
FGSG_02320	470.038	994.842	2.11631	2.5775e-28	NRRL29169g_02818	FGRAMPH1_01T05585	FGSG_02320	transcription factor	BGC13	Aurofusarin
FGSG_02323	7353.87	19718.9	2.6821	3.36908e-53	NRRL29169g_02821	FGRAMPH1_01T05591	FGSG_02323	fungal specific transcription factor domain-containing	BGC13	Aurofusarin
FGSG_02322	25892.5	75358.5	2.91065	7.51185e-53	NRRL29169g_02820	FGRAMPH1_01T05589	FGSG_02322	major facilitator superfamily transporter	BGC13	Aurofusarin
FGSG_02328	29.1193	135.383	4.67054	3.36961e-16	NRRL29169g_02826	FGRAMPH1_01T05601	FGSG_02328	conidial pigment biosynthesis oxidase arb2 brown2	BGC13	Aurofusarin
FGSG_02324	39.6067	288.542	7.21376	1.35592e-35	NRRL29169g_02822	FGRAMPH1_01T05593	FGSG_02324	polyketide synthase	BGC13	Aurofusarin
FGSG_02325	5.54377	44.0023	7.64303	1.13129e-06	NRRL29169g_02823	FGRAMPH1_01T05595	FGSG_02325	conidial pigment polyketide synthase partial	BGC13	Aurofusarin
FGSG_02327	53.4465	440.381	8.11714	2.38967e-51	NRRL29169g_02825	FGRAMPH1_01T05599	FGSG_02327	dimethylaniline monooxygenase 3	BGC13	Aurofusarin
FGSG_02329	18.7838	169.517	8.88668	2.90297e-27	NRRL29169g_02827	FGRAMPH1_01T05603	FGSG_02329	fasciclin domain family	BGC13	Aurofusarin
FGSG_02326	24.8877	235.849	9.32648	4.43342e-37	NRRL29169g_02824	FGRAMPH1_01T05597	FGSG_02326	sterigmatocystin 8-o-methyltransferase	BGC13	Aurofusarin
FGSG_04590	24.5113	48.8524	2.00201	0.00690227	NRRL29169g_07912	FGRAMPH1_01T15651	FGSG_04590	averantin oxidoreductase	BGC16
FGSG_04588	123.649	264.472	2.12485	6.90166e-09	NRRL29169g_07910	FGRAMPH1_01T15647	FGSG_04588	polyketide synthase	BGC16
FGSG_03964	413.68	142.608	-2.8929	1.8095e-17	NRRL29169g_07145	FGRAMPH1_01T14139	FGSG_03964	polyketide synthase	BGC18	Orcinol, orsellinic acid
FGSG_03957	1802.56	3707.61	2.05534	5.53931e-37	NRRL29169g_07137	FGRAMPH1_01T14123	FGSG_03957	Polyol transporter 5	BGC18	Orcinol, orsellinic acid
FGSG_03968	24.3956	56.1501	2.29129	0.000839278	NRRL29169g_07149	FGRAMPH1_01T14147	FGSG_03968	endo-beta- -glucanase d	BGC18	Orcinol, orsellinic acid
FGSG_03731	17.4389	36.3752	2.08256	0.0395326	NRRL29169g_06860	FGRAMPH1_01T13571	FGSG_03731	hypothetical protein	BGC22
FGSG_03529	10319.4	2057.51	-5.01562	8.65446e-305	NRRL29169g_06619	FGRAMPH1_01T13095	FGSG_03529	glycosyl hydrolase family 17	BGC23	Trichothecene
FGSG_03497	1877.92	3806.43	2.02608	1.60889e-41	NRRL29169g_06582	FGRAMPH1_01T13021	FGSG_03497	hypothetical protein	BGC24	Fusssariumdiene, fusagramineol
FGSG_03344	1366.41	554.335	-2.46428	1.32097e-49	NRRL29169g_06400	FGRAMPH1_01T12657	FGSG_03344	hypothetical protein	BGC26	Gibepyrones, polipyrone
FGSG_04695	55.0338	26.1608	-2.11664	0.00294987	NRRL29169g_08119	FGRAMPH1_01T16087	FGSG_04695	hypothetical protein	BGC31
FGSG_04694	684.572	1691.54	2.4679	2.30587e-43	NRRL29169g_08118	FGRAMPH1_01T16085	FGSG_04694	polyketide synthase	BGC31
FGSG_06444	47.3699	22.6826	-2.11051	0.0251345	NRRL29169g_11214	FGRAMPH1_01T22293	FGSG_06444	longiborneol synthase	BGC36
FGSG_16669	283.767	579.427	2.03942	5.17819e-16	NRRL29169g_11296	FGRAMPH1_01T22457	FGSG_16669	rna-dependent rna polymerase 2	BGC38
FGSG_07590	1667.99	727.7	-2.29154	1.40153e-20	NRRL29169g_12641	FGRAMPH1_01T25163	FGSG_07590	taurine dioxygenase	BGC40
FGSG_07592	417.031	200.344	-2.07917	3.27877e-12	NRRL29169g_12643	FGRAMPH1_01T25167	FGSG_07592	gnat family acetyltransferase	BGC40
FGSG_07672	101.137	527.617	5.215	4.2132e-08	NRRL29169g_12733	FGRAMPH1_01T25347	FGSG_07672	transcription factor	BGC41
FGSG_16898	169.485	605.528	3.5612	2.30712e-28	NRRL29169g_12906	FGRAMPH1_01T25697	FGSG_16898	fusarin C cluster-peptidase	BGC42	Fusarins A, C, D, protofusarin
FGSG_13223	1909.85	14480.1	7.57705	7.94727e-172	NRRL29169g_12905	FGRAMPH1_01T25695	FGSG_13223	fusarin C cluster-translation Elongation factor	BGC42	Fusarins A, C, D, protofusarin
FGSG_13222	2101.91	19803.2	9.41456	1.12498e-190	NRRL29169g_12904	FGRAMPH1_01T25693	FGSG_13222	alpha beta hydrolase	BGC42	Fusarins A, C, D, protofusarin
FGSG_16900	3249.62	32126.4	9.88083	1.20696e-215	NRRL29169g_12910	FGRAMPH1_01T25705	FGSG_16900	fusarin C cluster-cytochrome P450	BGC42	Fusarins A, C, D, protofusarin
FGSG_16901	1208.14	13182.5	10.8992	3.87001e-243	NRRL29169g_12911	FGRAMPH1_01T25707	FGSG_16901	fusarin C cluster-methyltransferase	BGC42	Fusarins A, C, D, protofusarin
FGSG_07802	1521.32	16657	10.9372	1.55921e-224	NRRL29169g_12908	FGRAMPH1_01T25701	FGSG_07802	fusarin C cluster-transporter	BGC42	Fusarins A, C, D, protofusarin
FGSG_07801	1296.06	14727.3	11.3493	1.86732e-178	NRRL29169g_12907	FGRAMPH1_01T25699	FGSG_07801	fusarin C cluster-oxidoreductase	BGC42	Fusarins A, C, D, protofusarin
FGSG_16899	674.803	9641.18	14.2683	0	NRRL29169g_12909	FGRAMPH1_01T25703	FGSG_16899	fusarin C cluster-oxidoreductase	BGC42	Fusarins A, C, D, protofusarin
FGSG_07798	971.124	15298.5	15.7487	1.54822e-46	NRRL29169g_12903	FGRAMPH1_01T25691	FGSG_07798	polyketide synthase	BGC42	Fusarins A, C, D, protofusarin
FGSG_17085	658.614	1953.82	2.96663	4.33931e-62	NRRL29169g_04732	FGRAMPH1_01T09365	FGSG_17085	class III aminotransferase	BGC47	Fusaristatin
FGSG_08206	22.5079	141.275	6.37931	2.83381e-18	NRRL29169g_04733	FGRAMPH1_01T09367	FGSG_08206	stress responsive a b barrel	BGC47	Fusaristatin
FGSG_08209	73.2025	849.601	11.6019	2.51414e-100	NRRL29169g_04736	FGRAMPH1_01T09373	FGSG_08209	nonribosomal peptide synthetase	BGC47	Fusaristatin
FGSG_08207	32.0316	462.409	14.2918	1.3884e-63	NRRL29169g_04734	FGRAMPH1_01T09369	FGSG_08207	cytochrome p450	BGC47	Fusaristatin
FGSG_08208	14.7513	308.873	20.7722	3.51909e-52	NRRL29169g_04735	FGRAMPH1_01T09371	FGSG_08208	polyketide synthase	BGC47	Fusaristatin
FGSG_17087	23.428	78.8752	3.32828	5.16442e-06	NRRL29169g_04712	FGRAMPH1_01T09325	FGSG_17087	7-alpha-hydroxycholest-4-en-3-one 12-alpha-hydroxylase	BGC48	Tricinolonic acid, tricinonoic acid, tricindiol, tricinolone
FGSG_08082	725.932	2121.86	2.92422	1.00039e-07	NRRL29169g_04589	FGRAMPH1_01T09073	FGSG_08082	gnat family n-	BGC49	Butenolide
FGSG_08081	2942.22	8606.1	2.92547	5.39626e-11	NRRL29169g_04588	FGRAMPH1_01T09071	FGSG_08081	2og-fe oxygenase family	BGC49	Butenolide
FGSG_08084	131.289	460.349	3.51502	1.07887e-32	NRRL29169g_04591	FGRAMPH1_01T09077	FGSG_08084	major facilitator superfamily transporter	BGC49	Butenolide
FGSG_08079	690.603	2456.17	3.56127	2.50591e-36	NRRL29169g_04586	FGRAMPH1_01T09067	FGSG_08079	benzoate 4-monooxygenase	BGC49	Butenolide
FGSG_08083	432.608	2194.89	5.07689	1.30742e-09	NRRL29169g_04590	FGRAMPH1_01T09075	FGSG_08083	glutamate decarboxylase	BGC49	Butenolide
FGSG_17119	543.321	1.54564	-323.027	9.2623e-42	NRRL29169g_04495	FGRAMPH1_01T08889	FGSG_17119	hypothetical protein	BGC51
FGSG_13456	108.002	1.49958	-76.3905	5.22059e-18	NRRL29169g_04513	FGRAMPH1_01T08923	FGSG_13456	ppr1-transcription factor regulating pyrimidine pathway	BGC51
FGSG_08023	10284.5	1377.8	-7.4634	1.17928e-284	NRRL29169g_04519	FGRAMPH1_01T08935	FGSG_08023	isotrichodermin c-15 hydroxylase	BGC51
FGSG_17118	341.542	73.7148	-4.63187	2.18135e-36	NRRL29169g_04496	FGRAMPH1_01T08891	FGSG_17118	hypothetical protein	BGC51
FGSG_08014	43.835	101.629	2.30588	2.43982e-05	NRRL29169g_04508	FGRAMPH1_01T08913	FGSG_08014	myo-inositol transport ITR1	BGC51
FGSG_15461	7.50359	58.0726	7.78394	3.68083e-10	NRRL29169g_04504	FGRAMPH1_01T08905	FGSG_15461	unnamed protein product	BGC51
FGSG_09086	757.623	101.375	-7.45899	9.11347e-105	NRRL29169g_14025	FGRAMPH1_01T27959	FGSG_09086	O-methylsterigmatocystin oxido	BGC52
FGSG_09067	310.911	71.484	-4.37061	4.18669e-24	NRRL29169g_14046	FGRAMPH1_01T28001	FGSG_09067	HTH-type DNA-binding domain-containing acetyltransferase ybfA	BGC52
FGSG_17156	73.5343	24.5969	-2.98543	1.26207e-05	NRRL29169g_14044	FGRAMPH1_01T27997	FGSG_17156	related to monocarboxylate transporter 2	BGC52
FGSG_09083	24.4395	60.7376	2.46957	0.000226013	NRRL29169g_14029	FGRAMPH1_01T27967	FGSG_09083	unnamed protein product	BGC52
FGSG_09082	394.758	1005.28	2.55223	3.37137e-28	NRRL29169g_14030	FGRAMPH1_01T27969	FGSG_09082	alpha-glucosidase	BGC52
FGSG_09081	10.86	81.0365	7.61143	6.15395e-13	NRRL29169g_14031	FGRAMPH1_01T27971	FGSG_09081	MFS SP general alpha glucoside:H+ symporter	BGC52
FGSG_09072	71.5083	1094.99	15.3583	1.19603e-12	NRRL29169g_14041	FGRAMPH1_01T27991	FGSG_09072	hypothetical protein	BGC52
FGSG_13561	61.0146	152.247	2.49516	1.14766e-09	NRRL29169g_13717	FGRAMPH1_01T27339	FGSG_13561	hypothetical protein	BGC55
FGSG_09383	694.585	330.615	-2.09954	2.25958e-17	NRRL29169g_13658	FGRAMPH1_01T27221	FGSG_09383	related to O-methyltransferase	BGC56
FGSG_09596	175.047	68.3491	-2.56493	2.41793e-10	NRRL29169g_13404	FGRAMPH1_01T26713	FGSG_09596	hypothetical protein	BGC57
FGSG_09595	483.511	1827.13	3.78175	2.44207e-12	NRRL29169g_13405	FGRAMPH1_01T26715	FGSG_09595	aflatoxin efflux pump aflt	BGC57
FGSG_10098	386.878	1719.53	4.45559	2.05113e-98	NRRL29169g_03679	FGRAMPH1_01T07279	FGSG_10098	benomyl methotrexate resistance	BGC58
FGSG_13703	53.9464	352.817	6.55827	1.47157e-48	NRRL29169g_03673	FGRAMPH1_01T07269	FGSG_13703	hypothetical protein	BGC58
FGSG_17725	2618	17921.4	6.84311	0	NRRL29169g_03677	FGRAMPH1_01T07277	FGSG_17725	geranylgeranyl pyrophosphate synthetase	BGC58
FGSG_10397	1942.03	242.95	-8.00636	3.46519e-158	NRRL29169g_04045	FGRAMPH1_01T07999	FGSG_10397	longiborneol synthase	BGC59	Culmorin
FGSG_10393	19.0034	69.5128	3.63746	1.31177e-07	NRRL29169g_04040	FGRAMPH1_01T07991	FGSG_10393	hypothetical protein	BGC59	Culmorin
FGSG_10392	401.604	2530.58	6.29067	6.9371e-113	NRRL29169g_04039	FGRAMPH1_01T07987	FGSG_10392	oxidoreductase containing	BGC59	Culmorin
FGSG_10464	30.595	77.3632	2.51068	2.43407e-05	NRRL29169g_04131	FGRAMPH1_01T08165	FGSG_10464	polyketide synthase	BGC60	Fusarielin
FGSG_10547	19.2077	39.8182	2.08118	0.0132328	NRRL29169g_04241	FGRAMPH1_01T08381	FGSG_10547	unnamed protein product	BGC61
FGSG_10617	30343.9	14720.3	-2.06119	1.48393e-50	NRRL29169g_04318	FGRAMPH1_01T08539	FGSG_10617	hypothetical protein	BGC62
FGSG_10611	17.9875	46.7095	2.5862	0.00437557	NRRL29169g_04312	FGRAMPH1_01T08527	FGSG_10611	fad linked oxidase	BGC62
FGSG_10608	984.437	3134.25	3.18858	1.32164e-55	NRRL29169g_04308	FGRAMPH1_01T08519	FGSG_10608	short-chain dehydrogenase reductase family	BGC62
FGSG_10609	66.7068	242.034	3.60775	1.12686e-17	NRRL29169g_04309	FGRAMPH1_01T08521	FGSG_10609	fad linked oxidase	BGC62
FGSG_10991	1128.45	558.533	-2.02434	6.57217e-18	NRRL29169g_10558	FGRAMPH1_01T20961	FGSG_10991	cytochrome p450 family	BGC64	Fusaoctaxin A
FGSG_11396	9629.89	21378	2.21955	2.80732e-54	NRRL29169g_11058	FGRAMPH1_01T21961	FGSG_11396	asparagine synthase	BGC66	Chrysogine
FGSG_11394	949.943	2215.88	2.32857	1.32806e-32	NRRL29169g_11056	FGRAMPH1_01T21957	FGSG_11394	gmp synthase	BGC66	Chrysogine
FGSG_11399	16279.5	48917.2	3.00481	5.87729e-117	NRRL29169g_11061	FGRAMPH1_01T21967	FGSG_11399	FAD binding domain-containing	BGC66	Chrysogine
FGSG_11397	5136.93	15778.8	3.07166	2.22336e-86	NRRL29169g_11059	FGRAMPH1_01T21963	FGSG_11397	GA4 desaturase	BGC66	Chrysogine
FGSG_11395	8760.9	33713.3	3.84763	6.53371e-172	NRRL29169g_11057	FGRAMPH1_01T21959	FGSG_11395	nonribosomal peptide synthetase	BGC66	Chrysogine
FGSG_11557	10.8798	40.1976	3.68171	7.34085e-05	NRRL29169g_08064	FGRAMPH1_01T15957	FGSG_11557	alcohol dehydrogenase	BGC67
FGSG_11327	72.7226	30.8369	-2.35811	4.76435e-05	NRRL29169g_10971	FGRAMPH1_01T21787	FGSG_11327	Presilphiperfolan-8-beta-ol synthase	BGC69
FGSG_03245	454.86	1280.98	2.81777	5.71191e-05	NRRL29169g_06277	FGRAMPH1_01T12413	FGSG_03245	nonribosomal peptide synthetase	BGC72
FGSG_10313	5046.27	1.72337	-2997.15	2.74807e-82	NRRL29169g_03940	FGRAMPH1_01T07795	FGSG_10313	mitogen-activated protein kinase spm1
FGSG_07642	439.271	0.55975	-782.786	1.27426e-19	NRRL29169g_12698	FGRAMPH1_01T25277	FGSG_07642	Pentalenolactone D synthase
FGSG_03445	22830.5	101.543	-222.86	0	NRRL29169g_06523	FGRAMPH1_01T12903	FGSG_03445	small secreted
FGSG_15883	34422.2	172.91	-198.588	5.12596e-195	NRRL29169g_02167	FGRAMPH1_01T04295	FGSG_15883	unnamed protein product
FGSG_09088	5013.89	61.5438	-81.8036	0	NRRL29169g_14023	FGRAMPH1_01T27955	FGSG_09088	3-oxoacyl-[acyl-carrier- ] reductase
FGSG_07988	47924.9	802.492	-59.6736	0	NRRL29169g_04470	FGRAMPH1_01T08839	FGSG_07988	cell wall
FGSG_04735	22234.7	543.785	-40.8013	0	NRRL29169g_08167	FGRAMPH1_01T16193	FGSG_04735	hypothetical protein
FGSG_16047	1232.29	31.7516	-38.81	4.65018e-192	NRRL29169g_08109	FGRAMPH1_01T16047	FGSG_16047	related to monophenol monooxygenase (tyrosinase)
FGSG_03898	60.4891	1.70069	-35.9062	4.47771e-13	NRRL29169g_07069	FGRAMPH1_01T13987	FGSG_03898	fad linked oxidase
FGSG_02035	4110.77	122.101	-33.8781	0	NRRL29169g_02483	FGRAMPH1_01T04915	FGSG_02035	vegetative incompatibility het-e-1
FGSG_10998	7676.05	254.565	-30.1095	0	NRRL29169g_10565	FGRAMPH1_01T20975	FGSG_10998	6-hydroxy-d-nicotine oxidase
FGRAMPH1_01T13225	71300.2	2650.22	-26.9042	0	NRRL29169g_06687	FGRAMPH1_01T13225		hypothetical protein
FGSG_04581	128.092	5.27981	-25.158	1.91648e-28	NRRL29169g_07901	FGRAMPH1_01T15629	FGSG_04581	transcription factor
FGSG_10212	32963	1361.22	-24.2026	0	NRRL29169g_03817	FGRAMPH1_01T07553	FGSG_10212	eliciting plant response
FGSG_04510	741.481	31.734	-23.0679	6.37725e-144	NRRL29169g_07841	FGRAMPH1_01T15481	FGSG_04510	hypothetical protein
FGSG_00260	1590.82	78.196	-20.3465	4.35119e-218	NRRL29169g_00354	FGRAMPH1_01T00699	FGSG_00260	hypothetical protein
FGSG_13095	55.3089	3.33333	-16.4624	1.8331e-11	NRRL29169g_12197	FGRAMPH1_01T24261	FGSG_13095	hypothetical protein
FGSG_04580	4884.11	299.987	-16.3218	5.28036e-268	NRRL29169g_07900	FGRAMPH1_01T15627	FGSG_04580	ATP binding cassette transporter
FGSG_09107	223.093	14.7055	-15.0636	9.36699e-46	NRRL29169g_14001	FGRAMPH1_01T27911	FGSG_09107	related to ankyrin
FGSG_13964	2836.15	198.96	-14.2528	8.04824e-51	NRRL29169g_11074	FGRAMPH1_01T21993	FGSG_13964	hypothetical protein
FGSG_12488	1767.82	123.92	-14.2222	3.15508e-214	NRRL29169g_06227	FGRAMPH1_01T12313	FGSG_12488	Retinol dehydrogenase 12
FGSG_04074	6651.19	479.026	-13.8641	0	NRRL29169g_07282	FGRAMPH1_01T14407	FGSG_04074	cell wall
FGSG_02560	31867.9	2416.49	-13.1892	0	NRRL29169g_03098	FGRAMPH1_01T06139	FGSG_02560	signal peptide-containing
FGSG_02948	190.149	15.5093	-12.172	6.38944e-27	NRRL29169g_05911	FGRAMPH1_01T11685	FGSG_02948	hypothetical protein
FGSG_03113	614.746	53.3915	-11.5534	1.93958e-108	NRRL29169g_06116	FGRAMPH1_01T12093	FGSG_03113	unnamed protein product
FGSG_03071	473.743	42.1707	-11.153	9.38798e-78	NRRL29169g_06061	FGRAMPH1_01T11985	FGSG_03071	L-saccharopine oxidase
FGSG_01747	1868.52	167.551	-11.1292	1.13703e-256	NRRL29169g_02144	FGRAMPH1_01T04251	FGSG_01747	hypothetical protein
FGSG_16703	2419.88	227.146	-10.6811	7.82468e-289	NRRL29169g_11542	FGRAMPH1_01T22949	FGSG_16703	hypothetical protein
FGSG_02672	15469.4	1468.87	-10.5246	0	NRRL29169g_03235	FGRAMPH1_01T06405	FGSG_02672	ent-kaurene oxidase
FGSG_01149	895.67	85.2408	-10.5108	4.46466e-127	NRRL29169g_01443	FGRAMPH1_01T02853	FGSG_01149	ring finger b
FGSG_11412	688.51	67.7604	-10.202	3.50315e-111	NRRL29169g_11077	FGRAMPH1_01T21999	FGSG_11412	hypothetical protein
FGSG_15034	750.679	74.8186	-9.99522	4.90373e-52	NRRL29169g_04740	FGRAMPH1_01T09381	FGSG_15034	unnamed protein product
FGSG_13979	16066.8	1609.66	-9.98374	8.47675e-184	NRRL29169g_11019	FGRAMPH1_01T21883	FGSG_13979	riboflavin transporter mch5
FGSG_03587	241.261	24.5062	-9.85096	4.79476e-43	NRRL29169g_06688	FGRAMPH1_01T13227	FGSG_03587	hypothetical protein
FGSG_16443	2193.38	228.97	-9.5869	4.38349e-125	NRRL29169g_08363	FGRAMPH1_01T16603	FGSG_16443	Alpha-1,3-mannosyltransferase MNT3
FGSG_13514	1663.2	175.223	-9.44939	2.10002e-165	NRRL29169g_14013	FGRAMPH1_01T27935	FGSG_13514	alcohol dehydrogenase
FGSG_04583	5888.07	630.875	-9.32355	0	NRRL29169g_07903	FGRAMPH1_01T15633	FGSG_04583	small secreted
FGSG_17052	17334.6	1866.79	-9.28609	0	NRRL29169g_04928	FGRAMPH1_01T09753	FGSG_17052	gnat family acetyltransferase
FGSG_11474	1757.28	190.603	-9.20635	1.00838e-114	NRRL29169g_11151	FGRAMPH1_01T22155	FGSG_11474	related to domain
FGSG_16013	1372.91	152.428	-8.98677	1.07812e-147	NRRL29169g_03088	FGRAMPH1_01T06119	FGSG_16013	manganese peroxidase 2
FGSG_08238	98576.4	11350.8	-8.68471	8.59903e-265	NRRL29169g_04769	FGRAMPH1_01T09441	FGSG_08238	small secreted
FGSG_04717	1596.21	189.13	-8.44166	2.50734e-120	NRRL29169g_08146	FGRAMPH1_01T16151	FGSG_04717	Ent-kaurene oxidase
FGSG_17125	1413.85	168.567	-8.37369	2.10642e-21	NRRL29169g_04471	FGRAMPH1_01T08841	FGSG_17125	unnamed protein product
FGSG_15688	380.659	45.7373	-8.28503	9.28841e-52	NRRL29169g_00166	FGRAMPH1_01T00321	FGSG_15688	unnamed protein product
FGSG_04741	21222.2	2560.72	-8.28372	0	NRRL29169g_08177	FGRAMPH1_01T16209	FGSG_04741	hypersensitive response-inducing
FGRAMPH1_01T09095	499.632	62.0105	-8.04156	1.48102e-47	NRRL29169g_04600	FGRAMPH1_01T09095		unnamed protein product
FGRAMPH1_01T09093	111.68	14.234	-7.80865	1.01439e-19	NRRL29169g_04599	FGRAMPH1_01T09093		hypothetical protein
FGSG_04645	237.557	31.3328	-7.65168	3.90592e-26	NRRL29169g_07976	FGRAMPH1_01T15785	FGSG_04645	unnamed protein product
FGSG_17549	68.146	9.28506	-7.49843	1.7708e-12	NRRL29169g_11098	FGRAMPH1_01T22041	FGSG_17549	patatin phospholipase
FGSG_12590	85.236	11.4365	-7.43157	1.54681e-14	NRRL29169g_08143	FGRAMPH1_01T16145	FGSG_12590	Heterokaryon incompatibility OR allele
FGSG_03001	93.2585	12.8	-7.23859	1.93099e-16	NRRL29169g_05978	FGRAMPH1_01T11819	FGSG_03001	hypothetical protein
FGSG_03662	145613	22148.8	-6.57454	0	NRRL29169g_06779	FGRAMPH1_01T13409	FGSG_03662	hypothetical protein
FGSG_02368	344.748	52.5507	-6.5323	3.6635e-48	NRRL29169g_02870	FGRAMPH1_01T05689	FGSG_02368	hypothetical protein
FGSG_16868	599.533	92.6547	-6.49272	1.26973e-49	NRRL29169g_12702	FGRAMPH1_01T25285	FGSG_16868	spbc2 prophage-derived aminoglycoside n(3)-acetyltransferase yokd
FGSG_02926	6496.06	1025.27	-6.33905	5.27667e-189	NRRL29169g_05885	FGRAMPH1_01T11633	FGSG_02926	hypothetical protein
FGSG_09093	214.616	33.7549	-6.29251	7.03204e-28	NRRL29169g_14018	FGRAMPH1_01T27945	FGSG_09093	hypothetical protein
FGSG_03457	194.299	31.5088	-6.18994	5.77196e-28	NRRL29169g_06535	FGRAMPH1_01T12927	FGSG_03457	cutinase precursor
FGSG_17460	77.0067	13.047	-5.91905	5.7297e-12	NRRL29169g_10793	FGRAMPH1_01T21431	FGSG_17460	udp- transferase
FGSG_06618	622.662	105.938	-5.89118	2.77047e-82	NRRL29169g_11439	FGRAMPH1_01T22743	FGSG_06618	WD repeat-containing 67
FGSG_09289	1172.18	199.533	-5.86011	1.36658e-120	NRRL29169g_13776	FGRAMPH1_01T27457	FGSG_09289	ice nucleation
FGSG_07807	48871.3	8389.98	-5.82428	0	NRRL29169g_12914	FGRAMPH1_01T25713	FGSG_07807	22kda glyco
FGSG_02273	82057.1	15062	-5.44818	1.24094e-127	NRRL29169g_02767	FGRAMPH1_01T05485	FGSG_02273	aldehyde dehydrogenase
FGSG_01764	99.6939	18.792	-5.39416	7.64018e-11	NRRL29169g_02163	FGRAMPH1_01T04287	FGSG_01764	related to hydrophobin
FGSG_02918	5682.58	1053.85	-5.39242	4.64641e-164	NRRL29169g_05876	FGRAMPH1_01T11615	FGSG_02918	Pepsin A
FGSG_11310	14855.7	2811.81	-5.28288	3.57273e-128	NRRL29169g_10952	FGRAMPH1_01T21749	FGSG_11310	vegetative incompatibility het-e-1
FGSG_04368	208.193	40.3968	-5.16028	1.78329e-26	NRRL29169g_07645	FGRAMPH1_01T15123	FGSG_04368	tetracycline resistance from transposon
FGSG_16281_1	84.9794	16.9401	-5.04561	3.3329e-11	NRRL29169g_06439	FGRAMPH1_01T12735	FGSG_16281_1	dentin sialophospho precursor
FGSG_03079	7266.92	1458.65	-4.9797	1.31475e-217	NRRL29169g_06073	FGRAMPH1_01T12007	FGSG_03079	hypothetical protein
FGSG_04740	434.073	88.3547	-4.90564	3.6522e-42	NRRL29169g_08176	FGRAMPH1_01T16207	FGSG_04740	hypothetical protein
FGSG_10957	142.024	29.2489	-4.88483	1.64728e-19	NRRL29169g_10522	FGRAMPH1_01T20889	FGSG_10957	hypothetical protein
FGRAMPH1_01T21321	520.811	107.108	-4.87779	3.75283e-52	NRRL29169g_10740	FGRAMPH1_01T21321		Zinc double-stranded RNA binding partial
FGSG_04686	10123.3	2083.77	-4.85628	8.04942e-180	NRRL29169g_08026	FGRAMPH1_01T15885	FGSG_04686	aldo-keto reductase yakc
FGSG_16881	138.416	28.9332	-4.82103	7.0431e-18	NRRL29169g_12790	FGRAMPH1_01T25461	FGSG_16881	mrna 3 -end-processing yth1
FGSG_10647	4506.96	942.239	-4.78695	2.51215e-130	NRRL29169g_04359	FGRAMPH1_01T08615	FGSG_10647	SAM-dependent methyltransferase
FGSG_03990	3409.49	713.35	-4.78065	2.49381e-120	NRRL29169g_07175	FGRAMPH1_01T14199	FGSG_03990	adp-ribose 1 -phosphate phosphatase
FGSG_02367	60.0067	12.8232	-4.70047	2.64091e-08	NRRL29169g_02869	FGRAMPH1_01T05687	FGSG_02367	trichodiene oxygenase cytochrome P450
FGSG_02023	113.067	24.3896	-4.64569	1.22993e-12	NRRL29169g_02469	FGRAMPH1_01T04887	FGSG_02023	hypothetical protein
FGSG_07765	218.834	47.1599	-4.63325	5.34304e-25	NRRL29169g_12856	FGRAMPH1_01T25597	FGSG_07765	trichothecene c-15 hydroxylase
FGSG_01997	1437.31	310.055	-4.63107	3.16197e-11	NRRL29169g_02433	FGRAMPH1_01T04819	FGSG_01997	mfs general substrate transporter
FGSG_16608	18797	4084.99	-4.60222	0	NRRL29169g_09839	FGRAMPH1_01T19539	FGSG_16608	hypothetical protein
FGSG_12134	1070.67	234.842	-4.56622	8.16575e-78	NRRL29169g_02932	FGRAMPH1_01T05809	FGSG_12134	hypothetical protein
FGSG_03894	34321.7	7536.64	-4.55443	1.96898e-237	NRRL29169g_07065	FGRAMPH1_01T13979	FGSG_03894	hypothetical protein
FGSG_17491	164.745	36.5239	-4.51155	6.16684e-20	NRRL29169g_10521	FGRAMPH1_01T20887	FGSG_17491	glucose n-acetyltransferase
FGSG_07516	63.2222	14.0556	-4.50773	5.32516e-09	NRRL29169g_12561	FGRAMPH1_01T24999	FGSG_07516	abc transporter b family member 6
FGSG_16281_2	37239.1	8372.33	-4.44789	3.61164e-70	NRRL29169g_06440	FGRAMPH1_01T12737	FGSG_16281_2	large-conductance mechanosensitive channel
FGSG_05084	165.542	37.1701	-4.43798	1.4608e-18	NRRL29169g_08590	FGRAMPH1_01T17059	FGSG_05084	related to spherulin 1A precursor
FGSG_17705	1730.27	401.319	-4.31114	2.52905e-107	NRRL29169g_12777	FGRAMPH1_01T25435	FGSG_17705	heterokaryon incompatibility
FGRAMPH1_01T16089	117.593	27.2415	-4.25342	4.64723e-12	NRRL29169g_08120	FGRAMPH1_01T16089		unnamed protein product
FGSG_15648	13820.9	3255.1	-4.24603	1.63888e-121	NRRL29169g_11020	FGRAMPH1_01T21885	FGSG_15648	hypothetical protein
FGSG_00599	100.109	23.8379	-4.23336	1.10356e-07	NRRL29169g_00767	FGRAMPH1_01T01523	FGSG_00599	hypothetical protein
FGSG_08309	3964.12	948.299	-4.1782	1.03412e-125	NRRL29169g_04860	FGRAMPH1_01T09623	FGSG_08309	hypothetical protein
FGSG_02383	173.636	41.5359	-4.15552	4.53106e-13	NRRL29169g_02885	FGRAMPH1_01T05719	FGSG_02383	adenosine deaminase
FGSG_12652	56.8183	13.9402	-4.08817	2.89327e-07	NRRL29169g_08376	FGRAMPH1_01T16629	FGSG_12652	LOW QUALITY PROTEIN: hypothetical protein
FGSG_16445	2610.94	640.77	-4.07445	1.84725e-91	NRRL29169g_08397	FGRAMPH1_01T16673	FGSG_16445	aspartyl-tRNA synthetase
FGRAMPH1_01T04817	7404.67	1819.25	-4.06959	6.62919e-06	NRRL29169g_02432	FGRAMPH1_01T04817		cysteine synthase a
FGSG_11073	1429.26	353.552	-4.03634	1.74219e-74	NRRL29169g_10660	FGRAMPH1_01T21163	FGSG_11073	d-aminopeptidase
FGSG_05829	4698.98	1163.48	-4.03528	2.44806e-154	NRRL29169g_09495	FGRAMPH1_01T18855	FGSG_05829	peptidase yuxL
FGSG_02342	8944.16	2242.77	-3.98691	1.40403e-99	NRRL29169g_02840	FGRAMPH1_01T05629	FGSG_02342	cutinase precursor
FGSG_17374	62.4307	15.9971	-3.92557	2.06018e-07	NRRL29169g_04166	FGRAMPH1_01T08235	FGSG_17374	unnamed protein product
FGSG_11475	148.97	38.3361	-3.90816	4.246e-13	NRRL29169g_11152	FGRAMPH1_01T22157	FGSG_11475	Pantothenate transporter liz1
FGSG_09706	5167.68	1324.56	-3.90219	2.57185e-124	NRRL29169g_13285	FGRAMPH1_01T26473	FGSG_09706	positive effector gcn20
FGSG_09836	991.582	255.984	-3.88164	1.03646e-48	NRRL29169g_13132	FGRAMPH1_01T26165	FGSG_09836	hypothetical protein
FGSG_08230	58.6031	15.4877	-3.83268	1.18165e-05	NRRL29169g_04760	FGRAMPH1_01T09423	FGSG_08230	DUF895 domain membrane
FGSG_10784	2726.97	718.58	-3.79421	2.13825e-57	NRRL29169g_10307	FGRAMPH1_01T20461	FGSG_10784	hypothetical protein
FGSG_05613	681.922	182.673	-3.73699	6.41208e-25	NRRL29169g_09232	FGRAMPH1_01T18331	FGSG_05613	hypothetical protein
FGSG_15709	363.251	98.1632	-3.69424	9.88657e-19	NRRL29169g_00300	FGRAMPH1_01T00591	FGSG_15709	unnamed protein product
FGSG_17451	919.705	251.013	-3.66209	6.63511e-56	NRRL29169g_10829	FGRAMPH1_01T21503	FGSG_17451	fungal specific transcription factor domain-containing
FGSG_00085	71.6237	19.7344	-3.65787	4.92785e-06	NRRL29169g_00131	FGRAMPH1_01T00253	FGSG_00085	Pantothenate transporter liz1
FGSG_02741	126.493	35.1288	-3.64894	4.14124e-10	NRRL29169g_03324	FGRAMPH1_01T06583	FGSG_02741	transporter mch4
FGSG_12659	381.202	104.658	-3.62304	1.18668e-21	NRRL29169g_08454	FGRAMPH1_01T16787	FGSG_12659	hypothetical protein
FGSG_15755	290.846	80.191	-3.62167	5.93822e-22	NRRL29169g_00743	FGRAMPH1_01T01475	FGSG_15755	atp-dependent rna helicase dhx8
FGSG_04916	3781.58	1045.23	-3.617	1.1602e-98	NRRL29169g_08377	FGRAMPH1_01T16631	FGSG_04916	hypothetical protein
FGSG_11317	623.911	174.105	-3.58365	7.63435e-45	NRRL29169g_10961	FGRAMPH1_01T21767	FGSG_11317	n-acetyltransferase ats1
FGSG_11215	920.558	259.701	-3.55389	1.21861e-39	NRRL29169g_10828	FGRAMPH1_01T21501	FGSG_11215	Zeaxanthin chloroplastic
FGSG_10973	110.41	30.7765	-3.55235	1.57346e-10	NRRL29169g_10538	FGRAMPH1_01T20921	FGSG_10973	magnesium and cobalt transport
FGSG_07666	66.3629	18.7279	-3.52063	2.09992e-05	NRRL29169g_12726	FGRAMPH1_01T25333	FGSG_07666	quinate permease
FGSG_11308	64.4491	18.5494	-3.50644	1.97848e-06	NRRL29169g_10950	FGRAMPH1_01T21745	FGSG_11308	hypothetical protein
FGSG_02822	7543.47	2163	-3.48596	6.55822e-132	NRRL29169g_05767	FGRAMPH1_01T11393	FGSG_02822	unnamed protein product
FGSG_11610	14112.4	4060.64	-3.47583	3.48697e-87	NRRL29169g_05705	FGRAMPH1_01T11271	FGSG_11610	unnamed protein product
FGSG_02364	5242	1520.94	-3.44778	1.03396e-146	NRRL29169g_02865	FGRAMPH1_01T05679	FGSG_02364	short-chain dehydrogenase
FGSG_05416	2274.14	659.948	-3.44323	2.61859e-68	NRRL29169g_08991	FGRAMPH1_01T17857	FGSG_05416	hypothetical protein
FGSG_04758	1379.49	403.537	-3.41993	3.57586e-54	NRRL29169g_08196	FGRAMPH1_01T16247	FGSG_04758	aspartic ase yapsin-6
FGSG_16793	212.526	62.0333	-3.40739	1.9489e-16	NRRL29169g_12178	FGRAMPH1_01T24223	FGSG_16793	exo-alpha-sialidase neuraminidase
FGSG_17382	670.434	196.51	-3.40521	1.13172e-43	NRRL29169g_04208	FGRAMPH1_01T08317	FGSG_17382	hypothetical protein
FGSG_04600	4525.41	1338.05	-3.38118	1.58931e-70	NRRL29169g_07924	FGRAMPH1_01T15673	FGSG_04600	hypothetical protein
FGSG_13421	419.485	124.086	-3.37894	1.36622e-26	NRRL29169g_04739	FGRAMPH1_01T09379	FGSG_13421	Beta-1,4-mannosyl-glyco 4-beta-N-acetylglucosaminyltransferase
FGSG_03752	1329.68	398.173	-3.33983	3.44988e-84	NRRL29169g_06888	FGRAMPH1_01T13627	FGSG_03752	hypothetical protein
FGSG_15409	143.704	43.4874	-3.29464	1.38848e-10	NRRL29169g_12004	FGRAMPH1_01T23875	FGSG_15409	hypothetical protein
FGSG_00162	487.28	148.378	-3.29423	5.26012e-25	NRRL29169g_00226	FGRAMPH1_01T00443	FGSG_00162	related to family oxidoreductase
FGSG_10135	18668	5702.98	-3.27266	4.06678e-156	NRRL29169g_03723	FGRAMPH1_01T07367	FGSG_10135	beta- -endoglucanase
FGSG_04499	4765.22	1460.42	-3.26298	2.17988e-64	NRRL29169g_07815	FGRAMPH1_01T15451	FGSG_04499	hypothetical protein
FGSG_02218	10839.6	3365.49	-3.21996	1.42094e-61	NRRL29169g_02695	FGRAMPH1_01T05345	FGSG_02218	ab hydrolase superfamily
FGSG_03629	2777.48	867.099	-3.20377	2.71852e-65	NRRL29169g_06740	FGRAMPH1_01T13331	FGSG_03629	alpha-glucuronidase precursor
FGSG_13194	14360.4	4482.3	-3.20343	1.87509e-50	NRRL29169g_12774	FGRAMPH1_01T25429	FGSG_13194	hypothetical protein
FGSG_11992	4733.95	1489.24	-3.18043	5.79492e-87	NRRL29169g_02092	FGRAMPH1_01T04145	FGSG_11992	nad dependent epimerase dehydratase family
FGSG_16095	194.493	61.4575	-3.16119	1.05495e-14	NRRL29169g_07877	FGRAMPH1_01T15581	FGSG_16095	unnamed protein product
FGSG_16407	124.792	39.8918	-3.15261	1.77496e-09	NRRL29169g_08170	FGRAMPH1_01T16199	FGSG_16407	Transforming growth factor-beta-induced ig-h3
FGSG_03637	265.404	84.8207	-3.13973	1.03456e-11	NRRL29169g_06748	FGRAMPH1_01T13347	FGSG_03637	thermophilic desulfurizing enzyme
FGSG_12819	10216.8	3264.78	-3.12899	3.22984e-62	NRRL29169g_09489	FGRAMPH1_01T18843	FGSG_12819	n-acetyltransferase gcn5
FGSG_16359	218.666	70.3157	-3.11847	4.90122e-16	NRRL29169g_05950	FGRAMPH1_01T11763	FGSG_16359	1-phosphatidylinositol- -bisphosphate phosphodiesterase partial
FGSG_02753	8025.44	2573.91	-3.11612	3.9035e-78	NRRL29169g_03338	FGRAMPH1_01T06611	FGSG_02753	alcohol dehydrogenase
FGSG_06329	855.903	274.881	-3.11218	7.77859e-33	NRRL29169g_10101	FGRAMPH1_01T20051	FGSG_06329	puromycin n-acetyltransferase
FGSG_00725	134.434	43.0166	-3.10929	4.04276e-09	NRRL29169g_00926	FGRAMPH1_01T01837	FGSG_00725	c6 transcription factor
FGSG_11058	964.7	311.337	-3.09387	3.82562e-49	NRRL29169g_10643	FGRAMPH1_01T21129	FGSG_11058	hypothetical protein
FGRAMPH1_01T22257	2336.58	756.261	-3.09022	1.49464e-93	NRRL29169g_11201	FGRAMPH1_01T22257		galactoside o-acetyltransferase
FGSG_10810	4615.95	1494.53	-3.08807	1.11766e-131	NRRL29169g_10340	FGRAMPH1_01T20527	FGSG_10810	hypothetical protein
FGSG_03510	2986.55	967.308	-3.08454	1.34178e-39	NRRL29169g_06599	FGRAMPH1_01T13055	FGSG_03510	hypothetical protein
FGSG_09202	197.284	64.3748	-3.08054	2.78713e-14	NRRL29169g_13886	FGRAMPH1_01T27677	FGSG_09202	e3 ubiquitin- ligase arih1
FGSG_03149	1898.59	618.407	-3.0749	4.45763e-58	NRRL29169g_06159	FGRAMPH1_01T12177	FGSG_03149	GNAT family N-acetyltransferase
FGSG_05291	6485.51	2110.77	-3.07194	3.92607e-55	NRRL29169g_08833	FGRAMPH1_01T17545	FGSG_05291	hypothetical protein
FGSG_06974	4093.1	1337.78	-3.05981	2.99955e-81	NRRL29169g_11889	FGRAMPH1_01T23645	FGSG_06974	trna 2 -phosphotransferase 1
FGRAMPH1_01T10787	265.932	87.3586	-3.04921	1.286e-14	NRRL29169g_05456	FGRAMPH1_01T10787		unnamed protein product
FGSG_12234	79.4846	26.2064	-3.01814	1.06673e-06	NRRL29169g_07868	FGRAMPH1_01T15561	FGSG_12234	unnamed protein product
FGSG_07741	450.703	149.118	-3.01531	2.23012e-15	NRRL29169g_12829	FGRAMPH1_01T25539	FGSG_07741	Delta-endotoxin partial
FGSG_03636	128.61	42.748	-3.01499	1.03749e-08	NRRL29169g_06747	FGRAMPH1_01T13345	FGSG_03636	transporter SEO1
FGSG_00247	124.429	41.0216	-3.01476	4.89936e-09	NRRL29169g_00339	FGRAMPH1_01T00669	FGSG_00247	hypothetical protein
FGSG_05757	14269.8	4769.1	-2.9918	3.67558e-107	NRRL29169g_09415	FGRAMPH1_01T18695	FGSG_05757	probable rAsp f 9 allergen
FGSG_13465	133.293	44.355	-2.98136	1.0267e-08	NRRL29169g_04472	FGRAMPH1_01T08843	FGSG_13465	C6 transcription factor
FGSG_02353	5906.26	1982.38	-2.97849	8.93814e-93	NRRL29169g_02852	FGRAMPH1_01T05653	FGSG_02353	hypothetical protein FPSE_03768
FGSG_04511	1968.69	664.781	-2.96134	1.59457e-09	NRRL29169g_07840	FGRAMPH1_01T15483	FGSG_04511	unnamed protein product
FGSG_01120	4522.01	1533.78	-2.9482	3.53576e-91	NRRL29169g_01411	FGRAMPH1_01T02791	FGSG_01120	related to verprolin
FGSG_17383	111.318	37.7721	-2.94136	4.14427e-08	NRRL29169g_04209	FGRAMPH1_01T08319	FGSG_17383	retinol dehydrogenase 11
FGRAMPH1_01T21689	1401.37	479.079	-2.92028	2.54458e-40	NRRL29169g_10922	FGRAMPH1_01T21689		unnamed protein product
FGSG_13947	31109.1	10714.3	-2.90357	9.33951e-96	NRRL29169g_11141	FGRAMPH1_01T22135	FGSG_13947	cell wall glyco
FGSG_15860	229.144	79.6438	-2.88944	5.91425e-15	NRRL29169g_01908	FGRAMPH1_01T03779	FGSG_15860	hypothetical protein
FGSG_02309	269.567	93.8726	-2.88908	5.70856e-15	NRRL29169g_02807	FGRAMPH1_01T05563	FGSG_02309	hypothetical protein
FGSG_10496	2413.86	837.7	-2.8806	1.84832e-71	NRRL29169g_04172	FGRAMPH1_01T08247	FGSG_10496	hypothetical protein
FGSG_03108	324.949	112.732	-2.87861	7.30028e-22	NRRL29169g_06111	FGRAMPH1_01T12083	FGSG_03108	hypothetical protein
FGSG_03683	124.264	43.4364	-2.86415	3.34574e-10	NRRL29169g_06803	FGRAMPH1_01T13457	FGSG_03683	hypothetical protein FVEG_16438
FGSG_09977	446.109	156.953	-2.85113	6.09114e-27	NRRL29169g_03519	FGRAMPH1_01T06969	FGSG_09977	hypothetical protein
FGSG_13350	2536.64	889.337	-2.85056	1.77038e-48	NRRL29169g_05138	FGRAMPH1_01T10169	FGSG_13350	hypothetical protein
FGSG_09944	839.45	294.718	-2.84798	7.83558e-43	NRRL29169g_03480	FGRAMPH1_01T06891	FGSG_09944	puromycin n-acetyltransferase
FGSG_11875	353.813	124.316	-2.83878	1.92525e-15	NRRL29169g_01253	FGRAMPH1_01T02481	FGSG_11875	hypothetical protein
FGSG_03150	533.499	189.993	-2.81148	3.77517e-28	NRRL29169g_06160	FGRAMPH1_01T12179	FGSG_03150	aminoglycoside phosphotransferase
FGSG_01759	113.131	40.5191	-2.79769	5.84843e-06	NRRL29169g_02156	FGRAMPH1_01T04275	FGSG_01759	aldehyde dehydrogenase
FGSG_04317	1721.74	615.606	-2.79283	5.27973e-50	NRRL29169g_07574	FGRAMPH1_01T14993	FGSG_04317	mfs multidrug
FGRAMPH1_01T21015	70.5104	25.0018	-2.79117	8.78669e-06	NRRL29169g_10585	FGRAMPH1_01T21015		unnamed protein product
FGSG_08809	12980.3	4730.16	-2.74422	4.86403e-101	NRRL29169g_05499	FGRAMPH1_01T10873	FGSG_08809	trichodiene oxygenase cytochrome p450
FGSG_02467	5190.13	1893.58	-2.74125	2.69978e-79	NRRL29169g_02987	FGRAMPH1_01T05919	FGSG_02467	aminotransferase family
FGSG_01918	5928.31	2166.37	-2.73677	3.2195e-108	NRRL29169g_02338	FGRAMPH1_01T04633	FGSG_01918	poly polymerase beta
FGSG_02052	197.061	72.6639	-2.71872	5.28177e-13	NRRL29169g_02501	FGRAMPH1_01T04951	FGSG_02052	hypothetical protein
FGRAMPH1_01T15355	1065.75	392.109	-2.71683	5.28594e-25	NRRL29169g_07765	FGRAMPH1_01T15355		hypothetical protein
FGSG_10493	97.297	35.8268	-2.71114	1.20096e-07	NRRL29169g_04168	FGRAMPH1_01T08239	FGSG_10493	vegetative incompatibility het-e-1
FGSG_03225	274.728	101.968	-2.69386	3.14948e-12	NRRL29169g_06252	FGRAMPH1_01T12363	FGSG_03225	hypothetical protein
FGSG_16437	61.4196	22.7766	-2.68721	0.000592116	NRRL29169g_08320	FGRAMPH1_01T16517	FGSG_16437	integral membrane
FGSG_15903	22600.7	8415.86	-2.68571	2.11928e-134	NRRL29169g_02298	FGRAMPH1_01T04553	FGSG_15903	glycogenin-2 beta
FGSG_12142	410.149	153.827	-2.6632	4.62463e-24	NRRL29169g_02985	FGRAMPH1_01T05915	FGSG_12142	tripeptidyl-peptidase sed2
FGSG_17375	410.727	156.061	-2.62937	3.28974e-19	NRRL29169g_04169	FGRAMPH1_01T08241	FGSG_17375	unnamed protein product
FGSG_05835	161.841	61.3121	-2.61675	9.11213e-07	NRRL29169g_09503	FGRAMPH1_01T18871	FGSG_05835	s-adenosylmethionine-dependent methyltransferase
FGSG_02464	1156.76	442.88	-2.61674	5.16465e-35	NRRL29169g_02983	FGRAMPH1_01T05911	FGSG_02464	hypothetical protein
FGSG_13615	2608.82	997.268	-2.61473	1.4492e-57	NRRL29169g_13354	FGRAMPH1_01T26613	FGSG_13615	unnamed protein product
FGSG_06179	3012.21	1154.37	-2.60992	2.29922e-41	NRRL29169g_09914	FGRAMPH1_01T19687	FGSG_06179	pyrimidine 5`-nucleotidase
FGSG_03772	70.8352	27.2546	-2.60367	3.36434e-05	NRRL29169g_06911	FGRAMPH1_01T13673	FGSG_03772	drug resistance protein
FGSG_13963	492.915	189.563	-2.60175	2.48212e-13	NRRL29169g_11079	FGRAMPH1_01T22003	FGSG_13963	3-hydroxybutyryl- dehydrogenase
FGSG_12281	72.694	27.8856	-2.60135	6.9071e-06	NRRL29169g_07525	FGRAMPH1_01T14885	FGSG_12281	e3 ubiquitin- ligase ccnb1ip1
FGSG_09403	8652.01	3326.61	-2.60111	1.88346e-44	NRRL29169g_13638	FGRAMPH1_01T27181	FGSG_09403	cdp-alcohol phosphatidyltransferase
FGSG_17424	197.337	76.5348	-2.59319	3.84118e-09	NRRL29169g_04368	FGRAMPH1_01T08633	FGSG_17424	unnamed protein product
FGSG_06246_1	82.6963	32.0478	-2.57675	1.41062e-05	NRRL29169g_10002	FGRAMPH1_01T19855	FGSG_06246_1	DNA polymerase II large subunit
FGSG_13962	362.832	141.686	-2.55844	3.12268e-17	NRRL29169g_11080	FGRAMPH1_01T22005	FGSG_13962	Low-density lipo receptor-related 6
FGSG_01342	3924.21	1540.48	-2.54724	1.03045e-06	NRRL29169g_01673	FGRAMPH1_01T03311	FGSG_01342	alternative oxidase
FGSG_02760	1116.37	439.342	-2.54569	4.9176e-37	NRRL29169g_03345	FGRAMPH1_01T06625	FGSG_02760	hypothetical protein
FGSG_10974	12818.1	5035.83	-2.54539	3.49729e-76	NRRL29169g_10539	FGRAMPH1_01T20923	FGSG_10974	hypothetical protein
FGSG_11670	1370.34	538.736	-2.54446	5.05964e-18	NRRL29169g_00133	FGRAMPH1_01T00257	FGSG_11670	Thioredoxin domain-containing
FGSG_03595	403.586	158.056	-2.54362	1.06367e-17	NRRL29169g_06696	FGRAMPH1_01T13243	FGSG_03595	ADP-ribosylation factor
FGSG_11408	1277.9	502.224	-2.5396	3.29507e-36	NRRL29169g_11071	FGRAMPH1_01T21987	FGSG_11408	hypothetical protein
FGSG_07562	4066.56	1602.06	-2.53756	9.09301e-32	NRRL29169g_12610	FGRAMPH1_01T25101	FGSG_07562	related to hydroxylase
FGSG_02418	114.816	45.5171	-2.52289	4.1127e-07	NRRL29169g_02931	FGRAMPH1_01T05807	FGSG_02418	short chain dehydrogenase reductase family
FGSG_02949	934.307	372.701	-2.50901	1.61763e-33	NRRL29169g_05912	FGRAMPH1_01T11687	FGSG_02949	hypothetical protein
FGSG_02087	1187.25	474.985	-2.49945	5.4068e-25	NRRL29169g_02543	FGRAMPH1_01T05035	FGSG_02087	taurine catabolism dioxygenase
FGSG_02462	4892.67	1963.84	-2.49122	1.08595e-94	NRRL29169g_02981	FGRAMPH1_01T05907	FGSG_02462	transcription factor
FGSG_04667	1842.18	744.996	-2.47367	2.9151e-22	NRRL29169g_08003	FGRAMPH1_01T15839	FGSG_04667	alpha-ketoglutarate-dependent sulfonate dioxygenase
FGSG_04528	1401.91	568.382	-2.46677	2.66525e-21	NRRL29169g_07847	FGRAMPH1_01T15519	FGSG_04528	hypothetical protein
FGRAMPH1_01T08395	132.201	53.3097	-2.46578	2.8015e-07	NRRL29169g_04248	FGRAMPH1_01T08395		hypothetical protein FOVG_18442
FGSG_13573	137.56	56.0162	-2.46542	1.6748e-07	NRRL29169g_13626	FGRAMPH1_01T27157	FGSG_13573	hypothetical protein
FGSG_15990	262.823	106.655	-2.46305	9.78571e-15	NRRL29169g_02930	FGRAMPH1_01T05805	FGSG_15990	hypothetical protein
FGSG_08232	512.97	208.493	-2.4598	1.21402e-23	NRRL29169g_04762	FGRAMPH1_01T09427	FGSG_08232	cupin 2 conserved barrel
FGSG_09911	1152.01	470.024	-2.45187	3.98086e-29	NRRL29169g_03442	FGRAMPH1_01T06817	FGSG_09911	hypothetical protein
FGSG_13611	180.769	73.7332	-2.44947	4.27827e-10	NRRL29169g_13412	FGRAMPH1_01T26729	FGSG_13611	unnamed protein product
FGRAMPH1_01T09779	396.793	162.369	-2.43948	2.75011e-14	NRRL29169g_04941	FGRAMPH1_01T09779		hypothetical protein FPSE_08980
FGSG_09104	36.9453	15.2848	-2.42818	0.0159759	NRRL29169g_14005	FGRAMPH1_01T27919	FGSG_09104	hypothetical protein
FGSG_07188	5618.64	2315.58	-2.42557	2.37961e-85	NRRL29169g_12158	FGRAMPH1_01T24183	FGSG_07188	aromatic amino acid aminotransferase
FGSG_02363	236.061	97.2593	-2.4242	1.58325e-12	NRRL29169g_02864	FGRAMPH1_01T05677	FGSG_02363	transcription factor c2h2
FGSG_17070	197.038	81.2173	-2.42182	3.07724e-11	NRRL29169g_04796	FGRAMPH1_01T09495	FGSG_17070	unnamed protein product
FGSG_02432	93.8511	39.0491	-2.41115	5.30746e-05	NRRL29169g_02947	FGRAMPH1_01T05839	FGSG_02432	s- glutathione dehydrogenase alcohol dehydrogenase
FGSG_10356	2651.05	1107.78	-2.39425	9.45993e-43	NRRL29169g_03995	FGRAMPH1_01T07903	FGSG_10356	hypothetical protein
FGSG_02001	23500.9	9821.16	-2.39276	1.6885e-47	NRRL29169g_02438	FGRAMPH1_01T04827	FGSG_02001	phosphatidylserine decarboxylase
FGSG_15862	669.067	279.535	-2.39059	4.784e-25	NRRL29169g_01952	FGRAMPH1_01T03867	FGSG_15862	hypothetical protein
FGSG_09570	1892.83	793.428	-2.38475	5.26621e-34	NRRL29169g_13432	FGRAMPH1_01T26769	FGSG_09570	hypothetical protein
FGSG_09522	9256.04	3882.77	-2.38387	1.92808e-67	NRRL29169g_13490	FGRAMPH1_01T26885	FGSG_09522	tyrosinase 2
FGSG_05957	1186.69	497.31	-2.38155	8.33562e-23	NRRL29169g_09648	FGRAMPH1_01T19161	FGSG_05957	related to DUF967 domain
FGSG_05036	3206.51	1345.84	-2.38116	1.13085e-26	NRRL29169g_08527	FGRAMPH1_01T16935	FGSG_05036	glutamine amidotransferase subunit pdxT
FGSG_05407	5736.91	2413.48	-2.37705	3.72815e-77	NRRL29169g_08981	FGRAMPH1_01T17837	FGSG_05407	hypothetical protein
FGSG_17444	419.744	178.247	-2.35958	4.03626e-20	NRRL29169g_04441	FGRAMPH1_01T08777	FGSG_17444	unnamed protein product
FGSG_17086	983.977	417.214	-2.35954	4.03532e-22	NRRL29169g_04716	FGRAMPH1_01T09333	FGSG_17086	short chain dehydrogenase reductase family
FGSG_17120	359.347	152.781	-2.35595	1.30506e-13	NRRL29169g_04487	FGRAMPH1_01T08873	FGSG_17120	unnamed protein product
FGSG_00517	62.1861	26.6922	-2.35334	0.000548329	NRRL29169g_00665	FGRAMPH1_01T01319	FGSG_00517	hypothetical protein
FGSG_05828	1530.04	649.803	-2.34974	1.15124e-22	NRRL29169g_09494	FGRAMPH1_01T18853	FGSG_05828	kelch repeat-containing
FGSG_00525	222.846	94.6991	-2.34887	9.10456e-09	NRRL29169g_00676	FGRAMPH1_01T01341	FGSG_00525	hypothetical protein
FGSG_11274	1122.82	479.479	-2.34508	4.53502e-23	NRRL29169g_10910	FGRAMPH1_01T21665	FGSG_11274	n amino acid transport system
FGSG_04780	8929.93	3813.5	-2.34193	8.58667e-06	NRRL29169g_08219	FGRAMPH1_01T16299	FGSG_04780	Ferric reductase transmembrane component 4
FGSG_13959	172.544	73.8106	-2.34146	5.08764e-06	NRRL29169g_11099	FGRAMPH1_01T22043	FGSG_13959	hypothetical protein
FGSG_15132	171.633	73.5716	-2.33642	5.38948e-08	NRRL29169g_02106	FGRAMPH1_01T04173	FGSG_15132	hypothetical protein FLAG1_07084
FGSG_00021	102.04	43.9316	-2.33217	6.50174e-05	NRRL29169g_00048	FGRAMPH1_01T00091	FGSG_00021	hypothetical protein FPSE_07849
FGSG_13464	4996.83	2142.16	-2.33147	7.73151e-29	NRRL29169g_04473	FGRAMPH1_01T08845	FGSG_13464	hypothetical protein
FGSG_07916	53.0391	22.7362	-2.32533	0.000878351	NRRL29169g_13037	FGRAMPH1_01T25975	FGSG_07916	diaminopropionate ammonia-lyase
FGSG_03032	3573.85	1537.98	-2.32383	5.04372e-53	NRRL29169g_06016	FGRAMPH1_01T11895	FGSG_03032	heavy metal tolerance
FGSG_07752	79.1544	34.1501	-2.32167	3.80292e-05	NRRL29169g_12842	FGRAMPH1_01T25565	FGSG_07752	unnamed protein product
FGSG_16665	1426.97	615.735	-2.32023	1.93502e-42	NRRL29169g_11270	FGRAMPH1_01T22405	FGSG_16665	glycoside hydrolase family 31
FGSG_04993	725.677	313.95	-2.31687	6.10457e-22	NRRL29169g_08473	FGRAMPH1_01T16827	FGSG_04993	gnat family acetyltransferase
FGSG_16420	137.852	59.4877	-2.31416	1.27882e-07	NRRL29169g_08256	FGRAMPH1_01T16391	FGSG_16420	ankyrin repeat-containing
FGSG_02050	23216.8	10076.9	-2.3041	2.57842e-24	NRRL29169g_02499	FGRAMPH1_01T04947	FGSG_02050	hypothetical protein
FGSG_07722	107.211	46.6379	-2.30335	2.99064e-05	NRRL29169g_12803	FGRAMPH1_01T25487	FGSG_07722	phthalate transporter
FGSG_06483	6479.66	2815.5	-2.30092	8.36062e-76	NRRL29169g_11264	FGRAMPH1_01T22393	FGSG_06483	hypothetical protein
FGSG_09820	67.3725	29.1596	-2.29844	0.00360256	NRRL29169g_13150	FGRAMPH1_01T26201	FGSG_09820	cysteine dioxygenase
FGSG_06572	8912.41	3885.61	-2.29385	4.53565e-93	NRRL29169g_11376	FGRAMPH1_01T22617	FGSG_06572	minor extracellular protease vpr
FGSG_06612	4540.91	1983.77	-2.28762	9.18079e-57	NRRL29169g_11425	FGRAMPH1_01T22715	FGSG_06612	oxalate decarboxylase
FGSG_13000	35234.4	15408	-2.28688	1.33899e-88	NRRL29169g_11739	FGRAMPH1_01T23347	FGSG_13000	prenylated rab acceptor 1
FGRAMPH1_01T10871	99.7288	43.5485	-2.28618	4.28691e-05	NRRL29169g_05498	FGRAMPH1_01T10871		unnamed protein product
FGSG_15897	3340.97	1467.17	-2.27738	1.44992e-36	NRRL29169g_02264	FGRAMPH1_01T04487	FGSG_15897	sterol uptake control 2
FGSG_00084	308.241	136.78	-2.26094	5.86779e-12	NRRL29169g_00130	FGRAMPH1_01T00251	FGSG_00084	unnamed protein product
FGSG_04611	2186.15	967.172	-2.25958	9.31417e-17	NRRL29169g_07938	FGRAMPH1_01T15701	FGSG_04611	hypothetical protein FOVG_11384
FGSG_02886	73.0194	32.4519	-2.2579	0.000565192	NRRL29169g_05840	FGRAMPH1_01T11539	FGSG_02886	isoflavone reductase family
FGSG_08519	1020.62	452.368	-2.2543	1.0367e-17	NRRL29169g_05133	FGRAMPH1_01T10159	FGSG_08519	15-hydroxyprostaglandin dehydrogenase
FGSG_11413	1377.39	611.68	-2.25343	5.59781e-33	NRRL29169g_11078	FGRAMPH1_01T22001	FGSG_11413	related to acyl- transferases carnitine dehydratase
FGSG_03818	165.06	72.6763	-2.25225	2.69015e-06	NRRL29169g_06965	FGRAMPH1_01T13779	FGSG_03818	WW domain-containing oxidoreductase
FGSG_10665	473.19	209.986	-2.25224	6.33613e-19	NRRL29169g_04377	FGRAMPH1_01T08655	FGSG_10665	hypothetical protein
FGRAMPH1_01T07501	349.292	155.166	-2.25142	1.22698e-10	NRRL29169g_03790	FGRAMPH1_01T07501		hypothetical protein FLAG1_05155
FGSG_17678	381.778	169.521	-2.24991	1.19016e-17	NRRL29169g_09484	FGRAMPH1_01T18833	FGSG_17678	unnamed protein product
FGSG_03681	228.636	101.998	-2.24459	6.06225e-10	NRRL29169g_06801	FGRAMPH1_01T13453	FGSG_03681	unnamed protein product
FGSG_11328	87.2216	38.7372	-2.24033	4.13432e-05	NRRL29169g_10973	FGRAMPH1_01T21791	FGSG_11328	heterokaryon incompatibility
FGSG_09494	1356.15	606.001	-2.23817	1.54052e-22	NRRL29169g_13523	FGRAMPH1_01T26951	FGSG_09494	d-arabinitol 2-dehydrogenase
FGSG_04911	4756.98	2124.77	-2.23777	3.62879e-58	NRRL29169g_08370	FGRAMPH1_01T16617	FGSG_04911	endoplasmic oxidoreductin-1 precursor
FGSG_02970	177.413	79.0626	-2.23716	9.34567e-05	NRRL29169g_05935	FGRAMPH1_01T11733	FGSG_02970	carbonic anhydrase
FGSG_12374	86.8183	38.7893	-2.23214	0.000567322	NRRL29169g_06995	FGRAMPH1_01T13839	FGSG_12374	chromate transport
FGSG_00917	3492.64	1567.92	-2.22609	7.02652e-31	NRRL29169g_01161	FGRAMPH1_01T02303	FGSG_00917	hypothetical protein
FGSG_12850	50.291	22.4525	-2.22053	0.0107768	NRRL29169g_09687	FGRAMPH1_01T19239	FGSG_12850	hypothetical protein
FGSG_06110	77.661	35.0949	-2.21331	0.000307249	NRRL29169g_09823	FGRAMPH1_01T19507	FGSG_06110	endoglucanase-4 precursor
FGSG_08845	5994.33	2716.65	-2.20631	5.71704e-75	NRRL29169g_05552	FGRAMPH1_01T10979	FGSG_08845	found in mitochondrial proteome
FGSG_00576	1337.79	605.669	-2.20563	6.00783e-27	NRRL29169g_00739	FGRAMPH1_01T01467	FGSG_00576	superoxide dismutase
FGSG_16069	7925.55	3593.95	-2.20522	5.51596e-38	NRRL29169g_00006	FGRAMPH1_01T00009	FGSG_16069	cytochrome P450 55A1
FGSG_10646	122.16	55.6199	-2.19972	8.87791e-05	NRRL29169g_04358	FGRAMPH1_01T08613	FGSG_10646	hypothetical protein
FGSG_00268	898.012	408.614	-2.19965	4.75036e-28	NRRL29169g_00362	FGRAMPH1_01T00715	FGSG_00268	golgi integral membrane
FGSG_02906	2293.96	1047.6	-2.18898	5.11154e-31	NRRL29169g_05864	FGRAMPH1_01T11587	FGSG_02906	isoflavone reductase
FGRAMPH1_01T16315	37186.2	17001	-2.18725	3.13568e-25	NRRL29169g_08227	FGRAMPH1_01T16315		unnamed protein product
FGSG_11324	1598.83	731.314	-2.18472	2.90358e-32	NRRL29169g_10968	FGRAMPH1_01T21781	FGSG_11324	RING finger 43
FGSG_15001	4527.29	2076.46	-2.17951	2.45338e-58	NRRL29169g_02206	FGRAMPH1_01T04373	FGSG_15001	cytosine deaminase
FGSG_07292	53223.9	24445.3	-2.17723	6.997e-35	NRRL29169g_12288	FGRAMPH1_01T24443	FGSG_07292	40S ribosomal protein S12
FGSG_01746	693.84	318.817	-2.17644	4.33276e-24	NRRL29169g_02143	FGRAMPH1_01T04249	FGSG_01746	isochorismatase family
FGSG_01872	1278.43	586.667	-2.17617	1.21117e-30	NRRL29169g_02288	FGRAMPH1_01T04535	FGSG_01872	malate dehydrogenase
FGSG_16640	155.166	71.5614	-2.17459	1.17264e-06	NRRL29169g_10151	FGRAMPH1_01T20151	FGSG_16640	aminotriazole resistance
FGSG_02893	3985.24	1835.54	-2.1709	6.86366e-54	NRRL29169g_05848	FGRAMPH1_01T11555	FGSG_02893	arginine deiminase type-3
FGSG_10025	1723.73	796.441	-2.16156	1.90025e-14	NRRL29169g_03586	FGRAMPH1_01T07101	FGSG_10025	sorbose reductase SOU1
FGSG_00024	954.677	441.004	-2.16104	1.1987e-25	NRRL29169g_00051	FGRAMPH1_01T00097	FGSG_00024	Beta-lactamase domain-containing 2
FGSG_04504	4215.32	1960.08	-2.14894	2.26826e-34	NRRL29169g_07821	FGRAMPH1_01T15463	FGSG_04504	acid phosphatase
FGSG_01115	1670.09	776.972	-2.14847	1.19655e-29	NRRL29169g_01406	FGRAMPH1_01T02781	FGSG_01115	hypothetical protein
FGSG_16862	18840.8	8773.18	-2.14721	8.5163e-64	NRRL29169g_12678	FGRAMPH1_01T25237	FGSG_16862	vegetative incompatibility het-e-1
FGSG_08252	3201.4	1491.92	-2.14454	1.00308e-25	NRRL29169g_04788	FGRAMPH1_01T09479	FGSG_08252	endoglucanase type c
FGSG_12469	219.326	102.408	-2.14386	2.52764e-10	NRRL29169g_06333	FGRAMPH1_01T12523	FGSG_12469	hypothetical protein
FGSG_00481	1197.94	559.07	-2.14186	1.51923e-28	NRRL29169g_00623	FGRAMPH1_01T01235	FGSG_00481	integral membrane
FGSG_05822	771.601	360.835	-2.13971	8.23413e-21	NRRL29169g_09486	FGRAMPH1_01T18837	FGSG_05822	glutamine amidotransferase
FGSG_06061	4299.15	2011.5	-2.13881	1.78747e-30	NRRL29169g_09767	FGRAMPH1_01T19393	FGSG_06061	ctr copper transporter
FGSG_07710	302.332	142.041	-2.13195	2.67678e-10	NRRL29169g_12783	FGRAMPH1_01T25447	FGSG_07710	hypothetical protein
FGSG_00952	364.95	171.055	-2.13168	2.04183e-12	NRRL29169g_01210	FGRAMPH1_01T02399	FGSG_00952	chitinase 1
FGSG_07363	976.961	458.413	-2.13081	2.74824e-15	NRRL29169g_12384	FGRAMPH1_01T24635	FGSG_07363	cgr1 family
FGSG_11669	126.886	59.6062	-2.12921	0.000248456	NRRL29169g_00132	FGRAMPH1_01T00255	FGSG_11669	Serine threonine- kinase pkn1
FGSG_03693	7817.5	3672.35	-2.12916	5.20678e-23	NRRL29169g_06814	FGRAMPH1_01T13479	FGSG_03693	hypothetical protein
FGSG_02161	164.587	77.8673	-2.12915	5.79802e-06	NRRL29169g_02626	FGRAMPH1_01T05205	FGSG_02161	hypothetical protein
FGSG_08214	576.878	271.004	-2.12607	3.45087e-15	NRRL29169g_04743	FGRAMPH1_01T09387	FGSG_08214	hypothetical protein
FGSG_00773	11297.9	5333.59	-2.11876	1.17865e-17	NRRL29169g_00981	FGRAMPH1_01T01945	FGSG_00773	ctr copper transporter family
FGSG_10625	562.891	265.643	-2.11805	2.08258e-10	NRRL29169g_04328	FGRAMPH1_01T08559	FGSG_10625	Vegetative incompatibility HET-E-1
FGSG_13648	270.265	127.249	-2.11794	2.07167e-11	NRRL29169g_13175	FGRAMPH1_01T26251	FGSG_13648	hypothetical protein
FGSG_04560	12321.2	5818.06	-2.11793	1.73124e-48	NRRL29169g_07878	FGRAMPH1_01T15583	FGSG_04560	hypothetical protein
FGSG_05440	623.512	294.396	-2.11757	9.54644e-21	NRRL29169g_09022	FGRAMPH1_01T17919	FGSG_05440	hypothetical protein
FGSG_07573	861.764	406.779	-2.11754	3.84329e-20	NRRL29169g_12622	FGRAMPH1_01T25125	FGSG_07573	GTP-binding protein ypt3
FGSG_17640	13440.5	6349.29	-2.11712	1.1555e-36	NRRL29169g_08522	FGRAMPH1_01T16925	FGSG_17640	hypothetical protein
FGRAMPH1_01T08397	459.792	217.76	-2.11623	9.27848e-14	NRRL29169g_04249	FGRAMPH1_01T08397		unnamed protein product
FGSG_04399	6832	3228.92	-2.11558	2.13202e-27	NRRL29169g_07679	FGRAMPH1_01T15191	FGSG_04399	hypothetical protein
FGSG_17102	1103.73	522.401	-2.11477	1.50243e-25	NRRL29169g_04617	FGRAMPH1_01T09131	FGSG_17102	Cysteine ase mitochondrial
FGSG_01617	161.677	76.9799	-2.10516	4.09969e-07	NRRL29169g_01994	FGRAMPH1_01T03949	FGSG_01617	Peptidoglycan-binding Lysin subgroup
FGSG_06986	404.296	192.004	-2.09661	3.81604e-12	NRRL29169g_11907	FGRAMPH1_01T23681	FGSG_06986	hnh endonuclease
FGSG_09087	575.318	274.378	-2.09238	7.35805e-17	NRRL29169g_14024	FGRAMPH1_01T27957	FGSG_09087	hypothetical protein
FGSG_04251	1235.6	589.867	-2.09222	2.53074e-22	NRRL29169g_07504	FGRAMPH1_01T14843	FGSG_04251	oxidoreductase yusz
FGSG_07892	3491.74	1668.59	-2.09203	2.52049e-23	NRRL29169g_13007	FGRAMPH1_01T25915	FGSG_07892	glycoside hydrolase family 12
FGSG_07351	101.913	48.72	-2.09198	1.92634e-05	NRRL29169g_12370	FGRAMPH1_01T24607	FGSG_07351	Beta-glucosidase 1B
FGSG_01661	63.078	30.2607	-2.09075	0.00235545	NRRL29169g_02042	FGRAMPH1_01T04045	FGSG_01661	taurine dioxygenase
FGSG_12898	241.646	115.655	-2.08573	1.70266e-07	NRRL29169g_10016	FGRAMPH1_01T19881	FGSG_12898	hypothetical protein
FGSG_12174	88.9608	42.5678	-2.08565	0.000137258	NRRL29169g_03195	FGRAMPH1_01T06325	FGSG_12174	hypothetical protein
FGSG_03427	301.173	144.86	-2.0812	1.09657e-09	NRRL29169g_06501	FGRAMPH1_01T12859	FGSG_03427	Oligopeptide transporter 3
FGSG_16506	57.1937	27.2856	-2.08084	0.00558324	NRRL29169g_09204	FGRAMPH1_01T18275	FGSG_16506	c6 zinc finger
FGSG_02082	687.829	330.06	-2.08039	1.22922e-20	NRRL29169g_02537	FGRAMPH1_01T05023	FGSG_02082	lipase class 3
FGSG_00611	320.866	154.574	-2.07554	1.10704e-12	NRRL29169g_00782	FGRAMPH1_01T01553	FGSG_00611	hypothetical protein
FGSG_11062	1142.48	549.551	-2.07502	1.76944e-20	NRRL29169g_10648	FGRAMPH1_01T21139	FGSG_11062	Glutathione S-transferase P 10
FGSG_09493	5171.45	2492.03	-2.07495	1.38389e-24	NRRL29169g_13524	FGRAMPH1_01T26953	FGSG_09493	hypothetical protein
FGRAMPH1_01T25353	293.04	140.977	-2.07285	2.09695e-11	NRRL29169g_12736	FGRAMPH1_01T25353		unnamed protein product
FGSG_02416	2981.39	1438.13	-2.07219	6.15344e-24	NRRL29169g_02929	FGRAMPH1_01T05803	FGSG_02416	hypothetical protein
FGSG_03579	84.0736	40.4662	-2.07199	0.000238002	NRRL29169g_06679	FGRAMPH1_01T13209	FGSG_03579	dehydrogenase reductase sdr family member 7b
FGSG_03006	283.173	137.017	-2.06749	4.2561e-11	NRRL29169g_05983	FGRAMPH1_01T11829	FGSG_03006	BAHD acyltransferase DCR
FGSG_13199	2512.37	1214.93	-2.06697	3.52848e-37	NRRL29169g_12795	FGRAMPH1_01T25471	FGSG_13199	hypothetical protein
FGSG_09431	6189.67	2997.09	-2.06538	6.48262e-50	NRRL29169g_13602	FGRAMPH1_01T27109	FGSG_09431	dihydrofolate reductase
FGSG_07888	311.411	151.329	-2.0609	5.91619e-12	NRRL29169g_13003	FGRAMPH1_01T25907	FGSG_07888	arylamine n-acetyltransferase 3
FGSG_16068	48.6299	23.6061	-2.05998	0.0106901	NRRL29169g_00008	FGRAMPH1_01T00013	FGSG_16068	unnamed protein product
FGSG_03633	286.841	139.047	-2.05805	3.51158e-10	NRRL29169g_06744	FGRAMPH1_01T13339	FGSG_03633	sensor hoxx
FGSG_08348	566.575	275.469	-2.05647	8.33376e-14	NRRL29169g_04913	FGRAMPH1_01T09727	FGSG_08348	gmp synthase
FGSG_16116	1693.81	826.189	-2.0521	1.81105e-31	NRRL29169g_07699	FGRAMPH1_01T15231	FGSG_16116	hypothetical protein
FGSG_17539	338.555	165.468	-2.0517	3.63188e-12	NRRL29169g_11160	FGRAMPH1_01T22173	FGSG_17539	unnamed protein product
FGSG_04777	135.867	65.9571	-2.04944	2.5126e-05	NRRL29169g_08216	FGRAMPH1_01T16293	FGSG_04777	related to fumarylacetoacetate hydralase
FGSG_07660	176.972	86.628	-2.04831	1.72661e-07	NRRL29169g_12720	FGRAMPH1_01T25321	FGSG_07660	hypothetical protein
FGSG_06066	2067.41	1011.97	-2.04209	3.17936e-32	NRRL29169g_09773	FGRAMPH1_01T19405	FGSG_06066	activating signal cointegrator 1 complex subunit 2
FGSG_12425	59.9987	29.4772	-2.03546	0.0028523	NRRL29169g_06550	FGRAMPH1_01T12957	FGSG_12425	hypothetical protein
FGSG_16076	466.589	229.731	-2.03488	2.12082e-10	NRRL29169g_08004	FGRAMPH1_01T15841	FGSG_16076	tartrate transporter
FGSG_16161	889.32	437.549	-2.03148	1.14484e-23	NRRL29169g_07257	FGRAMPH1_01T14363	FGSG_16161	alpha- -mannosyltransferase cmt1
FGSG_03585	909.358	448.062	-2.02605	2.23029e-23	NRRL29169g_06686	FGRAMPH1_01T13223	FGSG_03585	hypothetical protein
FGSG_11067	450.016	221.992	-2.02328	4.3491e-15	NRRL29169g_10653	FGRAMPH1_01T21149	FGSG_11067	hypothetical protein
FGSG_03717	265.796	131.281	-2.02186	1.14108e-09	NRRL29169g_06843	FGRAMPH1_01T13537	FGSG_03717	isoamyl alcohol oxidase
FGSG_03808	109.994	54.5178	-2.02175	0.000297581	NRRL29169g_06953	FGRAMPH1_01T13755	FGSG_03808	esterase lipase
FGSG_08754	1064.69	526.314	-2.02058	1.80313e-15	NRRL29169g_05433	FGRAMPH1_01T10743	FGSG_08754	cytidine and deoxycytidylate deaminase
FGSG_03075	80.8138	40.2329	-2.01785	0.000389146	NRRL29169g_06065	FGRAMPH1_01T11993	FGSG_03075	pyrroline-5-carboxylate reductase
FGSG_03658	704.431	349.047	-2.01327	4.91367e-14	NRRL29169g_06773	FGRAMPH1_01T13397	FGSG_03658	hypothetical protein
FGSG_16644	1682.87	836.822	-2.01177	3.07579e-22	NRRL29169g_10183	FGRAMPH1_01T20215	FGSG_16644	rna 3 -terminal phosphate cyclase
FGSG_03881	1022.17	508.282	-2.00999	1.70781e-13	NRRL29169g_07049	FGRAMPH1_01T13947	FGSG_03881	tri15- transcription factor
FGSG_00163	268.896	134.29	-2.00413	1.7989e-10	NRRL29169g_00228	FGRAMPH1_01T00447	FGSG_00163	ubiquitin family
FGSG_10969	3938.55	1967.22	-2.00144	4.97394e-14	NRRL29169g_10534	FGRAMPH1_01T20913	FGSG_10969	hypothetical protein
FGSG_00572	164.538	329.094	2.00094	2.3651e-09	NRRL29169g_00733	FGRAMPH1_01T01455	FGSG_00572	sugar transporter
FGSG_08999	26.6956	53.8639	2.0012	0.0139226	NRRL29169g_14121	FGRAMPH1_01T28153	FGSG_08999	rho-gtpase-activating 6
FGSG_08494	194.196	389.598	2.00179	2.79453e-12	NRRL29169g_05103	FGRAMPH1_01T10099	FGSG_08494	hypothetical protein FPSE_10512,partial
FGSG_00422	33.0469	66.4015	2.00485	0.00174767	NRRL29169g_00555	FGRAMPH1_01T01099	FGSG_00422	hypothetical protein
FGSG_16930	31.568	63.3595	2.00758	0.00495964	NRRL29169g_13060	FGRAMPH1_01T26021	FGSG_16930	hypothetical protein
FGSG_05716	36.9627	73.6336	2.00905	0.00155269	NRRL29169g_09359	FGRAMPH1_01T18585	FGSG_05716	transcription factor
FGSG_05547	2372.52	4771.9	2.01018	2.24842e-35	NRRL29169g_09155	FGRAMPH1_01T18179	FGSG_05547	ulk ulk kinase
FGSG_03372	32.4718	65.2618	2.015	0.0107161	NRRL29169g_06431	FGRAMPH1_01T12719	FGSG_03372	hypothetical protein
FGSG_16847	88.2986	176.555	2.01681	0.000137234	NRRL29169g_12614	FGRAMPH1_01T25109	FGSG_16847	unnamed protein product
FGSG_15940	244.937	493.482	2.01719	2.40865e-15	NRRL29169g_02615	FGRAMPH1_01T05177	FGSG_15940	transcription factor
FGSG_06014	555.196	1122.53	2.01961	1.45477e-23	NRRL29169g_09714	FGRAMPH1_01T19291	FGSG_06014	hypothetical protein
FGSG_03789	75.7516	153.268	2.02283	2.4645e-05	NRRL29169g_06929	FGRAMPH1_01T13709	FGSG_03789	hypothetical protein
FGRAMPH1_01T14533	65.1058	131.349	2.02295	1.94156e-05	NRRL29169g_07345	FGRAMPH1_01T14533		ATP dependent RNA helicase
FGSG_16510	90.9222	184.582	2.02302	1.48682e-06	NRRL29169g_09237	FGRAMPH1_01T18341	FGSG_16510	transcription factor
FGSG_17509	329.558	667.057	2.02321	2.80803e-11	NRRL29169g_10379	FGRAMPH1_01T20605	FGSG_17509	hypothetical protein
FGSG_16904	695.286	1406.52	2.02324	1.96302e-28	NRRL29169g_12924	FGRAMPH1_01T25741	FGSG_16904	Ankyrin repeat domain-containing 50
FGSG_11174	23.663	47.8762	2.02482	0.0159116	NRRL29169g_10778	FGRAMPH1_01T21397	FGSG_11174	calcium-independent phospholipase a2-gamma
FGSG_15925	50.1588	102.742	2.02569	0.00101612	NRRL29169g_02513	FGRAMPH1_01T04975	FGSG_15925	transcription factor
FGRAMPH1_01T27275	159.629	322.002	2.02725	4.54473e-09	NRRL29169g_13685	FGRAMPH1_01T27275		unnamed protein product
FGRAMPH1_01T03865	270.647	551.303	2.03099	6.79985e-14	NRRL29169g_01951	FGRAMPH1_01T03865		hypothetical protein
FGSG_13869	2856.53	5801.53	2.03164	5.93822e-22	NRRL29169g_10597	FGRAMPH1_01T21039	FGSG_13869	hypothetical protein
FGSG_00058	60.5225	122.833	2.03222	1.21848e-05	NRRL29169g_00100	FGRAMPH1_01T00193	FGSG_00058	related to nicotinamide mononucleotide permease
FGSG_08508	680.606	1385.81	2.03717	8.16307e-28	NRRL29169g_05121	FGRAMPH1_01T10135	FGSG_08508	hypothetical protein
FGSG_06711	1497.68	3055.27	2.03939	6.06045e-29	NRRL29169g_11556	FGRAMPH1_01T22977	FGSG_06711	hypothetical protein
FGSG_03626	283.908	580.549	2.04387	8.59954e-17	NRRL29169g_06737	FGRAMPH1_01T13325	FGSG_03626	Choline mitochondrial
FGRAMPH1_01T21369	32.6663	67.1408	2.04787	0.00287878	NRRL29169g_10764	FGRAMPH1_01T21369		succinyl- :3-ketoacid-coenzyme a mitochondrial precursor
FGSG_07575	50.0591	103.206	2.05238	8.01435e-05	NRRL29169g_12624	FGRAMPH1_01T25129	FGSG_07575	unnamed protein product
FGSG_08325	468.667	962.903	2.0531	6.89848e-25	NRRL29169g_04882	FGRAMPH1_01T09665	FGSG_08325	hypothetical protein
FGSG_10980	129.466	267.223	2.05602	3.58873e-07	NRRL29169g_10544	FGRAMPH1_01T20933	FGSG_10980	transcription factor
FGSG_04077	1490.75	3067.04	2.05617	1.01617e-33	NRRL29169g_07287	FGRAMPH1_01T14417	FGSG_04077	acetylxylan esterase 2
FGSG_09291	27.6875	56.2599	2.05673	0.00858762	NRRL29169g_13774	FGRAMPH1_01T27453	FGSG_09291	pectate lyase B precursor
FGSG_00523	841.56	1731.76	2.05866	0.000238724	NRRL29169g_00672	FGRAMPH1_01T01333	FGSG_00523	related to extracellular matrix precursor
FGSG_08658	1122.8	2313.76	2.05868	3.18571e-40	NRRL29169g_05307	FGRAMPH1_01T10499	FGSG_08658	dna excision repair ercc-4
FGSG_02887	29.4257	60.8542	2.0666	0.0187019	NRRL29169g_05842	FGRAMPH1_01T11543	FGSG_02887	n-hydroxyarylamine sulfotransferase
FGSG_00569	44.5154	92.2734	2.06698	0.000475123	NRRL29169g_00729	FGRAMPH1_01T01447	FGSG_00569	Pathogenesis-related 1A
FGSG_03163	45.5272	93.6969	2.07331	0.0016813	NRRL29169g_06174	FGRAMPH1_01T12207	FGSG_03163	hypothetical protein
FGSG_16588	243.616	506.405	2.07431	2.49673e-14	NRRL29169g_09713	FGRAMPH1_01T19289	FGSG_16588	ring finger domain-containing
FGSG_17323	1175.48	2441.79	2.07643	3.90289e-33	NRRL29169g_03753	FGRAMPH1_01T07427	FGSG_17323	hypothetical protein
FGRAMPH1_01T05195	664.188	1379.02	2.07725	3.17787e-22	NRRL29169g_02621	FGRAMPH1_01T05195		integral membrane
FGSG_07384	152.938	317.312	2.07799	9.2774e-10	NRRL29169g_12405	FGRAMPH1_01T24687	FGSG_07384	hypothetical protein
FGSG_13625	74.398	154.633	2.07831	5.06377e-07	NRRL29169g_13316	FGRAMPH1_01T26535	FGSG_13625	transcription factor
FGSG_06000	445.924	928.758	2.08074	1.7267e-23	NRRL29169g_09700	FGRAMPH1_01T19263	FGSG_06000	hypothetical protein
FGSG_10411	43.6263	91.1227	2.08214	0.000161746	NRRL29169g_04070	FGRAMPH1_01T08045	FGSG_10411	endo- -beta-xylanase
FGSG_05946	23.4636	48.8379	2.08251	0.00658984	NRRL29169g_09635	FGRAMPH1_01T19135	FGSG_05946	ac transposable element-derived 4
FGSG_07847	198.944	414.788	2.083	1.41381e-12	NRRL29169g_12952	FGRAMPH1_01T25805	FGSG_07847	hypothetical protein
FGSG_17030	262.827	548.621	2.08472	3.51062e-14	NRRL29169g_05062	FGRAMPH1_01T10017	FGSG_17030	hypothetical protein
FGSG_03123	46.655	97.9183	2.08534	0.000296992	NRRL29169g_06128	FGRAMPH1_01T12115	FGSG_03123	antigenic cell wall
FGSG_16479	301.598	632.029	2.08987	5.5113e-11	NRRL29169g_08964	FGRAMPH1_01T17803	FGSG_16479	saga-associated factor 73
FGRAMPH1_01T24389	255.294	533.6	2.09037	2.73439e-16	NRRL29169g_12261	FGRAMPH1_01T24389		sulfite exporter family
FGSG_03761	289.837	605.754	2.09208	8.74485e-14	NRRL29169g_06898	FGRAMPH1_01T13647	FGSG_03761	n1-acetylpolyamine oxidase
FGSG_16539	17.4675	36.64	2.09357	0.0169136	NRRL29169g_09417	FGRAMPH1_01T18699	FGSG_16539	unnamed protein product
FGSG_02377	713.794	1492.54	2.09489	1.0368e-27	NRRL29169g_02879	FGRAMPH1_01T05707	FGSG_02377	hypothetical protein
FGSG_12616	499.121	1046.56	2.09734	3.53467e-27	NRRL29169g_08247	FGRAMPH1_01T16359	FGSG_12616	het domain-containing
FGSG_12557	837.637	1761.98	2.10086	4.69448e-36	NRRL29169g_05856	FGRAMPH1_01T11571	FGSG_12557	hypothetical protein
FGSG_16893	1187.57	2506.6	2.10988	2.28482e-48	NRRL29169g_12877	FGRAMPH1_01T25639	FGSG_16893	arsenite efflux transporter
FGSG_16572	539.147	1138	2.11027	3.4655e-30	NRRL29169g_09591	FGRAMPH1_01T19047	FGSG_16572	DNA repair protein RAD16
FGSG_16350	404.257	854.836	2.11102	7.59544e-24	NRRL29169g_06001	FGRAMPH1_01T11865	FGSG_16350	unnamed protein product
FGRAMPH1_01T01337	15.675	33.256	2.11281	0.0461524	NRRL29169g_00674	FGRAMPH1_01T01337		unnamed protein product
FGSG_17459	34.9795	74.5584	2.11632	0.00147828	NRRL29169g_10799	FGRAMPH1_01T21443	FGSG_17459	FAD-linked oxidoreductase yvdP
FGSG_09153	126.069	267.751	2.11895	6.72873e-09	NRRL29169g_13949	FGRAMPH1_01T27803	FGSG_09153	unnamed protein product
FGSG_09042	630.371	1334.63	2.12007	2.57274e-17	NRRL29169g_14074	FGRAMPH1_01T28059	FGSG_09042	formamidase
FGSG_06104	1357.37	2875.75	2.12063	7.32086e-27	NRRL29169g_09817	FGRAMPH1_01T19495	FGSG_06104	Sorbose reductase like SOU2
FGSG_12497	1710.18	3642.75	2.12898	3.22249e-27	NRRL29169g_06192	FGRAMPH1_01T12243	FGSG_12497	methylmalonyl- epimerase
FGSG_09277	502.243	1070.28	2.13014	4.22729e-17	NRRL29169g_13794	FGRAMPH1_01T27493	FGSG_09277	hypothetical protein
FGSG_00584	1178.18	2510.93	2.1309	4.85539e-42	NRRL29169g_00747	FGRAMPH1_01T01483	FGSG_00584	hypothetical protein
FGSG_03777	480.379	1024.31	2.13304	7.35182e-31	NRRL29169g_06916	FGRAMPH1_01T13683	FGSG_03777	dihydroorotate dehydrogenase (fumarate)
FGSG_00415	10347.1	22079.4	2.13403	1.12638e-41	NRRL29169g_00547	FGRAMPH1_01T01083	FGSG_00415	ser-thr- gpi-anchored family
FGSG_16558	27.8426	59.7972	2.13466	0.00266419	NRRL29169g_09535	FGRAMPH1_01T18935	FGSG_16558	endocytosis ankyrin repeat Nuc-2
FGSG_05995	463.586	992.184	2.14101	5.23372e-27	NRRL29169g_09692	FGRAMPH1_01T19249	FGSG_05995	hypothetical protein
FGSG_11690	151.951	325.746	2.14335	1.48262e-08	NRRL29169g_00220	FGRAMPH1_01T00431	FGSG_11690	hypothetical protein
FGSG_10090	347.508	745.629	2.14379	1.56971e-25	NRRL29169g_03667	FGRAMPH1_01T07257	FGSG_10090	dna-3-methyladenine glycosylase ii
FGSG_15820	420.082	900.908	2.14437	9.02674e-29	NRRL29169g_01326	FGRAMPH1_01T02625	FGSG_15820	Cytochrome P450 4V2
FGSG_00895	25.4872	54.4123	2.14537	0.0035112	NRRL29169g_01137	FGRAMPH1_01T02255	FGSG_00895	6-hydroxy-d-nicotine oxidase
FGSG_11552	82.7042	176.665	2.14641	4.42798e-05	NRRL29169g_08069	FGRAMPH1_01T15967	FGSG_11552	hypothetical protein
FGSG_11528	67.063	144.596	2.15174	1.03307e-06	NRRL29169g_08094	FGRAMPH1_01T16017	FGSG_11528	tyrosinase
FGSG_16694	90.4801	195.487	2.15184	6.40698e-07	NRRL29169g_11469	FGRAMPH1_01T22803	FGSG_16694	acyl- n-acyltransferase
FGSG_05338	55.3266	119.549	2.15219	8.15852e-06	NRRL29169g_08891	FGRAMPH1_01T17659	FGSG_05338	hypothetical protein
FGSG_16286	1070	2307.45	2.15578	3.25605e-46	NRRL29169g_06424	FGRAMPH1_01T12705	FGSG_16286	hypothetical protein
FGSG_08831	302.574	652.624	2.15648	3.18949e-21	NRRL29169g_05532	FGRAMPH1_01T10939	FGSG_08831	hypothetical protein
FGSG_05739	3423.54	7383.57	2.15672	8.94093e-35	NRRL29169g_09391	FGRAMPH1_01T18647	FGSG_05739	hypothetical protein
FGSG_07972	289.303	625.935	2.15858	9.23634e-09	NRRL29169g_04444	FGRAMPH1_01T08793	FGSG_07972	hypothetical protein
FGSG_16121	39.9273	86.7423	2.16171	9.35665e-05	NRRL29169g_07617	FGRAMPH1_01T15067	FGSG_16121	udp-glucuronosyl udp-glucosyltransferase
FGSG_11505	17.7195	38.1358	2.16223	0.0093219	NRRL29169g_11191	FGRAMPH1_01T22235	FGSG_11505	hypothetical protein
FGSG_07895	143.404	308.519	2.16302	9.68617e-09	NRRL29169g_13010	FGRAMPH1_01T25921	FGSG_07895	hypothetical protein
FGSG_06989	42.1879	90.7463	2.16526	0.000324445	NRRL29169g_11910	FGRAMPH1_01T23687	FGSG_06989	hypothetical protein
FGSG_03044	212.079	460.047	2.16759	4.05866e-17	NRRL29169g_06029	FGRAMPH1_01T11921	FGSG_03044	transcriptional regulatory
FGSG_15856	537.966	1169.3	2.17294	1.37295e-36	NRRL29169g_01863	FGRAMPH1_01T03689	FGSG_15856	unnamed protein product
FGSG_07027	287.17	625.308	2.17391	2.14411e-19	NRRL29169g_11953	FGRAMPH1_01T23773	FGSG_07027	hypothetical protein
FGSG_15951	19.6796	43.5465	2.17545	0.0219551	NRRL29169g_02674	FGRAMPH1_01T05307	FGSG_15951	hypothetical protein
FGSG_17477	52.2155	113.422	2.17905	2.22702e-05	NRRL29169g_10691	FGRAMPH1_01T21225	FGSG_17477	hypothetical protein
FGSG_08292	357.494	781.031	2.18241	3.28625e-25	NRRL29169g_04840	FGRAMPH1_01T09583	FGSG_08292	hypothetical protein
FGSG_08907	1274.53	2779.29	2.18258	2.11176e-35	NRRL29169g_05640	FGRAMPH1_01T11145	FGSG_08907	endoglucanase c
FGSG_02848	171.914	373.877	2.18406	2.63943e-08	NRRL29169g_05797	FGRAMPH1_01T11453	FGSG_02848	acyl- thioesterase
FGSG_09053	92.7343	203.251	2.18545	1.15596e-08	NRRL29169g_14061	FGRAMPH1_01T28033	FGSG_09053	gap1-general amino acid permease
FGSG_08891	44.8312	98.1543	2.18653	2.22147e-05	NRRL29169g_05617	FGRAMPH1_01T11099	FGSG_08891	mating type 1-1-2
FGSG_02109	91.2099	198.025	2.18826	4.88433e-07	NRRL29169g_02568	FGRAMPH1_01T05085	FGSG_02109	hypothetical protein
FGSG_10889	428.431	938.987	2.19211	5.33954e-16	NRRL29169g_10437	FGRAMPH1_01T20721	FGSG_10889	Cell division control 25
FGSG_16533	2127.58	4678.52	2.19831	5.03148e-59	NRRL29169g_09397	FGRAMPH1_01T18659	FGSG_16533	hypothetical protein
FGSG_03574	152.736	335.392	2.19886	8.81159e-14	NRRL29169g_06673	FGRAMPH1_01T13197	FGSG_03574	hypothetical protein
FGSG_17645	66.511	145.694	2.19959	8.90136e-07	NRRL29169g_08567	FGRAMPH1_01T17013	FGSG_17645	c6 finger
FGSG_10013	1117.75	2461.67	2.20497	1.8194e-28	NRRL29169g_03573	FGRAMPH1_01T07077	FGSG_10013	hypothetical protein
FGSG_17306	296.688	656.003	2.2062	4.58088e-18	NRRL29169g_03613	FGRAMPH1_01T07155	FGSG_17306	unnamed protein product
FGSG_12244	38.1156	84.8951	2.21379	0.00031591	NRRL29169g_07820	FGRAMPH1_01T15461	FGSG_12244	c6 finger domain
FGSG_05333	29.9673	66.6384	2.21382	0.000456971	NRRL29169g_08886	FGRAMPH1_01T17649	FGSG_05333	related to RTM1
FGSG_10022	6633.14	14706	2.21722	1.25626e-34	NRRL29169g_03583	FGRAMPH1_01T07095	FGSG_10022	Sphingoid long-chain base transporter RSB1
FGSG_10300	18834	41794.6	2.21906	2.61028e-89	NRRL29169g_03926	FGRAMPH1_01T07767	FGSG_10300	hypothetical protein
FGSG_03781	158.879	353.229	2.21926	3.38384e-15	NRRL29169g_06921	FGRAMPH1_01T13693	FGSG_03781	6-hydroxy-d-nicotine oxidase
FGSG_02155	25.4876	55.7322	2.2213	0.00510435	NRRL29169g_02620	FGRAMPH1_01T05193	FGSG_02155	integral membrane
FGSG_05623	2988.81	6640.15	2.22273	1.15718e-41	NRRL29169g_09244	FGRAMPH1_01T18355	FGSG_05623	threonine aldolase
FGSG_17385	34.4428	76.7637	2.22652	0.000166897	NRRL29169g_04234	FGRAMPH1_01T08367	FGSG_17385	ankyrin repeat domain-containing 28
FGSG_02844	336.837	750.495	2.22845	9.82736e-23	NRRL29169g_05792	FGRAMPH1_01T11443	FGSG_02844	integral membrane
FGSG_05758	14.9078	33.4054	2.2285	0.0265694	NRRL29169g_09416	FGRAMPH1_01T18697	FGSG_05758	hypothetical protein
FGSG_05040	4092.24	9132.73	2.23135	1.79576e-55	NRRL29169g_08532	FGRAMPH1_01T16945	FGSG_05040	microsomal epoxide hydrolase
FGSG_17664	304.55	681.104	2.2334	6.333e-21	NRRL29169g_08907	FGRAMPH1_01T17693	FGSG_17664	unnamed protein product
FGSG_01045	643.996	1442.24	2.23577	2.2842e-30	NRRL29169g_01321	FGRAMPH1_01T02615	FGSG_01045	unnamed protein product
FGSG_01669	246.58	553.081	2.23849	1.08729e-15	NRRL29169g_02050	FGRAMPH1_01T04061	FGSG_01669	transcription factor
FGSG_05353	20.4234	45.2738	2.23918	0.00445755	NRRL29169g_08912	FGRAMPH1_01T17703	FGSG_05353	hypothetical protein
FGSG_04619	241.468	543.077	2.24554	2.39658e-17	NRRL29169g_07946	FGRAMPH1_01T15717	FGSG_04619	hypothetical protein
FGSG_12976	347.54	783.624	2.25148	1.96315e-17	NRRL29169g_11582	FGRAMPH1_01T23029	FGSG_12976	unnamed protein product
FGSG_03824	3124.62	7040.21	2.25255	4.70428e-72	NRRL29169g_06974	FGRAMPH1_01T13797	FGSG_03824	hypothetical protein
FGSG_07775	9385.73	21140.3	2.25261	8.56502e-65	NRRL29169g_12876	FGRAMPH1_01T25637	FGSG_07775	endothiapepsin precursor
FGSG_00351	224.64	507.618	2.25531	3.35442e-18	NRRL29169g_00469	FGRAMPH1_01T00929	FGSG_00351	unnamed protein product
FGSG_08196	414.864	935.342	2.25532	0.00108254	NRRL29169g_04718	FGRAMPH1_01T09337	FGSG_08196	aspergillopepsin-2 precursor
FGSG_17305	112.785	253.945	2.25609	1.19431e-11	NRRL29169g_03592	FGRAMPH1_01T07113	FGSG_17305	transcription factor
FGSG_13083	141.472	318.611	2.25674	2.92751e-12	NRRL29169g_12141	FGRAMPH1_01T24149	FGSG_13083	hypothetical protein
FGSG_13977	89.2682	200.792	2.25792	1.35251e-08	NRRL29169g_11028	FGRAMPH1_01T21901	FGSG_13977	hypothetical protein
FGSG_10914	120.825	274.538	2.25999	4.32796e-08	NRRL29169g_10473	FGRAMPH1_01T20791	FGSG_10914	related transcriptional activator
FGSG_11146	38.0075	86.768	2.26023	0.000490627	NRRL29169g_10743	FGRAMPH1_01T21327	FGSG_11146	hypothetical protein
FGSG_00680	7612.12	17214.4	2.26117	2.29773e-56	NRRL29169g_00863	FGRAMPH1_01T01713	FGSG_00680	ATPase family AAA domain-containing 3B
FGSG_15773	463.064	1049.55	2.26601	2.20149e-27	NRRL29169g_00888	FGRAMPH1_01T01761	FGSG_15773	vacuolar calcium ion transporter
FGSG_03120	102.009	230.714	2.26656	8.4788e-11	NRRL29169g_06125	FGRAMPH1_01T12109	FGSG_03120	lipid phosphate phosphatase 1
FGSG_15437	2435.85	5525.2	2.2681	1.93144e-41	NRRL29169g_12653	FGRAMPH1_01T25187	FGSG_15437	hypothetical protein
FGSG_09441	510.165	1159.43	2.26851	2.36812e-29	NRRL29169g_13589	FGRAMPH1_01T27083	FGSG_09441	hypothetical protein
FGSG_09040	91.6507	208.088	2.26882	9.28621e-09	NRRL29169g_14076	FGRAMPH1_01T28063	FGSG_09040	indoleamine 2,3-dioxygenase
FGSG_11189	1599.31	3631.75	2.27265	2.08836e-34	NRRL29169g_10794	FGRAMPH1_01T21433	FGSG_11189	hypothetical protein
FGSG_07838	61.1589	138.814	2.27416	4.70649e-07	NRRL29169g_12943	FGRAMPH1_01T25787	FGSG_07838	probable isoamyl alcohol oxidase
FGSG_03373	14.5151	32.5629	2.27461	0.0319525	NRRL29169g_06433	FGRAMPH1_01T12723	FGSG_03373	Choline dehydrogenase
FGSG_05889	620.552	1413.55	2.27513	4.58685e-17	NRRL29169g_09572	FGRAMPH1_01T19009	FGSG_05889	mitochondrial chaperone bcs1
FGSG_08285	245.114	558.297	2.27527	2.67993e-18	NRRL29169g_04830	FGRAMPH1_01T09563	FGSG_08285	receptor kinase 5 precursor
FGSG_04840	23.9519	54.6581	2.27598	0.00246453	NRRL29169g_08286	FGRAMPH1_01T16451	FGSG_04840	peptidase c14 caspase catalytic subunit p20
FGSG_10555	73.4082	166.916	2.27664	1.52188e-06	NRRL29169g_04251	FGRAMPH1_01T08401	FGSG_10555	hypothetical protein
FGSG_03883	53.0939	122.07	2.2798	1.47958e-05	NRRL29169g_07053	FGRAMPH1_01T13955	FGSG_03883	hypothetical protein
FGSG_03145	109.981	251.588	2.2813	1.46004e-11	NRRL29169g_06155	FGRAMPH1_01T12169	FGSG_03145	related to glutathione-S-transferases
FGSG_04015	300.028	684.088	2.28233	3.84277e-26	NRRL29169g_07206	FGRAMPH1_01T14261	FGSG_04015	hypothetical protein
FGSG_11059	288.86	660.492	2.28442	7.3519e-26	NRRL29169g_10645	FGRAMPH1_01T21133	FGSG_11059	hypothetical protein
FGSG_06136	65.5257	149.156	2.28585	8.0315e-08	NRRL29169g_09855	FGRAMPH1_01T19571	FGSG_06136	hypothetical protein
FGSG_11337	21.1358	48.4886	2.28887	0.00255852	NRRL29169g_10986	FGRAMPH1_01T21817	FGSG_11337	ribokinase
FGSG_06263	702.154	1606.16	2.28961	1.04807e-36	NRRL29169g_10023	FGRAMPH1_01T19895	FGSG_06263	integral membrane
FGSG_03775	87.8971	200.584	2.29096	1.52677e-09	NRRL29169g_06914	FGRAMPH1_01T13679	FGSG_03775	hypothetical protein
FGSG_02790	263.944	605.167	2.29193	1.64722e-16	NRRL29169g_05730	FGRAMPH1_01T11319	FGSG_02790	hypothetical protein
FGSG_05766	813.097	1863.19	2.29247	1.2715e-51	NRRL29169g_09424	FGRAMPH1_01T18713	FGSG_05766	farnesyltransferase geranylgeranyltransferase type-1 subunit alpha
FGSG_02275	87.856	201.44	2.29469	1.12728e-08	NRRL29169g_02770	FGRAMPH1_01T05491	FGSG_02275	hypothetical protein
FGSG_09025	35.2587	80.6499	2.29736	7.30691e-05	NRRL29169g_14093	FGRAMPH1_01T28097	FGSG_09025	dicer 1
FGSG_02312	19.9156	45.8582	2.30105	0.00230801	NRRL29169g_02810	FGRAMPH1_01T05569	FGSG_02312	maltose permease mal61
FGSG_03147	195.3	450.293	2.30839	1.06402e-17	NRRL29169g_06157	FGRAMPH1_01T12173	FGSG_03147	pyridoxal-phosphate dependent enzyme
FGSG_07358	640.514	1480.53	2.31046	2.91131e-43	NRRL29169g_12377	FGRAMPH1_01T24621	FGSG_07358	prolyl tripeptidyl peptidase
FGSG_08146	15.3153	35.5801	2.31225	0.0184509	NRRL29169g_04664	FGRAMPH1_01T09225	FGSG_08146	hypothetical protein FPSE_05468
FGSG_08708	339.237	785.794	2.31394	2.66499e-27	NRRL29169g_05371	FGRAMPH1_01T10625	FGSG_08708	related to palI
FGSG_01798	30.0792	69.1657	2.31769	0.000549079	NRRL29169g_02200	FGRAMPH1_01T04361	FGSG_01798	related to DUF124 domain
FGSG_10772	473.245	1100.39	2.32891	1.10319e-19	NRRL29169g_10292	FGRAMPH1_01T20431	FGSG_10772	cell wall sed1
FGSG_05803	117.548	272.731	2.33103	2.21445e-09	NRRL29169g_09465	FGRAMPH1_01T18795	FGSG_05803	hypothetical protein
FGSG_16883	1955.73	4561.31	2.33242	7.4788e-75	NRRL29169g_12799	FGRAMPH1_01T25479	FGSG_16883	hypothetical protein
FGSG_04371	19.3552	44.6238	2.33452	0.0280743	NRRL29169g_07648	FGRAMPH1_01T15129	FGSG_04371	hypothetical protein
FGSG_03362	110.288	256.717	2.33456	2.43552e-11	NRRL29169g_06419	FGRAMPH1_01T12695	FGSG_03362	hypothetical protein
FGSG_08749	191.612	448.572	2.34345	8.81159e-14	NRRL29169g_05425	FGRAMPH1_01T10731	FGSG_08749	related to aflatoxin efflux pump AFLT
FGSG_13146	451.201	1055.73	2.34476	6.79718e-22	NRRL29169g_12444	FGRAMPH1_01T24765	FGSG_13146	srp40-suppressor of mutant ac40 of rna polymerase i and iii
FGSG_16055	193.995	456.176	2.35999	6.76433e-19	NRRL29169g_08072	FGRAMPH1_01T15973	FGSG_16055	related to short-chain alcohol dehydrogenase
FGSG_03402	626.055	1478.17	2.36527	1.31432e-36	NRRL29169g_06468	FGRAMPH1_01T12793	FGSG_03402	acid phosphatase
FGSG_15938	30.7515	72.9358	2.36916	8.46795e-05	NRRL29169g_02598	FGRAMPH1_01T05143	FGSG_15938	hypothetical protein
FGSG_06135	49.3959	118.068	2.37665	6.37916e-06	NRRL29169g_09854	FGRAMPH1_01T19569	FGSG_06135	hypothetical protein
FGSG_02333	19.8716	47.2463	2.37686	0.00150473	NRRL29169g_02831	FGRAMPH1_01T05611	FGSG_02333	unnamed protein product
FGSG_03442	5799.1	13796.6	2.37858	3.46658e-58	NRRL29169g_06519	FGRAMPH1_01T12895	FGSG_03442	hypothetical protein
FGSG_10383	657.667	1569.72	2.38964	3.18092e-35	NRRL29169g_04028	FGRAMPH1_01T07967	FGSG_10383	hypothetical protein
FGSG_00565	163.572	392.79	2.39158	1.65268e-13	NRRL29169g_00725	FGRAMPH1_01T01439	FGSG_00565	m-phase inducer phosphatase
FGRAMPH1_01T08093	61.0467	147.059	2.39393	6.13587e-08	NRRL29169g_04094	FGRAMPH1_01T08093		unnamed protein product
FGSG_17483	1065.89	2563.19	2.40347	7.13344e-48	NRRL29169g_10598	FGRAMPH1_01T21041	FGSG_17483	isoform 2 of dipeptidyl peptidase 3
FGSG_10551	488.217	1174.32	2.40431	2.46101e-15	NRRL29169g_04245	FGRAMPH1_01T08389	FGSG_10551	Killer Kp4 SMK- partial
FGSG_11257	103.953	249.163	2.40485	2.18712e-12	NRRL29169g_10889	FGRAMPH1_01T21623	FGSG_11257	2-amino-3-carboxymuconate-6-semialdehyde decarboxylase
FGSG_03882	73.1324	175.843	2.41159	0.000137811	NRRL29169g_07050	FGRAMPH1_01T13949	FGSG_03882	ATPase
FGSG_06656	21.104	51.3159	2.41258	0.00175485	NRRL29169g_11490	FGRAMPH1_01T22845	FGSG_06656	sphingoid long-chain base transporter rsb1
FGSG_01532	82.234	199.987	2.42487	1.70165e-10	NRRL29169g_01889	FGRAMPH1_01T03741	FGSG_01532	hypothetical protein
FGSG_03408	22.5271	54.078	2.42863	0.00265472	NRRL29169g_06479	FGRAMPH1_01T12815	FGSG_03408	dichloro- -cyclohexadiene- -diol dehydrogenase
FGSG_14016	511.212	1246.39	2.43427	1.13871e-37	NRRL29169g_08056	FGRAMPH1_01T15941	FGSG_14016	hypothetical protein
FGSG_08958	16.3758	40.3968	2.43432	0.00451652	NRRL29169g_14174	FGRAMPH1_01T28269	FGSG_08958	transcription factor
FGSG_04174	345.629	843.189	2.43515	3.94036e-32	NRRL29169g_07410	FGRAMPH1_01T14661	FGSG_04174	hypothetical protein
FGSG_11410	541.742	1320.17	2.43631	1.28154e-38	NRRL29169g_11075	FGRAMPH1_01T21995	FGSG_11410	hypothetical protein
FGSG_05692	30.4196	73.9152	2.43797	5.96627e-05	NRRL29169g_09330	FGRAMPH1_01T18527	FGSG_05692	hypothetical protein
FGSG_08890	49.13	120.762	2.44225	2.69205e-06	NRRL29169g_05616	FGRAMPH1_01T11097	FGSG_08890	mating type 1-1-3
FGSG_15448	2896.1	7075.65	2.4436	1.6415e-34	NRRL29169g_12798	FGRAMPH1_01T25477	FGSG_15448	unnamed protein product
FGSG_12991	21.6997	52.8566	2.44946	0.00102362	NRRL29169g_11684	FGRAMPH1_01T23233	FGSG_12991	unnamed protein product
FGSG_16248	177.43	435.33	2.44993	1.15128e-15	NRRL29169g_06651	FGRAMPH1_01T13157	FGSG_16248	HECT-type ubiquitin ligase-interacting creD
FGSG_04400	10852.4	26653.6	2.45578	5.16443e-125	NRRL29169g_07680	FGRAMPH1_01T15193	FGSG_04400	GTP-binding rhoA
FGSG_07628	15.8914	39.6556	2.48444	0.00262265	NRRL29169g_12684	FGRAMPH1_01T25249	FGSG_07628	3-hydroxybenzoate 6-hydroxylase
FGSG_16277	110.101	273.925	2.48828	1.25321e-15	NRRL29169g_06467	FGRAMPH1_01T12791	FGSG_16277	unnamed protein product
FGSG_17635	328.904	819.003	2.48978	3.43908e-35	NRRL29169g_08472	FGRAMPH1_01T16825	FGSG_17635	hypothetical protein
FGSG_16581	956.431	2379.15	2.49008	5.02201e-31	NRRL29169g_09659	FGRAMPH1_01T19183	FGSG_16581	hypothetical protein
FGSG_04710	21.959	55.2994	2.49288	0.00151265	NRRL29169g_08134	FGRAMPH1_01T16127	FGSG_04710	General alpha-glucoside permease
FGSG_09741	1750.11	4375.4	2.50183	7.78317e-24	NRRL29169g_13238	FGRAMPH1_01T26379	FGSG_09741	atp-dependent rna helicase dbp7
FGSG_05167	33.0389	83.6776	2.50189	0.000127936	NRRL29169g_08691	FGRAMPH1_01T17261	FGSG_05167	hypothetical protein
FGSG_03700	5833.91	14620.2	2.50629	2.18299e-54	NRRL29169g_06823	FGRAMPH1_01T13497	FGSG_03700	o-methylsterigmatocystin oxidoreductase
FGSG_11400	162.582	408.925	2.51043	2.04331e-17	NRRL29169g_11062	FGRAMPH1_01T21969	FGSG_11400	opine oxidase subunit b
FGSG_02468	109.042	271.923	2.51046	5.965e-12	NRRL29169g_02988	FGRAMPH1_01T05921	FGSG_02468	hypothetical protein
FGSG_16625	593.314	1494.27	2.51438	1.44184e-35	NRRL29169g_09996	FGRAMPH1_01T19843	FGSG_16625	dna double-strand break repair and vj recombination xrcc4
FGSG_08624	802.847	2024.55	2.51938	2.12824e-42	NRRL29169g_05262	FGRAMPH1_01T10413	FGSG_08624	williams-beuren syndrome chromosomal region 27
FGSG_08548	12853.7	32417.9	2.52175	3.90187e-53	NRRL29169g_05172	FGRAMPH1_01T10235	FGSG_08548	Heat shock partial
FGSG_10922	14921.1	37726.8	2.52857	1.64088e-49	NRRL29169g_10481	FGRAMPH1_01T20807	FGSG_10922	rare lipo a
FGSG_16073	218.552	554.686	2.52912	1.02611e-18	NRRL29169g_08033	FGRAMPH1_01T15899	FGSG_16073	unnamed protein product
FGSG_11630	32.5555	83.0408	2.53272	1.30396e-05	NRRL29169g_05644	FGRAMPH1_01T11153	FGSG_11630	hypothetical protein
FGSG_00390	950.19	2406.03	2.53316	5.03257e-68	NRRL29169g_00514	FGRAMPH1_01T01019	FGSG_00390	hypothetical protein
FGSG_16361	96.6128	245.33	2.53692	4.94102e-14	NRRL29169g_05934	FGRAMPH1_01T11731	FGSG_16361	transcription factor
FGSG_10365	35.2545	90.094	2.5436	9.57269e-06	NRRL29169g_04006	FGRAMPH1_01T07925	FGSG_10365	hypothetical protein
FGSG_01468	285.697	726.031	2.54415	7.0718e-19	NRRL29169g_01820	FGRAMPH1_01T03603	FGSG_01468	hypothetical protein
FGSG_05085	320.665	817.381	2.54853	6.14019e-23	NRRL29169g_08592	FGRAMPH1_01T17063	FGSG_05085	murein transglycosylase
FGSG_04340	56.6977	145.835	2.56981	3.57792e-08	NRRL29169g_07611	FGRAMPH1_01T15055	FGSG_04340	hypothetical protein
FGSG_08004	948.365	2442.18	2.57329	1.11263e-64	NRRL29169g_04491	FGRAMPH1_01T08881	FGSG_08004	unnamed protein product
FGSG_08138	13032.7	33585.7	2.57699	6.43182e-91	NRRL29169g_04655	FGRAMPH1_01T09207	FGSG_08138	hypothetical protein
FGSG_03219	833.072	2146.98	2.57962	5.76104e-64	NRRL29169g_06245	FGRAMPH1_01T12349	FGSG_03219	biotin ligase
FGSG_03812	57.583	148.877	2.58353	1.7307e-09	NRRL29169g_06959	FGRAMPH1_01T13767	FGSG_03812	epoxide hydrolase
FGSG_00550	1289.3	3337.98	2.59018	5.65279e-29	NRRL29169g_00707	FGRAMPH1_01T01403	FGSG_00550	hypothetical protein
FGSG_06602	17.4832	44.8281	2.59626	0.00564202	NRRL29169g_11408	FGRAMPH1_01T22681	FGSG_06602	hypothetical protein
FGSG_01148	16.3797	43.1293	2.59742	0.00294697	NRRL29169g_01441	FGRAMPH1_01T02849	FGSG_01148	hypothetical protein
FGSG_16191	66.3116	172.751	2.61608	2.46004e-09	NRRL29169g_06998	FGRAMPH1_01T13845	FGSG_16191	efflux pump antibiotic resistance
FGSG_00313	206.713	542.362	2.61826	1.43198e-23	NRRL29169g_00419	FGRAMPH1_01T00829	FGSG_00313	Sterol uptake control 2
FGSG_03600	73.0665	192.988	2.62652	3.94032e-08	NRRL29169g_06703	FGRAMPH1_01T13257	FGSG_03600	hypothetical protein
FGSG_11385	45.1396	117.79	2.62677	2.98952e-07	NRRL29169g_11045	FGRAMPH1_01T21935	FGSG_11385	related to integral membrane PTH11
FGSG_09582	993.474	2617.57	2.63258	4.20635e-62	NRRL29169g_13420	FGRAMPH1_01T26745	FGSG_09582	disulfide-isomerase precursor
FGSG_15801	526.765	1393.24	2.64484	5.61996e-41	NRRL29169g_01183	FGRAMPH1_01T02347	FGSG_15801	hypothetical protein
FGSG_03156	27.4899	72.807	2.64991	0.000531296	NRRL29169g_06167	FGRAMPH1_01T12193	FGSG_03156	hypothetical protein
FGSG_12269	13.4036	35.0305	2.65291	0.0104798	NRRL29169g_07619	FGRAMPH1_01T15071	FGSG_12269	hypothetical protein
FGRAMPH1_01T10657	1476	3920.56	2.65841	3.64811e-35	NRRL29169g_05387	FGRAMPH1_01T10657		Superoxide dismutase [Cu-Zn]
FGSG_16231	62.1986	166.264	2.67581	4.55061e-11	NRRL29169g_06738	FGRAMPH1_01T13327	FGSG_16231	integral membrane
FGSG_04175	399.803	1073.52	2.68118	2.3363e-40	NRRL29169g_07411	FGRAMPH1_01T14663	FGSG_04175	hypothetical protein FPSE_12140
FGSG_10350	95.684	256.183	2.68544	5.88433e-14	NRRL29169g_03987	FGRAMPH1_01T07889	FGSG_10350	egg shell
FGSG_16072	21.2874	57.4512	2.68862	0.000113981	NRRL29169g_00002	FGRAMPH1_01T00001	FGSG_16072	ankyrin unc44
FGSG_10606	30.2241	80.7679	2.69315	3.40833e-05	NRRL29169g_04305	FGRAMPH1_01T08515	FGSG_10606	cytochrome c peroxidase
FGSG_16388	239.383	646.25	2.6946	7.42994e-33	NRRL29169g_05776	FGRAMPH1_01T11411	FGSG_16388	unnamed protein product
FGSG_17106	41.2113	112.094	2.69492	1.49114e-07	NRRL29169g_04581	FGRAMPH1_01T09057	FGSG_17106	peptidase m12
FGSG_02557	30.1635	82.7124	2.70784	9.03956e-06	NRRL29169g_03095	FGRAMPH1_01T06133	FGSG_02557	HET-domain-containing partial
FGSG_11554	580.826	1573.86	2.71619	1.08907e-41	NRRL29169g_08067	FGRAMPH1_01T15963	FGSG_11554	related to monooxigenase
FGSG_05988	40.8471	111.251	2.71635	3.04371e-08	NRRL29169g_09683	FGRAMPH1_01T19231	FGSG_05988	hypothetical protein
FGSG_09660	7782.33	21197.8	2.72328	2.29568e-109	NRRL29169g_13335	FGRAMPH1_01T26573	FGSG_09660	agc pkc kinase
FGSG_11080	18.7717	51.2943	2.72778	0.000190362	NRRL29169g_10668	FGRAMPH1_01T21179	FGSG_11080	integral membrane
FGSG_03020	26.4269	72.4402	2.72921	1.11835e-05	NRRL29169g_06003	FGRAMPH1_01T11869	FGSG_03020	hco3- transporter family
FGSG_07153	525.004	1437.64	2.73732	2.13895e-50	NRRL29169g_12112	FGRAMPH1_01T24091	FGSG_07153	hypothetical protein FPSE_04118
FGSG_03202	24.7867	68.6727	2.74267	0.000515329	NRRL29169g_06223	FGRAMPH1_01T12305	FGSG_03202	calcium-translocating p-type pmca-type
FGSG_09019	1387.55	3820.25	2.75439	1.18746e-67	NRRL29169g_14099	FGRAMPH1_01T28109	FGSG_09019	Homeobox HOY1
FGSG_06629	26.4987	72.7994	2.75647	1.92744e-05	NRRL29169g_11455	FGRAMPH1_01T22775	FGSG_06629	hypothetical protein
FGSG_03296	2775.92	7658.09	2.75946	6.09057e-63	NRRL29169g_06335	FGRAMPH1_01T12527	FGSG_03296	hypothetical protein
FGSG_11470	14.1073	39.5932	2.77721	0.0027672	NRRL29169g_11146	FGRAMPH1_01T22145	FGSG_11470	aac-rich mrna clone aac11
FGSG_10642	89.8363	250.356	2.78043	8.91405e-14	NRRL29169g_04352	FGRAMPH1_01T08601	FGSG_10642	hypothetical protein
FGSG_05807	148.726	415.304	2.78129	9.58234e-17	NRRL29169g_09469	FGRAMPH1_01T18803	FGSG_05807	hypothetical protein
FGSG_05809	2322.53	6471.5	2.78482	1.15937e-51	NRRL29169g_09471	FGRAMPH1_01T18807	FGSG_05809	hypothetical protein
FGSG_15703	229.522	640.647	2.79073	1.14935e-35	NRRL29169g_00276	FGRAMPH1_01T00543	FGSG_15703	interferon-regulated resistance GTP-binding
FGSG_17521	239.906	670.251	2.80107	4.83048e-17	NRRL29169g_10281	FGRAMPH1_01T20409	FGSG_17521	dsba oxidoreductase
FGSG_16265	126.689	354.907	2.8013	4.00293e-22	NRRL29169g_06528	FGRAMPH1_01T12913	FGSG_16265	GTP binding domain
FGSG_04744	403.632	1134.44	2.80689	6.50568e-45	NRRL29169g_08180	FGRAMPH1_01T16215	FGSG_04744	isoamyl alcohol
FGSG_17551	496.364	1397.8	2.81637	1.43239e-45	NRRL29169g_11092	FGRAMPH1_01T22029	FGSG_17551	unnamed protein product
FGSG_12552	91.3301	258.752	2.8267	8.57999e-17	NRRL29169g_05901	FGRAMPH1_01T11665	FGSG_12552	hypothetical protein
FGSG_16345	136.348	386.061	2.83233	1.5924e-22	NRRL29169g_06037	FGRAMPH1_01T11937	FGSG_16345	hypothetical protein FPSE_02177
FGSG_16935	41.3667	118.173	2.83247	1.58383e-07	NRRL29169g_13099	FGRAMPH1_01T26099	FGSG_16935	hypothetical protein
FGSG_07599	67.146	191.61	2.83653	8.20727e-12	NRRL29169g_12651	FGRAMPH1_01T25183	FGSG_07599	hypothetical protein
FGSG_02558	27.9747	78.8615	2.84162	8.6138e-06	NRRL29169g_03096	FGRAMPH1_01T06135	FGSG_02558	hypothetical protein
FGSG_13875	590.809	1684.42	2.84622	1.11197e-52	NRRL29169g_10580	FGRAMPH1_01T21005	FGSG_13875	dimethylaniline monooxygenase
FGSG_02556	37.9145	108.277	2.8498	1.58458e-07	NRRL29169g_03094	FGRAMPH1_01T06131	FGSG_02556	hypothetical protein
FGSG_03802	482.319	1374.65	2.8503	7.30411e-46	NRRL29169g_06945	FGRAMPH1_01T13739	FGSG_03802	glutathione s-transferase p 10
FGSG_05839	674.871	1930.98	2.86682	1.88217e-44	NRRL29169g_09508	FGRAMPH1_01T18881	FGSG_05839	sugar transporter stl1
FGSG_03369	140.757	406.446	2.87749	1.04336e-22	NRRL29169g_06426	FGRAMPH1_01T12709	FGSG_03369	mfs sp general alpha glucoside:h+ symporter
FGSG_03394	43.5827	124.549	2.88024	5.9442e-09	NRRL29169g_06459	FGRAMPH1_01T12775	FGSG_03394	hypothetical protein
FGSG_07574	21.4752	62.63	2.88111	5.96692e-05	NRRL29169g_12623	FGRAMPH1_01T25127	FGSG_07574	unnamed protein product
FGSG_06149	272.487	786.354	2.88279	1.21307e-39	NRRL29169g_09876	FGRAMPH1_01T19611	FGSG_06149	diatom spindle kinesin 1
FGSG_11556	241.392	694.129	2.88454	2.936e-26	NRRL29169g_08065	FGRAMPH1_01T15959	FGSG_11556	short-chain alcohol dehydrogenase
FGSG_08113	45.9231	133.896	2.88547	6.01626e-09	NRRL29169g_04624	FGRAMPH1_01T09145	FGSG_08113	peptidase C14
FGSG_02217	14.9117	42.9712	2.88852	0.000330477	NRRL29169g_02694	FGRAMPH1_01T05343	FGSG_02217	catalase
FGSG_03642	27.6993	81.091	2.89393	5.73645e-06	NRRL29169g_06756	FGRAMPH1_01T13363	FGSG_03642	hypothetical protein
FGSG_11191	256.287	749.635	2.91766	3.08876e-38	NRRL29169g_10797	FGRAMPH1_01T21439	FGSG_11191	endo alpha- polygalactosaminidase precursor
FGSG_16232	14.8392	43.7108	2.95153	0.000740638	NRRL29169g_06733	FGRAMPH1_01T13317	FGSG_16232	hypothetical protein
FGSG_07918	59.7498	176.734	2.9556	1.65079e-11	NRRL29169g_13039	FGRAMPH1_01T25979	FGSG_07918	serum paraoxonase lactonase 3
FGSG_02318	33.6548	99.7662	2.96711	4.28997e-08	NRRL29169g_02816	FGRAMPH1_01T05581	FGSG_02318	kinesin light chain 1
FGSG_06015	155.562	461.104	2.9686	3.81355e-26	NRRL29169g_09715	FGRAMPH1_01T19293	FGSG_06015	hypothetical protein
FGSG_10558	36.7184	108.953	2.98011	5.45571e-08	NRRL29169g_04255	FGRAMPH1_01T08409	FGSG_10558	hypothetical protein
FGSG_10597	21.7673	65.2871	2.99588	9.83814e-06	NRRL29169g_04295	FGRAMPH1_01T08493	FGSG_10597	hypothetical protein
FGSG_00470	114.032	343.811	3.00163	7.44113e-22	NRRL29169g_00610	FGRAMPH1_01T01209	FGSG_00470	cellobiose dehydrogenase
FGSG_05076	27.1556	81.8062	3.00716	1.33208e-06	NRRL29169g_08577	FGRAMPH1_01T17033	FGSG_05076	abc transporter g family member 24
FGSG_09650	3893.46	11719.3	3.00894	2.27579e-88	NRRL29169g_13344	FGRAMPH1_01T26591	FGSG_09650	hypothetical protein
FGRAMPH1_01T21847	52.7976	158.961	3.00935	1.18613e-11	NRRL29169g_11001	FGRAMPH1_01T21847		unnamed protein product
FGSG_10601	28.478	86.5127	3.01313	5.53406e-05	NRRL29169g_04300	FGRAMPH1_01T08503	FGSG_10601	hypothetical protein
FGSG_11019	293.982	892.136	3.0267	2.08074e-42	NRRL29169g_10593	FGRAMPH1_01T21031	FGSG_11019	disease resistance partial
FGSG_00618	205.083	624.284	3.03501	1.37453e-21	NRRL29169g_00790	FGRAMPH1_01T01569	FGSG_00618	intracellular transport
FGSG_11461	14.5952	43.6897	3.03895	0.00126066	NRRL29169g_11134	FGRAMPH1_01T22121	FGSG_11461	hypothetical protein
FGSG_03370	73.2053	223.404	3.04264	5.77474e-14	NRRL29169g_06429	FGRAMPH1_01T12715	FGSG_03370	related to salicylate 1-monooxygenase
FGSG_07511	128.262	391.549	3.0534	1.97677e-21	NRRL29169g_12554	FGRAMPH1_01T24985	FGSG_07511	hypothetical protein
FGSG_05678	13.308	40.0169	3.05913	0.00126059	NRRL29169g_09314	FGRAMPH1_01T18495	FGSG_05678	L-pipecolate oxidase
FGSG_01972	5197.27	15900.9	3.05993	4.51428e-121	NRRL29169g_02402	FGRAMPH1_01T04761	FGSG_01972	bifunctional p-450:nadph-p450 reductase
FGSG_07608	215.963	659.622	3.06641	3.00924e-23	NRRL29169g_12663	FGRAMPH1_01T25207	FGSG_07608	5 3 -nucleotidase
FGSG_12651	138.384	425.711	3.06986	8.86341e-22	NRRL29169g_08352	FGRAMPH1_01T16581	FGSG_12651	hypothetical protein
FGSG_09356	45.0229	139.509	3.08083	1.67494e-11	NRRL29169g_13686	FGRAMPH1_01T27277	FGSG_09356	unnamed protein product
FGSG_10431	43.6779	134.922	3.08306	3.95097e-10	NRRL29169g_04093	FGRAMPH1_01T08091	FGSG_10431	unnamed protein product
FGSG_11545	11.9554	36.1243	3.09017	0.00447738	NRRL29169g_08076	FGRAMPH1_01T15981	FGSG_11545	hypothetical protein
FGSG_16266	313.72	971.439	3.09355	1.21384e-53	NRRL29169g_06526	FGRAMPH1_01T12909	FGSG_16266	unnamed protein product
FGSG_03035	313.517	976.637	3.11624	7.87217e-47	NRRL29169g_06019	FGRAMPH1_01T11901	FGSG_03035	major allergen alt
FGSG_11822	55.3346	171.983	3.12537	6.62067e-14	NRRL29169g_00960	FGRAMPH1_01T01905	FGSG_11822	arginyl-trna synthetase
FGSG_03624	11.4521	36.2561	3.13458	0.00134724	NRRL29169g_06734	FGRAMPH1_01T13319	FGSG_03624	endo-1,4-beta-xylanase 2 precursor
FGSG_12387	29.9384	93.2984	3.15078	9.06736e-06	NRRL29169g_06885	FGRAMPH1_01T13621	FGSG_12387	hypothetical protein
FGSG_02942	19.8155	62.3256	3.16614	3.69967e-06	NRRL29169g_05904	FGRAMPH1_01T11671	FGSG_02942	g- coupled receptor
FGSG_03430	142.963	453.774	3.17292	4.70041e-05	NRRL29169g_06504	FGRAMPH1_01T12865	FGSG_03430	gluconate 5-dehydrogenase
FGSG_16560	133.543	423.196	3.17521	1.78882e-27	NRRL29169g_09542	FGRAMPH1_01T18949	FGSG_16560	serine threonine kinase
FGSG_15895	101.753	324.517	3.18418	7.56335e-24	NRRL29169g_02247	FGRAMPH1_01T04453	FGSG_15895	hypothetical protein
FGSG_09675	51.2219	162.081	3.18528	9.20365e-12	NRRL29169g_13318	FGRAMPH1_01T26539	FGSG_09675	hypothetical protein FLAG1_06681
FGSG_09752	279.507	892.47	3.19442	4.15486e-51	NRRL29169g_13225	FGRAMPH1_01T26351	FGSG_09752	hypothetical protein FPSE_02285
FGSG_08909	15.0396	47.5888	3.19739	0.000265425	NRRL29169g_05642	FGRAMPH1_01T11149	FGSG_08909	cystathionine beta
FGSG_15003	2560.69	8210.33	3.20658	6.24387e-78	NRRL29169g_11651	FGRAMPH1_01T23167	FGSG_15003	related to dnase1
FGSG_03643	16.1998	51.2206	3.21097	0.000111011	NRRL29169g_06757	FGRAMPH1_01T13365	FGSG_03643	malic acid transport
FGSG_03483	22.2274	71.0287	3.21327	9.91356e-07	NRRL29169g_06566	FGRAMPH1_01T12989	FGSG_03483	pectin lyase B precursor
FGSG_17381	2403.11	7744.22	3.22076	1.72078e-57	NRRL29169g_04201	FGRAMPH1_01T08305	FGSG_17381	related to zinc finger
FGSG_16884	36.1824	116.791	3.25268	6.34346e-09	NRRL29169g_12800	FGRAMPH1_01T25481	FGSG_16884	unnamed protein product
FGSG_16606	3032	9967.8	3.28738	1.99103e-114	NRRL29169g_09831	FGRAMPH1_01T19523	FGSG_16606	integral membrane
FGSG_09742	175.091	578.99	3.31485	3.59452e-40	NRRL29169g_13236	FGRAMPH1_01T26375	FGSG_09742	extracellular serine-rich
FGSG_03197	30.7146	102.053	3.32957	7.97816e-09	NRRL29169g_06216	FGRAMPH1_01T12291	FGSG_03197	hypothetical protein
FGSG_03030	49.9947	166.425	3.33602	6.22037e-15	NRRL29169g_06014	FGRAMPH1_01T11891	FGSG_03030	unnamed protein product
FGSG_03641	122.919	410.482	3.33835	7.74066e-27	NRRL29169g_06755	FGRAMPH1_01T13361	FGSG_03641	hypothetical protein
FGSG_05232	67.6545	229.179	3.37387	7.88536e-20	NRRL29169g_08773	FGRAMPH1_01T17423	FGSG_05232	cell wall manno
FGSG_05080	55.0303	184.694	3.37437	4.42408e-16	NRRL29169g_08585	FGRAMPH1_01T17049	FGSG_05080	hypothetical protein
FGSG_06141	119.484	404.319	3.38066	1.31553e-29	NRRL29169g_09863	FGRAMPH1_01T19587	FGSG_06141	canalicular multispecific organic anion transporter 2
FGSG_04471	1242.93	4201.94	3.38227	3.62365e-115	NRRL29169g_07780	FGRAMPH1_01T15383	FGSG_04471	hypothetical protein
FGSG_01395	1221.33	4146.37	3.3906	8.685e-112	NRRL29169g_01733	FGRAMPH1_01T03429	FGSG_01395	Kynurenine 3-monooxygenase
FGSG_11200	392.736	1339.75	3.42013	2.76108e-63	NRRL29169g_10808	FGRAMPH1_01T21461	FGSG_11200	hypothetical protein
FGSG_04660	78.7052	270.426	3.42094	2.09699e-19	NRRL29169g_07993	FGRAMPH1_01T15819	FGSG_04660	Heterokaryon incompatibility
FGSG_08137	309.716	1064.92	3.43998	7.09013e-53	NRRL29169g_04654	FGRAMPH1_01T09205	FGSG_08137	chaperone protein hchA
FGSG_09826	32.8793	113.08	3.45782	8.11135e-11	NRRL29169g_13143	FGRAMPH1_01T26187	FGSG_09826	hypothetical protein
FGSG_04524	15.0277	52.8459	3.46287	0.000152456	NRRL29169g_07828	FGRAMPH1_01T15511	FGSG_04524	hypothetical protein
FGSG_11499	49.4907	171.457	3.46422	1.48354e-13	NRRL29169g_11185	FGRAMPH1_01T22223	FGSG_11499	alpha- -mannosyl-glyco 4-beta-n-acetylglucosaminyltransferase c
FGSG_13950	49.131	170.778	3.46927	5.05452e-16	NRRL29169g_11124	FGRAMPH1_01T22101	FGSG_13950	hypothetical protein
FGSG_03312	405.524	1407.76	3.4716	3.75827e-79	NRRL29169g_06359	FGRAMPH1_01T12575	FGSG_03312	related to the plant PR-1 class of pathogen related s
FGSG_17058	522.326	1818.49	3.47703	3.2178e-88	NRRL29169g_04859	FGRAMPH1_01T09621	FGSG_17058	multidrug resistance
FGSG_04854	12.1631	42.3647	3.47986	0.00021136	NRRL29169g_08306	FGRAMPH1_01T16489	FGSG_04854	vacuolar ATP synthase 16 kDa proteolipid subunit 2
FGSG_17154	16.3877	56.8924	3.50218	2.04875e-05	NRRL29169g_14059	FGRAMPH1_01T28029	FGSG_17154	unnamed protein product
FGSG_11371	68.8375	243.107	3.51267	1.34295e-18	NRRL29169g_11029	FGRAMPH1_01T21903	FGSG_11371	hypothetical protein
FGSG_03575	286.824	1022.33	3.56514	2.0227e-51	NRRL29169g_06674	FGRAMPH1_01T13199	FGSG_03575	tripeptidyl aminopeptidase
FGSG_03521	55.785	200.245	3.58919	8.86717e-14	NRRL29169g_06611	FGRAMPH1_01T13079	FGSG_03521	hypothetical protein
FGSG_08985	27.3515	97.6747	3.59473	3.66034e-09	NRRL29169g_14141	FGRAMPH1_01T28193	FGSG_08985	calcium-transporting ATPase 3
FGSG_10051	2080.02	7487.76	3.60237	2.60389e-98	NRRL29169g_03617	FGRAMPH1_01T07163	FGSG_10051	period circadian
FGSG_12067	75.4714	272.133	3.62241	1.1673e-20	NRRL29169g_02565	FGRAMPH1_01T05079	FGSG_12067	tripeptidyl aminopeptidase
FGSG_05924	756.412	2749.18	3.62877	2.66047e-60	NRRL29169g_09612	FGRAMPH1_01T19089	FGSG_05924	poly [ADP-ribose] polymerase
FGSG_09684	31.8068	115.187	3.63088	1.61331e-11	NRRL29169g_13308	FGRAMPH1_01T26519	FGSG_09684	NADPH dehydrogenase
FGSG_17372	174.744	640.311	3.6456	7.53425e-36	NRRL29169g_04138	FGRAMPH1_01T08179	FGSG_17372	helicase transcription factor
FGSG_07843	90.0739	331.589	3.65223	6.67149e-25	NRRL29169g_12948	FGRAMPH1_01T25797	FGSG_07843	hypothetical protein
FGSG_17016	42.0202	153.602	3.69216	4.14532e-08	NRRL29169g_05158	FGRAMPH1_01T10207	FGSG_17016	nad dependent epimerase
FGSG_05712	177.797	657.482	3.70347	6.00216e-46	NRRL29169g_09352	FGRAMPH1_01T18571	FGSG_05712	hypothetical protein
FGSG_16141	104.586	391.462	3.72872	4.89674e-32	NRRL29169g_07408	FGRAMPH1_01T14657	FGSG_16141	hypothetical protein
FGSG_15946	85.4162	320.039	3.73929	9.87365e-25	NRRL29169g_02659	FGRAMPH1_01T05271	FGSG_15946	unnamed protein product
FGSG_07615	131.276	492.992	3.7622	7.24684e-41	NRRL29169g_12670	FGRAMPH1_01T25221	FGSG_07615	hypothetical protein
FGSG_03167	16.7551	62.5795	3.76772	4.52801e-06	NRRL29169g_06178	FGRAMPH1_01T12215	FGSG_03167	unnamed protein product
FGSG_07861	9.83211	38.0671	3.80165	0.000206622	NRRL29169g_12969	FGRAMPH1_01T25839	FGSG_07861	hypothetical protein
FGSG_17449	14.5157	55.5675	3.82791	1.19632e-06	NRRL29169g_10842	FGRAMPH1_01T21529	FGSG_17449	adam 8 precursor
FGSG_03360	46.691	177.5	3.82819	3.241e-17	NRRL29169g_06417	FGRAMPH1_01T12691	FGSG_03360	mfs transporter
FGSG_09118	62.7991	238.959	3.83507	2.52543e-20	NRRL29169g_13988	FGRAMPH1_01T27883	FGSG_09118	hypothetical protein
FGSG_07570	13.4719	52.235	3.8469	4.21216e-06	NRRL29169g_12619	FGRAMPH1_01T25119	FGSG_07570	short-chain dehydrogenase
FGSG_06881	223.84	865.187	3.85224	3.28448e-52	NRRL29169g_11767	FGRAMPH1_01T23403	FGSG_06881	leptomycin b resistance pmd1
FGSG_03220	3386.69	13083.7	3.86284	2.26262e-148	NRRL29169g_06246	FGRAMPH1_01T12351	FGSG_03220	hypothetical protein
FGSG_01705	1305.66	5048.74	3.86473	2.31437e-153	NRRL29169g_02094	FGRAMPH1_01T04149	FGSG_01705	flotillin
FGRAMPH1_01T13681	32.3906	126.053	3.87446	8.22584e-12	NRRL29169g_06915	FGRAMPH1_01T13681		metal transporter
FGSG_09727	116.151	452.848	3.87659	7.05912e-25	NRRL29169g_13259	FGRAMPH1_01T26421	FGSG_09727	hypothetical protein
FGSG_00184	90.6132	352.277	3.90361	4.33515e-28	NRRL29169g_00256	FGRAMPH1_01T00503	FGSG_00184	xylanase 1
FGSG_16142	106.638	415.996	3.92211	1.51339e-30	NRRL29169g_07392	FGRAMPH1_01T14625	FGSG_16142	hypothetical protein
FGSG_11110	112.761	446.117	3.94878	6.61758e-41	NRRL29169g_10700	FGRAMPH1_01T21243	FGSG_11110	hypothetical protein
FGSG_04757	40.6432	160.906	3.96174	8.75861e-11	NRRL29169g_08195	FGRAMPH1_01T16245	FGSG_04757	retinol dehydrogenase
FGSG_03640	96.409	381.623	3.97318	4.26647e-28	NRRL29169g_06752	FGRAMPH1_01T13355	FGSG_03640	hypothetical protein
FGSG_04525	22.4351	90.8599	4.02278	3.69142e-10	NRRL29169g_07827	FGRAMPH1_01T15513	FGSG_04525	related to TOB3 (member of AAA-ATPase family)
FGSG_00062	231.467	932.655	4.03839	1.45283e-50	NRRL29169g_00104	FGRAMPH1_01T00201	FGSG_00062	Calcium Channel partial
FGSG_09173	23.572	96.9943	4.05276	3.5102e-09	NRRL29169g_13924	FGRAMPH1_01T27753	FGSG_09173	Reticulocyte-binding 2 like a
FGSG_02064	39.5272	158.623	4.05366	1.78237e-13	NRRL29169g_02515	FGRAMPH1_01T04979	FGSG_02064	quinate permease
FGSG_10372	498.702	2021.36	4.05672	2.9912e-105	NRRL29169g_04014	FGRAMPH1_01T07939	FGSG_10372	hypothetical protein
FGSG_07648	41.7153	169.709	4.06064	5.24776e-18	NRRL29169g_12704	FGRAMPH1_01T25289	FGSG_07648	hypothetical protein
FGSG_04931	11.5999	49.1235	4.13497	1.47577e-05	NRRL29169g_08393	FGRAMPH1_01T16665	FGSG_04931	hypothetical protein
FGSG_09696	111.793	464.874	4.14786	4.40325e-44	NRRL29169g_13296	FGRAMPH1_01T26495	FGSG_09696	D-lactate dehydrogenase
FGSG_02063	390.181	1622.5	4.16381	2.42218e-75	NRRL29169g_02514	FGRAMPH1_01T04977	FGSG_02063	dihydrodipicolinate synthetase
FGSG_16202	204.669	857.016	4.17406	6.60353e-51	NRRL29169g_06932	FGRAMPH1_01T13715	FGSG_16202	short chain dehydrogenase
FGSG_03361	19.4548	82.5726	4.22696	9.76669e-09	NRRL29169g_06418	FGRAMPH1_01T12693	FGSG_03361	transcriptional regulatory
FGSG_17104	135.528	579.563	4.25348	8.68304e-49	NRRL29169g_04611	FGRAMPH1_01T09119	FGSG_17104	hypothetical protein FPSE_07509
FGSG_02644	102.336	442.965	4.30609	1.13629e-34	NRRL29169g_03205	FGRAMPH1_01T06345	FGSG_02644	unnamed protein product
FGSG_03714	63.6973	276.457	4.3206	4.16492e-26	NRRL29169g_06839	FGRAMPH1_01T13529	FGSG_03714	Mannan endo-1,6-alpha-mannosidase DCW1
FGSG_02255	1376.34	5963.73	4.33212	5.34241e-11	NRRL29169g_02743	FGRAMPH1_01T05437	FGSG_02255	hypothetical protein
FGSG_03638	390.592	1695.36	4.35341	2.50538e-87	NRRL29169g_06749	FGRAMPH1_01T13349	FGSG_03638	alcohol oxidase
FGSG_16911	12.2395	53.1741	4.36763	4.74037e-07	NRRL29169g_12956	FGRAMPH1_01T25813	FGSG_16911	Sugar transporter partial
FGSG_16522	417.051	1829.69	4.38024	1.72436e-110	NRRL29169g_09309	FGRAMPH1_01T18485	FGSG_16522	cercosporin resistance
FGSG_11376	11.2395	49.9303	4.41277	1.20113e-06	NRRL29169g_11035	FGRAMPH1_01T21915	FGSG_11376	hypothetical protein
FGSG_06001	506.271	2246.92	4.4317	1.17186e-143	NRRL29169g_09701	FGRAMPH1_01T19265	FGSG_06001	4-hydroxyphenylpyruvate dioxygenase
FGSG_04621	29.9425	133.71	4.43899	1.42564e-13	NRRL29169g_07952	FGRAMPH1_01T15729	FGSG_04621	flavin containing amine
FGSG_15704	59.0266	261.598	4.44182	2.16367e-27	NRRL29169g_00282	FGRAMPH1_01T00555	FGSG_15704	hypothetical protein
FGSG_10470	113.738	516.534	4.52408	2.37397e-26	NRRL29169g_04137	FGRAMPH1_01T08177	FGSG_10470	Early growth response 1-B
FGSG_07152	644.43	2910.8	4.52787	1.16086e-70	NRRL29169g_12110	FGRAMPH1_01T24087	FGSG_07152	probable glucose repressible Grg1
FGSG_03194	147.044	666.175	4.54381	1.02862e-52	NRRL29169g_06212	FGRAMPH1_01T12283	FGSG_03194	polygalacturonase 1 precursor
FGSG_16310	10.9555	48.8398	4.55054	8.69569e-06	NRRL29169g_06218	FGRAMPH1_01T12295	FGSG_16310	unnamed protein product
FGSG_16894	111.981	513.127	4.60173	3.20476e-46	NRRL29169g_12878	FGRAMPH1_01T25641	FGSG_16894	unnamed protein product
FGSG_09119	132.611	610.161	4.62555	2.57906e-30	NRRL29169g_13987	FGRAMPH1_01T27881	FGSG_09119	unnamed protein product
FGSG_03592	48.4981	228.723	4.66181	2.07542e-17	NRRL29169g_06693	FGRAMPH1_01T13237	FGSG_03592	hypothetical protein
FGSG_11251	235.599	1096.86	4.66752	2.06618e-79	NRRL29169g_10882	FGRAMPH1_01T21609	FGSG_11251	hypothetical protein
FGSG_16162	37.1826	176.64	4.71664	2.77602e-20	NRRL29169g_07252	FGRAMPH1_01T14353	FGSG_16162	hypothetical protein
FGSG_00209	362.54	1735.26	4.77244	2.0094e-80	NRRL29169g_00288	FGRAMPH1_01T00567	FGSG_00209	hypothetical protein
FGSG_04745	31.1666	149.322	4.77761	2.49151e-17	NRRL29169g_08181	FGRAMPH1_01T16217	FGSG_04745	antifungal
FGSG_11564	16.0716	78.1921	4.79104	6.0119e-10	NRRL29169g_08055	FGRAMPH1_01T15939	FGSG_11564	hypothetical protein
FGSG_01520	31.2391	151.347	4.82823	1.87088e-16	NRRL29169g_01877	FGRAMPH1_01T03717	FGSG_01520	btb poz containing
FGSG_11218	11.724	57.8904	4.83666	2.1844e-07	NRRL29169g_10831	FGRAMPH1_01T21507	FGSG_11218	transcription factor
FGSG_12109	110.508	533.164	4.8511	3.27455e-50	NRRL29169g_02752	FGRAMPH1_01T05455	FGSG_12109	plac8 family
FGSG_07614	47.2692	230.164	4.88149	3.88532e-21	NRRL29169g_12669	FGRAMPH1_01T25219	FGSG_07614	hypothetical protein
FGSG_08145	7.14773	34.9715	4.93523	7.52575e-05	NRRL29169g_04663	FGRAMPH1_01T09223	FGSG_08145	hypothetical protein
FGSG_01868	35.8202	176.085	4.94407	0.000636349	NRRL29169g_02283	FGRAMPH1_01T04525	FGSG_01868	ent-kaurene oxidase
FGSG_08087	6.4113	31.56	4.98848	0.000605608	NRRL29169g_04595	FGRAMPH1_01T09085	FGSG_08087	hypothetical protein
FGSG_00860	400.208	2011.11	5.01133	4.56231e-123	NRRL29169g_01089	FGRAMPH1_01T02159	FGSG_00860	plac8 family
FGRAMPH1_01T26183	7.63985	39.5188	5.09241	5.92792e-06	NRRL29169g_13141	FGRAMPH1_01T26183		hypothetical protein FPSE_00813
FGSG_16247	8.24002	41.8003	5.09406	5.91479e-05	NRRL29169g_06653	FGRAMPH1_01T13161	FGSG_16247	unnamed protein product
FGSG_11550	105.278	536.665	5.10841	8.04824e-51	NRRL29169g_08071	FGRAMPH1_01T15971	FGSG_11550	sterigmatocystin biosynthesis monooxygenase stcW
FGSG_07496	143.379	734.612	5.14546	3.90752e-62	NRRL29169g_12538	FGRAMPH1_01T24953	FGSG_07496	high-affinity methionine permease
FGSG_05624	407.844	2106.66	5.15378	1.31087e-113	NRRL29169g_09245	FGRAMPH1_01T18357	FGSG_05624	glycosyltransferase family 17
FGSG_07544	44.4547	232.679	5.1572	1.4266e-21	NRRL29169g_12591	FGRAMPH1_01T25063	FGSG_07544	bcs1 precursor
FGRAMPH1_01T12293	19.4119	100.296	5.2098	6.35767e-12	NRRL29169g_06217	FGRAMPH1_01T12293		hypothetical protein FAVG1_04193
FGSG_03790	23.127	121.885	5.25939	1.11495e-14	NRRL29169g_06930	FGRAMPH1_01T13711	FGSG_03790	metalloprotease mep1
FGSG_13594	9.11589	48.3153	5.34202	2.00088e-07	NRRL29169g_13553	FGRAMPH1_01T27011	FGSG_13594	hypothetical protein
FGSG_16285	16.8558	93.0509	5.44155	7.9965e-13	NRRL29169g_06434	FGRAMPH1_01T12725	FGSG_16285	hypothetical protein
FGSG_09350	270.531	1491.15	5.48841	1.18657e-89	NRRL29169g_13694	FGRAMPH1_01T27293	FGSG_09350	heterokaryon incompatibility het-6
FGSG_17167	26.6789	146.671	5.50138	7.29282e-20	NRRL29169g_13925	FGRAMPH1_01T27755	FGSG_17167	related to ankyrin
FGSG_10311	568.865	3174.23	5.58843	1.06973e-117	NRRL29169g_03938	FGRAMPH1_01T07791	FGSG_10311	hypothetical protein
FGSG_00554	7946.95	44421.9	5.59113	2.96219e-142	NRRL29169g_00712	FGRAMPH1_01T01413	FGSG_00554	heat shock 16
FGSG_10569	10.128	58.2163	5.73717	2.28031e-08	NRRL29169g_04266	FGRAMPH1_01T08431	FGSG_10569	hypothetical protein
FGSG_12816	378.983	2205.9	5.82093	3.21345e-78	NRRL29169g_09473	FGRAMPH1_01T18811	FGSG_12816	hypothetical protein
FGSG_10559	10.8837	67.8299	6.20108	7.94001e-11	NRRL29169g_04256	FGRAMPH1_01T08411	FGSG_10559	hypothetical protein
FGSG_03546	437.979	2719.31	6.22609	9.78955e-76	NRRL29169g_06637	FGRAMPH1_01T13131	FGSG_03546	alcohol dehydrogenase
FGSG_02681	7.36349	44.7809	6.23788	1.55244e-06	NRRL29169g_03244	FGRAMPH1_01T06423	FGSG_02681	glycosyltransferase family 32
FGSG_02645	286.719	1793.51	6.23877	6.90053e-149	NRRL29169g_03206	FGRAMPH1_01T06347	FGSG_02645	micromolar calcium activated neutral protease 1
FGSG_10605	12.664	78.5287	6.24241	6.06e-12	NRRL29169g_04304	FGRAMPH1_01T08513	FGSG_10605	hypothetical protein
FGSG_08570	27.7712	175.624	6.30951	6.382e-25	NRRL29169g_05197	FGRAMPH1_01T10285	FGSG_08570	parasitic phase-specific psp-1
FGSG_08830	78.2855	496.017	6.32184	1.11062e-55	NRRL29169g_05531	FGRAMPH1_01T10937	FGSG_08830	ATPase
FGSG_07633	5.13565	33.9459	6.6545	1.20127e-05	NRRL29169g_12689	FGRAMPH1_01T25259	FGSG_07633	hypothetical protein
FGSG_07568	576.67	4057.6	7.02475	2.40316e-206	NRRL29169g_12617	FGRAMPH1_01T25115	FGSG_07568	Killer toxin subunits alpha beta
FGSG_09682	48.2061	337.18	7.03015	9.26559e-43	NRRL29169g_13310	FGRAMPH1_01T26523	FGSG_09682	hypothetical protein
FGSG_07497	216.794	1542.9	7.08243	1.60871e-147	NRRL29169g_12539	FGRAMPH1_01T24955	FGSG_07497	hypothetical protein
FGSG_04035	17.0879	120.869	7.12421	4.91924e-16	NRRL29169g_07227	FGRAMPH1_01T14303	FGSG_04035	allergen fus c 3
FGSG_10604	6.84413	50.3956	7.22459	3.59027e-08	NRRL29169g_04303	FGRAMPH1_01T08511	FGSG_10604	laccase precursor
FGSG_03788	15.3317	110.257	7.32733	1.16404e-16	NRRL29169g_06928	FGRAMPH1_01T13707	FGSG_03788	glycoside hydrolase family 16
FGSG_16275	174.167	1288.47	7.37835	2.10322e-23	NRRL29169g_06478	FGRAMPH1_01T12813	FGSG_16275	hypothetical protein
FGSG_17094	156.654	1216.18	7.72175	4.61107e-91	NRRL29169g_04669	FGRAMPH1_01T09235	FGSG_17094	unnamed protein product
FGSG_02036	26.468	206.178	7.81644	5.37827e-23	NRRL29169g_02484	FGRAMPH1_01T04917	FGSG_02036	hypothetical protein
FGSG_03593	196.729	1568.59	7.96164	1.56244e-12	NRRL29169g_06694	FGRAMPH1_01T13239	FGSG_03593	hypothetical protein
FGSG_17658	109.327	901.333	8.2279	5.95961e-96	NRRL29169g_08783	FGRAMPH1_01T17445	FGSG_17658	transcriptional regulatory
FGSG_16064	66.0468	543.071	8.29575	2.65135e-60	NRRL29169g_08042	FGRAMPH1_01T15915	FGSG_16064	Cu2+-exporting ATPase
FGSG_06561	536.125	4793.05	8.92285	5.09653e-190	NRRL29169g_11360	FGRAMPH1_01T22585	FGSG_06561	hypothetical protein
FGSG_17585	11.4999	110.981	9.50053	2.93063e-19	NRRL29169g_10873	FGRAMPH1_01T21591	FGSG_17585	unnamed protein product
FGSG_09293	66.9331	682.078	10.0878	2.14895e-73	NRRL29169g_13771	FGRAMPH1_01T27447	FGSG_09293	unnamed protein product
FGSG_00061	14.2038	144.4	10.2439	9.84656e-23	NRRL29169g_00103	FGRAMPH1_01T00199	FGSG_00061	killer kp4
FGSG_16853	38.2303	411.092	10.7344	4.72425e-57	NRRL29169g_12654	FGRAMPH1_01T25189	FGSG_16853	integral membrane
FGSG_16300	12.1994	137.722	11.3248	1.74446e-24	NRRL29169g_06303	FGRAMPH1_01T12465	FGSG_16300	integral membrane
FGSG_13952	35.0298	398.534	11.4012	4.69601e-53	NRRL29169g_11117	FGRAMPH1_01T22087	FGSG_13952	NLS2
FGSG_06728	358.528	4148.41	11.5621	3.17936e-32	NRRL29169g_11577	FGRAMPH1_01T23019	FGSG_06728	polymer-forming cytoskeletal
FGSG_16678	14.1874	168.128	11.6514	3.319e-29	NRRL29169g_11358	FGRAMPH1_01T22581	FGSG_16678	unnamed protein product
FGSG_02186	50.858	630.272	12.3846	2.59561e-100	NRRL29169g_02658	FGRAMPH1_01T05269	FGSG_02186	aaa family ATPase
FGSG_17328	4.03568	49.3009	12.4426	1.19778e-08	NRRL29169g_03809	FGRAMPH1_01T07537	FGSG_17328	hypothetical protein
FGSG_13960	8.6635	111.198	12.482	3.91099e-18	NRRL29169g_11095	FGRAMPH1_01T22035	FGSG_13960	adenylate cyclase
FGSG_09031	467.872	5822.6	12.4832	1.11915e-204	NRRL29169g_14086	FGRAMPH1_01T28083	FGSG_09031	hypothetical protein
FGSG_07723	2.67603	34.22	12.5659	4.25079e-07	NRRL29169g_12804	FGRAMPH1_01T25489	FGSG_07723	hypothetical protein
FGSG_00060	17.4992	219.474	12.701	4.52122e-34	NRRL29169g_00102	FGRAMPH1_01T00197	FGSG_00060	Calcium Channel partial
FGSG_15807	92.7383	1196.05	12.9068	1.24516e-24	NRRL29169g_01221	FGRAMPH1_01T02421	FGSG_15807	unnamed protein product
FGSG_03547	70.2316	933.591	13.3466	5.71775e-19	NRRL29169g_06638	FGRAMPH1_01T13133	FGSG_03547	NADH-cytochrome b5 reductase 1
FGSG_02408	10.1158	133.769	13.5308	1.72586e-17	NRRL29169g_02919	FGRAMPH1_01T05783	FGSG_02408	glucan endo- -beta-glucosidase
FGSG_02715	360.642	5209.46	14.4666	0	NRRL29169g_03287	FGRAMPH1_01T06509	FGSG_02715	hypothetical protein
FGSG_17415	3.55575	52.2065	14.768	2.51981e-10	NRRL29169g_04351	FGRAMPH1_01T08599	FGSG_17415	fumarylacetoacetate hydrolase
FGSG_03548	49.4799	791.917	16.0946	6.21967e-24	NRRL29169g_06639	FGRAMPH1_01T13135	FGSG_03548	cytochrome P450 oxidoreductase
FGSG_05811	643.819	11436.5	17.7645	0	NRRL29169g_09474	FGRAMPH1_01T18813	FGSG_05811	n-acylsphingosine amidohydrolase
FGSG_05719	12.9557	253.998	19.1525	1.1147e-44	NRRL29169g_09362	FGRAMPH1_01T18591	FGSG_05719	hypothetical protein
FGSG_17243	923.243	17846.4	19.3069	0	NRRL29169g_13392	FGRAMPH1_01T26689	FGSG_17243	unnamed protein product
FGSG_07572	8.11594	168.961	20.5671	5.8175e-30	NRRL29169g_12621	FGRAMPH1_01T25123	FGSG_07572	hypothetical protein
FGSG_16885	2.6398	57.5386	21.0764	5.24557e-11	NRRL29169g_12805	FGRAMPH1_01T25491	FGSG_16885	unnamed protein product
FGSG_15792	2.67603	63.0167	23.0133	4.41691e-11	NRRL29169g_01108	FGRAMPH1_01T02197	FGSG_15792	hypothetical protein
FGSG_01584	2.09608	49.1052	24.8997	2.427e-09	NRRL29169g_01949	FGRAMPH1_01T03861	FGSG_01584	multidrug resistance fnx1
FGSG_01396	20.0396	562.482	28.1461	3.33515e-92	NRRL29169g_01734	FGRAMPH1_01T03431	FGSG_01396	hypothetical protein
FGSG_07772	1.49591	44.4908	28.4934	1.99727e-08	NRRL29169g_12864	FGRAMPH1_01T25613	FGSG_07772	hypothetical protein
FGSG_10325	1.53599	49.2648	31.6362	6.18263e-09	NRRL29169g_03954	FGRAMPH1_01T07823	FGSG_10325	family 1
FGSG_11006	64.6739	2508.55	38.256	0	NRRL29169g_10574	FGRAMPH1_01T20993	FGSG_11006	glucan endo-1,3-beta-glucosidase
FGSG_07840	1.22789	61.4056	51.9406	1.53871e-09	NRRL29169g_12945	FGRAMPH1_01T25791	FGSG_07840	hypothetical protein
FGSG_15891	47.6697	2952.48	61.7927	0	NRRL29169g_02225	FGRAMPH1_01T04411	FGSG_15891	trans-aconitate 3-methyltransferase
FGSG_17050	3.19989	206.684	65.8648	3.33229e-27	NRRL29169g_04939	FGRAMPH1_01T09775	FGSG_17050	unnamed protein product
FGSG_03274	1.45199	111.414	71.3425	7.79341e-15	NRRL29169g_06311	FGRAMPH1_01T12479	FGSG_03274	hypothetical protein
FGSG_03275	2.49586	198.526	84.1918	7.08148e-24	NRRL29169g_06312	FGRAMPH1_01T12481	FGSG_03275	hypothetical protein
FGSG_03832	44.8064	3824.63	84.9552	0	NRRL29169g_06983	FGRAMPH1_01T13815	FGSG_03832	hypothetical protein
FGSG_02185	9.56343	917.512	97.5013	1.99633e-97	NRRL29169g_02657	FGRAMPH1_01T05267	FGSG_02185	rhomboid family
FGSG_16730	12.4043	1231.35	98.3104	3.16976e-128	NRRL29169g_11734	FGRAMPH1_01T23337	FGSG_16730	unnamed protein product
NRRL29169g_06642	0.788032	787.151	1004.68	3.51753e-21	NRRL29169g_06642

## Sheet: 108; A,B,C, & D
Table S4. 108 BGCs represented in the 969 DEGs regulated by TRI6, independent of MGV1
Name	WT_avg	Dmgv1TRI6OX_avg	FoldChange	padj	MIPS ID	Description	BGCluster ID	BGC Product
FGSG_17598	20526.5	4440.39	-4.62345	2.24869e-201	FGSG_17598	O-methylsterigmatocystin oxidoreductase	BGC01
FGSG_00036	29653.1	76888.8	2.59303	1.12413e-90	FGSG_00036	fatty acid synthase alpha partial	BGC02	Gramillins A, B
FGSG_00045	7605	19002.8	2.49895	1.53311e-99	FGSG_00045	Alpha beta hydrolase fMIPS_-1	BGC02	Gramillins A, B
FGSG_00046	21361.8	54636.5	2.55756	5.88536e-104	FGSG_00046	hypothetical protein	BGC02	Gramillins A, B
FGSG_11654	17.0154	37.2754	2.19834	0.0152035	FGSG_11654	3-dehydroquinate dehydratase I	BGC02	Gramillins A, B
FGSG_11656	8005.28	23192.4	2.89698	4.61566e-67	FGSG_11656	fatty acid synthase beta subunit	BGC02	Gramillins A, B
FGSG_15673	23635.1	59474.9	2.51649	7.17955e-72	FGSG_15673	nonribosomal peptide synthetase	BGC02	Gramillins A, B
FGSG_00068	21.2989	51.6253	2.40751	0.00142253	FGSG_00068	alpha-galactosidase C precursor	BGC03
FGSG_00453	41.1558	15.1694	-2.74378	0.00178963	FGSG_00453	hypothetical protein	BGC05
FGSG_01681	56.1749	208.511	3.712	9.29231e-19	FGSG_01681	ATP-grasp fMIPS_	BGC06
FGSG_11984	1.09997	80.6639	68.8651	4.37061e-11	FGSG_11984	hypothetical protein	BGC06
FGSG_11987	2.63211	52.7907	19.3564	4.00818e-10	FGSG_11987	hypothetical protein	BGC06
FGSG_11988	102.693	259.864	2.54226	2.09307e-13	FGSG_11988	ABC multidrug transporter	BGC06
FGSG_15872	3.46791	61.3604	17.4285	4.58122e-12	FGSG_15872	nonribosomal peptide	BGC06
FGSG_01744	5868.95	2599.74	-2.25678	5.97829e-31	FGSG_01744	Demethylmenaquinone methyltransferase	BGC07
FGSG_01787	831.742	1961.71	2.35798	1.69408e-06	FGSG_01787	hypothetical protein	BGC08
FGSG_02111	15.1149	38.8997	2.56142	0.00804175	FGSG_02111	cholesterol 7-alpha-monooxygenase	BGC09
FGSG_02114	8.49202	42.961	5.13982	8.41131e-06	FGSG_02114	related to cytochrome P450 7B1	BGC09
FGSG_02115	17.3319	43.3045	2.47414	0.0026167	FGSG_02115	tri7-trichothecene biosynthesis	BGC09
FGSG_02118	11.8442	42.6472	3.55143	0.000297589	FGSG_02118	hypothetical protein	BGC09
FGSG_02119	8.19994	57.8368	7.04474	4.41975e-09	FGSG_02119	hypothetical protein	BGC09
FGSG_15933	67.6699	202.426	2.98106	6.2412e-14	FGSG_15933	unnamed protein product	BGC09
FGSG_02286	278.689	709.977	2.55606	1.03753e-21	FGSG_02286	glutathione s-transferase	BGC12
FGSG_02320	470.038	994.842	2.11631	2.5775e-28	FGSG_02320	transcription factor	BGC13	Aurofusarin
FGSG_02322	25892.5	75358.5	2.91065	7.51185e-53	FGSG_02322	major facilitator superfamily transporter	BGC13	Aurofusarin
FGSG_02323	7353.87	19718.9	2.6821	3.36908e-53	FGSG_02323	fungal specific transcription factor domain-containing	BGC13	Aurofusarin
FGSG_02324	39.6067	288.542	7.21376	1.35592e-35	FGSG_02324	polyketide synthase	BGC13	Aurofusarin
FGSG_02325	5.54377	44.0023	7.64303	1.13129e-06	FGSG_02325	conidial pigment polyketide synthase partial	BGC13	Aurofusarin
FGSG_02326	24.8877	235.849	9.32648	4.43342e-37	FGSG_02326	sterigmatocystin 8-o-methyltransferase	BGC13	Aurofusarin
FGSG_02327	53.4465	440.381	8.11714	2.38967e-51	FGSG_02327	dimethylaniline monooxygenase 3	BGC13	Aurofusarin
FGSG_02328	29.1193	135.383	4.67054	3.36961e-16	FGSG_02328	conidial pigment biosynthesis oxidase arb2 brown2	BGC13	Aurofusarin
FGSG_02329	18.7838	169.517	8.88668	2.90297e-27	FGSG_02329	fasciclin domain family	BGC13	Aurofusarin
FGSG_04588	123.649	264.472	2.12485	6.90166e-09	FGSG_04588	polyketide synthase	BGC16
FGSG_04590	24.5113	48.8524	2.00201	0.00690227	FGSG_04590	averantin oxidoreductase	BGC16
FGSG_03957	1802.56	3707.61	2.05534	5.53931e-37	FGSG_03957	Polyol transporter 5	BGC18	Orcinol, orsellinic acid
FGSG_03964	413.68	142.608	-2.8929	1.8095e-17	FGSG_03964	polyketide synthase	BGC18	Orcinol, orsellinic acid
FGSG_03968	24.3956	56.1501	2.29129	0.000839278	FGSG_03968	endo-beta- -glucanase d	BGC18	Orcinol, orsellinic acid
FGSG_03731	17.4389	36.3752	2.08256	0.0395326	FGSG_03731	hypothetical protein	BGC22
FGSG_03529	10319.4	2057.51	-5.01562	8.65446e-305	FGSG_03529	glycosyl hydrolase family 17	BGC23	Trichothecene
FGSG_03497	1877.92	3806.43	2.02608	1.60889e-41	FGSG_03497	hypothetical protein	BGC24	Fusssariumdiene, fusagramineol
FGSG_03344	1366.41	554.335	-2.46428	1.32097e-49	FGSG_03344	hypothetical protein	BGC26	Gibepyrones, polipyrone
FGSG_04694	684.572	1691.54	2.4679	2.30587e-43	FGSG_04694	polyketide synthase	BGC31
FGSG_04695	55.0338	26.1608	-2.11664	0.00294987	FGSG_04695	hypothetical protein	BGC31
FGSG_06444	47.3699	22.6826	-2.11051	0.0251345	FGSG_06444	longiborneol synthase	BGC36
FGSG_06462	1049.92	354.224	-2.96317	1.19252e-56	FGSG_06462	coenzyme a synthetase	BGC37
FGSG_16669	283.767	579.427	2.03942	5.17819e-16	FGSG_16669	rna-dependent rna polymerase 2	BGC38
FGSG_07590	1667.99	727.7	-2.29154	1.40153e-20	FGSG_07590	taurine dioxygenase	BGC40
FGSG_07592	417.031	200.344	-2.07917	3.27877e-12	FGSG_07592	gnat family acetyltransferase	BGC40
FGSG_07672	101.137	527.617	5.215	4.2132e-08	FGSG_07672	transcription factor	BGC41
FGSG_16873	509.744	2537.23	4.97851	2.92854e-12	FGSG_16873	terpene synthase metal-containing	BGC41
FGSG_07798	971.124	15298.5	15.7487	1.54822e-46	FGSG_07798	polyketide synthase	BGC42	Fusarins A, C, D, protofusarin
FGSG_07801	1296.06	14727.3	11.3493	1.86732e-178	FGSG_07801	fusarin C cluster-oxidoreductase	BGC42	Fusarins A, C, D, protofusarin
FGSG_07802	1521.32	16657	10.9372	1.55921e-224	FGSG_07802	fusarin C cluster-transporter	BGC42	Fusarins A, C, D, protofusarin
FGSG_13222	2101.91	19803.2	9.41456	1.12498e-190	FGSG_13222	alpha beta hydrolase	BGC42	Fusarins A, C, D, protofusarin
FGSG_13223	1909.85	14480.1	7.57705	7.94727e-172	FGSG_13223	fusarin C cluster-translation Elongation factor	BGC42	Fusarins A, C, D, protofusarin
FGSG_16898	169.485	605.528	3.5612	2.30712e-28	FGSG_16898	fusarin C cluster-peptidase	BGC42	Fusarins A, C, D, protofusarin
FGSG_16899	674.803	9641.18	14.2683	0	FGSG_16899	fusarin C cluster-oxidoreductase	BGC42	Fusarins A, C, D, protofusarin
FGSG_16900	3249.62	32126.4	9.88083	1.20696e-215	FGSG_16900	fusarin C cluster-cytochrome P450	BGC42	Fusarins A, C, D, protofusarin
FGSG_16901	1208.14	13182.5	10.8992	3.87001e-243	FGSG_16901	fusarin C cluster-methyltransferase	BGC42	Fusarins A, C, D, protofusarin
FGSG_08206	22.5079	141.275	6.37931	2.83381e-18	FGSG_08206	stress responsive a b barrel	BGC47	Fusaristatin
FGSG_08207	32.0316	462.409	14.2918	1.3884e-63	FGSG_08207	cytochrome p450	BGC47	Fusaristatin
FGSG_08208	14.7513	308.873	20.7722	3.51909e-52	FGSG_08208	polyketide synthase	BGC47	Fusaristatin
FGSG_08209	73.2025	849.601	11.6019	2.51414e-100	FGSG_08209	nonribosomal peptide synthetase	BGC47	Fusaristatin
FGSG_17085	658.614	1953.82	2.96663	4.33931e-62	FGSG_17085	class III aminotransferase	BGC47	Fusaristatin
FGSG_17087	23.428	78.8752	3.32828	5.16442e-06	FGSG_17087	7-alpha-hydroxycholest-4-en-3-one 12-alpha-hydroxylase	BGC48	Tricinolonic acid, tricinonoic acid, tricindiol, tricinolone
FGSG_08079	690.603	2456.17	3.56127	2.50591e-36	FGSG_08079	benzoate 4-monooxygenase	BGC49	Butenolide
FGSG_08081	2942.22	8606.1	2.92547	5.39626e-11	FGSG_08081	2og-fe oxygenase family	BGC49	Butenolide
FGSG_08082	725.932	2121.86	2.92422	1.00039e-07	FGSG_08082	gnat family n-	BGC49	Butenolide
FGSG_08083	432.608	2194.89	5.07689	1.30742e-09	FGSG_08083	glutamate decarboxylase	BGC49	Butenolide
FGSG_08084	131.289	460.349	3.51502	1.07887e-32	FGSG_08084	major facilitator superfamily transporter	BGC49	Butenolide
FGSG_08014	43.835	101.629	2.30588	2.43982e-05	FGSG_08014	myo-inositol transport ITR1	BGC51
FGSG_08023	10284.5	1377.8	-7.4634	1.17928e-284	FGSG_08023	isotrichodermin c-15 hydroxylase	BGC51
FGSG_13456	108.002	1.49958	-76.3905	5.22059e-18	FGSG_13456	ppr1-transcription factor regulating pyrimidine pathway	BGC51
FGSG_15461	7.50359	58.0726	7.78394	3.68083e-10	FGSG_15461	unnamed protein product	BGC51
FGSG_17118	341.542	73.7148	-4.63187	2.18135e-36	FGSG_17118	hypothetical protein	BGC51
FGSG_17119	543.321	1.54564	-323.027	9.2623e-42	FGSG_17119	hypothetical protein	BGC51
FGSG_09067	310.911	71.484	-4.37061	4.18669e-24	FGSG_09067	HTH-type DNA-binding domain-containing acetyltransferase ybfA	BGC52
FGSG_09072	71.5083	1094.99	15.3583	1.19603e-12	FGSG_09072	hypothetical protein	BGC52
FGSG_09081	10.86	81.0365	7.61143	6.15395e-13	FGSG_09081	MFS SP general alpha glucoside:H+ symporter	BGC52
FGSG_09082	394.758	1005.28	2.55223	3.37137e-28	FGSG_09082	alpha-glucosidase	BGC52
FGSG_09083	24.4395	60.7376	2.46957	0.000226013	FGSG_09083	unnamed protein product	BGC52
FGSG_09086	757.623	101.375	-7.45899	9.11347e-105	FGSG_09086	O-methylsterigmatocystin oxido	BGC52
FGSG_17156	73.5343	24.5969	-2.98543	1.26207e-05	FGSG_17156	related to monocarboxylate transporter 2	BGC52
FGSG_13561	61.0146	152.247	2.49516	1.14766e-09	FGSG_13561	hypothetical protein	BGC55
FGSG_09383	694.585	330.615	-2.09954	2.25958e-17	FGSG_09383	related to O-methyltransferase	BGC56
FGSG_09595	483.511	1827.13	3.78175	2.44207e-12	FGSG_09595	aflatoxin efflux pump aflt	BGC57
FGSG_09596	175.047	68.3491	-2.56493	2.41793e-10	FGSG_09596	hypothetical protein	BGC57
FGSG_10098	386.878	1719.53	4.45559	2.05113e-98	FGSG_10098	benomyl methotrexate resistance	BGC58
FGSG_13703	53.9464	352.817	6.55827	1.47157e-48	FGSG_13703	hypothetical protein	BGC58
FGSG_17725	2618	17921.4	6.84311	0	FGSG_17725	geranylgeranyl pyrophosphate synthetase	BGC58
FGSG_10392	401.604	2530.58	6.29067	6.9371e-113	FGSG_10392	oxidoreductase containing	BGC59	Culmorin
FGSG_10393	19.0034	69.5128	3.63746	1.31177e-07	FGSG_10393	hypothetical protein	BGC59	Culmorin
FGSG_10397	1942.03	242.95	-8.00636	3.46519e-158	FGSG_10397	longiborneol synthase	BGC59	Culmorin
FGSG_10464	30.595	77.3632	2.51068	2.43407e-05	FGSG_10464	polyketide synthase	BGC60	Fusarielin
FGSG_10547	19.2077	39.8182	2.08118	0.0132328	FGSG_10547	unnamed protein product	BGC61
FGSG_10608	984.437	3134.25	3.18858	1.32164e-55	FGSG_10608	short-chain dehydrogenase reductase family	BGC62
FGSG_10609	66.7068	242.034	3.60775	1.12686e-17	FGSG_10609	fad linked oxidase	BGC62
FGSG_10611	17.9875	46.7095	2.5862	0.00437557	FGSG_10611	fad linked oxidase	BGC62
FGSG_10617	30343.9	14720.3	-2.06119	1.48393e-50	FGSG_10617	hypothetical protein	BGC62
FGSG_10991	1128.45	558.533	-2.02434	6.57217e-18	FGSG_10991	cytochrome p450 family	BGC64	Fusaoctaxin A
FGSG_11394	949.943	2215.88	2.32857	1.32806e-32	FGSG_11394	gmp synthase	BGC66	Chrysogine
FGSG_11395	8760.9	33713.3	3.84763	6.53371e-172	FGSG_11395	nonribosomal peptide synthetase	BGC66	Chrysogine
FGSG_11396	9629.89	21378	2.21955	2.80732e-54	FGSG_11396	asparagine synthase	BGC66	Chrysogine
FGSG_11397	5136.93	15778.8	3.07166	2.22336e-86	FGSG_11397	GA4 desaturase	BGC66	Chrysogine
FGSG_11399	16279.5	48917.2	3.00481	5.87729e-117	FGSG_11399	FAD binding domain-containing	BGC66	Chrysogine
FGSG_11557	10.8798	40.1976	3.68171	7.34085e-05	FGSG_11557	alcohol dehydrogenase	BGC67
FGSG_11327	72.7226	30.8369	-2.35811	4.76435e-05	FGSG_11327	Presilphiperfolan-8-beta-ol synthase	BGC69
FGSG_03245	454.86	1280.98	2.81777	5.71191e-05	FGSG_03245	nonribosomal peptide synthetase	BGC72

## Sheet: 649 DEGs; C & D
Table S4. 969 DEGs total number of genes regulated by TRI6, independent of MGV1
Dmgv1TRI6OX/WT_UNIQUE	Dmgv1TRI6OX/WT_fldCh	padj	NRRL ID	FungiDB ID	MIPS ID	Description	BGCluster ID	BGC Product
FGSG_17598	-4.62345	2.24869e-201	NRRL29169g_00029	FGRAMPH1_01T00053	FGSG_17598	O-methylsterigmatocystin oxidoreductase	BGC01
FGSG_11654	2.19834	0.0152035	NRRL29169g_00065	FGRAMPH1_01T00125	FGSG_11654	3-dehydroquinate dehydratase I	BGC02	Gramillins A, B
FGSG_00045	2.49895	1.53311e-99	NRRL29169g_00078	FGRAMPH1_01T00149	FGSG_00045	Alpha beta hydrolase fMIPS_-1	BGC02	Gramillins A, B
FGSG_15673	2.51649	7.17955e-72	NRRL29169g_00074	FGRAMPH1_01T00143	FGSG_15673	nonribosomal peptide synthetase	BGC02	Gramillins A, B
FGSG_00046	2.55756	5.88536e-104	NRRL29169g_00079	FGRAMPH1_01T00151	FGSG_00046	hypothetical protein	BGC02	Gramillins A, B
FGSG_00036	2.59303	1.12413e-90	NRRL29169g_00066	FGRAMPH1_01T00127	FGSG_00036	fatty acid synthase alpha partial	BGC02	Gramillins A, B
FGSG_11656	2.89698	4.61566e-67	NRRL29169g_00068	FGRAMPH1_01T00131	FGSG_11656	fatty acid synthase beta subunit	BGC02	Gramillins A, B
FGSG_00068	2.40751	0.00142253	NRRL29169g_00112	FGRAMPH1_01T00217	FGSG_00068	alpha-galactosidase C precursor	BGC03
FGSG_11988	2.54226	2.09307e-13	NRRL29169g_02069	FGRAMPH1_01T04099	FGSG_11988	ABC multidrug transporter	BGC06
FGSG_01681	3.712	9.29231e-19	NRRL29169g_02064	FGRAMPH1_01T04089	FGSG_01681	ATP-grasp fMIPS_	BGC06
FGSG_15872	17.4285	4.58122e-12	NRRL29169g_02063	FGRAMPH1_01T04087	FGSG_15872	nonribosomal peptide	BGC06
FGSG_11987	19.3564	4.00818e-10	NRRL29169g_02068	FGRAMPH1_01T04097	FGSG_11987	hypothetical protein	BGC06
FGSG_11984	68.8651	4.37061e-11	NRRL29169g_02065	FGRAMPH1_01T04091	FGSG_11984	hypothetical protein	BGC06
FGSG_01744	-2.25678	5.97829e-31	NRRL29169g_02140	FGRAMPH1_01T04243	FGSG_01744	Demethylmenaquinone methyltransferase	BGC07
FGSG_02115	2.47414	0.0026167	NRRL29169g_02575	FGRAMPH1_01T05097	FGSG_02115	tri7-trichothecene biosynthesis	BGC09
FGSG_02111	2.56142	0.00804175	NRRL29169g_02571	FGRAMPH1_01T05089	FGSG_02111	cholesterol 7-alpha-monooxygenase	BGC09
FGSG_15933	2.98106	6.2412e-14	NRRL29169g_02576	FGRAMPH1_01T05099	FGSG_15933	unnamed protein product	BGC09
FGSG_02286	2.55606	1.03753e-21	NRRL29169g_02783	FGRAMPH1_01T05517	FGSG_02286	glutathione s-transferase	BGC12
FGSG_02320	2.11631	2.5775e-28	NRRL29169g_02818	FGRAMPH1_01T05585	FGSG_02320	transcription factor	BGC13	Aurofusarin
FGSG_02323	2.6821	3.36908e-53	NRRL29169g_02821	FGRAMPH1_01T05591	FGSG_02323	fungal specific transcription factor domain-containing	BGC13	Aurofusarin
FGSG_02322	2.91065	7.51185e-53	NRRL29169g_02820	FGRAMPH1_01T05589	FGSG_02322	major facilitator superfamily transporter	BGC13	Aurofusarin
FGSG_02328	4.67054	3.36961e-16	NRRL29169g_02826	FGRAMPH1_01T05601	FGSG_02328	conidial pigment biosynthesis oxidase arb2 brown2	BGC13	Aurofusarin
FGSG_02324	7.21376	1.35592e-35	NRRL29169g_02822	FGRAMPH1_01T05593	FGSG_02324	polyketide synthase	BGC13	Aurofusarin
FGSG_02325	7.64303	1.13129e-06	NRRL29169g_02823	FGRAMPH1_01T05595	FGSG_02325	conidial pigment polyketide synthase partial	BGC13	Aurofusarin
FGSG_02327	8.11714	2.38967e-51	NRRL29169g_02825	FGRAMPH1_01T05599	FGSG_02327	dimethylaniline monooxygenase 3	BGC13	Aurofusarin
FGSG_02329	8.88668	2.90297e-27	NRRL29169g_02827	FGRAMPH1_01T05603	FGSG_02329	fasciclin domain family	BGC13	Aurofusarin
FGSG_02326	9.32648	4.43342e-37	NRRL29169g_02824	FGRAMPH1_01T05597	FGSG_02326	sterigmatocystin 8-o-methyltransferase	BGC13	Aurofusarin
FGSG_04590	2.00201	0.00690227	NRRL29169g_07912	FGRAMPH1_01T15651	FGSG_04590	averantin oxidoreductase	BGC16
FGSG_04588	2.12485	6.90166e-09	NRRL29169g_07910	FGRAMPH1_01T15647	FGSG_04588	polyketide synthase	BGC16
FGSG_03957	2.05534	5.53931e-37	NRRL29169g_07137	FGRAMPH1_01T14123	FGSG_03957	Polyol transporter 5	BGC18	Orcinol, orsellinic acid
FGSG_03968	2.29129	0.000839278	NRRL29169g_07149	FGRAMPH1_01T14147	FGSG_03968	endo-beta- -glucanase d	BGC18	Orcinol, orsellinic acid
FGSG_03731	2.08256	0.0395326	NRRL29169g_06860	FGRAMPH1_01T13571	FGSG_03731	hypothetical protein	BGC22
FGSG_03497	2.02608	1.60889e-41	NRRL29169g_06582	FGRAMPH1_01T13021	FGSG_03497	hypothetical protein	BGC24	Fusssariumdiene, fusagramineol
FGSG_04694	2.4679	2.30587e-43	NRRL29169g_08118	FGRAMPH1_01T16085	FGSG_04694	polyketide synthase	BGC31
FGSG_16669	2.03942	5.17819e-16	NRRL29169g_11296	FGRAMPH1_01T22457	FGSG_16669	rna-dependent rna polymerase 2	BGC38
FGSG_07590	-2.29154	1.40153e-20	NRRL29169g_12641	FGRAMPH1_01T25163	FGSG_07590	taurine dioxygenase	BGC40
FGSG_16898	3.5612	2.30712e-28	NRRL29169g_12906	FGRAMPH1_01T25697	FGSG_16898	fusarin C cluster-peptidase	BGC42	Fusarins A, C, D, protofusarin
FGSG_13223	7.57705	7.94727e-172	NRRL29169g_12905	FGRAMPH1_01T25695	FGSG_13223	fusarin C cluster-translation Elongation factor	BGC42	Fusarins A, C, D, protofusarin
FGSG_13222	9.41456	1.12498e-190	NRRL29169g_12904	FGRAMPH1_01T25693	FGSG_13222	alpha beta hydrolase	BGC42	Fusarins A, C, D, protofusarin
FGSG_16900	9.88083	1.20696e-215	NRRL29169g_12910	FGRAMPH1_01T25705	FGSG_16900	fusarin C cluster-cytochrome P450	BGC42	Fusarins A, C, D, protofusarin
FGSG_16901	10.8992	3.87001e-243	NRRL29169g_12911	FGRAMPH1_01T25707	FGSG_16901	fusarin C cluster-methyltransferase	BGC42	Fusarins A, C, D, protofusarin
FGSG_07802	10.9372	1.55921e-224	NRRL29169g_12908	FGRAMPH1_01T25701	FGSG_07802	fusarin C cluster-transporter	BGC42	Fusarins A, C, D, protofusarin
FGSG_07801	11.3493	1.86732e-178	NRRL29169g_12907	FGRAMPH1_01T25699	FGSG_07801	fusarin C cluster-oxidoreductase	BGC42	Fusarins A, C, D, protofusarin
FGSG_07798	15.7487	1.54822e-46	NRRL29169g_12903	FGRAMPH1_01T25691	FGSG_07798	polyketide synthase	BGC42	Fusarins A, C, D, protofusarin
FGSG_17085	2.96663	4.33931e-62	NRRL29169g_04732	FGRAMPH1_01T09365	FGSG_17085	class III aminotransferase	BGC47	Fusaristatin
FGSG_08206	6.37931	2.83381e-18	NRRL29169g_04733	FGRAMPH1_01T09367	FGSG_08206	stress responsive a b barrel	BGC47	Fusaristatin
FGSG_08209	11.6019	2.51414e-100	NRRL29169g_04736	FGRAMPH1_01T09373	FGSG_08209	nonribosomal peptide synthetase	BGC47	Fusaristatin
FGSG_08207	14.2918	1.3884e-63	NRRL29169g_04734	FGRAMPH1_01T09369	FGSG_08207	cytochrome p450	BGC47	Fusaristatin
FGSG_08208	20.7722	3.51909e-52	NRRL29169g_04735	FGRAMPH1_01T09371	FGSG_08208	polyketide synthase	BGC47	Fusaristatin
FGSG_08082	2.92422	1.00039e-07	NRRL29169g_04589	FGRAMPH1_01T09073	FGSG_08082	gnat family n-	BGC49	Butenolide
FGSG_08081	2.92547	5.39626e-11	NRRL29169g_04588	FGRAMPH1_01T09071	FGSG_08081	2og-fe oxygenase family	BGC49	Butenolide
FGSG_08084	3.51502	1.07887e-32	NRRL29169g_04591	FGRAMPH1_01T09077	FGSG_08084	major facilitator superfamily transporter	BGC49	Butenolide
FGSG_08079	3.56127	2.50591e-36	NRRL29169g_04586	FGRAMPH1_01T09067	FGSG_08079	benzoate 4-monooxygenase	BGC49	Butenolide
FGSG_08083	5.07689	1.30742e-09	NRRL29169g_04590	FGRAMPH1_01T09075	FGSG_08083	glutamate decarboxylase	BGC49	Butenolide
FGSG_17119	-323.027	9.2623e-42	NRRL29169g_04495	FGRAMPH1_01T08889	FGSG_17119	hypothetical protein	BGC51
FGSG_13456	-76.3905	5.22059e-18	NRRL29169g_04513	FGRAMPH1_01T08923	FGSG_13456	ppr1-transcription factor regulating pyrimidine pathway	BGC51
FGSG_08023	-7.4634	1.17928e-284	NRRL29169g_04519	FGRAMPH1_01T08935	FGSG_08023	isotrichodermin c-15 hydroxylase	BGC51
FGSG_15461	7.78394	3.68083e-10	NRRL29169g_04504	FGRAMPH1_01T08905	FGSG_15461	unnamed protein product	BGC51
FGSG_09086	-7.45899	9.11347e-105	NRRL29169g_14025	FGRAMPH1_01T27959	FGSG_09086	O-methylsterigmatocystin oxido	BGC52
FGSG_17156	-2.98543	1.26207e-05	NRRL29169g_14044	FGRAMPH1_01T27997	FGSG_17156	related to monocarboxylate transporter 2	BGC52
FGSG_09083	2.46957	0.000226013	NRRL29169g_14029	FGRAMPH1_01T27967	FGSG_09083	unnamed protein product	BGC52
FGSG_13561	2.49516	1.14766e-09	NRRL29169g_13717	FGRAMPH1_01T27339	FGSG_13561	hypothetical protein	BGC55
FGSG_09383	-2.09954	2.25958e-17	NRRL29169g_13658	FGRAMPH1_01T27221	FGSG_09383	related to O-methyltransferase	BGC56
FGSG_09595	3.78175	2.44207e-12	NRRL29169g_13405	FGRAMPH1_01T26715	FGSG_09595	aflatoxin efflux pump aflt	BGC57
FGSG_10098	4.45559	2.05113e-98	NRRL29169g_03679	FGRAMPH1_01T07279	FGSG_10098	benomyl methotrexate resistance	BGC58
FGSG_13703	6.55827	1.47157e-48	NRRL29169g_03673	FGRAMPH1_01T07269	FGSG_13703	hypothetical protein	BGC58
FGSG_17725	6.84311	0	NRRL29169g_03677	FGRAMPH1_01T07277	FGSG_17725	geranylgeranyl pyrophosphate synthetase	BGC58
FGSG_10397	-8.00636	3.46519e-158	NRRL29169g_04045	FGRAMPH1_01T07999	FGSG_10397	longiborneol synthase	BGC59	Culmorin
FGSG_10393	3.63746	1.31177e-07	NRRL29169g_04040	FGRAMPH1_01T07991	FGSG_10393	hypothetical protein	BGC59	Culmorin
FGSG_10392	6.29067	6.9371e-113	NRRL29169g_04039	FGRAMPH1_01T07987	FGSG_10392	oxidoreductase containing	BGC59	Culmorin
FGSG_10464	2.51068	2.43407e-05	NRRL29169g_04131	FGRAMPH1_01T08165	FGSG_10464	polyketide synthase	BGC60	Fusarielin
FGSG_10547	2.08118	0.0132328	NRRL29169g_04241	FGRAMPH1_01T08381	FGSG_10547	unnamed protein product	BGC61
FGSG_10617	-2.06119	1.48393e-50	NRRL29169g_04318	FGRAMPH1_01T08539	FGSG_10617	hypothetical protein	BGC62
FGSG_10608	3.18858	1.32164e-55	NRRL29169g_04308	FGRAMPH1_01T08519	FGSG_10608	short-chain dehydrogenase reductase family	BGC62
FGSG_10609	3.60775	1.12686e-17	NRRL29169g_04309	FGRAMPH1_01T08521	FGSG_10609	fad linked oxidase	BGC62
FGSG_10991	-2.02434	6.57217e-18	NRRL29169g_10558	FGRAMPH1_01T20961	FGSG_10991	cytochrome p450 family	BGC64	Fusaoctaxin A
FGSG_11396	2.21955	2.80732e-54	NRRL29169g_11058	FGRAMPH1_01T21961	FGSG_11396	asparagine synthase	BGC66	Chrysogine
FGSG_11394	2.32857	1.32806e-32	NRRL29169g_11056	FGRAMPH1_01T21957	FGSG_11394	gmp synthase	BGC66	Chrysogine
FGSG_11399	3.00481	5.87729e-117	NRRL29169g_11061	FGRAMPH1_01T21967	FGSG_11399	FAD binding domain-containing	BGC66	Chrysogine
FGSG_11397	3.07166	2.22336e-86	NRRL29169g_11059	FGRAMPH1_01T21963	FGSG_11397	GA4 desaturase	BGC66	Chrysogine
FGSG_11395	3.84763	6.53371e-172	NRRL29169g_11057	FGRAMPH1_01T21959	FGSG_11395	nonribosomal peptide synthetase	BGC66	Chrysogine
FGSG_11557	3.68171	7.34085e-05	NRRL29169g_08064	FGRAMPH1_01T15957	FGSG_11557	alcohol dehydrogenase	BGC67
FGSG_11327	-2.35811	4.76435e-05	NRRL29169g_10971	FGRAMPH1_01T21787	FGSG_11327	Presilphiperfolan-8-beta-ol synthase	BGC69
FGSG_03245	2.81777	5.71191e-05	NRRL29169g_06277	FGRAMPH1_01T12413	FGSG_03245	nonribosomal peptide synthetase	BGC72
FGSG_07642	-782.786	1.27426e-19	NRRL29169g_12698	FGRAMPH1_01T25277	FGSG_07642	Pentalenolactone D synthase
FGSG_09088	-81.8036	0	NRRL29169g_14023	FGRAMPH1_01T27955	FGSG_09088	3-oxoacyl-[acyl-carrier- ] reductase
FGSG_07988	-59.6736	0	NRRL29169g_04470	FGRAMPH1_01T08839	FGSG_07988	cell wall
FGSG_02035	-33.8781	0	NRRL29169g_02483	FGRAMPH1_01T04915	FGSG_02035	vegetative incompatibility het-e-1
FGRAMPH1_01T13225	-26.9042	0	NRRL29169g_06687	FGRAMPH1_01T13225		hypothetical protein
FGSG_04581	-25.158	1.91648e-28	NRRL29169g_07901	FGRAMPH1_01T15629	FGSG_04581	transcription factor
FGSG_04580	-16.3218	5.28036e-268	NRRL29169g_07900	FGRAMPH1_01T15627	FGSG_04580	ATP binding cassette transporter
FGSG_09107	-15.0636	9.36699e-46	NRRL29169g_14001	FGRAMPH1_01T27911	FGSG_09107	related to ankyrin
FGSG_02560	-13.1892	0	NRRL29169g_03098	FGRAMPH1_01T06139	FGSG_02560	signal peptide-containing
FGSG_02948	-12.172	6.38944e-27	NRRL29169g_05911	FGRAMPH1_01T11685	FGSG_02948	hypothetical protein
FGSG_02672	-10.5246	0	NRRL29169g_03235	FGRAMPH1_01T06405	FGSG_02672	ent-kaurene oxidase
FGSG_11412	-10.202	3.50315e-111	NRRL29169g_11077	FGRAMPH1_01T21999	FGSG_11412	hypothetical protein
FGSG_13979	-9.98374	8.47675e-184	NRRL29169g_11019	FGRAMPH1_01T21883	FGSG_13979	riboflavin transporter mch5
FGSG_13514	-9.44939	2.10002e-165	NRRL29169g_14013	FGRAMPH1_01T27935	FGSG_13514	alcohol dehydrogenase
FGSG_17052	-9.28609	0	NRRL29169g_04928	FGRAMPH1_01T09753	FGSG_17052	gnat family acetyltransferase
FGSG_11474	-9.20635	1.00838e-114	NRRL29169g_11151	FGRAMPH1_01T22155	FGSG_11474	related to domain
FGSG_04717	-8.44166	2.50734e-120	NRRL29169g_08146	FGRAMPH1_01T16151	FGSG_04717	Ent-kaurene oxidase
FGRAMPH1_01T09095	-8.04156	1.48102e-47	NRRL29169g_04600	FGRAMPH1_01T09095		unnamed protein product
FGRAMPH1_01T09093	-7.80865	1.01439e-19	NRRL29169g_04599	FGRAMPH1_01T09093		hypothetical protein
FGSG_17549	-7.49843	1.7708e-12	NRRL29169g_11098	FGRAMPH1_01T22041	FGSG_17549	patatin phospholipase
FGSG_03001	-7.23859	1.93099e-16	NRRL29169g_05978	FGRAMPH1_01T11819	FGSG_03001	hypothetical protein
FGSG_03662	-6.57454	0	NRRL29169g_06779	FGRAMPH1_01T13409	FGSG_03662	hypothetical protein
FGSG_02368	-6.5323	3.6635e-48	NRRL29169g_02870	FGRAMPH1_01T05689	FGSG_02368	hypothetical protein
FGSG_16868	-6.49272	1.26973e-49	NRRL29169g_12702	FGRAMPH1_01T25285	FGSG_16868	spbc2 prophage-derived aminoglycoside n(3)-acetyltransferase yokd
FGSG_06618	-5.89118	2.77047e-82	NRRL29169g_11439	FGRAMPH1_01T22743	FGSG_06618	WD repeat-containing 67
FGSG_02273	-5.44818	1.24094e-127	NRRL29169g_02767	FGRAMPH1_01T05485	FGSG_02273	aldehyde dehydrogenase
FGSG_16281_1	-5.04561	3.3329e-11	NRRL29169g_06439	FGRAMPH1_01T12735	FGSG_16281_1	dentin sialophospho precursor
FGSG_04740	-4.90564	3.6522e-42	NRRL29169g_08176	FGRAMPH1_01T16207	FGSG_04740	hypothetical protein
FGRAMPH1_01T21321	-4.87779	3.75283e-52	NRRL29169g_10740	FGRAMPH1_01T21321		Zinc double-stranded RNA binding partial
FGSG_04686	-4.85628	8.04942e-180	NRRL29169g_08026	FGRAMPH1_01T15885	FGSG_04686	aldo-keto reductase yakc
FGSG_10647	-4.78695	2.51215e-130	NRRL29169g_04359	FGRAMPH1_01T08615	FGSG_10647	SAM-dependent methyltransferase
FGSG_03990	-4.78065	2.49381e-120	NRRL29169g_07175	FGRAMPH1_01T14199	FGSG_03990	adp-ribose 1 -phosphate phosphatase
FGSG_07765	-4.63325	5.34304e-25	NRRL29169g_12856	FGRAMPH1_01T25597	FGSG_07765	trichothecene c-15 hydroxylase
FGSG_01997	-4.63107	3.16197e-11	NRRL29169g_02433	FGRAMPH1_01T04819	FGSG_01997	mfs general substrate transporter
FGSG_12134	-4.56622	8.16575e-78	NRRL29169g_02932	FGRAMPH1_01T05809	FGSG_12134	hypothetical protein
FGSG_07516	-4.50773	5.32516e-09	NRRL29169g_12561	FGRAMPH1_01T24999	FGSG_07516	abc transporter b family member 6
FGSG_17705	-4.31114	2.52905e-107	NRRL29169g_12777	FGRAMPH1_01T25435	FGSG_17705	heterokaryon incompatibility
FGRAMPH1_01T16089	-4.25342	4.64723e-12	NRRL29169g_08120	FGRAMPH1_01T16089		unnamed protein product
FGSG_15648	-4.24603	1.63888e-121	NRRL29169g_11020	FGRAMPH1_01T21885	FGSG_15648	hypothetical protein
FGSG_08309	-4.1782	1.03412e-125	NRRL29169g_04860	FGRAMPH1_01T09623	FGSG_08309	hypothetical protein
FGSG_16445	-4.07445	1.84725e-91	NRRL29169g_08397	FGRAMPH1_01T16673	FGSG_16445	aspartyl-tRNA synthetase
FGRAMPH1_01T04817	-4.06959	6.62919e-06	NRRL29169g_02432	FGRAMPH1_01T04817		cysteine synthase a
FGSG_11073	-4.03634	1.74219e-74	NRRL29169g_10660	FGRAMPH1_01T21163	FGSG_11073	d-aminopeptidase
FGSG_05829	-4.03528	2.44806e-154	NRRL29169g_09495	FGRAMPH1_01T18855	FGSG_05829	peptidase yuxL
FGSG_02342	-3.98691	1.40403e-99	NRRL29169g_02840	FGRAMPH1_01T05629	FGSG_02342	cutinase precursor
FGSG_17374	-3.92557	2.06018e-07	NRRL29169g_04166	FGRAMPH1_01T08235	FGSG_17374	unnamed protein product
FGSG_11475	-3.90816	4.246e-13	NRRL29169g_11152	FGRAMPH1_01T22157	FGSG_11475	Pantothenate transporter liz1
FGSG_09706	-3.90219	2.57185e-124	NRRL29169g_13285	FGRAMPH1_01T26473	FGSG_09706	positive effector gcn20
FGSG_10784	-3.79421	2.13825e-57	NRRL29169g_10307	FGRAMPH1_01T20461	FGSG_10784	hypothetical protein
FGSG_05613	-3.73699	6.41208e-25	NRRL29169g_09232	FGRAMPH1_01T18331	FGSG_05613	hypothetical protein
FGSG_17451	-3.66209	6.63511e-56	NRRL29169g_10829	FGRAMPH1_01T21503	FGSG_17451	fungal specific transcription factor domain-containing
FGSG_00085	-3.65787	4.92785e-06	NRRL29169g_00131	FGRAMPH1_01T00253	FGSG_00085	Pantothenate transporter liz1
FGSG_02741	-3.64894	4.14124e-10	NRRL29169g_03324	FGRAMPH1_01T06583	FGSG_02741	transporter mch4
FGSG_12659	-3.62304	1.18668e-21	NRRL29169g_08454	FGRAMPH1_01T16787	FGSG_12659	hypothetical protein
FGSG_15755	-3.62167	5.93822e-22	NRRL29169g_00743	FGRAMPH1_01T01475	FGSG_15755	atp-dependent rna helicase dhx8
FGSG_10973	-3.55235	1.57346e-10	NRRL29169g_10538	FGRAMPH1_01T20921	FGSG_10973	magnesium and cobalt transport
FGSG_07666	-3.52063	2.09992e-05	NRRL29169g_12726	FGRAMPH1_01T25333	FGSG_07666	quinate permease
FGSG_02822	-3.48596	6.55822e-132	NRRL29169g_05767	FGRAMPH1_01T11393	FGSG_02822	unnamed protein product
FGSG_11610	-3.47583	3.48697e-87	NRRL29169g_05705	FGRAMPH1_01T11271	FGSG_11610	unnamed protein product
FGSG_05416	-3.44323	2.61859e-68	NRRL29169g_08991	FGRAMPH1_01T17857	FGSG_05416	hypothetical protein
FGSG_03752	-3.33983	3.44988e-84	NRRL29169g_06888	FGRAMPH1_01T13627	FGSG_03752	hypothetical protein
FGSG_00162	-3.29423	5.26012e-25	NRRL29169g_00226	FGRAMPH1_01T00443	FGSG_00162	related to family oxidoreductase
FGSG_02218	-3.21996	1.42094e-61	NRRL29169g_02695	FGRAMPH1_01T05345	FGSG_02218	ab hydrolase superfamily
FGSG_03629	-3.20377	2.71852e-65	NRRL29169g_06740	FGRAMPH1_01T13331	FGSG_03629	alpha-glucuronidase precursor
FGSG_11992	-3.18043	5.79492e-87	NRRL29169g_02092	FGRAMPH1_01T04145	FGSG_11992	nad dependent epimerase dehydratase family
FGSG_16407	-3.15261	1.77496e-09	NRRL29169g_08170	FGRAMPH1_01T16199	FGSG_16407	Transforming growth factor-beta-induced ig-h3
FGSG_03637	-3.13973	1.03456e-11	NRRL29169g_06748	FGRAMPH1_01T13347	FGSG_03637	thermophilic desulfurizing enzyme
FGSG_12819	-3.12899	3.22984e-62	NRRL29169g_09489	FGRAMPH1_01T18843	FGSG_12819	n-acetyltransferase gcn5
FGSG_02753	-3.11612	3.9035e-78	NRRL29169g_03338	FGRAMPH1_01T06611	FGSG_02753	alcohol dehydrogenase
FGSG_06329	-3.11218	7.77859e-33	NRRL29169g_10101	FGRAMPH1_01T20051	FGSG_06329	puromycin n-acetyltransferase
FGSG_00725	-3.10929	4.04276e-09	NRRL29169g_00926	FGRAMPH1_01T01837	FGSG_00725	c6 transcription factor
FGRAMPH1_01T22257	-3.09022	1.49464e-93	NRRL29169g_11201	FGRAMPH1_01T22257		galactoside o-acetyltransferase
FGSG_03510	-3.08454	1.34178e-39	NRRL29169g_06599	FGRAMPH1_01T13055	FGSG_03510	hypothetical protein
FGSG_09202	-3.08054	2.78713e-14	NRRL29169g_13886	FGRAMPH1_01T27677	FGSG_09202	e3 ubiquitin- ligase arih1
FGSG_03149	-3.0749	4.45763e-58	NRRL29169g_06159	FGRAMPH1_01T12177	FGSG_03149	GNAT family N-acetyltransferase
FGSG_06974	-3.05981	2.99955e-81	NRRL29169g_11889	FGRAMPH1_01T23645	FGSG_06974	trna 2 -phosphotransferase 1
FGRAMPH1_01T10787	-3.04921	1.286e-14	NRRL29169g_05456	FGRAMPH1_01T10787		unnamed protein product
FGSG_12234	-3.01814	1.06673e-06	NRRL29169g_07868	FGRAMPH1_01T15561	FGSG_12234	unnamed protein product
FGSG_07741	-3.01531	2.23012e-15	NRRL29169g_12829	FGRAMPH1_01T25539	FGSG_07741	Delta-endotoxin partial
FGSG_03636	-3.01499	1.03749e-08	NRRL29169g_06747	FGRAMPH1_01T13345	FGSG_03636	transporter SEO1
FGRAMPH1_01T21689	-2.92028	2.54458e-40	NRRL29169g_10922	FGRAMPH1_01T21689		unnamed protein product
FGSG_15860	-2.88944	5.91425e-15	NRRL29169g_01908	FGRAMPH1_01T03779	FGSG_15860	hypothetical protein
FGSG_03683	-2.86415	3.34574e-10	NRRL29169g_06803	FGRAMPH1_01T13457	FGSG_03683	hypothetical protein FVEG_16438
FGSG_09944	-2.84798	7.83558e-43	NRRL29169g_03480	FGRAMPH1_01T06891	FGSG_09944	puromycin n-acetyltransferase
FGSG_01759	-2.79769	5.84843e-06	NRRL29169g_02156	FGRAMPH1_01T04275	FGSG_01759	aldehyde dehydrogenase
FGSG_04317	-2.79283	5.27973e-50	NRRL29169g_07574	FGRAMPH1_01T14993	FGSG_04317	mfs multidrug
FGRAMPH1_01T21015	-2.79117	8.78669e-06	NRRL29169g_10585	FGRAMPH1_01T21015		unnamed protein product
FGSG_08809	-2.74422	4.86403e-101	NRRL29169g_05499	FGRAMPH1_01T10873	FGSG_08809	trichodiene oxygenase cytochrome p450
FGSG_01918	-2.73677	3.2195e-108	NRRL29169g_02338	FGRAMPH1_01T04633	FGSG_01918	poly polymerase beta
FGRAMPH1_01T15355	-2.71683	5.28594e-25	NRRL29169g_07765	FGRAMPH1_01T15355		hypothetical protein
FGSG_10493	-2.71114	1.20096e-07	NRRL29169g_04168	FGRAMPH1_01T08239	FGSG_10493	vegetative incompatibility het-e-1
FGSG_03225	-2.69386	3.14948e-12	NRRL29169g_06252	FGRAMPH1_01T12363	FGSG_03225	hypothetical protein
FGSG_16437	-2.68721	0.000592116	NRRL29169g_08320	FGRAMPH1_01T16517	FGSG_16437	integral membrane
FGSG_15903	-2.68571	2.11928e-134	NRRL29169g_02298	FGRAMPH1_01T04553	FGSG_15903	glycogenin-2 beta
FGSG_12142	-2.6632	4.62463e-24	NRRL29169g_02985	FGRAMPH1_01T05915	FGSG_12142	tripeptidyl-peptidase sed2
FGSG_17375	-2.62937	3.28974e-19	NRRL29169g_04169	FGRAMPH1_01T08241	FGSG_17375	unnamed protein product
FGSG_05835	-2.61675	9.11213e-07	NRRL29169g_09503	FGRAMPH1_01T18871	FGSG_05835	s-adenosylmethionine-dependent methyltransferase
FGSG_06179	-2.60992	2.29922e-41	NRRL29169g_09914	FGRAMPH1_01T19687	FGSG_06179	pyrimidine 5`-nucleotidase
FGSG_13963	-2.60175	2.48212e-13	NRRL29169g_11079	FGRAMPH1_01T22003	FGSG_13963	3-hydroxybutyryl- dehydrogenase
FGSG_09403	-2.60111	1.88346e-44	NRRL29169g_13638	FGRAMPH1_01T27181	FGSG_09403	cdp-alcohol phosphatidyltransferase
FGSG_06246_1	-2.57675	1.41062e-05	NRRL29169g_10002	FGRAMPH1_01T19855	FGSG_06246_1	DNA polymerase II large subunit
FGSG_13962	-2.55844	3.12268e-17	NRRL29169g_11080	FGRAMPH1_01T22005	FGSG_13962	Low-density lipo receptor-related 6
FGSG_02760	-2.54569	4.9176e-37	NRRL29169g_03345	FGRAMPH1_01T06625	FGSG_02760	hypothetical protein
FGSG_10974	-2.54539	3.49729e-76	NRRL29169g_10539	FGRAMPH1_01T20923	FGSG_10974	hypothetical protein
FGSG_11670	-2.54446	5.05964e-18	NRRL29169g_00133	FGRAMPH1_01T00257	FGSG_11670	Thioredoxin domain-containing
FGSG_11408	-2.5396	3.29507e-36	NRRL29169g_11071	FGRAMPH1_01T21987	FGSG_11408	hypothetical protein
FGSG_07562	-2.53756	9.09301e-32	NRRL29169g_12610	FGRAMPH1_01T25101	FGSG_07562	related to hydroxylase
FGSG_02949	-2.50901	1.61763e-33	NRRL29169g_05912	FGRAMPH1_01T11687	FGSG_02949	hypothetical protein
FGSG_02087	-2.49945	5.4068e-25	NRRL29169g_02543	FGRAMPH1_01T05035	FGSG_02087	taurine catabolism dioxygenase
FGSG_02462	-2.49122	1.08595e-94	NRRL29169g_02981	FGRAMPH1_01T05907	FGSG_02462	transcription factor
FGSG_04667	-2.47367	2.9151e-22	NRRL29169g_08003	FGRAMPH1_01T15839	FGSG_04667	alpha-ketoglutarate-dependent sulfonate dioxygenase
FGRAMPH1_01T08395	-2.46578	2.8015e-07	NRRL29169g_04248	FGRAMPH1_01T08395		hypothetical protein FOVG_18442
FGSG_13611	-2.44947	4.27827e-10	NRRL29169g_13412	FGRAMPH1_01T26729	FGSG_13611	unnamed protein product
FGRAMPH1_01T09779	-2.43948	2.75011e-14	NRRL29169g_04941	FGRAMPH1_01T09779		hypothetical protein FPSE_08980
FGSG_09104	-2.42818	0.0159759	NRRL29169g_14005	FGRAMPH1_01T27919	FGSG_09104	hypothetical protein
FGSG_07188	-2.42557	2.37961e-85	NRRL29169g_12158	FGRAMPH1_01T24183	FGSG_07188	aromatic amino acid aminotransferase
FGSG_02432	-2.41115	5.30746e-05	NRRL29169g_02947	FGRAMPH1_01T05839	FGSG_02432	s- glutathione dehydrogenase alcohol dehydrogenase
FGSG_15862	-2.39059	4.784e-25	NRRL29169g_01952	FGRAMPH1_01T03867	FGSG_15862	hypothetical protein
FGSG_05957	-2.38155	8.33562e-23	NRRL29169g_09648	FGRAMPH1_01T19161	FGSG_05957	related to DUF967 domain
FGSG_05036	-2.38116	1.13085e-26	NRRL29169g_08527	FGRAMPH1_01T16935	FGSG_05036	glutamine amidotransferase subunit pdxT
FGSG_17444	-2.35958	4.03626e-20	NRRL29169g_04441	FGRAMPH1_01T08777	FGSG_17444	unnamed protein product
FGSG_17086	-2.35954	4.03532e-22	NRRL29169g_04716	FGRAMPH1_01T09333	FGSG_17086	short chain dehydrogenase reductase family
FGSG_00525	-2.34887	9.10456e-09	NRRL29169g_00676	FGRAMPH1_01T01341	FGSG_00525	hypothetical protein
FGSG_04780	-2.34193	8.58667e-06	NRRL29169g_08219	FGRAMPH1_01T16299	FGSG_04780	Ferric reductase transmembrane component 4
FGSG_13959	-2.34146	5.08764e-06	NRRL29169g_11099	FGRAMPH1_01T22043	FGSG_13959	hypothetical protein
FGSG_15132	-2.33642	5.38948e-08	NRRL29169g_02106	FGRAMPH1_01T04173	FGSG_15132	hypothetical protein FLAG1_07084
FGSG_13464	-2.33147	7.73151e-29	NRRL29169g_04473	FGRAMPH1_01T08845	FGSG_13464	hypothetical protein
FGSG_07916	-2.32533	0.000878351	NRRL29169g_13037	FGRAMPH1_01T25975	FGSG_07916	diaminopropionate ammonia-lyase
FGSG_03032	-2.32383	5.04372e-53	NRRL29169g_06016	FGRAMPH1_01T11895	FGSG_03032	heavy metal tolerance
FGSG_07752	-2.32167	3.80292e-05	NRRL29169g_12842	FGRAMPH1_01T25565	FGSG_07752	unnamed protein product
FGSG_16665	-2.32023	1.93502e-42	NRRL29169g_11270	FGRAMPH1_01T22405	FGSG_16665	glycoside hydrolase family 31
FGSG_04993	-2.31687	6.10457e-22	NRRL29169g_08473	FGRAMPH1_01T16827	FGSG_04993	gnat family acetyltransferase
FGSG_02050	-2.3041	2.57842e-24	NRRL29169g_02499	FGRAMPH1_01T04947	FGSG_02050	hypothetical protein
FGSG_07722	-2.30335	2.99064e-05	NRRL29169g_12803	FGRAMPH1_01T25487	FGSG_07722	phthalate transporter
FGSG_09820	-2.29844	0.00360256	NRRL29169g_13150	FGRAMPH1_01T26201	FGSG_09820	cysteine dioxygenase
FGSG_13000	-2.28688	1.33899e-88	NRRL29169g_11739	FGRAMPH1_01T23347	FGSG_13000	prenylated rab acceptor 1
FGRAMPH1_01T10871	-2.28618	4.28691e-05	NRRL29169g_05498	FGRAMPH1_01T10871		unnamed protein product
FGSG_00084	-2.26094	5.86779e-12	NRRL29169g_00130	FGRAMPH1_01T00251	FGSG_00084	unnamed protein product
FGSG_02886	-2.2579	0.000565192	NRRL29169g_05840	FGRAMPH1_01T11539	FGSG_02886	isoflavone reductase family
FGSG_11413	-2.25343	5.59781e-33	NRRL29169g_11078	FGRAMPH1_01T22001	FGSG_11413	related to acyl- transferases carnitine dehydratase
FGSG_03818	-2.25225	2.69015e-06	NRRL29169g_06965	FGRAMPH1_01T13779	FGSG_03818	WW domain-containing oxidoreductase
FGRAMPH1_01T07501	-2.25142	1.22698e-10	NRRL29169g_03790	FGRAMPH1_01T07501		hypothetical protein FLAG1_05155
FGSG_17678	-2.24991	1.19016e-17	NRRL29169g_09484	FGRAMPH1_01T18833	FGSG_17678	unnamed protein product
FGSG_03681	-2.24459	6.06225e-10	NRRL29169g_06801	FGRAMPH1_01T13453	FGSG_03681	unnamed protein product
FGSG_11328	-2.24033	4.13432e-05	NRRL29169g_10973	FGRAMPH1_01T21791	FGSG_11328	heterokaryon incompatibility
FGSG_02970	-2.23716	9.34567e-05	NRRL29169g_05935	FGRAMPH1_01T11733	FGSG_02970	carbonic anhydrase
FGSG_12374	-2.23214	0.000567322	NRRL29169g_06995	FGRAMPH1_01T13839	FGSG_12374	chromate transport
FGSG_00917	-2.22609	7.02652e-31	NRRL29169g_01161	FGRAMPH1_01T02303	FGSG_00917	hypothetical protein
FGSG_12850	-2.22053	0.0107768	NRRL29169g_09687	FGRAMPH1_01T19239	FGSG_12850	hypothetical protein
FGSG_06110	-2.21331	0.000307249	NRRL29169g_09823	FGRAMPH1_01T19507	FGSG_06110	endoglucanase-4 precursor
FGSG_08845	-2.20631	5.71704e-75	NRRL29169g_05552	FGRAMPH1_01T10979	FGSG_08845	found in mitochondrial proteome
FGSG_16069	-2.20522	5.51596e-38	NRRL29169g_00006	FGRAMPH1_01T00009	FGSG_16069	cytochrome P450 55A1
FGSG_10646	-2.19972	8.87791e-05	NRRL29169g_04358	FGRAMPH1_01T08613	FGSG_10646	hypothetical protein
FGSG_02906	-2.18898	5.11154e-31	NRRL29169g_05864	FGRAMPH1_01T11587	FGSG_02906	isoflavone reductase
FGRAMPH1_01T16315	-2.18725	3.13568e-25	NRRL29169g_08227	FGRAMPH1_01T16315		unnamed protein product
FGSG_11324	-2.18472	2.90358e-32	NRRL29169g_10968	FGRAMPH1_01T21781	FGSG_11324	RING finger 43
FGSG_15001	-2.17951	2.45338e-58	NRRL29169g_02206	FGRAMPH1_01T04373	FGSG_15001	cytosine deaminase
FGSG_07292	-2.17723	6.997e-35	NRRL29169g_12288	FGRAMPH1_01T24443	FGSG_07292	40S ribosomal protein S12
FGSG_01746	-2.17644	4.33276e-24	NRRL29169g_02143	FGRAMPH1_01T04249	FGSG_01746	isochorismatase family
FGSG_16640	-2.17459	1.17264e-06	NRRL29169g_10151	FGRAMPH1_01T20151	FGSG_16640	aminotriazole resistance
FGSG_10025	-2.16156	1.90025e-14	NRRL29169g_03586	FGRAMPH1_01T07101	FGSG_10025	sorbose reductase SOU1
FGSG_00024	-2.16104	1.1987e-25	NRRL29169g_00051	FGRAMPH1_01T00097	FGSG_00024	Beta-lactamase domain-containing 2
FGSG_04504	-2.14894	2.26826e-34	NRRL29169g_07821	FGRAMPH1_01T15463	FGSG_04504	acid phosphatase
FGSG_16862	-2.14721	8.5163e-64	NRRL29169g_12678	FGRAMPH1_01T25237	FGSG_16862	vegetative incompatibility het-e-1
FGSG_12469	-2.14386	2.52764e-10	NRRL29169g_06333	FGRAMPH1_01T12523	FGSG_12469	hypothetical protein
FGSG_00481	-2.14186	1.51923e-28	NRRL29169g_00623	FGRAMPH1_01T01235	FGSG_00481	integral membrane
FGSG_05822	-2.13971	8.23413e-21	NRRL29169g_09486	FGRAMPH1_01T18837	FGSG_05822	glutamine amidotransferase
FGSG_06061	-2.13881	1.78747e-30	NRRL29169g_09767	FGRAMPH1_01T19393	FGSG_06061	ctr copper transporter
FGSG_07710	-2.13195	2.67678e-10	NRRL29169g_12783	FGRAMPH1_01T25447	FGSG_07710	hypothetical protein
FGSG_07363	-2.13081	2.74824e-15	NRRL29169g_12384	FGRAMPH1_01T24635	FGSG_07363	cgr1 family
FGSG_11669	-2.12921	0.000248456	NRRL29169g_00132	FGRAMPH1_01T00255	FGSG_11669	Serine threonine- kinase pkn1
FGSG_03693	-2.12916	5.20678e-23	NRRL29169g_06814	FGRAMPH1_01T13479	FGSG_03693	hypothetical protein
FGSG_02161	-2.12915	5.79802e-06	NRRL29169g_02626	FGRAMPH1_01T05205	FGSG_02161	hypothetical protein
FGSG_10625	-2.11805	2.08258e-10	NRRL29169g_04328	FGRAMPH1_01T08559	FGSG_10625	Vegetative incompatibility HET-E-1
FGSG_13648	-2.11794	2.07167e-11	NRRL29169g_13175	FGRAMPH1_01T26251	FGSG_13648	hypothetical protein
FGSG_04560	-2.11793	1.73124e-48	NRRL29169g_07878	FGRAMPH1_01T15583	FGSG_04560	hypothetical protein
FGSG_07573	-2.11754	3.84329e-20	NRRL29169g_12622	FGRAMPH1_01T25125	FGSG_07573	GTP-binding protein ypt3
FGSG_17640	-2.11712	1.1555e-36	NRRL29169g_08522	FGRAMPH1_01T16925	FGSG_17640	hypothetical protein
FGRAMPH1_01T08397	-2.11623	9.27848e-14	NRRL29169g_04249	FGRAMPH1_01T08397		unnamed protein product
FGSG_04399	-2.11558	2.13202e-27	NRRL29169g_07679	FGRAMPH1_01T15191	FGSG_04399	hypothetical protein
FGSG_01617	-2.10516	4.09969e-07	NRRL29169g_01994	FGRAMPH1_01T03949	FGSG_01617	Peptidoglycan-binding Lysin subgroup
FGSG_06986	-2.09661	3.81604e-12	NRRL29169g_11907	FGRAMPH1_01T23681	FGSG_06986	hnh endonuclease
FGSG_09087	-2.09238	7.35805e-17	NRRL29169g_14024	FGRAMPH1_01T27957	FGSG_09087	hypothetical protein
FGSG_04251	-2.09222	2.53074e-22	NRRL29169g_07504	FGRAMPH1_01T14843	FGSG_04251	oxidoreductase yusz
FGSG_07351	-2.09198	1.92634e-05	NRRL29169g_12370	FGRAMPH1_01T24607	FGSG_07351	Beta-glucosidase 1B
FGSG_03427	-2.0812	1.09657e-09	NRRL29169g_06501	FGRAMPH1_01T12859	FGSG_03427	Oligopeptide transporter 3
FGSG_16506	-2.08084	0.00558324	NRRL29169g_09204	FGRAMPH1_01T18275	FGSG_16506	c6 zinc finger
FGSG_02082	-2.08039	1.22922e-20	NRRL29169g_02537	FGRAMPH1_01T05023	FGSG_02082	lipase class 3
FGSG_00611	-2.07554	1.10704e-12	NRRL29169g_00782	FGRAMPH1_01T01553	FGSG_00611	hypothetical protein
FGSG_11062	-2.07502	1.76944e-20	NRRL29169g_10648	FGRAMPH1_01T21139	FGSG_11062	Glutathione S-transferase P 10
FGRAMPH1_01T25353	-2.07285	2.09695e-11	NRRL29169g_12736	FGRAMPH1_01T25353		unnamed protein product
FGSG_03579	-2.07199	0.000238002	NRRL29169g_06679	FGRAMPH1_01T13209	FGSG_03579	dehydrogenase reductase sdr family member 7b
FGSG_03006	-2.06749	4.2561e-11	NRRL29169g_05983	FGRAMPH1_01T11829	FGSG_03006	BAHD acyltransferase DCR
FGSG_13199	-2.06697	3.52848e-37	NRRL29169g_12795	FGRAMPH1_01T25471	FGSG_13199	hypothetical protein
FGSG_09431	-2.06538	6.48262e-50	NRRL29169g_13602	FGRAMPH1_01T27109	FGSG_09431	dihydrofolate reductase
FGSG_07888	-2.0609	5.91619e-12	NRRL29169g_13003	FGRAMPH1_01T25907	FGSG_07888	arylamine n-acetyltransferase 3
FGSG_16068	-2.05998	0.0106901	NRRL29169g_00008	FGRAMPH1_01T00013	FGSG_16068	unnamed protein product
FGSG_03633	-2.05805	3.51158e-10	NRRL29169g_06744	FGRAMPH1_01T13339	FGSG_03633	sensor hoxx
FGSG_08348	-2.05647	8.33376e-14	NRRL29169g_04913	FGRAMPH1_01T09727	FGSG_08348	gmp synthase
FGSG_16116	-2.0521	1.81105e-31	NRRL29169g_07699	FGRAMPH1_01T15231	FGSG_16116	hypothetical protein
FGSG_17539	-2.0517	3.63188e-12	NRRL29169g_11160	FGRAMPH1_01T22173	FGSG_17539	unnamed protein product
FGSG_04777	-2.04944	2.5126e-05	NRRL29169g_08216	FGRAMPH1_01T16293	FGSG_04777	related to fumarylacetoacetate hydralase
FGSG_07660	-2.04831	1.72661e-07	NRRL29169g_12720	FGRAMPH1_01T25321	FGSG_07660	hypothetical protein
FGSG_06066	-2.04209	3.17936e-32	NRRL29169g_09773	FGRAMPH1_01T19405	FGSG_06066	activating signal cointegrator 1 complex subunit 2
FGSG_12425	-2.03546	0.0028523	NRRL29169g_06550	FGRAMPH1_01T12957	FGSG_12425	hypothetical protein
FGSG_16076	-2.03488	2.12082e-10	NRRL29169g_08004	FGRAMPH1_01T15841	FGSG_16076	tartrate transporter
FGSG_03585	-2.02605	2.23029e-23	NRRL29169g_06686	FGRAMPH1_01T13223	FGSG_03585	hypothetical protein
FGSG_11067	-2.02328	4.3491e-15	NRRL29169g_10653	FGRAMPH1_01T21149	FGSG_11067	hypothetical protein
FGSG_03717	-2.02186	1.14108e-09	NRRL29169g_06843	FGRAMPH1_01T13537	FGSG_03717	isoamyl alcohol oxidase
FGSG_03808	-2.02175	0.000297581	NRRL29169g_06953	FGRAMPH1_01T13755	FGSG_03808	esterase lipase
FGSG_08754	-2.02058	1.80313e-15	NRRL29169g_05433	FGRAMPH1_01T10743	FGSG_08754	cytidine and deoxycytidylate deaminase
FGSG_03075	-2.01785	0.000389146	NRRL29169g_06065	FGRAMPH1_01T11993	FGSG_03075	pyrroline-5-carboxylate reductase
FGSG_03658	-2.01327	4.91367e-14	NRRL29169g_06773	FGRAMPH1_01T13397	FGSG_03658	hypothetical protein
FGSG_16644	-2.01177	3.07579e-22	NRRL29169g_10183	FGRAMPH1_01T20215	FGSG_16644	rna 3 -terminal phosphate cyclase
FGSG_03881	-2.00999	1.70781e-13	NRRL29169g_07049	FGRAMPH1_01T13947	FGSG_03881	tri15- transcription factor
FGSG_10969	-2.00144	4.97394e-14	NRRL29169g_10534	FGRAMPH1_01T20913	FGSG_10969	hypothetical protein
FGSG_00572	2.00094	2.3651e-09	NRRL29169g_00733	FGRAMPH1_01T01455	FGSG_00572	sugar transporter
FGSG_08999	2.0012	0.0139226	NRRL29169g_14121	FGRAMPH1_01T28153	FGSG_08999	rho-gtpase-activating 6
FGSG_00422	2.00485	0.00174767	NRRL29169g_00555	FGRAMPH1_01T01099	FGSG_00422	hypothetical protein
FGSG_16930	2.00758	0.00495964	NRRL29169g_13060	FGRAMPH1_01T26021	FGSG_16930	hypothetical protein
FGSG_05716	2.00905	0.00155269	NRRL29169g_09359	FGRAMPH1_01T18585	FGSG_05716	transcription factor
FGSG_05547	2.01018	2.24842e-35	NRRL29169g_09155	FGRAMPH1_01T18179	FGSG_05547	ulk ulk kinase
FGSG_16847	2.01681	0.000137234	NRRL29169g_12614	FGRAMPH1_01T25109	FGSG_16847	unnamed protein product
FGSG_15940	2.01719	2.40865e-15	NRRL29169g_02615	FGRAMPH1_01T05177	FGSG_15940	transcription factor
FGSG_06014	2.01961	1.45477e-23	NRRL29169g_09714	FGRAMPH1_01T19291	FGSG_06014	hypothetical protein
FGSG_03789	2.02283	2.4645e-05	NRRL29169g_06929	FGRAMPH1_01T13709	FGSG_03789	hypothetical protein
FGRAMPH1_01T14533	2.02295	1.94156e-05	NRRL29169g_07345	FGRAMPH1_01T14533		ATP dependent RNA helicase
FGSG_16510	2.02302	1.48682e-06	NRRL29169g_09237	FGRAMPH1_01T18341	FGSG_16510	transcription factor
FGSG_16904	2.02324	1.96302e-28	NRRL29169g_12924	FGRAMPH1_01T25741	FGSG_16904	Ankyrin repeat domain-containing 50
FGSG_11174	2.02482	0.0159116	NRRL29169g_10778	FGRAMPH1_01T21397	FGSG_11174	calcium-independent phospholipase a2-gamma
FGSG_15925	2.02569	0.00101612	NRRL29169g_02513	FGRAMPH1_01T04975	FGSG_15925	transcription factor
FGRAMPH1_01T27275	2.02725	4.54473e-09	NRRL29169g_13685	FGRAMPH1_01T27275		unnamed protein product
FGRAMPH1_01T03865	2.03099	6.79985e-14	NRRL29169g_01951	FGRAMPH1_01T03865		hypothetical protein
FGSG_08508	2.03717	8.16307e-28	NRRL29169g_05121	FGRAMPH1_01T10135	FGSG_08508	hypothetical protein
FGSG_06711	2.03939	6.06045e-29	NRRL29169g_11556	FGRAMPH1_01T22977	FGSG_06711	hypothetical protein
FGSG_03626	2.04387	8.59954e-17	NRRL29169g_06737	FGRAMPH1_01T13325	FGSG_03626	Choline mitochondrial
FGRAMPH1_01T21369	2.04787	0.00287878	NRRL29169g_10764	FGRAMPH1_01T21369		succinyl- :3-ketoacid-coenzyme a mitochondrial precursor
FGSG_07575	2.05238	8.01435e-05	NRRL29169g_12624	FGRAMPH1_01T25129	FGSG_07575	unnamed protein product
FGSG_08325	2.0531	6.89848e-25	NRRL29169g_04882	FGRAMPH1_01T09665	FGSG_08325	hypothetical protein
FGSG_10980	2.05602	3.58873e-07	NRRL29169g_10544	FGRAMPH1_01T20933	FGSG_10980	transcription factor
FGSG_04077	2.05617	1.01617e-33	NRRL29169g_07287	FGRAMPH1_01T14417	FGSG_04077	acetylxylan esterase 2
FGSG_09291	2.05673	0.00858762	NRRL29169g_13774	FGRAMPH1_01T27453	FGSG_09291	pectate lyase B precursor
FGSG_00523	2.05866	0.000238724	NRRL29169g_00672	FGRAMPH1_01T01333	FGSG_00523	related to extracellular matrix precursor
FGSG_08658	2.05868	3.18571e-40	NRRL29169g_05307	FGRAMPH1_01T10499	FGSG_08658	dna excision repair ercc-4
FGSG_02887	2.0666	0.0187019	NRRL29169g_05842	FGRAMPH1_01T11543	FGSG_02887	n-hydroxyarylamine sulfotransferase
FGSG_00569	2.06698	0.000475123	NRRL29169g_00729	FGRAMPH1_01T01447	FGSG_00569	Pathogenesis-related 1A
FGSG_03163	2.07331	0.0016813	NRRL29169g_06174	FGRAMPH1_01T12207	FGSG_03163	hypothetical protein
FGSG_16588	2.07431	2.49673e-14	NRRL29169g_09713	FGRAMPH1_01T19289	FGSG_16588	ring finger domain-containing
FGSG_17323	2.07643	3.90289e-33	NRRL29169g_03753	FGRAMPH1_01T07427	FGSG_17323	hypothetical protein
FGRAMPH1_01T05195	2.07725	3.17787e-22	NRRL29169g_02621	FGRAMPH1_01T05195		integral membrane
FGSG_13625	2.07831	5.06377e-07	NRRL29169g_13316	FGRAMPH1_01T26535	FGSG_13625	transcription factor
FGSG_06000	2.08074	1.7267e-23	NRRL29169g_09700	FGRAMPH1_01T19263	FGSG_06000	hypothetical protein
FGSG_05946	2.08251	0.00658984	NRRL29169g_09635	FGRAMPH1_01T19135	FGSG_05946	ac transposable element-derived 4
FGSG_07847	2.083	1.41381e-12	NRRL29169g_12952	FGRAMPH1_01T25805	FGSG_07847	hypothetical protein
FGSG_17030	2.08472	3.51062e-14	NRRL29169g_05062	FGRAMPH1_01T10017	FGSG_17030	hypothetical protein
FGSG_03123	2.08534	0.000296992	NRRL29169g_06128	FGRAMPH1_01T12115	FGSG_03123	antigenic cell wall
FGSG_16479	2.08987	5.5113e-11	NRRL29169g_08964	FGRAMPH1_01T17803	FGSG_16479	saga-associated factor 73
FGRAMPH1_01T24389	2.09037	2.73439e-16	NRRL29169g_12261	FGRAMPH1_01T24389		sulfite exporter family
FGSG_03761	2.09208	8.74485e-14	NRRL29169g_06898	FGRAMPH1_01T13647	FGSG_03761	n1-acetylpolyamine oxidase
FGSG_16539	2.09357	0.0169136	NRRL29169g_09417	FGRAMPH1_01T18699	FGSG_16539	unnamed protein product
FGSG_12616	2.09734	3.53467e-27	NRRL29169g_08247	FGRAMPH1_01T16359	FGSG_12616	het domain-containing
FGSG_12557	2.10086	4.69448e-36	NRRL29169g_05856	FGRAMPH1_01T11571	FGSG_12557	hypothetical protein
FGSG_16893	2.10988	2.28482e-48	NRRL29169g_12877	FGRAMPH1_01T25639	FGSG_16893	arsenite efflux transporter
FGSG_16572	2.11027	3.4655e-30	NRRL29169g_09591	FGRAMPH1_01T19047	FGSG_16572	DNA repair protein RAD16
FGSG_16350	2.11102	7.59544e-24	NRRL29169g_06001	FGRAMPH1_01T11865	FGSG_16350	unnamed protein product
FGRAMPH1_01T01337	2.11281	0.0461524	NRRL29169g_00674	FGRAMPH1_01T01337		unnamed protein product
FGSG_17459	2.11632	0.00147828	NRRL29169g_10799	FGRAMPH1_01T21443	FGSG_17459	FAD-linked oxidoreductase yvdP
FGSG_09153	2.11895	6.72873e-09	NRRL29169g_13949	FGRAMPH1_01T27803	FGSG_09153	unnamed protein product
FGSG_09042	2.12007	2.57274e-17	NRRL29169g_14074	FGRAMPH1_01T28059	FGSG_09042	formamidase
FGSG_06104	2.12063	7.32086e-27	NRRL29169g_09817	FGRAMPH1_01T19495	FGSG_06104	Sorbose reductase like SOU2
FGSG_12497	2.12898	3.22249e-27	NRRL29169g_06192	FGRAMPH1_01T12243	FGSG_12497	methylmalonyl- epimerase
FGSG_09277	2.13014	4.22729e-17	NRRL29169g_13794	FGRAMPH1_01T27493	FGSG_09277	hypothetical protein
FGSG_00584	2.1309	4.85539e-42	NRRL29169g_00747	FGRAMPH1_01T01483	FGSG_00584	hypothetical protein
FGSG_03777	2.13304	7.35182e-31	NRRL29169g_06916	FGRAMPH1_01T13683	FGSG_03777	dihydroorotate dehydrogenase (fumarate)
FGSG_00415	2.13403	1.12638e-41	NRRL29169g_00547	FGRAMPH1_01T01083	FGSG_00415	ser-thr- gpi-anchored family
FGSG_16558	2.13466	0.00266419	NRRL29169g_09535	FGRAMPH1_01T18935	FGSG_16558	endocytosis ankyrin repeat Nuc-2
FGSG_11690	2.14335	1.48262e-08	NRRL29169g_00220	FGRAMPH1_01T00431	FGSG_11690	hypothetical protein
FGSG_10090	2.14379	1.56971e-25	NRRL29169g_03667	FGRAMPH1_01T07257	FGSG_10090	dna-3-methyladenine glycosylase ii
FGSG_15820	2.14437	9.02674e-29	NRRL29169g_01326	FGRAMPH1_01T02625	FGSG_15820	Cytochrome P450 4V2
FGSG_00895	2.14537	0.0035112	NRRL29169g_01137	FGRAMPH1_01T02255	FGSG_00895	6-hydroxy-d-nicotine oxidase
FGSG_11528	2.15174	1.03307e-06	NRRL29169g_08094	FGRAMPH1_01T16017	FGSG_11528	tyrosinase
FGSG_16694	2.15184	6.40698e-07	NRRL29169g_11469	FGRAMPH1_01T22803	FGSG_16694	acyl- n-acyltransferase
FGSG_05338	2.15219	8.15852e-06	NRRL29169g_08891	FGRAMPH1_01T17659	FGSG_05338	hypothetical protein
FGSG_16286	2.15578	3.25605e-46	NRRL29169g_06424	FGRAMPH1_01T12705	FGSG_16286	hypothetical protein
FGSG_08831	2.15648	3.18949e-21	NRRL29169g_05532	FGRAMPH1_01T10939	FGSG_08831	hypothetical protein
FGSG_05739	2.15672	8.94093e-35	NRRL29169g_09391	FGRAMPH1_01T18647	FGSG_05739	hypothetical protein
FGSG_07972	2.15858	9.23634e-09	NRRL29169g_04444	FGRAMPH1_01T08793	FGSG_07972	hypothetical protein
FGSG_11505	2.16223	0.0093219	NRRL29169g_11191	FGRAMPH1_01T22235	FGSG_11505	hypothetical protein
FGSG_07895	2.16302	9.68617e-09	NRRL29169g_13010	FGRAMPH1_01T25921	FGSG_07895	hypothetical protein
FGSG_06989	2.16526	0.000324445	NRRL29169g_11910	FGRAMPH1_01T23687	FGSG_06989	hypothetical protein
FGSG_03044	2.16759	4.05866e-17	NRRL29169g_06029	FGRAMPH1_01T11921	FGSG_03044	transcriptional regulatory
FGSG_15856	2.17294	1.37295e-36	NRRL29169g_01863	FGRAMPH1_01T03689	FGSG_15856	unnamed protein product
FGSG_07027	2.17391	2.14411e-19	NRRL29169g_11953	FGRAMPH1_01T23773	FGSG_07027	hypothetical protein
FGSG_15951	2.17545	0.0219551	NRRL29169g_02674	FGRAMPH1_01T05307	FGSG_15951	hypothetical protein
FGSG_08907	2.18258	2.11176e-35	NRRL29169g_05640	FGRAMPH1_01T11145	FGSG_08907	endoglucanase c
FGSG_02848	2.18406	2.63943e-08	NRRL29169g_05797	FGRAMPH1_01T11453	FGSG_02848	acyl- thioesterase
FGSG_09053	2.18545	1.15596e-08	NRRL29169g_14061	FGRAMPH1_01T28033	FGSG_09053	gap1-general amino acid permease
FGSG_02109	2.18826	4.88433e-07	NRRL29169g_02568	FGRAMPH1_01T05085	FGSG_02109	hypothetical protein
FGSG_10889	2.19211	5.33954e-16	NRRL29169g_10437	FGRAMPH1_01T20721	FGSG_10889	Cell division control 25
FGSG_16533	2.19831	5.03148e-59	NRRL29169g_09397	FGRAMPH1_01T18659	FGSG_16533	hypothetical protein
FGSG_10013	2.20497	1.8194e-28	NRRL29169g_03573	FGRAMPH1_01T07077	FGSG_10013	hypothetical protein
FGSG_17306	2.2062	4.58088e-18	NRRL29169g_03613	FGRAMPH1_01T07155	FGSG_17306	unnamed protein product
FGSG_12244	2.21379	0.00031591	NRRL29169g_07820	FGRAMPH1_01T15461	FGSG_12244	c6 finger domain
FGSG_05333	2.21382	0.000456971	NRRL29169g_08886	FGRAMPH1_01T17649	FGSG_05333	related to RTM1
FGSG_10022	2.21722	1.25626e-34	NRRL29169g_03583	FGRAMPH1_01T07095	FGSG_10022	Sphingoid long-chain base transporter RSB1
FGSG_10300	2.21906	2.61028e-89	NRRL29169g_03926	FGRAMPH1_01T07767	FGSG_10300	hypothetical protein
FGSG_03781	2.21926	3.38384e-15	NRRL29169g_06921	FGRAMPH1_01T13693	FGSG_03781	6-hydroxy-d-nicotine oxidase
FGSG_05623	2.22273	1.15718e-41	NRRL29169g_09244	FGRAMPH1_01T18355	FGSG_05623	threonine aldolase
FGSG_17385	2.22652	0.000166897	NRRL29169g_04234	FGRAMPH1_01T08367	FGSG_17385	ankyrin repeat domain-containing 28
FGSG_02844	2.22845	9.82736e-23	NRRL29169g_05792	FGRAMPH1_01T11443	FGSG_02844	integral membrane
FGSG_05758	2.2285	0.0265694	NRRL29169g_09416	FGRAMPH1_01T18697	FGSG_05758	hypothetical protein
FGSG_05040	2.23135	1.79576e-55	NRRL29169g_08532	FGRAMPH1_01T16945	FGSG_05040	microsomal epoxide hydrolase
FGSG_17664	2.2334	6.333e-21	NRRL29169g_08907	FGRAMPH1_01T17693	FGSG_17664	unnamed protein product
FGSG_01045	2.23577	2.2842e-30	NRRL29169g_01321	FGRAMPH1_01T02615	FGSG_01045	unnamed protein product
FGSG_01669	2.23849	1.08729e-15	NRRL29169g_02050	FGRAMPH1_01T04061	FGSG_01669	transcription factor
FGSG_05353	2.23918	0.00445755	NRRL29169g_08912	FGRAMPH1_01T17703	FGSG_05353	hypothetical protein
FGSG_04619	2.24554	2.39658e-17	NRRL29169g_07946	FGRAMPH1_01T15717	FGSG_04619	hypothetical protein
FGSG_12976	2.25148	1.96315e-17	NRRL29169g_11582	FGRAMPH1_01T23029	FGSG_12976	unnamed protein product
FGSG_03824	2.25255	4.70428e-72	NRRL29169g_06974	FGRAMPH1_01T13797	FGSG_03824	hypothetical protein
FGSG_07775	2.25261	8.56502e-65	NRRL29169g_12876	FGRAMPH1_01T25637	FGSG_07775	endothiapepsin precursor
FGSG_08196	2.25532	0.00108254	NRRL29169g_04718	FGRAMPH1_01T09337	FGSG_08196	aspergillopepsin-2 precursor
FGSG_17305	2.25609	1.19431e-11	NRRL29169g_03592	FGRAMPH1_01T07113	FGSG_17305	transcription factor
FGSG_13083	2.25674	2.92751e-12	NRRL29169g_12141	FGRAMPH1_01T24149	FGSG_13083	hypothetical protein
FGSG_13977	2.25792	1.35251e-08	NRRL29169g_11028	FGRAMPH1_01T21901	FGSG_13977	hypothetical protein
FGSG_10914	2.25999	4.32796e-08	NRRL29169g_10473	FGRAMPH1_01T20791	FGSG_10914	related transcriptional activator
FGSG_00680	2.26117	2.29773e-56	NRRL29169g_00863	FGRAMPH1_01T01713	FGSG_00680	ATPase family AAA domain-containing 3B
FGSG_15437	2.2681	1.93144e-41	NRRL29169g_12653	FGRAMPH1_01T25187	FGSG_15437	hypothetical protein
FGSG_09441	2.26851	2.36812e-29	NRRL29169g_13589	FGRAMPH1_01T27083	FGSG_09441	hypothetical protein
FGSG_09040	2.26882	9.28621e-09	NRRL29169g_14076	FGRAMPH1_01T28063	FGSG_09040	indoleamine 2,3-dioxygenase
FGSG_07838	2.27416	4.70649e-07	NRRL29169g_12943	FGRAMPH1_01T25787	FGSG_07838	probable isoamyl alcohol oxidase
FGSG_05889	2.27513	4.58685e-17	NRRL29169g_09572	FGRAMPH1_01T19009	FGSG_05889	mitochondrial chaperone bcs1
FGSG_08285	2.27527	2.67993e-18	NRRL29169g_04830	FGRAMPH1_01T09563	FGSG_08285	receptor kinase 5 precursor
FGSG_04840	2.27598	0.00246453	NRRL29169g_08286	FGRAMPH1_01T16451	FGSG_04840	peptidase c14 caspase catalytic subunit p20
FGSG_10555	2.27664	1.52188e-06	NRRL29169g_04251	FGRAMPH1_01T08401	FGSG_10555	hypothetical protein
FGSG_03145	2.2813	1.46004e-11	NRRL29169g_06155	FGRAMPH1_01T12169	FGSG_03145	related to glutathione-S-transferases
FGSG_04015	2.28233	3.84277e-26	NRRL29169g_07206	FGRAMPH1_01T14261	FGSG_04015	hypothetical protein
FGSG_06136	2.28585	8.0315e-08	NRRL29169g_09855	FGRAMPH1_01T19571	FGSG_06136	hypothetical protein
FGSG_06263	2.28961	1.04807e-36	NRRL29169g_10023	FGRAMPH1_01T19895	FGSG_06263	integral membrane
FGSG_03775	2.29096	1.52677e-09	NRRL29169g_06914	FGRAMPH1_01T13679	FGSG_03775	hypothetical protein
FGSG_02790	2.29193	1.64722e-16	NRRL29169g_05730	FGRAMPH1_01T11319	FGSG_02790	hypothetical protein
FGSG_05766	2.29247	1.2715e-51	NRRL29169g_09424	FGRAMPH1_01T18713	FGSG_05766	farnesyltransferase geranylgeranyltransferase type-1 subunit alpha
FGSG_02275	2.29469	1.12728e-08	NRRL29169g_02770	FGRAMPH1_01T05491	FGSG_02275	hypothetical protein
FGSG_09025	2.29736	7.30691e-05	NRRL29169g_14093	FGRAMPH1_01T28097	FGSG_09025	dicer 1
FGSG_02312	2.30105	0.00230801	NRRL29169g_02810	FGRAMPH1_01T05569	FGSG_02312	maltose permease mal61
FGSG_03147	2.30839	1.06402e-17	NRRL29169g_06157	FGRAMPH1_01T12173	FGSG_03147	pyridoxal-phosphate dependent enzyme
FGSG_07358	2.31046	2.91131e-43	NRRL29169g_12377	FGRAMPH1_01T24621	FGSG_07358	prolyl tripeptidyl peptidase
FGSG_08146	2.31225	0.0184509	NRRL29169g_04664	FGRAMPH1_01T09225	FGSG_08146	hypothetical protein FPSE_05468
FGSG_08708	2.31394	2.66499e-27	NRRL29169g_05371	FGRAMPH1_01T10625	FGSG_08708	related to palI
FGSG_10772	2.32891	1.10319e-19	NRRL29169g_10292	FGRAMPH1_01T20431	FGSG_10772	cell wall sed1
FGSG_05803	2.33103	2.21445e-09	NRRL29169g_09465	FGRAMPH1_01T18795	FGSG_05803	hypothetical protein
FGSG_04371	2.33452	0.0280743	NRRL29169g_07648	FGRAMPH1_01T15129	FGSG_04371	hypothetical protein
FGSG_03362	2.33456	2.43552e-11	NRRL29169g_06419	FGRAMPH1_01T12695	FGSG_03362	hypothetical protein
FGSG_08749	2.34345	8.81159e-14	NRRL29169g_05425	FGRAMPH1_01T10731	FGSG_08749	related to aflatoxin efflux pump AFLT
FGSG_13146	2.34476	6.79718e-22	NRRL29169g_12444	FGRAMPH1_01T24765	FGSG_13146	srp40-suppressor of mutant ac40 of rna polymerase i and iii
FGSG_16055	2.35999	6.76433e-19	NRRL29169g_08072	FGRAMPH1_01T15973	FGSG_16055	related to short-chain alcohol dehydrogenase
FGSG_03402	2.36527	1.31432e-36	NRRL29169g_06468	FGRAMPH1_01T12793	FGSG_03402	acid phosphatase
FGSG_15938	2.36916	8.46795e-05	NRRL29169g_02598	FGRAMPH1_01T05143	FGSG_15938	hypothetical protein
FGSG_06135	2.37665	6.37916e-06	NRRL29169g_09854	FGRAMPH1_01T19569	FGSG_06135	hypothetical protein
FGSG_02333	2.37686	0.00150473	NRRL29169g_02831	FGRAMPH1_01T05611	FGSG_02333	unnamed protein product
FGSG_03442	2.37858	3.46658e-58	NRRL29169g_06519	FGRAMPH1_01T12895	FGSG_03442	hypothetical protein
FGRAMPH1_01T08093	2.39393	6.13587e-08	NRRL29169g_04094	FGRAMPH1_01T08093		unnamed protein product
FGSG_10551	2.40431	2.46101e-15	NRRL29169g_04245	FGRAMPH1_01T08389	FGSG_10551	Killer Kp4 SMK- partial
FGSG_03882	2.41159	0.000137811	NRRL29169g_07050	FGRAMPH1_01T13949	FGSG_03882	ATPase
FGSG_06656	2.41258	0.00175485	NRRL29169g_11490	FGRAMPH1_01T22845	FGSG_06656	sphingoid long-chain base transporter rsb1
FGSG_01532	2.42487	1.70165e-10	NRRL29169g_01889	FGRAMPH1_01T03741	FGSG_01532	hypothetical protein
FGSG_03408	2.42863	0.00265472	NRRL29169g_06479	FGRAMPH1_01T12815	FGSG_03408	dichloro- -cyclohexadiene- -diol dehydrogenase
FGSG_14016	2.43427	1.13871e-37	NRRL29169g_08056	FGRAMPH1_01T15941	FGSG_14016	hypothetical protein
FGSG_08958	2.43432	0.00451652	NRRL29169g_14174	FGRAMPH1_01T28269	FGSG_08958	transcription factor
FGSG_04174	2.43515	3.94036e-32	NRRL29169g_07410	FGRAMPH1_01T14661	FGSG_04174	hypothetical protein
FGSG_11410	2.43631	1.28154e-38	NRRL29169g_11075	FGRAMPH1_01T21995	FGSG_11410	hypothetical protein
FGSG_05692	2.43797	5.96627e-05	NRRL29169g_09330	FGRAMPH1_01T18527	FGSG_05692	hypothetical protein
FGSG_08890	2.44225	2.69205e-06	NRRL29169g_05616	FGRAMPH1_01T11097	FGSG_08890	mating type 1-1-3
FGSG_12991	2.44946	0.00102362	NRRL29169g_11684	FGRAMPH1_01T23233	FGSG_12991	unnamed protein product
FGSG_16248	2.44993	1.15128e-15	NRRL29169g_06651	FGRAMPH1_01T13157	FGSG_16248	HECT-type ubiquitin ligase-interacting creD
FGSG_04400	2.45578	5.16443e-125	NRRL29169g_07680	FGRAMPH1_01T15193	FGSG_04400	GTP-binding rhoA
FGSG_16277	2.48828	1.25321e-15	NRRL29169g_06467	FGRAMPH1_01T12791	FGSG_16277	unnamed protein product
FGSG_17635	2.48978	3.43908e-35	NRRL29169g_08472	FGRAMPH1_01T16825	FGSG_17635	hypothetical protein
FGSG_16581	2.49008	5.02201e-31	NRRL29169g_09659	FGRAMPH1_01T19183	FGSG_16581	hypothetical protein
FGSG_09741	2.50183	7.78317e-24	NRRL29169g_13238	FGRAMPH1_01T26379	FGSG_09741	atp-dependent rna helicase dbp7
FGSG_05167	2.50189	0.000127936	NRRL29169g_08691	FGRAMPH1_01T17261	FGSG_05167	hypothetical protein
FGSG_03700	2.50629	2.18299e-54	NRRL29169g_06823	FGRAMPH1_01T13497	FGSG_03700	o-methylsterigmatocystin oxidoreductase
FGSG_11400	2.51043	2.04331e-17	NRRL29169g_11062	FGRAMPH1_01T21969	FGSG_11400	opine oxidase subunit b
FGSG_16625	2.51438	1.44184e-35	NRRL29169g_09996	FGRAMPH1_01T19843	FGSG_16625	dna double-strand break repair and vj recombination xrcc4
FGSG_08624	2.51938	2.12824e-42	NRRL29169g_05262	FGRAMPH1_01T10413	FGSG_08624	williams-beuren syndrome chromosomal region 27
FGSG_08548	2.52175	3.90187e-53	NRRL29169g_05172	FGRAMPH1_01T10235	FGSG_08548	Heat shock partial
FGSG_10922	2.52857	1.64088e-49	NRRL29169g_10481	FGRAMPH1_01T20807	FGSG_10922	rare lipo a
FGSG_16073	2.52912	1.02611e-18	NRRL29169g_08033	FGRAMPH1_01T15899	FGSG_16073	unnamed protein product
FGSG_00390	2.53316	5.03257e-68	NRRL29169g_00514	FGRAMPH1_01T01019	FGSG_00390	hypothetical protein
FGSG_10365	2.5436	9.57269e-06	NRRL29169g_04006	FGRAMPH1_01T07925	FGSG_10365	hypothetical protein
FGSG_01468	2.54415	7.0718e-19	NRRL29169g_01820	FGRAMPH1_01T03603	FGSG_01468	hypothetical protein
FGSG_05085	2.54853	6.14019e-23	NRRL29169g_08592	FGRAMPH1_01T17063	FGSG_05085	murein transglycosylase
FGSG_04340	2.56981	3.57792e-08	NRRL29169g_07611	FGRAMPH1_01T15055	FGSG_04340	hypothetical protein
FGSG_08004	2.57329	1.11263e-64	NRRL29169g_04491	FGRAMPH1_01T08881	FGSG_08004	unnamed protein product
FGSG_08138	2.57699	6.43182e-91	NRRL29169g_04655	FGRAMPH1_01T09207	FGSG_08138	hypothetical protein
FGSG_03219	2.57962	5.76104e-64	NRRL29169g_06245	FGRAMPH1_01T12349	FGSG_03219	biotin ligase
FGSG_00550	2.59018	5.65279e-29	NRRL29169g_00707	FGRAMPH1_01T01403	FGSG_00550	hypothetical protein
FGSG_06602	2.59626	0.00564202	NRRL29169g_11408	FGRAMPH1_01T22681	FGSG_06602	hypothetical protein
FGSG_01148	2.59742	0.00294697	NRRL29169g_01441	FGRAMPH1_01T02849	FGSG_01148	hypothetical protein
FGSG_00313	2.61826	1.43198e-23	NRRL29169g_00419	FGRAMPH1_01T00829	FGSG_00313	Sterol uptake control 2
FGSG_11385	2.62677	2.98952e-07	NRRL29169g_11045	FGRAMPH1_01T21935	FGSG_11385	related to integral membrane PTH11
FGSG_09582	2.63258	4.20635e-62	NRRL29169g_13420	FGRAMPH1_01T26745	FGSG_09582	disulfide-isomerase precursor
FGSG_15801	2.64484	5.61996e-41	NRRL29169g_01183	FGRAMPH1_01T02347	FGSG_15801	hypothetical protein
FGSG_12269	2.65291	0.0104798	NRRL29169g_07619	FGRAMPH1_01T15071	FGSG_12269	hypothetical protein
FGRAMPH1_01T10657	2.65841	3.64811e-35	NRRL29169g_05387	FGRAMPH1_01T10657		Superoxide dismutase [Cu-Zn]
FGSG_16231	2.67581	4.55061e-11	NRRL29169g_06738	FGRAMPH1_01T13327	FGSG_16231	integral membrane
FGSG_16072	2.68862	0.000113981	NRRL29169g_00002	FGRAMPH1_01T00001	FGSG_16072	ankyrin unc44
FGSG_16388	2.6946	7.42994e-33	NRRL29169g_05776	FGRAMPH1_01T11411	FGSG_16388	unnamed protein product
FGSG_02557	2.70784	9.03956e-06	NRRL29169g_03095	FGRAMPH1_01T06133	FGSG_02557	HET-domain-containing partial
FGSG_11554	2.71619	1.08907e-41	NRRL29169g_08067	FGRAMPH1_01T15963	FGSG_11554	related to monooxigenase
FGSG_05988	2.71635	3.04371e-08	NRRL29169g_09683	FGRAMPH1_01T19231	FGSG_05988	hypothetical protein
FGSG_09660	2.72328	2.29568e-109	NRRL29169g_13335	FGRAMPH1_01T26573	FGSG_09660	agc pkc kinase
FGSG_11080	2.72778	0.000190362	NRRL29169g_10668	FGRAMPH1_01T21179	FGSG_11080	integral membrane
FGSG_03020	2.72921	1.11835e-05	NRRL29169g_06003	FGRAMPH1_01T11869	FGSG_03020	hco3- transporter family
FGSG_07153	2.73732	2.13895e-50	NRRL29169g_12112	FGRAMPH1_01T24091	FGSG_07153	hypothetical protein FPSE_04118
FGSG_09019	2.75439	1.18746e-67	NRRL29169g_14099	FGRAMPH1_01T28109	FGSG_09019	Homeobox HOY1
FGSG_06629	2.75647	1.92744e-05	NRRL29169g_11455	FGRAMPH1_01T22775	FGSG_06629	hypothetical protein
FGSG_03296	2.75946	6.09057e-63	NRRL29169g_06335	FGRAMPH1_01T12527	FGSG_03296	hypothetical protein
FGSG_11470	2.77721	0.0027672	NRRL29169g_11146	FGRAMPH1_01T22145	FGSG_11470	aac-rich mrna clone aac11
FGSG_10642	2.78043	8.91405e-14	NRRL29169g_04352	FGRAMPH1_01T08601	FGSG_10642	hypothetical protein
FGSG_05807	2.78129	9.58234e-17	NRRL29169g_09469	FGRAMPH1_01T18803	FGSG_05807	hypothetical protein
FGSG_15703	2.79073	1.14935e-35	NRRL29169g_00276	FGRAMPH1_01T00543	FGSG_15703	interferon-regulated resistance GTP-binding
FGSG_17521	2.80107	4.83048e-17	NRRL29169g_10281	FGRAMPH1_01T20409	FGSG_17521	dsba oxidoreductase
FGSG_04744	2.80689	6.50568e-45	NRRL29169g_08180	FGRAMPH1_01T16215	FGSG_04744	isoamyl alcohol
FGSG_17551	2.81637	1.43239e-45	NRRL29169g_11092	FGRAMPH1_01T22029	FGSG_17551	unnamed protein product
FGSG_12552	2.8267	8.57999e-17	NRRL29169g_05901	FGRAMPH1_01T11665	FGSG_12552	hypothetical protein
FGSG_16345	2.83233	1.5924e-22	NRRL29169g_06037	FGRAMPH1_01T11937	FGSG_16345	hypothetical protein FPSE_02177
FGSG_16935	2.83247	1.58383e-07	NRRL29169g_13099	FGRAMPH1_01T26099	FGSG_16935	hypothetical protein
FGSG_07599	2.83653	8.20727e-12	NRRL29169g_12651	FGRAMPH1_01T25183	FGSG_07599	hypothetical protein
FGSG_13875	2.84622	1.11197e-52	NRRL29169g_10580	FGRAMPH1_01T21005	FGSG_13875	dimethylaniline monooxygenase
FGSG_02556	2.8498	1.58458e-07	NRRL29169g_03094	FGRAMPH1_01T06131	FGSG_02556	hypothetical protein
FGSG_03802	2.8503	7.30411e-46	NRRL29169g_06945	FGRAMPH1_01T13739	FGSG_03802	glutathione s-transferase p 10
FGSG_06149	2.88279	1.21307e-39	NRRL29169g_09876	FGRAMPH1_01T19611	FGSG_06149	diatom spindle kinesin 1
FGSG_11556	2.88454	2.936e-26	NRRL29169g_08065	FGRAMPH1_01T15959	FGSG_11556	short-chain alcohol dehydrogenase
FGSG_08113	2.88547	6.01626e-09	NRRL29169g_04624	FGRAMPH1_01T09145	FGSG_08113	peptidase C14
FGSG_11191	2.91766	3.08876e-38	NRRL29169g_10797	FGRAMPH1_01T21439	FGSG_11191	endo alpha- polygalactosaminidase precursor
FGSG_07918	2.9556	1.65079e-11	NRRL29169g_13039	FGRAMPH1_01T25979	FGSG_07918	serum paraoxonase lactonase 3
FGSG_02318	2.96711	4.28997e-08	NRRL29169g_02816	FGRAMPH1_01T05581	FGSG_02318	kinesin light chain 1
FGSG_06015	2.9686	3.81355e-26	NRRL29169g_09715	FGRAMPH1_01T19293	FGSG_06015	hypothetical protein
FGSG_10597	2.99588	9.83814e-06	NRRL29169g_04295	FGRAMPH1_01T08493	FGSG_10597	hypothetical protein
FGSG_09650	3.00894	2.27579e-88	NRRL29169g_13344	FGRAMPH1_01T26591	FGSG_09650	hypothetical protein
FGRAMPH1_01T21847	3.00935	1.18613e-11	NRRL29169g_11001	FGRAMPH1_01T21847		unnamed protein product
FGSG_10601	3.01313	5.53406e-05	NRRL29169g_04300	FGRAMPH1_01T08503	FGSG_10601	hypothetical protein
FGSG_11461	3.03895	0.00126066	NRRL29169g_11134	FGRAMPH1_01T22121	FGSG_11461	hypothetical protein
FGSG_03370	3.04264	5.77474e-14	NRRL29169g_06429	FGRAMPH1_01T12715	FGSG_03370	related to salicylate 1-monooxygenase
FGSG_07511	3.0534	1.97677e-21	NRRL29169g_12554	FGRAMPH1_01T24985	FGSG_07511	hypothetical protein
FGSG_05678	3.05913	0.00126059	NRRL29169g_09314	FGRAMPH1_01T18495	FGSG_05678	L-pipecolate oxidase
FGSG_01972	3.05993	4.51428e-121	NRRL29169g_02402	FGRAMPH1_01T04761	FGSG_01972	bifunctional p-450:nadph-p450 reductase
FGSG_07608	3.06641	3.00924e-23	NRRL29169g_12663	FGRAMPH1_01T25207	FGSG_07608	5 3 -nucleotidase
FGSG_12651	3.06986	8.86341e-22	NRRL29169g_08352	FGRAMPH1_01T16581	FGSG_12651	hypothetical protein
FGSG_09356	3.08083	1.67494e-11	NRRL29169g_13686	FGRAMPH1_01T27277	FGSG_09356	unnamed protein product
FGSG_11545	3.09017	0.00447738	NRRL29169g_08076	FGRAMPH1_01T15981	FGSG_11545	hypothetical protein
FGSG_03035	3.11624	7.87217e-47	NRRL29169g_06019	FGRAMPH1_01T11901	FGSG_03035	major allergen alt
FGSG_11822	3.12537	6.62067e-14	NRRL29169g_00960	FGRAMPH1_01T01905	FGSG_11822	arginyl-trna synthetase
FGSG_03624	3.13458	0.00134724	NRRL29169g_06734	FGRAMPH1_01T13319	FGSG_03624	endo-1,4-beta-xylanase 2 precursor
FGSG_12387	3.15078	9.06736e-06	NRRL29169g_06885	FGRAMPH1_01T13621	FGSG_12387	hypothetical protein
FGSG_03430	3.17292	4.70041e-05	NRRL29169g_06504	FGRAMPH1_01T12865	FGSG_03430	gluconate 5-dehydrogenase
FGSG_16560	3.17521	1.78882e-27	NRRL29169g_09542	FGRAMPH1_01T18949	FGSG_16560	serine threonine kinase
FGSG_15895	3.18418	7.56335e-24	NRRL29169g_02247	FGRAMPH1_01T04453	FGSG_15895	hypothetical protein
FGSG_09675	3.18528	9.20365e-12	NRRL29169g_13318	FGRAMPH1_01T26539	FGSG_09675	hypothetical protein FLAG1_06681
FGSG_09752	3.19442	4.15486e-51	NRRL29169g_13225	FGRAMPH1_01T26351	FGSG_09752	hypothetical protein FPSE_02285
FGSG_08909	3.19739	0.000265425	NRRL29169g_05642	FGRAMPH1_01T11149	FGSG_08909	cystathionine beta
FGSG_15003	3.20658	6.24387e-78	NRRL29169g_11651	FGRAMPH1_01T23167	FGSG_15003	related to dnase1
FGSG_03483	3.21327	9.91356e-07	NRRL29169g_06566	FGRAMPH1_01T12989	FGSG_03483	pectin lyase B precursor
FGSG_17381	3.22076	1.72078e-57	NRRL29169g_04201	FGRAMPH1_01T08305	FGSG_17381	related to zinc finger
FGSG_16606	3.28738	1.99103e-114	NRRL29169g_09831	FGRAMPH1_01T19523	FGSG_16606	integral membrane
FGSG_03030	3.33602	6.22037e-15	NRRL29169g_06014	FGRAMPH1_01T11891	FGSG_03030	unnamed protein product
FGSG_03641	3.33835	7.74066e-27	NRRL29169g_06755	FGRAMPH1_01T13361	FGSG_03641	hypothetical protein
FGSG_05080	3.37437	4.42408e-16	NRRL29169g_08585	FGRAMPH1_01T17049	FGSG_05080	hypothetical protein
FGSG_06141	3.38066	1.31553e-29	NRRL29169g_09863	FGRAMPH1_01T19587	FGSG_06141	canalicular multispecific organic anion transporter 2
FGSG_01395	3.3906	8.685e-112	NRRL29169g_01733	FGRAMPH1_01T03429	FGSG_01395	Kynurenine 3-monooxygenase
FGSG_11200	3.42013	2.76108e-63	NRRL29169g_10808	FGRAMPH1_01T21461	FGSG_11200	hypothetical protein
FGSG_04660	3.42094	2.09699e-19	NRRL29169g_07993	FGRAMPH1_01T15819	FGSG_04660	Heterokaryon incompatibility
FGSG_08137	3.43998	7.09013e-53	NRRL29169g_04654	FGRAMPH1_01T09205	FGSG_08137	chaperone protein hchA
FGSG_09826	3.45782	8.11135e-11	NRRL29169g_13143	FGRAMPH1_01T26187	FGSG_09826	hypothetical protein
FGSG_04524	3.46287	0.000152456	NRRL29169g_07828	FGRAMPH1_01T15511	FGSG_04524	hypothetical protein
FGSG_11499	3.46422	1.48354e-13	NRRL29169g_11185	FGRAMPH1_01T22223	FGSG_11499	alpha- -mannosyl-glyco 4-beta-n-acetylglucosaminyltransferase c
FGSG_13950	3.46927	5.05452e-16	NRRL29169g_11124	FGRAMPH1_01T22101	FGSG_13950	hypothetical protein
FGSG_03312	3.4716	3.75827e-79	NRRL29169g_06359	FGRAMPH1_01T12575	FGSG_03312	related to the plant PR-1 class of pathogen related s
FGSG_17058	3.47703	3.2178e-88	NRRL29169g_04859	FGRAMPH1_01T09621	FGSG_17058	multidrug resistance
FGSG_04854	3.47986	0.00021136	NRRL29169g_08306	FGRAMPH1_01T16489	FGSG_04854	vacuolar ATP synthase 16 kDa proteolipid subunit 2
FGSG_11371	3.51267	1.34295e-18	NRRL29169g_11029	FGRAMPH1_01T21903	FGSG_11371	hypothetical protein
FGSG_03521	3.58919	8.86717e-14	NRRL29169g_06611	FGRAMPH1_01T13079	FGSG_03521	hypothetical protein
FGSG_10051	3.60237	2.60389e-98	NRRL29169g_03617	FGRAMPH1_01T07163	FGSG_10051	period circadian
FGSG_05924	3.62877	2.66047e-60	NRRL29169g_09612	FGRAMPH1_01T19089	FGSG_05924	poly [ADP-ribose] polymerase
FGSG_09684	3.63088	1.61331e-11	NRRL29169g_13308	FGRAMPH1_01T26519	FGSG_09684	NADPH dehydrogenase
FGSG_07843	3.65223	6.67149e-25	NRRL29169g_12948	FGRAMPH1_01T25797	FGSG_07843	hypothetical protein
FGSG_17016	3.69216	4.14532e-08	NRRL29169g_05158	FGRAMPH1_01T10207	FGSG_17016	nad dependent epimerase
FGSG_05712	3.70347	6.00216e-46	NRRL29169g_09352	FGRAMPH1_01T18571	FGSG_05712	hypothetical protein
FGSG_15946	3.73929	9.87365e-25	NRRL29169g_02659	FGRAMPH1_01T05271	FGSG_15946	unnamed protein product
FGSG_07615	3.7622	7.24684e-41	NRRL29169g_12670	FGRAMPH1_01T25221	FGSG_07615	hypothetical protein
FGSG_07861	3.80165	0.000206622	NRRL29169g_12969	FGRAMPH1_01T25839	FGSG_07861	hypothetical protein
FGSG_07570	3.8469	4.21216e-06	NRRL29169g_12619	FGRAMPH1_01T25119	FGSG_07570	short-chain dehydrogenase
FGSG_03220	3.86284	2.26262e-148	NRRL29169g_06246	FGRAMPH1_01T12351	FGSG_03220	hypothetical protein
FGSG_01705	3.86473	2.31437e-153	NRRL29169g_02094	FGRAMPH1_01T04149	FGSG_01705	flotillin
FGRAMPH1_01T13681	3.87446	8.22584e-12	NRRL29169g_06915	FGRAMPH1_01T13681		metal transporter
FGSG_00184	3.90361	4.33515e-28	NRRL29169g_00256	FGRAMPH1_01T00503	FGSG_00184	xylanase 1
FGSG_16142	3.92211	1.51339e-30	NRRL29169g_07392	FGRAMPH1_01T14625	FGSG_16142	hypothetical protein
FGSG_11110	3.94878	6.61758e-41	NRRL29169g_10700	FGRAMPH1_01T21243	FGSG_11110	hypothetical protein
FGSG_03640	3.97318	4.26647e-28	NRRL29169g_06752	FGRAMPH1_01T13355	FGSG_03640	hypothetical protein
FGSG_04525	4.02278	3.69142e-10	NRRL29169g_07827	FGRAMPH1_01T15513	FGSG_04525	related to TOB3 (member of AAA-ATPase family)
FGSG_00062	4.03839	1.45283e-50	NRRL29169g_00104	FGRAMPH1_01T00201	FGSG_00062	Calcium Channel partial
FGSG_02064	4.05366	1.78237e-13	NRRL29169g_02515	FGRAMPH1_01T04979	FGSG_02064	quinate permease
FGSG_07648	4.06064	5.24776e-18	NRRL29169g_12704	FGRAMPH1_01T25289	FGSG_07648	hypothetical protein
FGSG_04931	4.13497	1.47577e-05	NRRL29169g_08393	FGRAMPH1_01T16665	FGSG_04931	hypothetical protein
FGSG_09696	4.14786	4.40325e-44	NRRL29169g_13296	FGRAMPH1_01T26495	FGSG_09696	D-lactate dehydrogenase
FGSG_02063	4.16381	2.42218e-75	NRRL29169g_02514	FGRAMPH1_01T04977	FGSG_02063	dihydrodipicolinate synthetase
FGSG_16202	4.17406	6.60353e-51	NRRL29169g_06932	FGRAMPH1_01T13715	FGSG_16202	short chain dehydrogenase
FGSG_02255	4.33212	5.34241e-11	NRRL29169g_02743	FGRAMPH1_01T05437	FGSG_02255	hypothetical protein
FGSG_03638	4.35341	2.50538e-87	NRRL29169g_06749	FGRAMPH1_01T13349	FGSG_03638	alcohol oxidase
FGSG_16911	4.36763	4.74037e-07	NRRL29169g_12956	FGRAMPH1_01T25813	FGSG_16911	Sugar transporter partial
FGSG_16522	4.38024	1.72436e-110	NRRL29169g_09309	FGRAMPH1_01T18485	FGSG_16522	cercosporin resistance
FGSG_06001	4.4317	1.17186e-143	NRRL29169g_09701	FGRAMPH1_01T19265	FGSG_06001	4-hydroxyphenylpyruvate dioxygenase
FGSG_15704	4.44182	2.16367e-27	NRRL29169g_00282	FGRAMPH1_01T00555	FGSG_15704	hypothetical protein
FGSG_10470	4.52408	2.37397e-26	NRRL29169g_04137	FGRAMPH1_01T08177	FGSG_10470	Early growth response 1-B
FGSG_07152	4.52787	1.16086e-70	NRRL29169g_12110	FGRAMPH1_01T24087	FGSG_07152	probable glucose repressible Grg1
FGSG_03194	4.54381	1.02862e-52	NRRL29169g_06212	FGRAMPH1_01T12283	FGSG_03194	polygalacturonase 1 precursor
FGSG_09119	4.62555	2.57906e-30	NRRL29169g_13987	FGRAMPH1_01T27881	FGSG_09119	unnamed protein product
FGSG_11251	4.66752	2.06618e-79	NRRL29169g_10882	FGRAMPH1_01T21609	FGSG_11251	hypothetical protein
FGSG_00209	4.77244	2.0094e-80	NRRL29169g_00288	FGRAMPH1_01T00567	FGSG_00209	hypothetical protein
FGSG_01520	4.82823	1.87088e-16	NRRL29169g_01877	FGRAMPH1_01T03717	FGSG_01520	btb poz containing
FGSG_11218	4.83666	2.1844e-07	NRRL29169g_10831	FGRAMPH1_01T21507	FGSG_11218	transcription factor
FGSG_07614	4.88149	3.88532e-21	NRRL29169g_12669	FGRAMPH1_01T25219	FGSG_07614	hypothetical protein
FGSG_00860	5.01133	4.56231e-123	NRRL29169g_01089	FGRAMPH1_01T02159	FGSG_00860	plac8 family
FGRAMPH1_01T26183	5.09241	5.92792e-06	NRRL29169g_13141	FGRAMPH1_01T26183		hypothetical protein FPSE_00813
FGSG_16247	5.09406	5.91479e-05	NRRL29169g_06653	FGRAMPH1_01T13161	FGSG_16247	unnamed protein product
FGSG_11550	5.10841	8.04824e-51	NRRL29169g_08071	FGRAMPH1_01T15971	FGSG_11550	sterigmatocystin biosynthesis monooxygenase stcW
FGSG_05624	5.15378	1.31087e-113	NRRL29169g_09245	FGRAMPH1_01T18357	FGSG_05624	glycosyltransferase family 17
FGSG_07544	5.1572	1.4266e-21	NRRL29169g_12591	FGRAMPH1_01T25063	FGSG_07544	bcs1 precursor
FGRAMPH1_01T12293	5.2098	6.35767e-12	NRRL29169g_06217	FGRAMPH1_01T12293		hypothetical protein FAVG1_04193
FGSG_13594	5.34202	2.00088e-07	NRRL29169g_13553	FGRAMPH1_01T27011	FGSG_13594	hypothetical protein
FGSG_09350	5.48841	1.18657e-89	NRRL29169g_13694	FGRAMPH1_01T27293	FGSG_09350	heterokaryon incompatibility het-6
FGSG_10311	5.58843	1.06973e-117	NRRL29169g_03938	FGRAMPH1_01T07791	FGSG_10311	hypothetical protein
FGSG_00554	5.59113	2.96219e-142	NRRL29169g_00712	FGRAMPH1_01T01413	FGSG_00554	heat shock 16
FGSG_12816	5.82093	3.21345e-78	NRRL29169g_09473	FGRAMPH1_01T18811	FGSG_12816	hypothetical protein
FGSG_03546	6.22609	9.78955e-76	NRRL29169g_06637	FGRAMPH1_01T13131	FGSG_03546	alcohol dehydrogenase
FGSG_02645	6.23877	6.90053e-149	NRRL29169g_03206	FGRAMPH1_01T06347	FGSG_02645	micromolar calcium activated neutral protease 1
FGSG_09682	7.03015	9.26559e-43	NRRL29169g_13310	FGRAMPH1_01T26523	FGSG_09682	hypothetical protein
FGSG_07497	7.08243	1.60871e-147	NRRL29169g_12539	FGRAMPH1_01T24955	FGSG_07497	hypothetical protein
FGSG_04035	7.12421	4.91924e-16	NRRL29169g_07227	FGRAMPH1_01T14303	FGSG_04035	allergen fus c 3
FGSG_10604	7.22459	3.59027e-08	NRRL29169g_04303	FGRAMPH1_01T08511	FGSG_10604	laccase precursor
FGSG_17658	8.2279	5.95961e-96	NRRL29169g_08783	FGRAMPH1_01T17445	FGSG_17658	transcriptional regulatory
FGSG_16064	8.29575	2.65135e-60	NRRL29169g_08042	FGRAMPH1_01T15915	FGSG_16064	Cu2+-exporting ATPase
FGSG_06561	8.92285	5.09653e-190	NRRL29169g_11360	FGRAMPH1_01T22585	FGSG_06561	hypothetical protein
FGSG_17585	9.50053	2.93063e-19	NRRL29169g_10873	FGRAMPH1_01T21591	FGSG_17585	unnamed protein product
FGSG_00061	10.2439	9.84656e-23	NRRL29169g_00103	FGRAMPH1_01T00199	FGSG_00061	killer kp4
FGSG_06728	11.5621	3.17936e-32	NRRL29169g_11577	FGRAMPH1_01T23019	FGSG_06728	polymer-forming cytoskeletal
FGSG_02186	12.3846	2.59561e-100	NRRL29169g_02658	FGRAMPH1_01T05269	FGSG_02186	aaa family ATPase
FGSG_13960	12.482	3.91099e-18	NRRL29169g_11095	FGRAMPH1_01T22035	FGSG_13960	adenylate cyclase
FGSG_09031	12.4832	1.11915e-204	NRRL29169g_14086	FGRAMPH1_01T28083	FGSG_09031	hypothetical protein
FGSG_03547	13.3466	5.71775e-19	NRRL29169g_06638	FGRAMPH1_01T13133	FGSG_03547	NADH-cytochrome b5 reductase 1
FGSG_02408	13.5308	1.72586e-17	NRRL29169g_02919	FGRAMPH1_01T05783	FGSG_02408	glucan endo- -beta-glucosidase
FGSG_02715	14.4666	0	NRRL29169g_03287	FGRAMPH1_01T06509	FGSG_02715	hypothetical protein
FGSG_17415	14.768	2.51981e-10	NRRL29169g_04351	FGRAMPH1_01T08599	FGSG_17415	fumarylacetoacetate hydrolase
FGSG_03548	16.0946	6.21967e-24	NRRL29169g_06639	FGRAMPH1_01T13135	FGSG_03548	cytochrome P450 oxidoreductase
FGSG_05811	17.7645	0	NRRL29169g_09474	FGRAMPH1_01T18813	FGSG_05811	n-acylsphingosine amidohydrolase
FGSG_17243	19.3069	0	NRRL29169g_13392	FGRAMPH1_01T26689	FGSG_17243	unnamed protein product
FGSG_15792	23.0133	4.41691e-11	NRRL29169g_01108	FGRAMPH1_01T02197	FGSG_15792	hypothetical protein
FGSG_01396	28.1461	3.33515e-92	NRRL29169g_01734	FGRAMPH1_01T03431	FGSG_01396	hypothetical protein
FGSG_10325	31.6362	6.18263e-09	NRRL29169g_03954	FGRAMPH1_01T07823	FGSG_10325	family 1
FGSG_07840	51.9406	1.53871e-09	NRRL29169g_12945	FGRAMPH1_01T25791	FGSG_07840	hypothetical protein
FGSG_15891	61.7927	0	NRRL29169g_02225	FGRAMPH1_01T04411	FGSG_15891	trans-aconitate 3-methyltransferase
FGSG_17050	65.8648	3.33229e-27	NRRL29169g_04939	FGRAMPH1_01T09775	FGSG_17050	unnamed protein product
FGSG_02185	97.5013	1.99633e-97	NRRL29169g_02657	FGRAMPH1_01T05267	FGSG_02185	rhomboid family
FGSG_16730	98.3104	3.16976e-128	NRRL29169g_11734	FGRAMPH1_01T23337	FGSG_16730	unnamed protein product
NRRL29169g_06642	1004.68	3.51753e-21	NRRL29169g_06642

## Sheet: 84 BGCs; C & D
Name	WT_avg	Dmgv1TRI6OX_avg	FoldChange	padj	MIPS ID	Description	BGCluster ID	BGC Product
FGSG_17598	20526.5	4440.39	-4.62345	2.24869e-201	FGSG_17598	O-methylsterigmatocystin oxidoreductase	BGC01
FGSG_00036	29653.1	76888.8	2.59303	1.12413e-90	FGSG_00036	fatty acid synthase alpha partial	BGC02	Gramilins A, B
FGSG_00045	7605	19002.8	2.49895	1.53311e-99	FGSG_00045	Alpha beta hydrolase fMIPS_-1	BGC02	Gramilins A, B
FGSG_00046	21361.8	54636.5	2.55756	5.88536e-104	FGSG_00046	hypothetical protein	BGC02	Gramilins A, B
FGSG_11654	17.0154	37.2754	2.19834	0.0152035	FGSG_11654	3-dehydroquinate dehydratase I	BGC02	Gramilins A, B
FGSG_11656	8005.28	23192.4	2.89698	4.61566e-67	FGSG_11656	fatty acid synthase beta subunit	BGC02	Gramilins A, B
FGSG_15673	23635.1	59474.9	2.51649	7.17955e-72	FGSG_15673	nonribosomal peptide synthetase	BGC02	Gramilins A, B
FGSG_00068	21.2989	51.6253	2.40751	0.00142253	FGSG_00068	alpha-galactosidase C precursor	BGC03
FGSG_01681	56.1749	208.511	3.712	9.29231e-19	FGSG_01681	ATP-grasp fMIPS_	BGC06
FGSG_11984	1.09997	80.6639	68.8651	4.37061e-11	FGSG_11984	hypothetical protein	BGC06
FGSG_11987	2.63211	52.7907	19.3564	4.00818e-10	FGSG_11987	hypothetical protein	BGC06
FGSG_11988	102.693	259.864	2.54226	2.09307e-13	FGSG_11988	ABC multidrug transporter	BGC06
FGSG_15872	3.46791	61.3604	17.4285	4.58122e-12	FGSG_15872	nonribosomal peptide	BGC06
FGSG_01744	5868.95	2599.74	-2.25678	5.97829e-31	FGSG_01744	Demethylmenaquinone methyltransferase	BGC07
FGSG_02111	15.1149	38.8997	2.56142	0.00804175	FGSG_02111	cholesterol 7-alpha-monooxygenase	BGC09
FGSG_02115	17.3319	43.3045	2.47414	0.0026167	FGSG_02115	tri7-trichothecene biosynthesis	BGC09
FGSG_15933	67.6699	202.426	2.98106	6.2412e-14	FGSG_15933	unnamed protein product	BGC09
FGSG_02286	278.689	709.977	2.55606	1.03753e-21	FGSG_02286	glutathione s-transferase	BGC12
FGSG_02320	470.038	994.842	2.11631	2.5775e-28	FGSG_02320	transcription factor	BGC13	Aurofusarin
FGSG_02322	25892.5	75358.5	2.91065	7.51185e-53	FGSG_02322	major facilitator superfamily transporter	BGC13	Aurofusarin
FGSG_02323	7353.87	19718.9	2.6821	3.36908e-53	FGSG_02323	fungal specific transcription factor domain-containing	BGC13	Aurofusarin
FGSG_02324	39.6067	288.542	7.21376	1.35592e-35	FGSG_02324	polyketide synthase	BGC13	Aurofusarin
FGSG_02325	5.54377	44.0023	7.64303	1.13129e-06	FGSG_02325	conidial pigment polyketide synthase partial	BGC13	Aurofusarin
FGSG_02326	24.8877	235.849	9.32648	4.43342e-37	FGSG_02326	sterigmatocystin 8-o-methyltransferase	BGC13	Aurofusarin
FGSG_02327	53.4465	440.381	8.11714	2.38967e-51	FGSG_02327	dimethylaniline monooxygenase 3	BGC13	Aurofusarin
FGSG_02328	29.1193	135.383	4.67054	3.36961e-16	FGSG_02328	conidial pigment biosynthesis oxidase arb2 brown2	BGC13	Aurofusarin
FGSG_02329	18.7838	169.517	8.88668	2.90297e-27	FGSG_02329	fasciclin domain family	BGC13	Aurofusarin
FGSG_04588	123.649	264.472	2.12485	6.90166e-09	FGSG_04588	polyketide synthase	BGC16
FGSG_04590	24.5113	48.8524	2.00201	0.00690227	FGSG_04590	averantin oxidoreductase	BGC16
FGSG_03957	1802.56	3707.61	2.05534	5.53931e-37	FGSG_03957	Polyol transporter 5	BGC18	Orcinol, orsellinic acid
FGSG_03968	24.3956	56.1501	2.29129	0.000839278	FGSG_03968	endo-beta- -glucanase d	BGC18	Orcinol, orsellinic acid
FGSG_03731	17.4389	36.3752	2.08256	0.0395326	FGSG_03731	hypothetical protein	BGC22
FGSG_03497	1877.92	3806.43	2.02608	1.60889e-41	FGSG_03497	hypothetical protein	BGC24	Fusssariumdiene, fusagramineol
FGSG_04694	684.572	1691.54	2.4679	2.30587e-43	FGSG_04694	polyketide synthase	BGC31
FGSG_16669	283.767	579.427	2.03942	5.17819e-16	FGSG_16669	rna-dependent rna polymerase 2	BGC38
FGSG_07590	1667.99	727.7	-2.29154	1.40153e-20	FGSG_07590	taurine dioxygenase	BGC40
FGSG_07798	971.124	15298.5	15.7487	1.54822e-46	FGSG_07798	polyketide synthase	BGC42	Fusarins A, C, D, protofusarin
FGSG_07801	1296.06	14727.3	11.3493	1.86732e-178	FGSG_07801	fusarin C cluster-oxidoreductase	BGC42	Fusarins A, C, D, protofusarin
FGSG_07802	1521.32	16657	10.9372	1.55921e-224	FGSG_07802	fusarin C cluster-transporter	BGC42	Fusarins A, C, D, protofusarin
FGSG_13222	2101.91	19803.2	9.41456	1.12498e-190	FGSG_13222	alpha beta hydrolase	BGC42	Fusarins A, C, D, protofusarin
FGSG_13223	1909.85	14480.1	7.57705	7.94727e-172	FGSG_13223	fusarin C cluster-translation Elongation factor	BGC42	Fusarins A, C, D, protofusarin
FGSG_16898	169.485	605.528	3.5612	2.30712e-28	FGSG_16898	fusarin C cluster-peptidase	BGC42	Fusarins A, C, D, protofusarin
FGSG_16900	3249.62	32126.4	9.88083	1.20696e-215	FGSG_16900	fusarin C cluster-cytochrome P450	BGC42	Fusarins A, C, D, protofusarin
FGSG_16901	1208.14	13182.5	10.8992	3.87001e-243	FGSG_16901	fusarin C cluster-methyltransferase	BGC42	Fusarins A, C, D, protofusarin
FGSG_08206	22.5079	141.275	6.37931	2.83381e-18	FGSG_08206	stress responsive a b barrel	BGC47	Fusaristatin
FGSG_08207	32.0316	462.409	14.2918	1.3884e-63	FGSG_08207	cytochrome p450	BGC47	Fusaristatin
FGSG_08208	14.7513	308.873	20.7722	3.51909e-52	FGSG_08208	polyketide synthase	BGC47	Fusaristatin
FGSG_08209	73.2025	849.601	11.6019	2.51414e-100	FGSG_08209	nonribosomal peptide synthetase	BGC47	Fusaristatin
FGSG_17085	658.614	1953.82	2.96663	4.33931e-62	FGSG_17085	class III aminotransferase	BGC47	Fusaristatin
FGSG_08079	690.603	2456.17	3.56127	2.50591e-36	FGSG_08079	benzoate 4-monooxygenase	BGC49	Butenolide
FGSG_08081	2942.22	8606.1	2.92547	5.39626e-11	FGSG_08081	2og-fe oxygenase family	BGC49	Butenolide
FGSG_08082	725.932	2121.86	2.92422	1.00039e-07	FGSG_08082	gnat family n-	BGC49	Butenolide
FGSG_08083	432.608	2194.89	5.07689	1.30742e-09	FGSG_08083	glutamate decarboxylase	BGC49	Butenolide
FGSG_08084	131.289	460.349	3.51502	1.07887e-32	FGSG_08084	major facilitator superfamily transporter	BGC49	Butenolide
FGSG_08023	10284.5	1377.8	-7.4634	1.17928e-284	FGSG_08023	isotrichodermin c-15 hydroxylase	BGC51
FGSG_13456	108.002	1.49958	-76.3905	5.22059e-18	FGSG_13456	ppr1-transcription factor regulating pyrimidine pathway	BGC51
FGSG_15461	7.50359	58.0726	7.78394	3.68083e-10	FGSG_15461	unnamed protein product	BGC51
FGSG_17119	543.321	1.54564	-323.027	9.2623e-42	FGSG_17119	hypothetical protein	BGC51
FGSG_09083	24.4395	60.7376	2.46957	0.000226013	FGSG_09083	unnamed protein product	BGC52
FGSG_09086	757.623	101.375	-7.45899	9.11347e-105	FGSG_09086	O-methylsterigmatocystin oxido	BGC52
FGSG_17156	73.5343	24.5969	-2.98543	1.26207e-05	FGSG_17156	related to monocarboxylate transporter 2	BGC52
FGSG_13561	61.0146	152.247	2.49516	1.14766e-09	FGSG_13561	hypothetical protein	BGC55
FGSG_09383	694.585	330.615	-2.09954	2.25958e-17	FGSG_09383	related to O-methyltransferase	BGC56
FGSG_09596	175.047	68.3491	-2.56493	2.41793e-10	FGSG_09596	hypothetical protein	BGC57
FGSG_10098	386.878	1719.53	4.45559	2.05113e-98	FGSG_10098	benomyl methotrexate resistance	BGC58
FGSG_13703	53.9464	352.817	6.55827	1.47157e-48	FGSG_13703	hypothetical protein	BGC58
FGSG_17725	2618	17921.4	6.84311	0	FGSG_17725	geranylgeranyl pyrophosphate synthetase	BGC58
FGSG_10392	401.604	2530.58	6.29067	6.9371e-113	FGSG_10392	oxidoreductase containing	BGC59	Culmorin
FGSG_10393	19.0034	69.5128	3.63746	1.31177e-07	FGSG_10393	hypothetical protein	BGC59	Culmorin
FGSG_10397	1942.03	242.95	-8.00636	3.46519e-158	FGSG_10397	longiborneol synthase	BGC59	Culmorin
FGSG_10464	30.595	77.3632	2.51068	2.43407e-05	FGSG_10464	polyketide synthase	BGC60	Fusarielin
FGSG_10547	19.2077	39.8182	2.08118	0.0132328	FGSG_10547	unnamed protein product	BGC61
FGSG_10608	984.437	3134.25	3.18858	1.32164e-55	FGSG_10608	short-chain dehydrogenase reductase family	BGC62
FGSG_10609	66.7068	242.034	3.60775	1.12686e-17	FGSG_10609	fad linked oxidase	BGC62
FGSG_10617	30343.9	14720.3	-2.06119	1.48393e-50	FGSG_10617	hypothetical protein	BGC62
FGSG_10991	1128.45	558.533	-2.02434	6.57217e-18	FGSG_10991	cytochrome p450 family	BGC64	Fusaoctaxin A
FGSG_11394	949.943	2215.88	2.32857	1.32806e-32	FGSG_11394	gmp synthase	BGC66	Chrysogine
FGSG_11395	8760.9	33713.3	3.84763	6.53371e-172	FGSG_11395	nonribosomal peptide synthetase	BGC66	Chrysogine
FGSG_11396	9629.89	21378	2.21955	2.80732e-54	FGSG_11396	asparagine synthase	BGC66	Chrysogine
FGSG_11397	5136.93	15778.8	3.07166	2.22336e-86	FGSG_11397	GA4 desaturase	BGC66	Chrysogine
FGSG_11399	16279.5	48917.2	3.00481	5.87729e-117	FGSG_11399	FAD binding domain-containing	BGC66	Chrysogine
FGSG_11557	10.8798	40.1976	3.68171	7.34085e-05	FGSG_11557	alcohol dehydrogenase	BGC67
FGSG_11327	72.7226	30.8369	-2.35811	4.76435e-05	FGSG_11327	Presilphiperfolan-8-beta-ol synthase	BGC69
FGSG_03245	454.86	1280.98	2.81777	5.71191e-05	FGSG_03245	nonribosomal peptide synthetase	BGC72

## Sheet: 320 DEGs; A&B
GeneID (Dmgv1/WT)	Dmgv1/WT_fldCh	padj(D/WT)	Dmgv1TRI6OX/WT_fldCh	padj	FugniDBID	NRRLName	Description	BGCluster ID	Product
FGSG_00453	-3.10745	2.16736e-09	-2.74378	0.00178963	FGRAMPH1_01T01171	NRRL29169g_00591	hypothetical protein	BGC05
FGSG_01787	-4.04422	8.78839e-42	2.35798	1.69408e-06	FGRAMPH1_01T04339	NRRL29169g_02189	hypothetical protein	BGC08
FGSG_02118	4.91381	1.55169e-13	3.55143	0.000297589	FGRAMPH1_01T05103	NRRL29169g_02578	hypothetical protein	BGC09
FGSG_02119	4.96732	9.27782e-10	7.04474	4.41975e-09	FGRAMPH1_01T05105	NRRL29169g_02579	hypothetical protein	BGC09
FGSG_02114	8.93453	6.53657e-09	5.13982	8.41131e-06	FGRAMPH1_01T05095	NRRL29169g_02574	related to cytochrome P450 7B1	BGC09
FGSG_03964	-4.80657	5.11247e-43	-2.8929	1.8095e-17	FGRAMPH1_01T14139	NRRL29169g_07145	polyketide synthase	BGC18	Orcinol, orsellinic acid
FGSG_03529	-30.3244	0	-5.01562	8.65446e-305	FGRAMPH1_01T13095	NRRL29169g_06619	glycosyl hydrolase family 17	BGC23	Trichothecene
FGSG_03344	-5.08559	3.89407e-88	-2.46428	1.32097e-49	FGRAMPH1_01T12657	NRRL29169g_06400	hypothetical protein	BGC26	Gibepyrones, polipyrone
FGSG_04695	-4.50893	4.69678e-12	-2.11664	0.00294987	FGRAMPH1_01T16087	NRRL29169g_08119	hypothetical protein	BGC31
FGSG_06444	-5.25712	5.92749e-07	-2.11051	0.0251345	FGRAMPH1_01T22293	NRRL29169g_11214	longiborneol synthase	BGC36
FGSG_06462	6.62858	1.31738e-72	-2.96317	1.19252e-56	FGRAMPH1_01T22333	NRRL29169g_11234	coenzymea synthetase	BGC37
FGSG_07592	-3.86873	6.37136e-14	-2.07917	3.27877e-12	FGRAMPH1_01T25167	NRRL29169g_12643	gnat family acetyl transferase	BGC40
FGSG_07672	6.99598	9.41343e-50	5.215	4.2132e-08	FGRAMPH1_01T25347	NRRL29169g_12733	transcription factor	BGC41
FGSG_16873	7.53252	1.60345e-30	4.97851	2.92854e-12	FGRAMPH1_01T25349	NRRL29169g_12734	terpene synthase metal-containing	BGC41
FGSG_16899	14.3182	1.50829e-220	14.2683	0	FGRAMPH1_01T25703	NRRL29169g_12909	fusarinC cluster-oxido reductase	BGC42	Fusarins A, C, D, protofusarin
FGSG_17087	3.48422	2.37513e-10	3.32828	5.16442e-06	FGRAMPH1_01T09325	NRRL29169g_04712	7-alpha-hydroxycholest-4-en-3-one12-alpha-hydroxylase	BGC48	Tricinolonic acid, tricinonoic acid, tricindiol, tricinolone
FGSG_17118	-5.3915	7.76475e-61	-4.63187	2.18135e-36	FGRAMPH1_01T08891	NRRL29169g_04496	hypothetical protein	BGC51
FGSG_08014	2.53092	1.00791e-05	2.30588	2.43982e-05	FGRAMPH1_01T08913	NRRL29169g_04508	myo-inositol transport ITR1	BGC51
FGSG_09067	-5.87559	5.91008e-08	-4.37061	4.18669e-24	FGRAMPH1_01T28001	NRRL29169g_14046	HTH-typedna-binding domain-containingacetyl transferase ybfA	BGC52
FGSG_09082	4.99472	9.75415e-59	2.55223	3.37137e-28	FGRAMPH1_01T27969	NRRL29169g_14030	alpha-glucosidase	BGC52
FGSG_09081	8.06002	4.97595e-19	7.61143	6.15395e-13	FGRAMPH1_01T27971	NRRL29169g_14031	MFS SPgeneral alpha glucoside:H+symporter	BGC52
FGSG_09072	50.3445	3.78734e-188	15.3583	1.19603e-12	FGRAMPH1_01T27991	NRRL29169g_14041	hypothetical protein	BGC52
FGSG_09596	-3.18813	6.92822e-15	-2.56493	2.41793e-10	FGRAMPH1_01T26713	NRRL29169g_13404	hypothetical protein	BGC57
FGSG_10611	11.633	2.25378e-32	2.5862	0.00437557	FGRAMPH1_01T08527	NRRL29169g_04312	fad linked oxidase	BGC62
FGSG_03445	-1029.93	3.99664e-214	-222.86	0	FGRAMPH1_01T12903	NRRL29169g_06523	small secreted
FGSG_16047	-629.265	3.14284e-121	-38.81	4.65018e-192	FGRAMPH1_01T16047	NRRL29169g_08109	related to monophenol monooxygenase(tyrosinase)
FGSG_15883	-515.867	0	-198.588	5.12596e-195	FGRAMPH1_01T04295	NRRL29169g_02167	unnamed protein product
FGSG_00260	-396.256	3.86977e-191	-20.3465	4.35119e-218	FGRAMPH1_01T00699	NRRL29169g_00354	hypothetical protein
FGSG_10998	-364.589	3.44628e-178	-30.1095	0	FGRAMPH1_01T20975	NRRL29169g_10565	6-hydroxy-d-nicotine oxidase
FGSG_04735	-338.062	0	-40.8013	0	FGRAMPH1_01T16193	NRRL29169g_08167	hypothetical protein
FGSG_17125	-289.486	2.53302e-34	-8.37369	2.10642e-21	FGRAMPH1_01T08841	NRRL29169g_04471	unnamed protein product
FGSG_11205	-197.476	0	6.4747	2.00691e-21	FGRAMPH1_01T21471	NRRL29169g_10813	hypothetical protein
FGSG_04583	-174.992	0	-9.32355	0	FGRAMPH1_01T15633	NRRL29169g_07903	small secreted
FGSG_10212	-133.456	0	-24.2026	0	FGRAMPH1_01T07553	NRRL29169g_03817	eliciting plant response
FGSG_04510	-129.807	1.82398e-61	-23.0679	6.37725e-144	FGRAMPH1_01T15481	NRRL29169g_07841	hypothetical protein
FGSG_10313	-126.266	4.82264e-287	-2997.15	2.74807e-82	FGRAMPH1_01T07795	NRRL29169g_03940	mitogen-activated protein kinase spm1
FGSG_17159	-109.965	2.08445e-59	-2.38196	2.67767e-45	FGRAMPH1_01T27933	NRRL29169g_14012	unnamed protein product
FGSG_13964	-88.793	4.90898e-255	-14.2528	8.04824e-51	FGRAMPH1_01T21993	NRRL29169g_11074	hypothetical protein
FGSG_03898	-63.7414	1.28566e-15	-35.9062	4.47771e-13	FGRAMPH1_01T13987	NRRL29169g_07069	fad linked oxidase
FGSG_08238	-62.1847	0	-8.68471	8.59903e-265	FGRAMPH1_01T09441	NRRL29169g_04769	small secreted
FGSG_13095	-58.5353	3.17023e-29	-16.4624	1.8331e-11	FGRAMPH1_01T24261	NRRL29169g_12197	hypothetical protein
FGSG_04741	-58.4939	2.41678e-277	-8.28372	0	FGRAMPH1_01T16209	NRRL29169g_08177	hypersensitive response-inducing
FGSG_01747	-52.997	0	-11.1292	1.13703e-256	FGRAMPH1_01T04251	NRRL29169g_02144	hypothetical protein
FGSG_04434	-50.7484	7.08579e-214	-2.6752	1.23386e-44	FGRAMPH1_01T15281	NRRL29169g_07727	L-ascorbate peroxidase peroxisomal
FGSG_02918	-42.4961	1.40794e-256	-5.39242	4.64641e-164	FGRAMPH1_01T11615	NRRL29169g_05876	Pepsin A
FGSG_04758	-41.7303	6.60647e-91	-3.41993	3.57586e-54	FGRAMPH1_01T16247	NRRL29169g_08196	asparticase yapsin-6
FGSG_16443	-37.756	3.69857e-263	-9.5869	4.38349e-125	FGRAMPH1_01T16603	NRRL29169g_08363	Alpha-1 ,3-mannosyl transferase MNT3
FGSG_03071	-36.7361	7.08519e-117	-11.153	9.38798e-78	FGRAMPH1_01T11985	NRRL29169g_06061	L-saccharopine oxidase
FGSG_02926	-32.3175	0	-6.33905	5.27667e-189	FGRAMPH1_01T11633	NRRL29169g_05885	hypothetical protein
FGSG_02383	-32.1358	8.1699e-78	-4.15552	4.53106e-13	FGRAMPH1_01T05719	NRRL29169g_02885	adenosine deaminase
FGSG_13947	-27.86	0	-2.90357	9.33951e-96	FGRAMPH1_01T22135	NRRL29169g_11141	cell wall glyco
FGSG_10372	-26.9227	1.19971e-172	4.05672	2.9912e-105	FGRAMPH1_01T07939	NRRL29169g_04014	hypothetical protein
FGSG_01342	-25.0989	5.41711e-257	-2.54724	1.03045e-06	FGRAMPH1_01T03311	NRRL29169g_01673	alternative oxidase
FGSG_04368	-22.8808	2.20207e-82	-5.16028	1.78329e-26	FGRAMPH1_01T15123	NRRL29169g_07645	tetracyclin e resistance fromtransposon
FGSG_11058	-22.528	2.38911e-134	-3.09387	3.82562e-49	FGRAMPH1_01T21129	NRRL29169g_10643	hypothetical protein
FGSG_12488	-22.4429	3.06147e-172	-14.2222	3.15508e-214	FGRAMPH1_01T12313	NRRL29169g_06227	Retinol dehydrogenase 12
FGSG_04074	-21.414	6.14123e-137	-13.8641	0	FGRAMPH1_01T14407	NRRL29169g_07282	cell wall
FGSG_01149	-21.2358	7.64088e-213	-10.5108	4.46466e-127	FGRAMPH1_01T02853	NRRL29169g_01443	ring finger b
FGSG_03587	-20.1714	2.28363e-50	-9.85096	4.79476e-43	FGRAMPH1_01T13227	NRRL29169g_06688	hypothetical protein
FGSG_12652	-20.0785	3.26122e-27	-4.08817	2.89327e-07	FGRAMPH1_01T16629	NRRL29169g_08376	low QUALITY PROTEIN: hypotheticalprotein
FGSG_04916	-19.3209	2.64685e-284	-3.617	1.1602e-98	FGRAMPH1_01T16631	NRRL29169g_08377	hypothetical protein
FGSG_16703	-18.2731	1.1472e-153	-10.6811	7.82468e-289	FGRAMPH1_01T22949	NRRL29169g_11542	hypothetical protein
FGSG_17383	-16.7535	3.55336e-27	-2.94136	4.14427e-08	FGRAMPH1_01T08319	NRRL29169g_04209	retinol dehydrogenase 11
FGSG_05291	-16.0023	0	-3.07194	3.92607e-55	FGRAMPH1_01T17545	NRRL29169g_08833	hypothetical protein
FGSG_03894	-15.7678	7.36899e-210	-4.55443	1.96898e-237	FGRAMPH1_01T13979	NRRL29169g_07065	hypothetical protein
FGSG_09289	-15.7413	1.04139e-27	-5.86011	1.36658e-120	FGRAMPH1_01T27457	NRRL29169g_13776	icenucleation
FGSG_08230	-15.3225	7.42386e-14	-3.83268	1.18165e-05	FGRAMPH1_01T09423	NRRL29169g_04760	DUF895 domain membrane
FGSG_02367	-15.1063	1.76967e-12	-4.70047	2.64091e-08	FGRAMPH1_01T05687	NRRL29169g_02869	trichodiene oxygenase cytochrome P450
FGSG_17491	-14.0918	4.94285e-76	-4.51155	6.16684e-20	FGRAMPH1_01T20887	NRRL29169g_10521	glucosen-acetyl transferase
FGSG_16793	-12.4973	5.13108e-62	-3.40739	1.9489e-16	FGRAMPH1_01T24223	NRRL29169g_12178	exo-alpha-sialidase neuraminidase
FGSG_09911	-12.1141	1.86909e-282	-2.45187	3.98086e-29	FGRAMPH1_01T06817	NRRL29169g_03442	hypothetical protein
FGSG_07807	-11.9589	1.09391e-106	-5.82428	0	FGRAMPH1_01T25713	NRRL29169g_12914	22kdaglyco
FGSG_06572	-11.5234	2.00496e-163	-2.29385	4.53565e-93	FGRAMPH1_01T22617	NRRL29169g_11376	minorextracell ular protease vpr
FGSG_16608	-11.513	0	-4.60222	0	FGRAMPH1_01T19539	NRRL29169g_09839	hypothetical protein
FGSG_10810	-11.2645	0	-3.08807	1.11766e-131	FGRAMPH1_01T20527	NRRL29169g_10340	hypothetical protein
FGSG_09522	-11.1743	8.73747e-289	-2.38387	1.92808e-67	FGRAMPH1_01T26885	NRRL29169g_13490	tyrosinase 2
FGSG_15709	-11.1579	1.66495e-46	-3.69424	9.88657e-19	FGRAMPH1_01T00591	NRRL29169g_00300	unnamed protein product
FGSG_15688	-10.7565	5.57038e-27	-8.28503	9.28841e-52	FGRAMPH1_01T00321	NRRL29169g_00166	unnamed protein product
FGSG_04645	-10.4797	4.11002e-40	-7.65168	3.90592e-26	FGRAMPH1_01T15785	NRRL29169g_07976	unnamed protein product
FGSG_10957	-10.0529	2.45821e-48	-4.88483	1.64728e-19	FGRAMPH1_01T20889	NRRL29169g_10522	hypothetical protein
FGSG_04600	-9.92807	4.93282e-77	-3.38118	1.58931e-70	FGRAMPH1_01T15673	NRRL29169g_07924	hypothetical protein
FGSG_09093	-9.49335	7.52669e-53	-6.29251	7.03204e-28	FGRAMPH1_01T27945	NRRL29169g_14018	hypothetical protein
FGSG_07892	-9.36278	7.46918e-258	-2.09203	2.52049e-23	FGRAMPH1_01T25915	NRRL29169g_13007	glycoside hydrolase family 12
FGSG_02880	-9.33704	4.12544e-114	-2.91887	1.46272e-55	FGRAMPH1_01T11525	NRRL29169g_05833	sulfiteoxidase
FGSG_01872	-8.87975	1.17677e-106	-2.17617	1.21117e-30	FGRAMPH1_01T04535	NRRL29169g_02288	malate dehydrogenase
FGSG_02364	-8.79531	1.11532e-253	-3.44778	1.03396e-146	FGRAMPH1_01T05679	NRRL29169g_02865	short-chain dehydrogenase
FGSG_17382	-8.60835	3.30114e-145	-3.40521	1.13172e-43	FGRAMPH1_01T08317	NRRL29169g_04208	hypothetical protein
FGSG_13465	-8.50573	1.00391e-15	-2.98136	1.0267e-08	FGRAMPH1_01T08843	NRRL29169g_04472	C6 transcription factor
FGSG_16359	-8.39582	4.03913e-81	-3.11847	4.90122e-16	FGRAMPH1_01T11763	NRRL29169g_05950	1-phosphatidylinositol--bisphosphatephosphodi esterase partial
FGSG_15897	-7.88962	4.01114e-101	-2.27738	1.44992e-36	FGRAMPH1_01T04487	NRRL29169g_02264	sterol uptake control 2
FGSG_05828	-7.87535	1.58204e-14	-2.34974	1.15124e-22	FGRAMPH1_01T18853	NRRL29169g_09494	kelch repeat-containing
FGSG_05660	-7.85358	1.09033e-19	-4.31738	9.15836e-10	FGRAMPH1_01T18445	NRRL29169g_09289	dynamin family
FGSG_01120	-7.75077	2.60803e-303	-2.9482	3.53576e-91	FGRAMPH1_01T02791	NRRL29169g_01411	related to verprolin
FGSG_15990	-7.66455	4.96187e-45	-2.46305	9.78571e-15	FGRAMPH1_01T05805	NRRL29169g_02930	hypothetical protein
FGSG_03113	-7.40492	4.11567e-38	-11.5534	1.93958e-108	FGRAMPH1_01T12093	NRRL29169g_06116	unnamed protein product
FGSG_02416	-7.30706	6.7328e-106	-2.07219	6.15344e-24	FGRAMPH1_01T05803	NRRL29169g_02929	hypothetical protein
FGSG_05757	-7.10362	1.12387e-126	-2.9918	3.67558e-107	FGRAMPH1_01T18695	NRRL29169g_09415	probable rAsp f 9 allergen
FGSG_09351	-6.99065	4.51719e-33	-4.59858	3.26472e-08	FGRAMPH1_01T27291	NRRL29169g_13693	pisatindemethylase cytochrome p450 monooxygenase
FGSG_02001	-6.95735	0	-2.39276	1.6885e-47	FGRAMPH1_01T04827	NRRL29169g_02438	phosphatidylserine decarboxylase
FGSG_03108	-6.84043	3.55661e-33	-2.87861	7.30028e-22	FGRAMPH1_01T12083	NRRL29169g_06111	hypothetical protein
FGSG_17460	-6.81741	2.99974e-20	-5.91905	5.7297e-12	FGRAMPH1_01T21431	NRRL29169g_10793	udp-transferase
FGSG_00599	-6.70289	3.25645e-19	-4.23336	1.10356e-07	FGRAMPH1_01T01523	NRRL29169g_00767	hypothetical protein
FGSG_17120	-6.24369	8.63715e-64	-2.35595	1.30506e-13	FGRAMPH1_01T08873	NRRL29169g_04487	unnamed protein product
FGSG_09493	-5.89155	1.7734e-222	-2.07495	1.38389e-24	FGRAMPH1_01T26953	NRRL29169g_13524	hypothetical protein
FGSG_02893	-5.85714	6.72165e-208	-2.1709	6.86366e-54	FGRAMPH1_01T11555	NRRL29169g_05848	argininedeiminase type-3
FGSG_16148	-5.8051	6.21359e-27	-4.72441	1.88082e-12	FGRAMPH1_01T14481	NRRL29169g_07319	carboxypeptidase S1
FGSG_03457	-5.66081	1.87887e-36	-6.18994	5.77196e-28	FGRAMPH1_01T12927	NRRL29169g_06535	cutinase precursor
FGSG_16281_2	-5.63128	2.74745e-05	-4.44789	3.61164e-70
FGSG_09977	-5.61361	2.05409e-102	-2.85113	6.09114e-27	FGRAMPH1_01T06969	NRRL29169g_03519	hypothetical protein
FGSG_13573	-5.55574	1.25892e-42	-2.46542	1.6748e-07	FGRAMPH1_01T27157	NRRL29169g_13626	hypothetical protein
FGSG_00006	-5.52345	1.7976e-17	-4.90814	1.22948e-55	FGRAMPH1_01T00051	NRRL29169g_00028	hypothetical protein
FGSG_05084	-5.4896	4.36259e-40	-4.43798	1.4608e-18	FGRAMPH1_01T17059	NRRL29169g_08590	related to spherulin 1A precursor
FGSG_02023	-5.28228	1.06499e-35	-4.64569	1.22993e-12	FGRAMPH1_01T04887	NRRL29169g_02469	hypothetical protein
FGSG_05440	-5.15253	1.83569e-43	-2.11757	9.54644e-21	FGRAMPH1_01T17919	NRRL29169g_09022	hypothetical protein
FGSG_08214	-5.08998	2.45598e-63	-2.12607	3.45087e-15	FGRAMPH1_01T09387	NRRL29169g_04743	hypothetical protein
FGSG_04058	-5.05945	2.45042e-78	-10.2027	8.20137e-157	FGRAMPH1_01T14365	NRRL29169g_07258	unnamed protein product
FGSG_09570	-5.03086	2.78771e-127	-2.38475	5.26621e-34	FGRAMPH1_01T26769	NRRL29169g_13432	hypothetical protein
FGSG_08519	-5.00154	4.1972e-153	-2.2543	1.0367e-17	FGRAMPH1_01T10159	NRRL29169g_05133	15-hydroxyprostaglandin dehydrogenase
FGSG_04528	-4.9831	2.17413e-63	-2.46677	2.66525e-21	FGRAMPH1_01T15519	NRRL29169g_07847	hypothetical protein
FGSG_10135	-4.93096	3.74943e-210	-3.27266	4.06678e-156	FGRAMPH1_01T07367	NRRL29169g_03723	beta--endoglucanase
FGSG_15034	-4.88825	4.87693e-33	-9.99522	4.90373e-52	FGRAMPH1_01T09381	NRRL29169g_04740	unnamed protein product
FGSG_10356	-4.88757	5.05266e-154	-2.39425	9.45993e-43	FGRAMPH1_01T07903	NRRL29169g_03995	hypothetical protein
FGSG_11059	-4.80045	8.08284e-40	2.28442	7.3519e-26	FGRAMPH1_01T21133	NRRL29169g_10645	hypothetical protein
FGSG_13615	-4.78767	7.77314e-91	-2.61473	1.4492e-57	FGRAMPH1_01T26613	NRRL29169g_13354	unnamed protein product
FGSG_00576	-4.63115	1.35701e-47	-2.20563	6.00783e-27	FGRAMPH1_01T01467	NRRL29169g_00739	superoxide dismutase
FGSG_05407	-4.60821	1.7405e-258	-2.37705	3.72815e-77	FGRAMPH1_01T17837	NRRL29169g_08981	hypothetical protein
FGSG_04499	-4.56411	4.40005e-239	-3.26298	2.17988e-64	FGRAMPH1_01T15451	NRRL29169g_07815	hypothetical protein
FGSG_04911	-4.4215	4.29493e-190	-2.23777	3.62879e-58	FGRAMPH1_01T16617	NRRL29169g_08370	endoplasmic oxidoreductin-1 precursor
FGSG_11308	-4.4033	5.83467e-18	-3.50644	1.97848e-06	FGRAMPH1_01T21745	NRRL29169g_10950	hypothetical protein
FGSG_11875	-4.30216	8.31793e-60	-2.83878	1.92525e-15	FGRAMPH1_01T02481	NRRL29169g_01253	hypothetical protein
FGSG_16013	-4.2535	1.59757e-55	-8.98677	1.07812e-147	FGRAMPH1_01T06119	NRRL29169g_03088	manganese peroxidase 2
FGSG_01764	-4.23043	2.06707e-12	-5.39416	7.64018e-11	FGRAMPH1_01T04287	NRRL29169g_02163	related to hydrophobin
FGSG_13350	-4.23006	1.66336e-94	-2.85056	1.77038e-48	FGRAMPH1_01T10169	NRRL29169g_05138	hypothetical protein
FGSG_16161	-4.19759	1.22865e-85	-2.03148	1.14484e-23	FGRAMPH1_01T14363	NRRL29169g_07257	alpha--mannosyl transferase cmt1
FGSG_12174	-4.14733	4.89488e-30	-2.08565	0.000137258	FGRAMPH1_01T06325	NRRL29169g_03195	hypothetical protein
FGSG_02052	-4.11451	1.76314e-16	-2.71872	5.28177e-13	FGRAMPH1_01T04951	NRRL29169g_02501	hypothetical protein
FGSG_02418	-4.10216	8.89294e-22	-2.52289	4.1127e-07	FGRAMPH1_01T05807	NRRL29169g_02931	shortchain dehydrogenase reductase family
FGSG_12281	-4.06453	3.37745e-10	-2.60135	6.9071e-06	FGRAMPH1_01T14885	NRRL29169g_07525	e3 ubiquitin-ligase ccnb1ip1
FGSG_03150	-4.03952	1.23344e-41	-2.81148	3.77517e-28	FGRAMPH1_01T12179	NRRL29169g_06160	aminoglycoside phospho transferase
FGSG_10665	-3.99752	7.10048e-47	-2.25224	6.33613e-19	FGRAMPH1_01T08655	NRRL29169g_04377	hypothetical protein
FGSG_04511	-3.97889	2.77645e-72	-2.96134	1.59457e-09	FGRAMPH1_01T15483	NRRL29169g_07840	unnamed protein product
FGSG_17424	-3.89049	2.49034e-16	-2.59319	3.84118e-09	FGRAMPH1_01T08633	NRRL29169g_04368	unnamed protein product
FGSG_10383	-3.86115	1.03738e-107	2.38964	3.18092e-35	FGRAMPH1_01T07967	NRRL29169g_04028	hypothetical protein
FGSG_11310	-3.82989	1.15213e-74	-5.28288	3.57273e-128	FGRAMPH1_01T21749	NRRL29169g_10952	vegetative incompatibility het-e-1
FGSG_00517	-3.77521	5.28601e-13	-2.35334	0.000548329	FGRAMPH1_01T01319	NRRL29169g_00665	hypothetical protein
FGSG_03595	-3.64838	1.04519e-48	-2.54362	1.06367e-17	FGRAMPH1_01T13243	NRRL29169g_06696	ADP-ribosylation factor
FGSG_11552	-3.63056	5.37818e-13	2.14641	4.42798e-05	FGRAMPH1_01T15967	NRRL29169g_08069	hypothetical protein
FGSG_16095	-3.55225	1.70879e-24	-3.16119	1.05495e-14	FGRAMPH1_01T15581	NRRL29169g_07877	unnamed protein product
FGSG_10496	-3.54923	1.44065e-89	-2.8806	1.84832e-71	FGRAMPH1_01T08247	NRRL29169g_04172	hypothetical protein
FGSG_15409	-3.53418	2.01373e-37	-3.29464	1.38848e-10	FGRAMPH1_01T23875	NRRL29169g_12004	hypothetical protein
FGSG_01115	-3.51605	2.75893e-74	-2.14847	1.19655e-29	FGRAMPH1_01T02781	NRRL29169g_01406	hypothetical protein
FGSG_12590	-3.4665	3.31351e-12	-7.43157	1.54681e-14	FGRAMPH1_01T16145	NRRL29169g_08143	Heterokaryon incompatibility OR allele
FGSG_08252	-3.46501	3.2154e-66	-2.14454	1.00308e-25	FGRAMPH1_01T09479	NRRL29169g_04788	endoglucanase type c
FGSG_06483	-3.38879	6.18158e-76	-2.30092	8.36062e-76	FGRAMPH1_01T22393	NRRL29169g_11264	hypothetical protein
FGSG_00268	-3.36477	2.23392e-34	-2.19965	4.75036e-28	FGRAMPH1_01T00715	NRRL29169g_00362	golgi integral membrane
FGSG_09494	-3.32941	5.61687e-44	-2.23817	1.54052e-22	FGRAMPH1_01T26951	NRRL29169g_13523	d-arabinitol 2-dehydrogenase
FGSG_02464	-3.30683	5.88681e-30	-2.61674	5.16465e-35	FGRAMPH1_01T05911	NRRL29169g_02983	hypothetical protein
FGSG_00247	-3.2705	1.05986e-16	-3.01476	4.89936e-09	FGRAMPH1_01T00669	NRRL29169g_00339	hypothetical protein
FGSG_00952	-3.16444	1.74219e-23	-2.13168	2.04183e-12	FGRAMPH1_01T02399	NRRL29169g_01210	chitinase 1
FGSG_03079	-3.10663	2.238e-86	-4.9797	1.31475e-217	FGRAMPH1_01T12007	NRRL29169g_06073	hypothetical protein
FGSG_16420	-3.06692	2.80326e-12	-2.31416	1.27882e-07	FGRAMPH1_01T16391	NRRL29169g_08256	ankyrin repeat-containing
FGSG_09836	-3.05795	1.38787e-23	-3.88164	1.03646e-48	FGRAMPH1_01T26165	NRRL29169g_13132	hypothetical protein
FGSG_11317	-3.02846	5.49198e-08	-3.58365	7.63435e-45	FGRAMPH1_01T21767	NRRL29169g_10961	n-acetyl transferase ats1
FGSG_13194	-3.02251	7.95183e-61	-3.20343	1.87509e-50	FGRAMPH1_01T25429	NRRL29169g_12774	hypothetical protein
FGSG_11274	-2.90679	8.21728e-69	-2.34508	4.53502e-23	FGRAMPH1_01T21665	NRRL29169g_10910	n amino acid transport system
FGSG_00021	-2.86264	3.09023e-11	-2.33217	6.50174e-05	FGRAMPH1_01T00091	NRRL29169g_00048	hypothetical protein FPSE_07849
FGSG_00163	-2.8452	2.39862e-18	-2.00413	1.7989e-10	FGRAMPH1_01T00447	NRRL29169g_00228	ubiquitin family
FGSG_08232	-2.84065	0.00027263	-2.4598	1.21402e-23	FGRAMPH1_01T09427	NRRL29169g_04762	cupin 2conserved barrel
FGSG_04213	-2.71803	7.21387e-72	-11.3432	5.08516e-131	FGRAMPH1_01T14753	NRRL29169g_07458	hypothetical protein
FGSG_04710	-2.71192	2.5325e-06	2.49288	0.00151265	FGRAMPH1_01T16127	NRRL29169g_08134	Generalalpha-glucoside permease
FGSG_03772	-2.71061	7.36364e-08	-2.60367	3.36434e-05	FGRAMPH1_01T13673	NRRL29169g_06911	drug resistance protein
FGSG_00773	-2.62448	7.23874e-08	-2.11876	1.17865e-17	FGRAMPH1_01T01945	NRRL29169g_00981	ctrcopper transporter family
FGSG_02363	-2.585	4.22953e-23	-2.4242	1.58325e-12	FGRAMPH1_01T05677	NRRL29169g_02864	transcription factor c2h2
FGSG_02353	-2.57947	3.34242e-64	-2.97849	8.93814e-93	FGRAMPH1_01T05653	NRRL29169g_02852	hypothetical protein FPSE_03768
FGSG_17509	-2.46576	9.93403e-21	2.02321	2.80803e-11	FGRAMPH1_01T20605	NRRL29169g_10379	hypothetical protein
FGSG_02467	-2.44753	3.16896e-05	-2.74125	2.69978e-79	FGRAMPH1_01T05919	NRRL29169g_02987	amino transferase family
FGSG_04611	-2.39682	6.51489e-65	-2.25958	9.31417e-17	FGRAMPH1_01T15701	NRRL29169g_07938	hypothetical protein FOVG_11384
FGSG_13421	-2.38247	1.6758e-19	-3.37894	1.36622e-26	FGRAMPH1_01T09379	NRRL29169g_04739	beta-1 ,4-mannosyl-glyco4-beta-N-acetylglucosaminyl transferase
FGSG_17070	-2.29109	4.27831e-13	-2.42182	3.07724e-11	FGRAMPH1_01T09495	NRRL29169g_04796	unnamed protein product
FGSG_01768	-2.25215	5.94521e-44	-19.4246	8.08127e-137	FGRAMPH1_01T04299	NRRL29169g_02169	n-gnat
FGSG_17102	-2.22017	5.28424e-31	-2.11477	1.50243e-25	FGRAMPH1_01T09131	NRRL29169g_04617	Cysteinease mitochondrial
FGSG_12898	-2.20247	2.64501e-16	-2.08573	1.70266e-07	FGRAMPH1_01T19881	NRRL29169g_10016	hypothetical protein
FGSG_06612	-2.11686	5.92003e-19	-2.28762	9.18079e-57	FGRAMPH1_01T22715	NRRL29169g_11425	oxalatedecarboxylase
FGSG_03706	-2.08914	0.00252013	-41.5917	0	FGRAMPH1_01T13511	NRRL29169g_06830	hypothetical protein
FGSG_16881	-2.03136	8.65481e-07	-4.82103	7.0431e-18	FGRAMPH1_01T25461	NRRL29169g_12790	mrna 3-end-processing yth1
FGSG_03812	2.06203	1.88845e-13	2.58353	1.7307e-09	FGRAMPH1_01T13767	NRRL29169g_06959	epoxide hydrolase
FGSG_03369	2.11927	1.33732e-05	2.87749	1.04336e-22	FGRAMPH1_01T12709	NRRL29169g_06426	mfs spgeneral alpha glucoside:h+symporter
FGSG_11337	2.16428	2.28581e-05	2.28887	0.00255852	FGRAMPH1_01T21817	NRRL29169g_10986	ribo kinase
FGSG_03197	2.21851	6.08689e-08	3.32957	7.97816e-09	FGRAMPH1_01T12291	NRRL29169g_06216	hypothetical protein
FGSG_08891	2.33388	1.24666e-07	2.18653	2.22147e-05	FGRAMPH1_01T11099	NRRL29169g_05617	mating type 1-1-2
FGSG_16361	2.3491	3.66969e-10	2.53692	4.94102e-14	FGRAMPH1_01T11731	NRRL29169g_05934	transcription factor
FGSG_01661	2.38935	3.27806e-09	-2.09075	0.00235545	FGRAMPH1_01T04045	NRRL29169g_02042	taurinedioxygenase
FGSG_12067	2.42106	3.48294e-23	3.62241	1.1673e-20	FGRAMPH1_01T05079	NRRL29169g_02565	tripeptidyl aminopeptidase
FGSG_17645	2.42714	1.09318e-08	2.19959	8.90136e-07	FGRAMPH1_01T17013	NRRL29169g_08567	c6 finger
FGSG_02309	2.4376	7.50945e-16	-2.88908	5.70856e-15	FGRAMPH1_01T05563	NRRL29169g_02807	hypothetical protein
FGSG_07384	2.44583	1.70637e-26	2.07799	9.2774e-10	FGRAMPH1_01T24687	NRRL29169g_12405	hypothetical protein
FGSG_16232	2.48306	5.57762e-05	2.95153	0.000740638	FGRAMPH1_01T13317	NRRL29169g_06733	hypothetical protein
FGSG_16894	2.51643	7.51221e-19	4.60173	3.20476e-46	FGRAMPH1_01T25641	NRRL29169g_12878	unnamed protein product
FGSG_15807	2.51661	1.56851e-08	12.9068	1.24516e-24	FGRAMPH1_01T02421	NRRL29169g_01221	unnamed protein product
FGSG_03120	2.60976	3.27177e-16	2.26656	8.4788e-11	FGRAMPH1_01T12109	NRRL29169g_06125	lipidphosphate phosphatase 1
FGSG_00565	2.61505	6.32878e-12	2.39158	1.65268e-13	FGRAMPH1_01T01439	NRRL29169g_00725	m-phaseinducer phosphatase
FGSG_15773	2.67609	1.1767e-29	2.26601	2.20149e-27	FGRAMPH1_01T01761	NRRL29169g_00888	vacuolar calcium ion transporter
FGSG_16191	2.69416	1.00056e-12	2.61608	2.46004e-09	FGRAMPH1_01T13845	NRRL29169g_06998	effluxpump antibiotic resistance
FGSG_11215	2.72038	2.00534e-14	-3.55389	1.21861e-39	FGRAMPH1_01T21501	NRRL29169g_10828	Zeaxanthin chloroplastic
FGSG_08494	2.72093	2.7494e-19	2.00179	2.79453e-12	FGRAMPH1_01T10099	NRRL29169g_05103	hypothetical protein FPSE_10512 partial
FGSG_00058	2.72122	1.19528e-08	2.03222	1.21848e-05	FGRAMPH1_01T00193	NRRL29169g_00100	related to nicotinamidemononucleotide permease
FGSG_05839	2.7253	9.65504e-18	2.86682	1.88217e-44	FGRAMPH1_01T18881	NRRL29169g_09508	sugar transporter stl1
FGSG_02644	2.74154	2.74304e-13	4.30609	1.13629e-34	FGRAMPH1_01T06345	NRRL29169g_03205	unnamed protein product
FGSG_03202	2.74624	2.24206e-05	2.74267	0.000515329	FGRAMPH1_01T12305	NRRL29169g_06223	calcium-translocating p-type pmca-type
FGSG_04175	2.88002	8.12285e-41	2.68118	2.3363e-40	FGRAMPH1_01T14663	NRRL29169g_07411	hypothetical protein FPSE_12140
FGSG_08292	2.91253	2.15315e-63	2.18241	3.28625e-25	FGRAMPH1_01T09583	NRRL29169g_04840	hypothetical protein
FGSG_03167	2.96339	1.45908e-08	3.76772	4.52801e-06	FGRAMPH1_01T12215	NRRL29169g_06178	unnamed protein product
FGSG_10350	3.0661	6.24733e-37	2.68544	5.88433e-14	FGRAMPH1_01T07889	NRRL29169g_03987	eggshell
FGSG_00351	3.07818	3.00196e-31	2.25531	3.35442e-18	FGRAMPH1_01T00929	NRRL29169g_00469	unnamed protein product
FGSG_16141	3.13088	1.11935e-23	3.72872	4.89674e-32	FGRAMPH1_01T14657	NRRL29169g_07408	hypothetical protein
FGSG_03883	3.14035	1.26086e-19	2.2798	1.47958e-05	FGRAMPH1_01T13955	NRRL29169g_07053	hypothetical protein
FGSG_11189	3.14957	2.39012e-55	2.27265	2.08836e-34	FGRAMPH1_01T21433	NRRL29169g_10794	hypothetical protein
FGSG_04471	3.1852	1.02954e-94	3.38227	3.62365e-115	FGRAMPH1_01T15383	NRRL29169g_07780	hypothetical protein
FGSG_07628	3.19069	4.81508e-05	2.48444	0.00262265	FGRAMPH1_01T25249	NRRL29169g_12684	3-hydroxybenzoate 6-hydroxylase
FGSG_08570	3.22018	1.72086e-16	6.30951	6.382e-25	FGRAMPH1_01T10285	NRRL29169g_05197	parasitic phase-specific psp-1
FGSG_00618	3.22018	1.23351e-43	3.03501	1.37453e-21	FGRAMPH1_01T01569	NRRL29169g_00790	intracell ular transport
FGSG_05809	3.24535	6.05043e-85	2.78482	1.15937e-51	FGRAMPH1_01T18807	NRRL29169g_09471	hypothetical protein
FGSG_02468	3.27604	9.08703e-46	2.51046	5.965e-12	FGRAMPH1_01T05921	NRRL29169g_02988	hypothetical protein
FGSG_09727	3.30406	2.5999e-29	3.87659	7.05912e-25	FGRAMPH1_01T26421	NRRL29169g_13259	hypothetical protein
FGSG_10558	3.3134	4.58636e-10	2.98011	5.45571e-08	FGRAMPH1_01T08409	NRRL29169g_04255	hypothetical protein
FGSG_11630	3.3426	9.72507e-11	2.53272	1.30396e-05	FGRAMPH1_01T11153	NRRL29169g_05644	hypothetical protein
FGSG_03643	3.51813	9.21304e-10	3.21097	0.000111011	FGRAMPH1_01T13365	NRRL29169g_06757	malic acid transport
FGSG_17372	3.51949	3.08566e-26	3.6456	7.53425e-36	FGRAMPH1_01T08179	NRRL29169g_04138	helicase transcription factor
FGSG_05995	3.57642	2.44153e-51	2.14101	5.23372e-27	FGRAMPH1_01T19249	NRRL29169g_09692	hypothetical protein
FGSG_00060	3.66198	4.51842e-05	12.701	4.52122e-34	FGRAMPH1_01T00197	NRRL29169g_00102	CalciumChannel partial
FGSG_07572	3.71296	1.09882e-07	20.5671	5.8175e-30	FGRAMPH1_01T25123	NRRL29169g_12621	hypothetical protein
FGSG_02681	3.79718	3.86097e-09	6.23788	1.55244e-06	FGRAMPH1_01T06423	NRRL29169g_03244	glycosyl transferase family 32
FGSG_10605	3.80317	2.82172e-15	6.24241	6.06e-12	FGRAMPH1_01T08513	NRRL29169g_04304	hypothetical protein
FGSG_11146	3.86583	6.78021e-10	2.26023	0.000490627	FGRAMPH1_01T21327	NRRL29169g_10743	hypothetical protein
FGSG_06881	3.8885	6.40481e-30	3.85224	3.28448e-52	FGRAMPH1_01T23403	NRRL29169g_11767	leptomycin b resistance pmd1
FGSG_03372	4.07187	4.46281e-09	2.015	0.0107161	FGRAMPH1_01T12719	NRRL29169g_06431	hypothetical protein
FGSG_12109	4.11982	1.39191e-54	4.8511	3.27455e-50	FGRAMPH1_01T05455	NRRL29169g_02752	plac8 family
FGSG_02558	4.13215	1.72467e-15	2.84162	8.6138e-06	FGRAMPH1_01T06135	NRRL29169g_03096	hypothetical protein
FGSG_16266	4.25196	3.48294e-23	3.09355	1.21384e-53	FGRAMPH1_01T12909	NRRL29169g_06526	unnamed protein product
FGSG_07496	4.26584	1.32741e-49	5.14546	3.90752e-62	FGRAMPH1_01T24953	NRRL29169g_12538	high-affinity methionine permease
FGSG_16275	4.28138	2.71965e-61	7.37835	2.10322e-23	FGRAMPH1_01T12813	NRRL29169g_06478	hypothetical protein
FGSG_03361	4.31772	5.7429e-09	4.22696	9.76669e-09	FGRAMPH1_01T12693	NRRL29169g_06418	transcriptional regulatory
FGSG_03574	4.33914	3.98212e-69	2.19886	8.81159e-14	FGRAMPH1_01T13197	NRRL29169g_06673	hypothetical protein
FGSG_16265	4.4364	1.68266e-29	2.8013	4.00293e-22	FGRAMPH1_01T12913	NRRL29169g_06528	GTPbinding domain
FGSG_17104	4.5112	1.26019e-40	4.25348	8.68304e-49	FGRAMPH1_01T09119	NRRL29169g_04611	hypothetical protein FPSE_07509
FGSG_13869	4.54834	1.24495e-55	2.03164	5.93822e-22	FGRAMPH1_01T21039	NRRL29169g_10597	hypothetical protein
FGSG_10431	4.55525	4.65989e-28	3.08306	3.95097e-10	FGRAMPH1_01T08091	NRRL29169g_04093	unnamed protein product
FGSG_10411	4.59328	4.39207e-22	2.08214	0.000161746	FGRAMPH1_01T08045	NRRL29169g_04070	endo--beta-xylanase
FGSG_16310	4.80793	4.8081e-15	4.55054	8.69569e-06	FGRAMPH1_01T12295	NRRL29169g_06218	unnamed protein product
FGSG_17477	4.82493	1.66333e-20	2.17905	2.22702e-05	FGRAMPH1_01T21225	NRRL29169g_10691	hypothetical protein
FGSG_04757	4.88381	1.24459e-107	3.96174	8.75861e-11	FGRAMPH1_01T16245	NRRL29169g_08195	retinol dehydrogenase
FGSG_17106	4.88475	1.02355e-24	2.69492	1.49114e-07	FGRAMPH1_01T09057	NRRL29169g_04581	peptidase m12
FGSG_09293	4.91047	8.03562e-45	10.0878	2.14895e-73	FGRAMPH1_01T27447	NRRL29169g_13771	unnamed protein product
FGSG_17483	5.08369	2.17209e-106	2.40347	7.13344e-48	FGRAMPH1_01T21041	NRRL29169g_10598	isoform2 of dipeptidyl peptidase 3
FGSG_11019	5.10139	2.84177e-46	3.0267	2.08074e-42	FGRAMPH1_01T21031	NRRL29169g_10593	diseaseresistance partial
FGSG_17167	5.16051	2.62355e-11	5.50138	7.29282e-20	FGRAMPH1_01T27755	NRRL29169g_13925	related to ankyrin
FGSG_03575	5.30676	3.34242e-64	3.56514	2.0227e-51	FGRAMPH1_01T13199	NRRL29169g_06674	tripeptidyl aminopeptidase
FGSG_02377	5.36454	9.40066e-29	2.09489	1.0368e-27	FGRAMPH1_01T05707	NRRL29169g_02879	hypothetical protein
FGSG_16121	5.40559	1.00554e-19	2.16171	9.35665e-05	FGRAMPH1_01T15067	NRRL29169g_07617	udp-glucuronosyludp-glucosyl transferase
FGSG_10569	5.50176	9.66274e-09	5.73717	2.28031e-08	FGRAMPH1_01T08431	NRRL29169g_04266	hypothetical protein
FGSG_04621	5.54395	2.37444e-30	4.43899	1.42564e-13	FGRAMPH1_01T15729	NRRL29169g_07952	flavin containing amine
FGSG_03373	5.57439	1.07771e-13	2.27461	0.0319525	FGRAMPH1_01T12723	NRRL29169g_06433	Choline dehydrogenase
FGSG_09742	5.62646	2.27484e-54	3.31485	3.59452e-40	FGRAMPH1_01T26375	NRRL29169g_13236	extracell ular serine-rich
FGSG_16162	5.80802	9.78732e-34	4.71664	2.77602e-20	FGRAMPH1_01T14353	NRRL29169g_07252	hypothetical protein
FGSG_11257	5.9574	9.73881e-89	2.40485	2.18712e-12	FGRAMPH1_01T21623	NRRL29169g_10889	2-amino-3-carboxymuconate-6-semialdehyde decarboxylase
FGSG_03360	6.20405	8.91994e-22	3.82819	3.241e-17	FGRAMPH1_01T12691	NRRL29169g_06417	mfs transporter
FGSG_07633	6.34728	1.16299e-06	6.6545	1.20127e-05	FGRAMPH1_01T25259	NRRL29169g_12689	hypothetical protein
FGSG_12214	6.41605	2.68784e-135	-44.6324	2.75285e-65	FGRAMPH1_01T15725	NRRL29169g_07950	hypothetical protein FPSE_08081
FGSG_02155	6.6186	2.08406e-19	2.2213	0.00510435	FGRAMPH1_01T05193	NRRL29169g_02620	integral membrane
FGSG_00470	6.64497	1.32616e-94	3.00163	7.44113e-22	FGRAMPH1_01T01209	NRRL29169g_00610	cell obiose dehydrogenase
FGSG_17449	6.83832	1.41152e-10	3.82791	1.19632e-06	FGRAMPH1_01T21529	NRRL29169g_10842	adam 8 precursor
FGSG_01584	7.18296	1.58707e-09	24.8997	2.427e-09	FGRAMPH1_01T03861	NRRL29169g_01949	multidrug resistance fnx1
FGSG_08145	7.29067	1.08448e-07	4.93523	7.52575e-05	FGRAMPH1_01T09223	NRRL29169g_04663	hypothetical protein
FGSG_11376	7.30168	6.27244e-16	4.41277	1.20113e-06	FGRAMPH1_01T21915	NRRL29169g_11035	hypothetical protein
FGSG_03642	7.47246	2.31308e-27	2.89393	5.73645e-06	FGRAMPH1_01T13363	NRRL29169g_06756	hypothetical protein
FGSG_17094	7.88891	2.10181e-58	7.72175	4.61107e-91	FGRAMPH1_01T09235	NRRL29169g_04669	unnamed protein product
FGSG_05076	8.06499	1.30109e-32	3.00716	1.33208e-06	FGRAMPH1_01T17033	NRRL29169g_08577	abc transporter g family member 24
FGSG_08830	8.07356	1.81592e-47	6.32184	1.11062e-55	FGRAMPH1_01T10937	NRRL29169g_05531	atp ase
FGSG_17154	8.18207	1.73661e-29	3.50218	2.04875e-05	FGRAMPH1_01T28029	NRRL29169g_14059	unnamed protein product
FGSG_03592	8.25413	3.53535e-43	4.66181	2.07542e-17	FGRAMPH1_01T13237	NRRL29169g_06693	hypothetical protein
FGSG_03714	8.53167	1.23581e-84	4.3206	4.16492e-26	FGRAMPH1_01T13529	NRRL29169g_06839	Mannanendo-1 ,6-alpha-mannosidase DCW1
FGSG_09173	8.6584	1.09508e-15	4.05276	3.5102e-09	FGRAMPH1_01T27753	NRRL29169g_13924	Reticulocyte-binding 2 like a
FGSG_02036	9.13495	2.13735e-102	7.81644	5.37827e-23	FGRAMPH1_01T04917	NRRL29169g_02484	hypothetical protein
FGSG_16678	9.60812	7.03009e-46	11.6514	3.319e-29	FGRAMPH1_01T22581	NRRL29169g_11358	unnamed protein product
FGSG_16285	10.0486	2.46566e-22	5.44155	7.9965e-13	FGRAMPH1_01T12725	NRRL29169g_06434	hypothetical protein
FGSG_05232	10.1522	1.37226e-68	3.37387	7.88536e-20	FGRAMPH1_01T17423	NRRL29169g_08773	cell wall manno
FGSG_02942	10.4442	2.52259e-59	3.16614	3.69967e-06	FGRAMPH1_01T11671	NRRL29169g_05904	g-coupled receptor
FGSG_07574	10.653	2.74184e-29	2.88111	5.96692e-05	FGRAMPH1_01T25127	NRRL29169g_12623	unnamed protein product
FGSG_16884	11.008	4.76468e-46	3.25268	6.34346e-09	FGRAMPH1_01T25481	NRRL29169g_12800	unnamed protein product
FGSG_03832	11.2191	3.97983e-35	84.9552	0	FGRAMPH1_01T13815	NRRL29169g_06983	hypothetical protein
FGSG_03593	11.2553	1.37236e-109	7.96164	1.56244e-12	FGRAMPH1_01T13239	NRRL29169g_06694	hypothetical protein
FGSG_17328	11.2788	1.14705e-09	12.4426	1.19778e-08	FGRAMPH1_01T07537	NRRL29169g_03809	hypothetical protein
FGSG_01798	11.8395	2.39676e-70	2.31769	0.000549079	FGRAMPH1_01T04361	NRRL29169g_02200	related to DUF124 domain
FGSG_11006	12.14	7.61241e-97	38.256	0	FGRAMPH1_01T20993	NRRL29169g_10574	glucanendo-1 ,3-beta-glucosidase
FGSG_15448	12.3545	6.54879e-26	2.4436	1.6415e-34	FGRAMPH1_01T25477	NRRL29169g_12798	unnamed protein product
FGSG_13952	12.8829	9.07051e-31	11.4012	4.69601e-53	FGRAMPH1_01T22087	NRRL29169g_11117	NLS2
FGSG_16883	13.3514	8.08113e-39	2.33242	7.4788e-75	FGRAMPH1_01T25479	NRRL29169g_12799	hypothetical protein
FGSG_10606	14.6377	2.81578e-45	2.69315	3.40833e-05	FGRAMPH1_01T08515	NRRL29169g_04305	cytochrome c peroxidase
FGSG_08985	17.0445	8.71058e-84	3.59473	3.66034e-09	FGRAMPH1_01T28193	NRRL29169g_14141	calcium-transporting atp ase 3
FGSG_03790	17.6245	2.07531e-19	5.25939	1.11495e-14	FGRAMPH1_01T13711	NRRL29169g_06930	metallo protease mep1
FGSG_10559	17.9863	8.95306e-16	6.20108	7.94001e-11	FGRAMPH1_01T08411	NRRL29169g_04256	hypothetical protein
FGSG_16853	18.4384	4.57253e-132	10.7344	4.72425e-57	FGRAMPH1_01T25189	NRRL29169g_12654	integral membrane
FGSG_16300	19.0578	8.78535e-63	11.3248	1.74446e-24	FGRAMPH1_01T12465	NRRL29169g_06303	integral membrane
FGSG_01868	19.1408	5.47846e-115	4.94407	0.000636349	FGRAMPH1_01T04525	NRRL29169g_02283	ent-kaurene oxidase
FGSG_09118	20.197	3.37781e-40	3.83507	2.52543e-20	FGRAMPH1_01T27883	NRRL29169g_13988	hypothetical protein
FGSG_07723	20.649	5.23534e-20	12.5659	4.25079e-07	FGRAMPH1_01T25489	NRRL29169g_12804	hypothetical protein
FGSG_07568	21.8554	0	7.02475	2.40316e-206	FGRAMPH1_01T25115	NRRL29169g_12617	Killer toxin subunits alpha beta
FGSG_03600	21.8995	1.3849e-162	2.62652	3.94032e-08	FGRAMPH1_01T13257	NRRL29169g_06703	hypothetical protein
FGSG_03394	25.2907	2.24765e-45	2.88024	5.9442e-09	FGRAMPH1_01T12775	NRRL29169g_06459	hypothetical protein
FGSG_05719	29.6827	1.05132e-115	19.1525	1.1147e-44	FGRAMPH1_01T18591	NRRL29169g_09362	hypothetical protein
FGSG_02217	31.5599	1.47355e-73	2.88852	0.000330477	FGRAMPH1_01T05343	NRRL29169g_02694	catalase
FGSG_11564	31.639	7.2818e-89	4.79104	6.0119e-10	FGRAMPH1_01T15939	NRRL29169g_08055	hypothetical protein
FGSG_04745	35.0268	1.74888e-167	4.77761	2.49151e-17	FGRAMPH1_01T16217	NRRL29169g_08181	antifungal
FGSG_03156	38.9583	3.58256e-60	2.64991	0.000531296	FGRAMPH1_01T12193	NRRL29169g_06167	hypothetical protein
FGSG_03788	43.0627	1.21926e-152	7.32733	1.16404e-16	FGRAMPH1_01T13707	NRRL29169g_06928	glycoside hydrolase family 16
FGSG_08087	50.3659	1.35272e-45	4.98848	0.000605608	FGRAMPH1_01T09085	NRRL29169g_04595	hypothetical protein
FGSG_16885	51.5365	2.14867e-42	21.0764	5.24557e-11	FGRAMPH1_01T25491	NRRL29169g_12805	unnamed protein product
FGSG_07772	118.666	9.01379e-35	28.4934	1.99727e-08	FGRAMPH1_01T25613	NRRL29169g_12864	hypothetical protein
FGSG_03275	129.173	1.08991e-56	84.1918	7.08148e-24	FGRAMPH1_01T12481	NRRL29169g_06312	hypothetical protein
FGSG_03274	514.207	2.22123e-17	71.3425	7.79341e-15	FGRAMPH1_01T12479	NRRL29169g_06311	hypothetical protein

## Sheet: 24 BGCs; A&B
GeneID	FoldChange(D/WT)	padj(D/WT)	FoldChange(OX1/D)	padj(OX1/D)	FoldChange(OX6/D)	padj(OX6/D)	Description	BGCluster ID	Product
FGSG_00453	41.1558	15.1694	-2.74378	0.00178963	FGSG_00453	hypothetical protein	BGC05
FGSG_01787	831.742	1961.71	2.35798	1.69408e-06	FGSG_01787	hypothetical protein	BGC08
FGSG_02114	8.49202	42.961	5.13982	8.41131e-06	FGSG_02114	related to cytochrome P450 7B1	BGC09
FGSG_02118	11.8442	42.6472	3.55143	0.000297589	FGSG_02118	hypothetical protein	BGC09
FGSG_02119	8.19994	57.8368	7.04474	4.41975e-09	FGSG_02119	hypothetical protein	BGC09
FGSG_03964	413.68	142.608	-2.8929	1.8095e-17	FGSG_03964	polyketide synthase	BGC18	Orcinol, orsellinic acid
FGSG_03529	10319.4	2057.51	-5.01562	8.65446e-305	FGSG_03529	glycosyl hydrolase family 17	BGC23	Trichothecene
FGSG_03344	1366.41	554.335	-2.46428	1.32097e-49	FGSG_03344	hypothetical protein	BGC26	Gibepyrones, polipyrone
FGSG_04695	55.0338	26.1608	-2.11664	0.00294987	FGSG_04695	hypothetical protein	BGC31
FGSG_06444	47.3699	22.6826	-2.11051	0.0251345	FGSG_06444	longiborneol synthase	BGC36
FGSG_06462	1049.92	354.224	-2.96317	1.19252e-56	FGSG_06462	coenzyme a synthetase	BGC37
FGSG_07592	417.031	200.344	-2.07917	3.27877e-12	FGSG_07592	gnat family acetyltransferase	BGC40
FGSG_07672	101.137	527.617	5.215	4.2132e-08	FGSG_07672	transcription factor	BGC41
FGSG_16873	509.744	2537.23	4.97851	2.92854e-12	FGSG_16873	terpene synthase metal-containing	BGC41
FGSG_16899	674.803	9641.18	14.2683	0	FGSG_16899	fusarin C cluster-oxidoreductase	BGC42	Fusarins A, C, D, protofusarin
FGSG_17087	23.428	78.8752	3.32828	5.16442e-06	FGSG_17087	7-alpha-hydroxycholest-4-en-3-one 12-alpha-hydroxylase	BGC48	Tricinolonic acid, tricinonoic acid, tricindiol, tricinolone
FGSG_08014	43.835	101.629	2.30588	2.43982e-05	FGSG_08014	myo-inositol transport ITR1	BGC51
FGSG_17118	341.542	73.7148	-4.63187	2.18135e-36	FGSG_17118	hypothetical protein	BGC51
FGSG_09067	310.911	71.484	-4.37061	4.18669e-24	FGSG_09067	HTH-type DNA-binding domain-containing acetyltransferase ybfA	BGC52
FGSG_09072	71.5083	1094.99	15.3583	1.19603e-12	FGSG_09072	hypothetical protein	BGC52
FGSG_09081	10.86	81.0365	7.61143	6.15395e-13	FGSG_09081	MFS SP general alpha glucoside:H+ symporter	BGC52
FGSG_09082	394.758	1005.28	2.55223	3.37137e-28	FGSG_09082	alpha-glucosidase	BGC52
FGSG_09595	483.511	1827.13	3.78175	2.44207e-12	FGSG_09595	aflatoxin efflux pump aflt	BGC57
FGSG_10611	17.9875	46.7095	2.5862	0.00437557	FGSG_10611	fad linked oxidase	BGC62

## Sheet: 228 DEGs; D
	MGV1			TRI6
Gene	FoldCh(D-WT)	FoldChange(D-OX1)	FoldChange(D-OX6)	FoldCh(Dtri6vsWT)	FoldCh(Dtri6vsDtri6/TRI6)	Cluster_ID	MIPSID	FugniDBID	NRRLName	Description
FGSG_17598	-11.4821	-18.694	-12.9238	-9061.37	-4229.9	BGC01	FGSG_17598	FGRAMPH1_01T00053	NRRL29169g_00029	hypothetical protein
FGSG_00071	-4.8848	-8.59296	-6.56221	-1612.9	-1300.49	BGC03	FGSG_00071	FGRAMPH1_01T00223	NRRL29169g_00116	cytochrome P450 monooxygenase (TRI1)
FGSG_11988	2.02776	2.53411	2.1739	2.7028	2.13778	BGC06	FGSG_11988	FGRAMPH1_01T04099	NRRL29169g_02069	abc multidrug transporter
FGSG_01681	5.3921	4.07521	5.67594	2.51008	2.05827	BGC06	FGSG_01681	FGRAMPH1_01T04089	NRRL29169g_02064	atp-grasp fMIPS_
FGSG_01675	11.2224	10.9552	11.7116	3.05393	4.35624	BGC06	FGSG_01675	FGRAMPH1_01T04077	NRRL29169g_02058	dicarboxylic amino acid permease
FGSG_02115	4.9001	4.43987	3.04151	5.16792	3.04646	BGC09	FGSG_02115	FGRAMPH1_01T05097	NRRL29169g_02575	tri7-trichothecene biosynthesis
FGSG_15933	5.30886	4.6981	5.4103	6.416	3.23878	BGC09	FGSG_15933	FGRAMPH1_01T05099	NRRL29169g_02576	unnamed protein product
FGSG_02289	2.43836	2.07121	2.36881	2.79158	3.31164	BGC12	FGSG_02289	FGRAMPH1_01T05523	NRRL29169g_02786	altered inheritance of mitochondria 6
FGSG_02330	2.47904	4.70662	6.63334	6.38688	2.11299	BGC13	FGSG_02330	FGRAMPH1_01T05605	NRRL29169g_02828	L-ascorbate oxidase
FGSG_02320	3.72605	2.99849	3.20755	8.87364	9.83309	BGC13	FGSG_02320	FGRAMPH1_01T05585	NRRL29169g_02818	transcription factor
FGSG_02321	4.4248	3.38292	4.02649	8.63973	11.7768	BGC13	FGSG_02321	FGRAMPH1_01T05587	NRRL29169g_02819	6-hydroxy-d-nicotine oxidase
FGSG_02325	55.3555	17.219	38.6498	633.629	527.996	BGC13	FGSG_02325	FGRAMPH1_01T05595	NRRL29169g_02823	conidial pigment polyketide synthasepartial
FGSG_02324	68.5636	17.8203	27.1167	131.828	434.947	BGC13	FGSG_02324	FGRAMPH1_01T05593	NRRL29169g_02822	polyketide synthase
FGSG_02328	73.7867	19.7223	37.3765	276.999	1280.88	BGC13	FGSG_02328	FGRAMPH1_01T05601	NRRL29169g_02826	conidial pigment biosynthesis oxidasearb2 brown2
FGSG_02327	82.4435	16.9398	28.258	290.851	617.217	BGC13	FGSG_02327	FGRAMPH1_01T05599	NRRL29169g_02825	dimethylaniline monooxygenase 3
FGSG_02329	83.3304	20.327	36.362	490.587	1108.19	BGC13	FGSG_02329	FGRAMPH1_01T05603	NRRL29169g_02827	fasciclin domain family
FGSG_02326	97.7402	18.7634	35.2348	445.516	306.204	BGC13	FGSG_02326	FGRAMPH1_01T05597	NRRL29169g_02824	sterigmatocystin 8-o-methyl transferase
FGSG_03922	3.56125	4.81788	5.86468	3.28089	2.1055	BGC19	FGSG_03922	FGRAMPH1_01T14041	NRRL29169g_07096	mannosyl-oligosaccharide alpha-1 ,2-mannosidase
FGSG_03534	-7.79122	-13.0108	-10.0594	-184.511	-122.853	BGC23	FGSG_03534	FGRAMPH1_01T13105	NRRL29169g_06624	15-O-acetyl transferase
FGSG_03539	-7.69072	-12.9814	-10.1914	-64.0483	-52.2012	BGC23	FGSG_03539	FGRAMPH1_01T13115	NRRL29169g_06629	AF359360_10 (TRI9)
FGSG_03537	-7.19349	-12.9682	-10.046	-90.0957	-84.8304	BGC23	FGSG_03537	FGRAMPH1_01T13111	NRRL29169g_06627	trichodiene synthase (TRI5)
FGSG_03532	-6.5624	-9.06972	-6.46116	-9.08491	-8.79282	BGC23	FGSG_03532	FGRAMPH1_01T13101	NRRL29169g_06622	trichothecene C-15 esterase (TRI8)
FGSG_03543	-5.39647	-8.93568	-6.36259	-161.76	-148.466	BGC23	FGSG_03543	FGRAMPH1_01T13123	NRRL29169g_06633	trichothecene biosynthesis gene(TRI14)
FGSG_16251	-5.0051	-7.62025	-5.90065	-48.7989	-50.064	BGC23	FGSG_16251	FGRAMPH1_01T13109	NRRL29169g_06626	regulatory
FGSG_03535	-4.72243	-7.93012	-5.60838	-2.86918	-3.89093	BGC23	FGSG_03535	FGRAMPH1_01T13107	NRRL29169g_06625	trichodiene oxygenase
FGSG_03542	-3.81015	-6.07321	-5.11184	-11.7509	-26.7665	BGC23	FGSG_03542	FGRAMPH1_01T13121	NRRL29169g_06632	cytochrome P450 (TRI13)
FGSG_03540	-3.78557	-6.47004	-4.4641	-10.2017	-10.3207	BGC23	FGSG_03540	FGRAMPH1_01T13117	NRRL29169g_06630	isotrichodermin C-15 hydroxylase
FGSG_03541	-2.94677	-5.60662	-4.26792	-14.4454	-16.5902	BGC23	FGSG_03541	FGRAMPH1_01T13119	NRRL29169g_06631	trichothecene efflux pump
FGSG_03489	-3.10639	-3.71974	-3.26176	-8.15711	-4.77542	BGC24	FGSG_03489	FGRAMPH1_01T13001	NRRL29169g_06572	hypothetical protein
FGSG_07795	-3.52634	-4.36213	-3.64298	-15.2297	-7.75467	BGC42	FGSG_07795	FGRAMPH1_01T25685	NRRL29169g_12900	hypothetical protein
FGSG_08083	-10.7273	-20.742	-4.39359	-10.5042	-10.9777	BGC49	FGSG_08083	FGRAMPH1_01T09075	NRRL29169g_04590	glutamate decarboxylase
FGSG_08079	-9.44762	-18.5208	-5.17521	-8.45163	-9.28849	BGC49	FGSG_08079	FGRAMPH1_01T09067	NRRL29169g_04586	benzoate4-monooxygenase
FGSG_08082	-8.63503	-15.0163	-3.67888	-7.57317	-7.69647	BGC49	FGSG_08082	FGRAMPH1_01T09073	NRRL29169g_04589	gnat family n-
FGSG_08084	-8.41066	-10.5146	-3.54784	-6.24716	-5.92109	BGC49	FGSG_08084	FGRAMPH1_01T09077	NRRL29169g_04591	major facilitator super family transporter
FGSG_08078	-2.04504	-2.9373	-2.32153	-4.08766	-5.27745	BGC49	FGSG_08078	FGRAMPH1_01T09065	NRRL29169g_04585	hypothetical protein
FGSG_17119	-1568.45	-1138.32	-696.108	-6.86988	-2.22802	BGC51	FGSG_17119	FGRAMPH1_01T08889	NRRL29169g_04495	hypothetical protein
FGSG_13456	-57.326	-87.5027	-69.0827	-4.04038	-2.56596	BGC51	FGSG_13456	FGRAMPH1_01T08923	NRRL29169g_04513	ppr1-transcription factor regulatingpyrimidine pathway
FGSG_08023	-19.5625	-36.4251	-49.8646	-4.12698	-5.90231	BGC51	FGSG_08023	FGRAMPH1_01T08935	NRRL29169g_04519	isotrichodermin c-15 hydroxylase
FGSG_09210	6.96427	4.6612	6.37612	3.79414	2.69618	BGC54	FGSG_09210	FGRAMPH1_01T27657	NRRL29169g_13876	related to phospholipid-translocatingatp ase
FGSG_10397	-21.6457	-44.0555	-17.5302	-2207.36	-127.706	BGC59	FGSG_10397	FGRAMPH1_01T07999	NRRL29169g_04045	longiborneol synthase
FGSG_10617	-7.10216	-10.7356	-18.1645	-2.02252	-8.35994	BGC62	FGSG_10617	FGRAMPH1_01T08539	NRRL29169g_04318	hypothetical protein
FGSG_10608	3.04145	2.87082	3.84842	19.0376	11.0162	BGC62	FGSG_10608	FGRAMPH1_01T08519	NRRL29169g_04308	short-chain dehydrogenase reductase family
FGSG_10609	16.4868	10.9608	16.1551	19.4703	6.9885	BGC62	FGSG_10609	FGRAMPH1_01T08521	NRRL29169g_04309	fad linked oxidase
FGSG_10989	-6.53969	-11.8946	-11.7955	-16.3625	-13.6578	BGC64	FGSG_10989	FGRAMPH1_01T20957	NRRL29169g_10556	short-chain dehydrogenase reductase
FGSG_17487	-6.45862	-16.0881	-17.7594	-23.2589	-26.1441	BGC64	FGSG_17487	FGRAMPH1_01T20955	NRRL29169g_10555	nonribosomal peptide synthetase
FGSG_10994	-4.34074	-8.68306	-6.7635	-4.62932	-3.11434	BGC64	FGSG_10994	FGRAMPH1_01T20967	NRRL29169g_10561	A ChainStructure Of Ankyrin repeat
FGSG_10991	-4.31932	-8.07125	-11.0917	-14.4048	-13.3018	BGC64	FGSG_10991	FGRAMPH1_01T20961	NRRL29169g_10558	cytochrome p450 family
FGSG_10990	-3.59765	-7.16612	-7.06354	-12.9243	-10.2754	BGC64	FGSG_10990	FGRAMPH1_01T20959	NRRL29169g_10557	non-ribosomal peptide synthetase
FGSG_10993	-3.1236	-5.31395	-5.10844	-8.09225	-8.47304	BGC64	FGSG_10993	FGRAMPH1_01T20965	NRRL29169g_10560	2-isopropylmalate synthase
FGSG_10995	-2.91944	-5.31702	-4.42841	-4.63338	-4.69286	BGC64	FGSG_10995	FGRAMPH1_01T20969	NRRL29169g_10562	hypothetical protein
FGSG_07988	-720.673	-634.524	-477.194	-3.81455	-2.23741		FGSG_07988	FGRAMPH1_01T08839	NRRL29169g_04470	cell wall
FGSG_07765	-310.071	-1238.43	-455.319	-74.9561	-101.858		FGSG_07765	FGRAMPH1_01T25597	NRRL29169g_12856	trichothecene c-15 hydroxylase
FGSG_02035	-153.882	-231.406	-137.27	-2.42051	-2.4022		FGSG_02035	FGRAMPH1_01T04915	NRRL29169g_02483	vegetative incompatibility het-e-1
FGSG_07642	-97.1491	-251.96	-181.363	-526.828	-192.918		FGSG_07642	FGRAMPH1_01T25277	NRRL29169g_12698	Pentalenolactone D synthase
FGSG_02560	-88.2402	-110.684	-98.1102	-2.49805	-2.30848		FGSG_02560	FGRAMPH1_01T06139	NRRL29169g_03098	signalpeptide-containing
FGSG_04580	-63.0998	-179.145	-122.243	-6692.51	-4944		FGSG_04580	FGRAMPH1_01T15627	NRRL29169g_07900	atp binding cassette transporter
FGSG_04581	-60.2545	-159.442	-107.925	-370.079	-283.361		FGSG_04581	FGRAMPH1_01T15629	NRRL29169g_07901	transcription factor
FGSG_03211	-56.6566	-101.008	-113.38	-3.70717	-4.01102		FGSG_03211	FGRAMPH1_01T12327	NRRL29169g_06234	hypothetical protein
FGSG_02218	-49.0909	-42.6303	-35.1503	-19.5527	-19.9579		FGSG_02218	FGRAMPH1_01T05345	NRRL29169g_02695	ab hydrolase super family
FGSG_11025	-37.3611	-30.7712	-26.8736	-12.1028	-20.9473		FGSG_11025	FGRAMPH1_01T21051	NRRL29169g_10603	C2H2 zinc finger transcriptionfactor
FGSG_04686	-27.9876	-61.3936	-47.9577	-1123.55	-827.712		FGSG_04686	FGRAMPH1_01T15885	NRRL29169g_08026	aldo-keto reductase yakc
FGSG_16202	-27.9093	-69.9802	-66.6376	-69.5047	-49.6695		FGSG_16202	FGRAMPH1_01T13715	NRRL29169g_06932	shortchain dehydrogenase
NRRL29169g_10922	-24.345	-16.8144	-15.8033	-4.34642	-4.53749			FGRAMPH1_01T21689	NRRL29169g_10922	unnamed protein product
FGSG_13514	-20.9386	-23.0296	-23.4728	-21.0594	-11.8414		FGSG_13514	FGRAMPH1_01T27935	NRRL29169g_14013	alcohol dehydrogenase
FGSG_02753	-19.9456	-41.6512	-31.8672	-28.6487	-25.1295		FGSG_02753	FGRAMPH1_01T06611	NRRL29169g_03338	alcohol dehydrogenase
FGSG_09088	-18.7761	-71.9068	-56.9793	-150.367	-46.4516		FGSG_09088	FGRAMPH1_01T27955	NRRL29169g_14023	3-oxoacyl-[acyl-carrier-] reductase
FGSG_02672	-18.4403	-48.4129	-32.6895	-173.572	-193.877		FGSG_02672	FGRAMPH1_01T06405	NRRL29169g_03235	ent-kaurene oxidase
FGSG_03818	-16.7727	-113.341	-107.557	-411.531	-239.495		FGSG_03818	FGRAMPH1_01T13779	NRRL29169g_06965	WW domain-containingoxido reductase
FGSG_16445	-16.5246	-29.8688	-17.3351	-469.618	-88.8542		FGSG_16445	FGRAMPH1_01T16673	NRRL29169g_08397	aspartyl-tRNA synthetase
FGSG_12134	-16.2646	-18.7899	-13.1256	-13.7291	-17.9118		FGSG_12134	FGRAMPH1_01T05809	NRRL29169g_02932	hypothetical protein
FGSG_04504	-14.2576	-20.3619	-15.1112	-4.94085	-2.93318		FGSG_04504	FGRAMPH1_01T15463	NRRL29169g_07821	acid phosphatase
FGSG_04717	-13.8645	-49.2545	-81.9336	-22.4548	-80.3296		FGSG_04717	FGRAMPH1_01T16151	NRRL29169g_08146	Ent-kaurene oxidase
FGSG_02947	-13.8153	-126.722	-66.1538	-263.554	-141.112		FGSG_02947	FGRAMPH1_01T11683	NRRL29169g_05910	hypothetical protein
FGSG_02948	-13.6902	-153.402	-79.9047	-2239.71	-1456.29		FGSG_02948	FGRAMPH1_01T11685	NRRL29169g_05911	hypothetical protein
FGSG_17082	-11.1259	-13.7256	-12.6283	-101.38	-30.9324		FGSG_17082	FGRAMPH1_01T09391	NRRL29169g_04744	unnamed protein product
FGSG_00172	-10.6151	-18.7117	-19.9767	-8.48481	-14.2268		FGSG_00172	FGRAMPH1_01T00471	NRRL29169g_00240	glutathione s-transferase
FGSG_17575	-9.904	-28.2632	-24.5317	-8.31479	-8.98767		FGSG_17575	FGRAMPH1_01T21701	NRRL29169g_10928	hypothetical protein
FGSG_13098	-9.75626	-8.69611	-9.0553	-5.92893	-12.3595		FGSG_13098	FGRAMPH1_01T24285	NRRL29169g_12209	transcription factor
FGSG_04317	-9.31581	-20.0614	-30.5994	-3.41497	-5.57045		FGSG_04317	FGRAMPH1_01T14993	NRRL29169g_07574	mfsmultidrug
FGSG_02368	-9.20712	-8.39313	-9.07975	-2.89325	-2.18881		FGSG_02368	FGRAMPH1_01T05689	NRRL29169g_02870	hypothetical protein
FGSG_07300	-8.7481	-14.4147	-12.4164	-5.04373	-3.34275		FGSG_07300	FGRAMPH1_01T24465	NRRL29169g_12299	unnamed protein product
FGSG_07896	-7.94873	-10.5195	-6.81288	-19.9908	-22.0939		FGSG_07896	FGRAMPH1_01T25923	NRRL29169g_13011	trichothecene 3-O-acetyl transferase(TRI101)
FGSG_02822	-7.621	-8.29784	-5.93677	-13.3861	-13.8916		FGSG_02822	FGRAMPH1_01T11393	NRRL29169g_05767	unnamed protein product
FGSG_03292	-7.09011	-9.33874	-7.35554	-38.6798	-38.6898		FGSG_03292	FGRAMPH1_01T12517	NRRL29169g_06330	transcription factor
FGSG_04932	-6.96168	-7.91718	-5.57763	-3.00887	-2.95324		FGSG_04932	FGRAMPH1_01T16667	NRRL29169g_08394	hypothetical protein
FGSG_00053	-6.75621	-22.1072	-21.4874	-42.4485	-38.0324		FGSG_00053	FGRAMPH1_01T00167	NRRL29169g_00087	aryl-alcohol dehydrogenase
FGSG_09462	-6.37328	-5.10235	-4.1989	-3.28423	-5.40914		FGSG_09462	FGRAMPH1_01T27027	NRRL29169g_13561	chy zinc finger
FGSG_16297	-6.14278	-6.4306	-5.43147	-5.41236	-7.35977		FGSG_16297	FGRAMPH1_01T12519	NRRL29169g_06331	oxido reductase yulF
FGSG_11412	-6.1229	-12.3001	-14.5484	-9.70251	-13.8103		FGSG_11412	FGRAMPH1_01T21999	NRRL29169g_11077	hypothetical protein
FGSG_03149	-6.05529	-6.24386	-7.01646	-2.33442	-3.72208		FGSG_03149	FGRAMPH1_01T12177	NRRL29169g_06159	GNAT family N-acetyl transferase
FGSG_02949	-5.36965	-14.4551	-16.2057	-403.399	-328.698		FGSG_02949	FGRAMPH1_01T11687	NRRL29169g_05912	hypothetical protein
FGSG_02273	-5.07185	-9.38833	-6.96031	-3.52047	-3.31958		FGSG_02273	FGRAMPH1_01T05485	NRRL29169g_02767	aldehyde dehydrogenase
FGSG_07562	-4.8966	-9.90808	-7.26715	-22.3421	-26.9988		FGSG_07562	FGRAMPH1_01T25101	NRRL29169g_12610	related to hydroxylase
FGSG_15648	-4.88151	-4.99795	-4.35397	-4.51455	-3.17052		FGSG_15648	FGRAMPH1_01T21885	NRRL29169g_11020	hypothetical protein
FGSG_01767	-4.67855	-5.9904	-4.64578	-3.53797	-2.86042		FGSG_01767	FGRAMPH1_01T04293	NRRL29169g_02166	pisatindemethylase
FGSG_03630	-4.45668	-5.32322	-5.28695	-2.05573	-3.12566		FGSG_03630	FGRAMPH1_01T13333	NRRL29169g_06741	hypothetical protein
FGSG_13962	-4.23215	-8.34239	-20.8627	-5.13885	-7.35947		FGSG_13962	FGRAMPH1_01T22005	NRRL29169g_11080	low-density lipo receptor-related 6
FGSG_00342	-4.19099	-4.54616	-3.06919	-3.11441	-2.25426		FGSG_00342	FGRAMPH1_01T00909	NRRL29169g_00459	transcription factor
FGSG_04463	-4.00607	-4.28453	-3.64975	-10.2006	-3.01859		FGSG_04463	FGRAMPH1_01T15363	NRRL29169g_07770	serine threonine kinase
FGSG_03629	-3.96845	-4.37418	-4.76381	-3.33553	-4.55654		FGSG_03629	FGRAMPH1_01T13331	NRRL29169g_06740	alpha-glucuronidase precursor
FGSG_00054	-3.6453	-13.1642	-13.7599	-50.8954	-50.2272		FGSG_00054	FGRAMPH1_01T00169	NRRL29169g_00088	hypothetical protein
FGSG_10974	-3.54147	-4.83229	-4.29296	-10.9564	-7.86841		FGSG_10974	FGRAMPH1_01T20923	NRRL29169g_10539	hypothetical protein
FGSG_10551	-3.52012	-6.09983	-7.91442	-7.02642	-3.77294		FGSG_10551	FGRAMPH1_01T08389	NRRL29169g_04245	KillerKp4 SMK-partial
FGSG_16056	-3.49875	-4.68695	-3.56033	-35.2263	-37.3157		FGSG_16056	FGRAMPH1_01T15969	NRRL29169g_08070	unnamed protein product
FGSG_16862	-3.49162	-4.58904	-4.50112	-2.52001	-5.16233		FGSG_16862	FGRAMPH1_01T25237	NRRL29169g_12678	vegetative incompatibility het-e-1
FGSG_10647	-3.40571	-5.39294	-4.30644	-6.5954	-6.11391		FGSG_10647	FGRAMPH1_01T08615	NRRL29169g_04359	SAM-dependent methyl transferase
FGSG_07710	-3.39435	-5.23316	-4.33134	-18.0873	-15.1616		FGSG_07710	FGRAMPH1_01T25447	NRRL29169g_12783	hypothetical protein
FGSG_17052	-3.38808	-4.44294	-2.73104	-15.2875	-14.0879		FGSG_17052	FGRAMPH1_01T09753	NRRL29169g_04928	gnat family acetyl transferase
FGSG_09722	-3.34513	-4.49889	-3.09764	-7.10176	-6.5385		FGSG_09722	FGRAMPH1_01T26431	NRRL29169g_13264	isopentenyl-diphosphateDelta-isomerase
FGSG_09122	-3.32686	-3.74189	-2.75677	-6.45118	-5.70927		FGSG_09122	FGRAMPH1_01T27875	NRRL29169g_13984	para-nitrobenzyl esterase
FGSG_03504	-3.3241	-7.42087	-4.51214	-4.71591	-2.50238		FGSG_03504	FGRAMPH1_01T13041	NRRL29169g_06592	integral membrane
FGSG_16057	-3.31746	-6.31975	-4.23615	-65.7161	-79.6778		FGSG_16057	FGRAMPH1_01T15965	NRRL29169g_08068	hypothetical protein
FGSG_15682	-3.31481	-4.80888	-4.64701	-13.6722	-13.4023		FGSG_15682	FGRAMPH1_01T00183	NRRL29169g_00095	3-hydroxybenzoate 6-hydroxylase 1
FGSG_16437	-3.30738	-4.57245	-2.7996	-2.47859	-2.4414		FGSG_16437	FGRAMPH1_01T16517	NRRL29169g_08320	integral membrane
FGSG_11474	-3.29969	-8.13379	-6.20795	-12.5477	-11.704		FGSG_11474	FGRAMPH1_01T22155	NRRL29169g_11151	related to domain
FGSG_12600	-3.15053	-3.68276	-3.03854	-5.6913	-4.88242		FGSG_12600	FGRAMPH1_01T16197	NRRL29169g_08169	hypothetical protein
FGSG_16825	-3.14194	-3.47731	-2.53356	-4.50881	-6.22515		FGSG_16825	FGRAMPH1_01T24685	NRRL29169g_12404	Brefeldin A resistance
FGSG_02570	-3.09856	-3.42035	-2.63861	-2.20316	-3.15852		FGSG_02570	FGRAMPH1_01T06159	NRRL29169g_03108	elongation factor 2
FGSG_07188	-3.09446	-3.16174	-2.34891	-3.12667	-2.47396		FGSG_07188	FGRAMPH1_01T24183	NRRL29169g_12158	aromaticamino acid amino transferase
FGSG_04251	-3.04435	-7.93424	-7.14623	-13.8363	-13.8685		FGSG_04251	FGRAMPH1_01T14843	NRRL29169g_07504	oxido reductase yusz
FGSG_16514	-2.98229	-3.82099	-3.57276	-2.21281	-2.16903		FGSG_16514	FGRAMPH1_01T18409	NRRL29169g_09271	tad2-trna-specific adenosinedeaminase 2
FGSG_04902	-2.9795	-4.13085	-3.04657	-7.35403	-8.49844		FGSG_04902	FGRAMPH1_01T16599	NRRL29169g_08361	5-oxoprolinase (atp-hydrolysing)
FGSG_04899	-2.97426	-2.79061	-2.25622	-4.03987	-4.88931		FGSG_04899	FGRAMPH1_01T16593	NRRL29169g_08358	high-affinity nicotinic acid transporter
FGSG_05428	-2.94983	-2.80483	-2.17556	-3.04746	-4.27183		FGSG_05428	FGRAMPH1_01T17893	NRRL29169g_09009	eukaryotic translation initiationfactor 6
FGSG_05811	-2.90515	-4.15266	-4.00994	-20.3269	-9.57724		FGSG_05811	FGRAMPH1_01T18813	NRRL29169g_09474	n-acylsphingosine amido hydrolase
FGSG_08687	-2.87807	-3.16981	-2.58929	-3.15158	-2.71967		FGSG_08687	FGRAMPH1_01T10571	NRRL29169g_05344	swim zinc finger
FGSG_12142	-2.8073	-3.77108	-4.73842	-2.05417	-4.34192		FGSG_12142	FGRAMPH1_01T05915	NRRL29169g_02985	tripeptidyl-peptidase sed2
FGSG_13979	-2.79478	-6.64828	-4.57637	-34.3884	-35.2634		FGSG_13979	FGRAMPH1_01T21883	NRRL29169g_11019	riboflavin transporter mch5
FGSG_09107	-2.78028	-5.87686	-3.1958	-37.7181	-69.4325		FGSG_09107	FGRAMPH1_01T27911	NRRL29169g_14001	related to ankyrin
FGSG_01848	-2.76659	-3.04489	-3.06919	-3.31188	-3.31556		FGSG_01848	FGRAMPH1_01T04475	NRRL29169g_02258	hypothetical protein
FGSG_17705	-2.68333	-3.80781	-3.02642	-6.12533	-6.87742		FGSG_17705	FGRAMPH1_01T25435	NRRL29169g_12777	heterokaryon incompatibility
FGSG_16055	-2.62325	-4.37958	-3.20671	-3.7103	-2.25771		FGSG_16055	FGRAMPH1_01T15973	NRRL29169g_08072	related to short-chain alcohol dehydrogenase
FGSG_02906	-2.61252	-4.33237	-3.91975	-5.15681	-5.19213		FGSG_02906	FGRAMPH1_01T11587	NRRL29169g_05864	isoflavone reductase
FGSG_01686	-2.5937	-3.34014	-3.82351	-20.993	-22.8694		FGSG_01686	FGRAMPH1_01T04105	NRRL29169g_02072	alcohol dehydrogenase (NADP+)
FGSG_00481	-2.54067	-2.9727	-2.57814	-3.21222	-2.88476		FGSG_00481	FGRAMPH1_01T01235	NRRL29169g_00623	integral membrane
FGSG_15775	-2.51248	-3.1802	-3.49952	-15.9312	-10.3055		FGSG_15775	FGRAMPH1_01T01859	NRRL29169g_00937	unnamed protein product
FGSG_05829	-2.50104	-2.57423	-2.21098	-3.15822	-4.96202		FGSG_05829	FGRAMPH1_01T18855	NRRL29169g_09495	peptidase yuxL
FGSG_16407	-2.48834	-3.77541	-2.7433	-3.73518	-3.54652		FGSG_16407	FGRAMPH1_01T16199	NRRL29169g_08170	Transforming growthfactor-beta-induced ig-h3
FGSG_04575	-2.47739	-3.53935	-2.58855	-9.07983	-7.06216		FGSG_04575	FGRAMPH1_01T15617	NRRL29169g_07895	hypothetical protein
FGSG_06553	-2.44088	-2.79089	-4.73469	-2.29306	-6.78414		FGSG_06553	FGRAMPH1_01T22569	NRRL29169g_11352	hypothetical protein
FGSG_08309	-2.41183	-4.81492	-2.86416	-9.2358	-13.1719		FGSG_08309	FGRAMPH1_01T09623	NRRL29169g_04860	hypothetical protein
FGSG_01765	-2.36216	-3.61681	-3.2631	-8.9429	-9.98529		FGSG_01765	FGRAMPH1_01T04289	NRRL29169g_02164	microsomal epoxide hydrolase
FGSG_13493	-2.31836	-3.54701	-2.8484	-2.85445	-2.07669		FGSG_13493	FGRAMPH1_01T28183	NRRL29169g_14136	hypothetical protein
FGSG_11554	-2.29486	-3.75963	-2.16327	-4.47493	-2.97613		FGSG_11554	FGRAMPH1_01T15963	NRRL29169g_08067	related to monooxigenase
FGSG_12616	-2.20589	-2.89491	-2.70255	-3.61857	-2.47748		FGSG_12616	FGRAMPH1_01T16359	NRRL29169g_08247	het domain-containing
FGSG_07815	-2.16255	-2.36651	-2.20997	-2.98779	-5.25321		FGSG_07815	FGRAMPH1_01T25739	NRRL29169g_12923	hypothetical protein
FGSG_02760	-2.12096	-2.88682	-2.39131	-3.47028	-4.37548		FGSG_02760	FGRAMPH1_01T06625	NRRL29169g_03345	hypothetical protein
FGSG_06784	-2.10871	-2.90174	-2.03839	-3.92434	-2.90196		FGSG_06784	FGRAMPH1_01T23179	NRRL29169g_11657	farnesylpyrophosphate synthetase
FGSG_03725	-2.09383	-4.62549	-6.46237	-2.72866	-3.41577		FGSG_03725	FGRAMPH1_01T13555	NRRL29169g_06852	major facilitator super family transporter
FGSG_10424	-2.0703	-2.9857	-2.41118	-3.5566	-3.04475		FGSG_10424	FGRAMPH1_01T08071	NRRL29169g_04083	diphosphomevalonate decarboxylase
FGSG_16868	-2.05523	-4.42505	-3.33113	-18.4415	-23.015		FGSG_16868	FGRAMPH1_01T25285	NRRL29169g_12702	spbc2prophage-derivedaminoglycosiden(3)-acetyl transferase yokd
FGSG_03072	2.00333	2.42299	2.48432	2.67711	2.54698		FGSG_03072	FGRAMPH1_01T11987	NRRL29169g_06062	tripeptidyl-peptidase I
FGSG_06090	2.01723	2.27838	2.41737	2.71556	2.60826		FGSG_06090	FGRAMPH1_01T19465	NRRL29169g_09802	acetoacetate-ligase
FGSG_04572	2.19028	4.16529	3.25355	3.51874	4.26744		FGSG_04572	FGRAMPH1_01T15611	NRRL29169g_07892	phosphomutase pmu1
FGSG_16735	2.19486	2.67554	2.94229	5.16131	9.03208		FGSG_16735	FGRAMPH1_01T23447	NRRL29169g_11789	gns1sur4 family
FGSG_17643	2.19839	2.00282	2.12035	2.17349	2.67862		FGSG_17643	FGRAMPH1_01T17007	NRRL29169g_08564	phosphatidylethanolaminen-methyl transferase
FGSG_03333	2.21034	2.31658	2.96184	2.22492	2.14256		FGSG_03333	FGRAMPH1_01T12627	NRRL29169g_06385	phosphorylcholine phosphatase
FGSG_11528	2.24365	3.70183	3.57894	5.40523	3.64947		FGSG_11528	FGRAMPH1_01T16017	NRRL29169g_08094	tyrosinase
FGSG_17084	2.27008	2.67924	2.93346	6.50149	5.85347		FGSG_17084	FGRAMPH1_01T09385	NRRL29169g_04742	unnamed protein product
FGSG_10183	2.28546	2.6268	3.80606	5.40733	3.571		FGSG_10183	FGRAMPH1_01T07477	NRRL29169g_03778	cell obiose dehydrogenase
FGSG_03312	2.29311	4.0605	3.81565	2.60895	2.28043		FGSG_03312	FGRAMPH1_01T12575	NRRL29169g_06359	related to the plant PR-1 class ofpathogen related s
FGSG_03700	2.31014	2.35803	3.66767	2.10742	2.12346		FGSG_03700	FGRAMPH1_01T13497	NRRL29169g_06823	o-methylsterigmatocystinoxido reductase
FGSG_00101	2.34464	2.96797	2.00337	2.9106	2.92413		FGSG_00101	FGRAMPH1_01T00293	NRRL29169g_00152	hypothetical protein
FGSG_11032	2.34814	2.49762	3.47724	9.24588	10.0606		FGSG_11032	FGRAMPH1_01T21069	NRRL29169g_10612	galactose oxidase precursor
FGSG_02168	2.40752	2.95119	3.08612	8.47942	5.05827		FGSG_02168	FGRAMPH1_01T05225	NRRL29169g_02636	arg8-acetylornithine amino transferase
FGSG_11264	2.52809	3.47041	3.31294	4.95837	3.01256		FGSG_11264	FGRAMPH1_01T21639	NRRL29169g_10897	hypothetical protein
NRRL29169g_13685	2.57487	2.6173	3.16839	2.96452	2.06082			FGRAMPH1_01T27275	NRRL29169g_13685	unnamed protein product
FGSG_04739	2.62201	8.99372	5.81261	2.42071	2.54275		FGSG_04739	FGRAMPH1_01T16203	NRRL29169g_08172	hypothetical protein
FGSG_03518	2.68392	2.77542	3.03997	2.1084	2.75217		FGSG_03518	FGRAMPH1_01T13073	NRRL29169g_06608	hypothetical protein
FGSG_13834	2.79527	2.75004	3.79444	6.26637	2.87027		FGSG_13834	FGRAMPH1_01T21485	NRRL29169g_10820	pectinlyase
FGSG_16533	2.80951	2.2958	2.07935	3.47156	2.18095		FGSG_16533	FGRAMPH1_01T18659	NRRL29169g_09397	hypothetical protein
FGSG_10772	2.83048	3.65508	3.40458	4.52117	4.25129		FGSG_10772	FGRAMPH1_01T20431	NRRL29169g_10292	cell wall sed1
FGSG_09120	2.83829	7.24195	7.49213	3.86658	2.36189		FGSG_09120	FGRAMPH1_01T27879	NRRL29169g_13986	unnamed protein product
FGSG_08907	2.883	2.68097	3.08288	3.78377	2.03129		FGSG_08907	FGRAMPH1_01T11145	NRRL29169g_05640	endoglucanase c
FGSG_07497	2.9098	2.6627	3.2744	2.1625	2.29805		FGSG_07497	FGRAMPH1_01T24955	NRRL29169g_12539	hypothetical protein
FGSG_11110	2.97342	4.07692	3.89838	3.67224	2.79315		FGSG_11110	FGRAMPH1_01T21243	NRRL29169g_10700	hypothetical protein
FGSG_02843	2.9796	4.37225	4.0518	3.13704	2.17283		FGSG_02843	FGRAMPH1_01T11441	NRRL29169g_05791	sterigmatocystin 8-o-methyl transferase
FGSG_01003	3.04093	2.97913	2.89062	3.13764	3.09695		FGSG_01003	FGRAMPH1_01T02515	NRRL29169g_01270	hypothetical protein
FGSG_06001	3.06551	2.13451	2.73307	4.55161	2.99054		FGSG_06001	FGRAMPH1_01T19265	NRRL29169g_09701	4-hydroxyphenylpyruvate dioxygenase
FGSG_03296	3.0956	3.70361	4.11704	5.01565	3.35348		FGSG_03296	FGRAMPH1_01T12527	NRRL29169g_06335	hypothetical protein
FGSG_07080	3.15895	3.04981	2.62125	2.60439	2.31054		FGSG_07080	FGRAMPH1_01T23913	NRRL29169g_12023	lipase 2
FGSG_08199	3.18355	3.45048	4.80216	2.48577	2.34737		FGSG_08199	FGRAMPH1_01T09351	NRRL29169g_04725	hypothetical protein
FGSG_10236	3.27057	4.44564	4.32538	2.17745	2.11146		FGSG_10236	FGRAMPH1_01T07613	NRRL29169g_03847	nicotinamide n
FGSG_03244	3.35557	9.19472	9.28832	2.57921	2.63136		FGSG_03244	FGRAMPH1_01T12411	NRRL29169g_06276	enoyl-hydratase
FGSG_02442	3.39155	4.08292	4.61656	3.93686	2.91773		FGSG_02442	FGRAMPH1_01T05859	NRRL29169g_02957	sporulation-specific sps2p
FGSG_08708	3.4022	2.97292	2.84002	3.09941	2.95363		FGSG_08708	FGRAMPH1_01T10625	NRRL29169g_05371	related to palI
FGSG_05021	3.50027	5.504	5.55986	3.43211	3.27314		FGSG_05021	FGRAMPH1_01T16899	NRRL29169g_08509	hypothetical protein
FGSG_09675	3.62513	4.31403	3.40833	3.47993	3.17759		FGSG_09675	FGRAMPH1_01T26539	NRRL29169g_13318	hypothetical protein FLAG1_06681
FGSG_09475	3.67331	3.83538	4.24763	2.8715	4.14146		FGSG_09475	FGRAMPH1_01T26995	NRRL29169g_13545	endonuclease exonuclease phosphatase family
FGSG_03147	3.68631	2.19511	3.15011	2.79672	3.81816		FGSG_03147	FGRAMPH1_01T12173	NRRL29169g_06157	pyridoxal-phosphate dependent enzyme
FGSG_05803	3.72477	6.03647	5.7857	2.53378	2.11814		FGSG_05803	FGRAMPH1_01T18795	NRRL29169g_09465	hypothetical protein
FGSG_02820	3.76843	4.09664	4.7973	4.03915	5.13319		FGSG_02820	FGRAMPH1_01T11389	NRRL29169g_05765	k(+)h(+) antiporter 1
FGSG_16221	3.87617	2.55359	4.67363	3.84498	2.54332		FGSG_16221	FGRAMPH1_01T13513	NRRL29169g_06831	hypothetical protein
FGSG_09053	3.94816	4.99807	5.06974	6.24253	5.8127		FGSG_09053	FGRAMPH1_01T28033	NRRL29169g_14061	gap1-general amino acid permease
FGSG_05160	4.08955	4.12566	4.68014	2.53223	3.61638		FGSG_05160	FGRAMPH1_01T17245	NRRL29169g_08683	high-affinity iron transporter
FGSG_15938	4.19617	4.48893	4.21405	3.71183	4.38187		FGSG_15938	FGRAMPH1_01T05143	NRRL29169g_02598	hypothetical protein
FGSG_02718	4.29478	3.63266	4.28098	2.36853	2.37236		FGSG_02718	FGRAMPH1_01T06517	NRRL29169g_03291	hypothetical protein
FGSG_04876	4.34954	4.57682	4.24074	4.16737	7.17603		FGSG_04876	FGRAMPH1_01T16541	NRRL29169g_08331	hypothetical protein
FGSG_05159	4.36161	4.74855	4.04931	3.55522	2.77979		FGSG_05159	FGRAMPH1_01T17241	NRRL29169g_08681	iron transport multicopper oxidaseFET3 precursor
FGSG_10506	4.46429	5.15333	4.26881	8.80919	3.91462		FGSG_10506	FGRAMPH1_01T08277	NRRL29169g_04188	transporter mch4
FGSG_13412	4.46617	11.1479	8.62703	3.03817	3.13519		FGSG_13412	FGRAMPH1_01T09453	NRRL29169g_04775	hypothetical protein
FGSG_03194	4.66016	2.53716	3.57169	2.21236	2.14408		FGSG_03194	FGRAMPH1_01T12283	NRRL29169g_06212	polygalacturonase 1 precursor
FGSG_11080	4.66034	2.03358	2.28412	7.7943	3.63327		FGSG_11080	FGRAMPH1_01T21179	NRRL29169g_10668	integral membrane
FGSG_01717	4.69223	5.92056	3.40887	3.86268	6.7729		FGSG_01717	FGRAMPH1_01T04181	NRRL29169g_02110	delta-5delta-6 fatty acid desaturase
FGSG_07775	4.87793	4.96998	5.58224	5.1506	8.21205		FGSG_07775	FGRAMPH1_01T25637	NRRL29169g_12876	endothiapepsin precursor
FGSG_03626	5.07951	4.19574	4.20522	2.74631	2.11271		FGSG_03626	FGRAMPH1_01T13325	NRRL29169g_06737	Cholinemitochondrial
NRRL29169g_12261	5.29364	4.16974	3.20917	5.43757	2.53607			FGRAMPH1_01T24389	NRRL29169g_12261	sulfiteexporter family
FGSG_09042	5.34454	3.35654	5.20829	8.17177	3.41833		FGSG_09042	FGRAMPH1_01T28059	NRRL29169g_14074	formamidase
FGSG_09041	5.46334	2.98917	4.21359	7.69148	5.04389		FGSG_09041	FGRAMPH1_01T28061	NRRL29169g_14075	homoserine O-acetyl transferase
FGSG_00523	5.50081	10.7153	12.122	7.09853	4.7274		FGSG_00523	FGRAMPH1_01T01333	NRRL29169g_00672	related to extracell ular matrix precursor
FGSG_16231	5.50536	7.56532	6.819	3.53826	2.35598		FGSG_16231	FGRAMPH1_01T13327	NRRL29169g_06738	integral membrane
FGSG_05085	5.5593	6.1415	5.73628	4.82082	3.96748		FGSG_05085	FGRAMPH1_01T17063	NRRL29169g_08592	mureintransglycosylase
FGSG_11101	5.70663	2.94984	4.93339	4.53542	2.2624		FGSG_11101	FGRAMPH1_01T21223	NRRL29169g_10690	unnamed protein product
FGSG_00209	5.73437	3.75296	3.87894	2.0797	2.1173		FGSG_00209	FGRAMPH1_01T00567	NRRL29169g_00288	hypothetical protein
FGSG_06141	5.82653	4.85096	5.14946	4.21459	3.19627		FGSG_06141	FGRAMPH1_01T19587	NRRL29169g_09863	canalicular multispecific organicanion transporter 2
FGSG_07608	6.02029	6.11071	7.26089	17.9737	11.1753		FGSG_07608	FGRAMPH1_01T25207	NRRL29169g_12663	5 3-nucleotidase
FGSG_03708	6.21739	3.10829	4.70894	3.48272	2.86319		FGSG_03708	FGRAMPH1_01T13515	NRRL29169g_06832	aromaticperoxygenase
FGSG_02844	6.61388	2.66649	2.48505	5.38532	2.99568		FGSG_02844	FGRAMPH1_01T11443	NRRL29169g_05792	integral membrane
FGSG_03761	7.064	8.75543	8.2269	5.68567	2.38735		FGSG_03761	FGRAMPH1_01T13647	NRRL29169g_06898	n1-acetylpolyamine oxidase
FGSG_03245	7.18045	30.8179	29.2594	2.70719	4.45611		FGSG_03245	FGRAMPH1_01T12413	NRRL29169g_06277	nonribosomal peptide synthetase
FGSG_11472	8.85125	7.77291	7.3983	9.04213	7.42714		FGSG_11472	FGRAMPH1_01T22149	NRRL29169g_11148	minorextracell ular protease vpr
FGSG_09119	9.51337	25.6534	22.8133	7.65759	2.51966		FGSG_09119	FGRAMPH1_01T27881	NRRL29169g_13987	unnamed protein product
FGSG_08749	9.7233	5.50228	3.62665	9.51557	2.3293		FGSG_08749	FGRAMPH1_01T10731	NRRL29169g_05425	related to afla toxin efflux pump AFLT
FGSG_00184	10.0711	5.41226	6.4697	2.91696	2.23317		FGSG_00184	FGRAMPH1_01T00503	NRRL29169g_00256	xylanase1
FGSG_14016	10.6898	10.3755	12.8265	3.33689	3.5268		FGSG_14016	FGRAMPH1_01T15941	NRRL29169g_08056	hypothetical protein
FGSG_09031	19.3737	23.1249	17.1197	4.78645	2.83816		FGSG_09031	FGRAMPH1_01T28083	NRRL29169g_14086	hypothetical protein
FGSG_04744	21.1917	15.7703	20.7254	6.2443	3.04202		FGSG_04744	FGRAMPH1_01T16215	NRRL29169g_08180	isoamylalcohol
FGSG_08196	22.8362	22.8632	30.5621	25.5324	28.5868		FGSG_08196	FGRAMPH1_01T09337	NRRL29169g_04718	aspergillopepsin-2 precursor

## Sheet: 51 BGCs; D
GeneID	FoldChange(D/WT)	padj(D/WT)	FoldChange(OX1/D)	padj(OX1/D)	FoldChange(OX6/D)	padj(OX6/D)	Description	BGCluster ID	Product
FGSG_17598	-11.4821	9.22082e-172	18.694	2.70698e-247	12.9238	7.70815e-189	hypothetical protein	BGC01
FGSG_00071	-4.8848	6.31719e-81	8.59296	2.40268e-148	6.56221	1.01487e-113	cytochrome P450 monooxygenase (TRI1)	BGC03	Trichothecene
FGSG_01675	11.2224	4.69494e-57	-10.9552	2.03333e-51	-11.7116	1.9722e-53	dicarboxylic amino acid permease	BGC06
FGSG_01681	5.3921	4.94645e-33	-4.07521	4.42787e-24	-5.67594	9.57189e-33	atp-grasp fMIPS_	BGC06
FGSG_11988	2.02776	2.18281e-08	-2.53411	1.5889e-12	-2.1739	1.38188e-09	abc multidrug transporter	BGC06
FGSG_02115	4.9001	3.69391e-13	-4.43987	2.1345e-11	-3.04151	5.34082e-08	tri7-trichothecene biosynthesis	BGC09
FGSG_15933	5.30886	1.08496e-43	-4.6981	6.98107e-37	-5.4103	4.12884e-42	unnamed protein product	BGC09
FGSG_02289	2.43836	6.2624e-17	-2.07121	9.45887e-12	-2.36881	7.01911e-16	altered inheritance of mitochondria 6	BGC12
FGSG_02320	3.72605	1.12266e-81	-2.99849	1.50838e-57	-3.20755	1.97666e-64	transcription factor	BGC13	Aurofusarin
FGSG_02321	4.4248	1.92352e-135	-3.38292	1.26045e-91	-4.02649	1.16778e-118	6-hydroxy-d-nicotine oxidase	BGC13	Aurofusarin
FGSG_02324	68.5636	9.06464e-251	-17.8203	1.39633e-184	-27.1167	1.57574e-215	polyketide synthase	BGC13	Aurofusarin
FGSG_02325	55.3555	3.08311e-81	-17.219	4.7459e-66	-38.6498	3.01576e-76	conidial pigment polyketide synthasepartial	BGC13	Aurofusarin
FGSG_02326	97.7402	1.97575e-214	-18.7634	1.79619e-151	-35.2348	5.99729e-190	sterigmatocystin 8-o-methyl transferase	BGC13	Aurofusarin
FGSG_02327	82.4435	5.66046e-281	-16.9398	4.49722e-182	-28.258	1.02301e-227	dimethylaniline monooxygenase 3	BGC13	Aurofusarin
FGSG_02328	73.7867	1.20227e-171	-19.7223	9.82313e-162	-37.3765	3.4142e-173	conidial pigment biosynthesis oxidasearb2 brown2	BGC13	Aurofusarin
FGSG_02329	83.3304	1.37578e-183	-20.327	5.32859e-173	-36.362	8.25709e-188	fasciclin domain family	BGC13	Aurofusarin
FGSG_02330	2.47904	2.74281e-06	-4.70662	1.35791e-11	-6.63334	3.24395e-14	L-ascorbate oxidase	BGC13	Aurofusarin
FGSG_03922	3.56125	3.33903e-20	-4.81788	2.71535e-25	-5.86468	1.59971e-29	mannosyl-oligosaccharide alpha-1 ,2-mannosidase	BGC19
FGSG_03532	-6.5624	1.03743e-106	9.06972	1.68005e-146	6.46116	4.59243e-105	trichothecene C-15 esterase (TRI8)	BGC23	Trichothecene
FGSG_03534	-7.79122	1.13497e-99	13.0108	1.85839e-155	10.0594	5.35815e-126	15-O-acetyl transferase	BGC23	Trichothecene
FGSG_03535	-4.72243	3.05006e-61	7.93012	1.75789e-108	5.60838	1.49285e-75	trichodiene oxygenase	BGC23	Trichothecene
FGSG_03537	-7.19349	2.41422e-105	12.9682	2.49856e-177	10.046	5.91489e-144	trichodiene synthase (TRI5)	BGC23	Trichothecene
FGSG_03539	-7.69072	4.34043e-119	12.9814	8.31615e-189	10.1914	1.45024e-154	AF359360_10 (TRI9)	BGC23	Trichothecene
FGSG_03540	-3.78557	3.63839e-46	6.47004	3.44127e-90	4.4641	2.90671e-58	isotrichodermin C-15 hydroxylase	BGC23	Trichothecene
FGSG_03541	-2.94677	5.3451e-28	5.60662	1.44486e-70	4.26792	3.90394e-50	trichothecene efflux pump	BGC23	Trichothecene
FGSG_03542	-3.81015	6.25362e-31	6.07321	7.61516e-56	5.11184	7.72151e-46	cytochrome P450 (TRI13)	BGC23	Trichothecene
FGSG_03543	-5.39647	1.227e-70	8.93568	7.50368e-119	6.36259	3.963e-85	trichothecene biosynthesis gene(TRI14)	BGC23	Trichothecene
FGSG_16251	-5.0051	5.10701e-76	7.62025	9.57758e-121	5.90065	2.35493e-92	regulatory	BGC23	Trichothecene
FGSG_03489	-3.10639	6.803e-33	3.71974	6.08097e-44	3.26176	1.02957e-35	hypothetical protein	BGC24	Fusssariumdiene, fusagramineol
FGSG_07795	-3.52634	7.42047e-53	4.36213	5.17775e-72	3.64298	1.18881e-55	hypothetical protein	BGC42	Fusarins A, C, D, protofusarin
FGSG_08078	-2.04504	4.34473e-40	2.9373	4.10012e-90	2.32153	2.2414e-55	hypothetical protein	BGC49	Butenolide
FGSG_08079	-9.44762	9.30016e-36	18.5208	4.69359e-60	5.17521	1.11563e-19	benzoate4-monooxygenase	BGC49	Butenolide
FGSG_08082	-8.63503	1.21047e-61	15.0163	2.79385e-97	3.67888	5.91027e-23	gnat family n-	BGC49	Butenolide
FGSG_08083	-10.7273	9.1915e-40	20.742	1.25494e-64	4.39359	3.93454e-16	glutamate decarboxylase	BGC49	Butenolide
FGSG_08084	-8.41066	9.64926e-37	10.5146	8.05478e-45	3.54784	4.91393e-13	major facilitator super family transporter	BGC49	Butenolide
FGSG_08023	-19.5625	1.55343e-284	36.4251	0	49.8646	0	isotrichodermin c-15 hydroxylase	BGC51
FGSG_13456	-57.326	1.38862e-16	87.5027	3.38208e-20	69.0827	2.9187e-18	ppr1-transcription factor regulatingpyrimidine pathway	BGC51
FGSG_17119	-1568.45	6.98094e-23	1138.32	3.72721e-21	696.108	1.61361e-18	hypothetical protein	BGC51
FGSG_09210	6.96427	3.16289e-24	-4.6612	5.85445e-17	-6.37612	7.92687e-22	related to phospholipid-translocatingatp ase	BGC54
FGSG_10397	-21.6457	1.4626e-168	44.0555	1.10057e-256	17.5302	1.45274e-145	longiborneol synthase	BGC59	Culmorin
FGSG_10608	3.04145	4.0381e-32	-2.87082	6.04845e-29	-3.84842	4.44396e-46	short-chain dehydrogenase reductase family	BGC62
FGSG_10609	16.4868	4.19788e-124	-10.9608	4.95036e-99	-16.1551	1.27773e-115	fad linked oxidase	BGC62
FGSG_10617	-7.10216	4.57395e-140	10.7356	3.36894e-205	18.1645	0	hypothetical protein	BGC62
FGSG_10989	-6.53969	1.54581e-69	11.8946	1.55719e-120	11.7955	9.28181e-120	short-chain dehydrogenase reductase	BGC64	Fusaoctaxin A
FGSG_10990	-3.59765	1.48066e-41	7.16612	2.68233e-97	7.06354	5.93999e-96	non-ribosomal peptide synthetase	BGC64	Fusaoctaxin A
FGSG_10991	-4.31932	1.4228e-39	8.07125	4.19051e-80	11.0917	2.24704e-106	cytochrome p450 family	BGC64	Fusaoctaxin A
FGSG_10993	-3.1236	8.44844e-30	5.31395	4.20454e-63	5.10844	2.89251e-60	2-isopropylmalate synthase	BGC64	Fusaoctaxin A
FGSG_10994	-4.34074	8.38282e-69	8.68306	4.29177e-150	6.7635	3.91367e-117	A ChainStructure Of Ankyrin repeat	BGC64	Fusaoctaxin A
FGSG_10995	-2.91944	1.46204e-39	5.31702	2.0371e-95	4.42841	7.44078e-76	hypothetical protein	BGC64	Fusaoctaxin A
FGSG_17487	-6.45862	9.56062e-76	16.0881	1.65069e-167	17.7594	1.1016e-179	nonribosomal peptide synthetase	BGC64	Fusaoctaxin A
FGSG_03245	7.18045	9.75656e-17	-30.8179	2.63787e-46	-29.2594	3.05856e-45	nonribosomal peptide synthetase	BGC72
				#NAME?
