# Supplementary material for: Epistatic Relationship between MGV1 and TRI6 in the Regulation of Biosynthetic Gene Clusters in Fusarium graminearum
Source: J Fungi (Basel). 2023 Aug 2;9(8):816. doi: 10.3390/jof9080816 (PMC10455978; doi:10.3390/jof9080816)
Supplement: Supplementary file 1 [file jof-09-00816-s001.zip › Table_S5_Summary of pathway and BGCs.xlsx]

## Sheet: BGC summary
Table S5. A summary of BGCs regulated by MGV1 and TRI6
MIPS ID	Dtri6/WT fCh	Dmgv1/WT fCh	Dmgv1TRI6OX/WT_fCh	FungiDB ID	Product Description	BGCluster ID	Product	-tri6 [= tri6 dwnreg 1000X]	-mgv1 [= tri6 dwnreg 5X]	-mgv1 +TRI6 [= TRI6 at WT levels]	TRI6 DEPENDENT?	MGV1 DEPENDENT?
FGSG_17598	-9061.37	-11.4821	-4.62345	FGRAMPH1_01G00053	O-methylsterigmatocystin oxidoreductase	BGC01					yes	yes
FGSG_00043	2.86086			FGRAMPH1_01G00145	thioredoxin reductase	BGC02	Gramillins A, B	up 2-3X	-	up 2-3X	YES	NO
FGSG_00044	2.96359			FGRAMPH1_01G00147	hydrolase or acyltransferase of alpha beta superfamily
FGSG_00045	2.83266		2.49895	FGRAMPH1_01G00149	Alpha beta hydrolase fold-1
FGSG_00046	2.94918		2.55756	FGRAMPH1_01G00151	hypothetical protein
FGSG_00048	2.67841			FGRAMPH1_01G00155	Oxoglutarate iron-dependent oxygenase
FGSG_00049	2.79762			FGRAMPH1_01G00157	branched-chain-amino-acid aminotransferase
FGSG_11658	2.01978			FGRAMPH1_01G00141	Myc-type basic helix-loop-helix bHLH domain
FGSG_15673	2.86544		2.51649	FGRAMPH1_01T00143	nonribosomal peptide synthetase
FGSG_15680	2.72872			FGRAMPH1_01G00129	Cytochrome E- group I
FGSG_00071	-1612.9	-4.8848		FGRAMPH1_01G00223	Calonectrin oxygenase	BGC03|23	Trichothecene	down 3-180X	down 3-200X	down 5x (1 gene)	YES	YES (but mgv1 is not essential)
FGSG_03529		-30.3244	-5.01562	FGRAMPH1_01G13095	glycosyl hydrolase family 17
FGSG_03531		-235.175		FGRAMPH1_01G13099	hypothetical protein
FGSG_03532	-9.08491	-6.5624		FGRAMPH1_01G13101	trichothecene C-15 esterase
FGSG_03533		-3.59655		FGRAMPH1_01G13103	3-acetyltrichothecene 4-O-acetyltransferase
FGSG_03534	-184.511	-7.79122		FGRAMPH1_01T13105	15-O-acetyltransferase
FGSG_03535	-2.86918	-4.72243		FGRAMPH1_01G13107	trichodiene oxygenase
FGSG_03537	-90.0957	-7.19349		FGRAMPH1_01G13111	trichodiene synthase
FGSG_03539	-64.0483	-7.69072		FGRAMPH1_01G13115	AF359360_10 TRI9
FGSG_03540	-10.2017	-3.78557		FGRAMPH1_01G13117	isotrichodermin C-15 hydroxylase
FGSG_03541	-14.4454	-2.94677		FGRAMPH1_01G13119	trichothecene efflux pump
FGSG_03542	-11.7509	-3.81015		FGRAMPH1_01T13121	cytochrome P450 (TRI13)
FGSG_03543	-161.76	-5.39647		FGRAMPH1_01G13123	trichothecene biosynthesis gene
FGSG_16251	-48.7989	-5.0051		FGRAMPH1_01G13109	regulatory
FGSG_00126		8.89071		FGRAMPH1_01G00349	beta- -xylosyltransferase 1	BGC04					no	yes
FGSG_00453		-3.10745	-2.74378	FGRAMPH1_01G01171	hypothetical protein	BGC05					no	yes
FGSG_01675	3.05393	11.2224		FGRAMPH1_01G04077	dicarboxylic amino acid permease	BGC06		up 3x	up 2-11x	up 3-4x	yes	yes
FGSG_01681	2.51008	5.3921	3.712	FGRAMPH1_01G04089	ATP-grasp fold
FGSG_11988	2.7028	2.02776	2.54226	FGRAMPH1_01G04099	ABC multidrug transporter
FGSG_01787		-4.04422	2.35798	FGRAMPH1_01G04339	hypothetical protein	BGC08					no	yes
FGSG_01795	2.18597			FGRAMPH1_01G04355	pathway-specific regulatory						yes	no
FGSG_15885		-5.41791		FGRAMPH1_01G04327	choline dehydrogenase						no	yes
FGSG_02114		8.93453	5.13982	FGRAMPH1_01G05095	related to cytochrome P450 7B1	BGC09					no	yes
FGSG_02115	5.16792	4.9001	2.47414	FGRAMPH1_01G05097	tri7-trichothecene biosynthesis						yes(?)	yes
FGSG_02117	4.56134			FGRAMPH1_01G05101	ent-kaurene oxidase						yes	no
FGSG_02118		4.91381	3.55143	FGRAMPH1_01G05103	hypothetical protein						no	yes
FGSG_02119		4.96732	7.04474	FGRAMPH1_01G05105	hypothetical protein						no	yes
FGSG_02120		-2.04195		FGRAMPH1_01G05107	hypothetical protein						no	yes
FGSG_15933	6.416	5.30886	2.98106	FGRAMPH1_01G05099	unnamed protein product						yes	yes
FGSG_02138	2.39196			FGRAMPH1_01G05151	cytochrome p450 oxidoreductase	BGC10					YES	no
FGSG_02249	4.591			FGRAMPH1_01G05421	hypothetical protein	BGC11					YES	no
FGSG_02279	9.70365			FGRAMPH1_01G05501	copper amine oxidase 1	BGC12					yes	no
FGSG_02281		-3.65408		FGRAMPH1_01G05507	malic acid transport						no	yes
FGSG_02284		4.20562		FGRAMPH1_01G05513	gnat family						no	yes
FGSG_02288	3.57109			FGRAMPH1_01G05521	nf-x1 finger and helicase						yes	no
FGSG_02289	2.79158	2.43836		FGRAMPH1_01G05523	altered inheritance of mitochondria 6						yes	no
FGSG_15965		3.36322		FGRAMPH1_01G05529	maltose permease ( )						no	yes
FGSG_02320	8.87364	3.72605	2.11631	FGRAMPH1_01G05585	transcription factor	BGC13	Aurofusarin	up 6-600X	up 4-100X	up 2-9X	YES	NO (upreg in double mut due to TRI6 OX)
FGSG_02321	8.63973	4.4248		FGRAMPH1_01G05587	6-hydroxy-d-nicotine oxidase
FGSG_02322	30.9436		2.91065	FGRAMPH1_01G05589	major facilitator superfamily transporter
FGSG_02323	8.69378		2.6821	FGRAMPH1_01G05591	fungal specific transcription factor domain-containing
FGSG_02324	131.828	68.5636	7.21376	FGRAMPH1_01G05593	polyketide synthase
FGSG_02325	633.629	55.3555	7.64303	FGRAMPH1_01G05595	conidial pigment polyketide synthase partial
FGSG_02326	445.516	97.7402	9.32648	FGRAMPH1_01G05597	sterigmatocystin 8-o-methyltransferase
FGSG_02327	290.851	82.4435	8.11714	FGRAMPH1_01G05599	dimethylaniline monooxygenase 3
FGSG_02328	276.999	73.7867	4.67054	FGRAMPH1_01G05601	conidial pigment biosynthesis oxidase arb2 brown2
FGSG_02329	490.587	83.3304	8.88668	FGRAMPH1_01G05603	fasciclin domain family
FGSG_02330	6.38688	2.47904		FGRAMPH1_01G05605	L-ascorbate oxidase
FGSG_04588	-14.7101		2.12485	FGRAMPH1_01G15647	polyketide synthase	BGC16					yes	no
FGSG_04589	-9.39227			FGRAMPH1_01G15649	o-methyltransferase domain
FGSG_04591	-13.7991			FGRAMPH1_01G15653	geranylgeranyl pyrophosphate synthetase
FGSG_04592	-8.41733			FGRAMPH1_01G15655	short-chain dehydrogenase
FGSG_04593	-2.31066			FGRAMPH1_01G15657	prenyltransferase family
FGSG_04595	-18.2866			FGRAMPH1_01T15661	FAD-dependent monooxygenase
FGSG_04596	-3.6226			FGRAMPH1_01G15663	O-methyl transferase B
FGSG_04335		3.97154		FGRAMPH1_01G15039	apoptosis-inducing factor 2	BGC17					no	yes
FGSG_03960	6.6117			FGRAMPH1_01G14129	fungal hydrophobin	BGC18	Orcinol, orsellinic acid				yes	no
FGSG_03962		2.12925		FGRAMPH1_01G14135	related to integral membrane PTH11						no	yes
FGSG_03964		-4.80657	-2.8929	FGRAMPH1_01G14139	polyketide synthase						no	yes
FGSG_03968	7.87276		2.29129	FGRAMPH1_01G14147	endo-beta- -glucanase d						yes	no
FGSG_03969	6.40434	-7.50152		FGRAMPH1_01G14149	hypothetical protein						yes	yes
FGSG_03922	3.28089	3.56125		FGRAMPH1_01G14041	mannosyl-oligosaccharide alpha-1,2-mannosidase	BGC19					yes	no
FGSG_03923		2.19581		FGRAMPH1_01G14043	nmra family						no	yes
FGSG_03744		2.31914		FGRAMPH1_01G13601	siderophore iron transporter mirB	BGC21	Triacetylfusarinine				no	yes
FGSG_03747	-4.28337			FGRAMPH1_01G13607	nonribosomal peptide synthetase						yes	no
FGSG_03489	-8.15711	-3.10639		FGRAMPH1_01G13001	hypothetical protein	BGC24	Fusariumdiene, fusagramineol				yes	no
FGSG_03494	2.23394			FGRAMPH1_01G13013	aristolochene synthase
FGSG_03344		-5.08559	-2.46428	FGRAMPH1_01G12657	hypothetical protein	BGC26	Gibepyrones, polipyrone				no	yes
FGSG_02864		-2.7616		FGRAMPH1_01G11493	hypothetical protein	BGC29					no	yes
FGSG_02866	4.55509			FGRAMPH1_01G11497	Unsaturated rhamnogalacturonyl hydrolase yteR						yes	no
FGSG_16391	-2.31062			FGRAMPH1_01G11397	MFS transporter	BGC30					yes	no
FGSG_04695		-4.50893	-2.11664	FGRAMPH1_01G16087	hypothetical protein	BGC31					no	yes
FGSG_12597	2.88498			FGRAMPH1_01G16163	Transcriptional activator UGA3	BGC32					yes	no
FGSG_05374	3.51823			FGRAMPH1_01G17755	choline dehydrogenase	BGC33	Ferricrocin				yes	no
FGSG_06444		-5.25712	-2.11051	FGRAMPH1_01G22293	longiborneol synthase	BGC36					no	yes
FGSG_06462	-3.90556	6.62858	-2.96317	FGRAMPH1_01G22333	coenzyme a synthetase	BGC37					yes	yes
FGSG_12921		2.61646		FGRAMPH1_01G22323	alpha beta hydrolase fold family						no	yes
FGSG_06502	-3.79373			FGRAMPH1_01G22455	serine threonine- kinase RIO1	BGC38					yes	no
FGSG_06506	4.52248			FGRAMPH1_01G22463	hypothetical protein
FGSG_06536		7.32502		FGRAMPH1_01G22529	L-pipecolate oxidase	BGC39					no	yes
FGSG_07582	-7.74413			FGRAMPH1_01G25145	mfs sp sugar:h+ symporter	BGC40					yes	no
FGSG_07592		-3.86873	-2.07917	FGRAMPH1_01G25167	gnat family acetyltransferase						no	yes
FGSG_07672		6.99598	5.215	FGRAMPH1_01G25347	transcription factor	BGC41					no	yes
FGSG_16873	-2.59906	7.53252	4.97851	FGRAMPH1_01G25349	terpene synthase metal-containing						yes	yes
FGSG_07795	-15.2297	-3.52634		FGRAMPH1_01G25685	hypothetical protein	BGC42	Fusarins A, C, D, protofusarin				yes	no
FGSG_07802	3.14758		10.9372	FGRAMPH1_01G25701	fusarin C cluster-transporter						yes	no
FGSG_16899		14.3182	14.2683	FGRAMPH1_01G25703	fusarin C cluster-oxidoreductase						no	yes
FGSG_08944		-2.48531		FGRAMPH1_01G11247	glucosamine 6-phosphate N-acetyltransferase	BGC43					no	yes
FGSG_08795		-3.8404		FGRAMPH1_01G10841	polyketide synthase	BGC44					no	yes
FGSG_08206	4.79093		6.37931	FGRAMPH1_01G09367	stress responsive a b barrel	BGC47	Fusaristatin	up 5-8X	-	up 6, 21X	yes	NO
FGSG_08208	7.77851		20.7722	FGRAMPH1_01G09371	polyketide synthase
FGSG_17087		3.48422	3.32828	FGRAMPH1_01G09325	7-alpha-hydroxycholest-4-en-3-one 12-alpha-hydroxylase	BGC48	Tricinolonic acid, tricinonoic acid, tricindiol, tricinolone				no	yes
FGSG_08077	-4.87528			FGRAMPH1_01G09063	nadh-dependent flavin oxidoreductase	BGC49	Butenolide	down 4-11X	down 2-11X	up 3-5X	YES	YES
FGSG_08078	-4.08766	-2.04504		FGRAMPH1_01G09065	hypothetical protein
FGSG_08079	-8.45163	-9.44762	3.56127	FGRAMPH1_01G09067	benzoate 4-monooxygenase
FGSG_08080	-2.86842			FGRAMPH1_01G09069	transcription factor
FGSG_08081	-7.73165		2.92547	FGRAMPH1_01G09071	2og-fe oxygenase family
FGSG_08082	-7.57317	-8.63503	2.92422	FGRAMPH1_01G09073	gnat family n-
FGSG_08083	-10.5042	-10.7273	5.07689	FGRAMPH1_01G09075	glutamate decarboxylase
FGSG_08084	-6.24716	-8.41066	3.51502	FGRAMPH1_01G09077	major facilitator superfamily transporter
FGSG_08065	3.98574			FGRAMPH1_01G09031	alcohol dehydrogenase	BGC50					yes	no
FGSG_08012		3.13126		FGRAMPH1_01G08909	proteinase T precursor	BGC51					yes	yes
FGSG_08014		2.53092	2.30588	FGRAMPH1_01G08913	myo-inositol transport ITR1
FGSG_08017		-27.2708		FGRAMPH1_01G08921	related to 2,4-dihydroxyhept-2-ene-1,7-dioic acid aldolase
FGSG_08023	-4.12698	-19.5625	-7.4634	FGRAMPH1_01G08935	isotrichodermin c-15 hydroxylase
FGSG_13456	-4.04038	-57.326	-76.3905	FGRAMPH1_01G08923	ppr1-transcription factor regulating pyrimidine pathway
FGSG_17118		-5.3915	-4.63187	FGRAMPH1_01G08891	hypothetical protein
FGSG_17119	-6.86988	-1568.45	-323.027	FGRAMPH1_01G08889	hypothetical protein
FGSG_09066	12.0189			FGRAMPH1_01G28003	hydrophobin 3 precursor	BGC52					yes	no
FGSG_09067		-5.87559	-4.37061	FGRAMPH1_01G28001	HTH-type DNA-binding domain-containing acetyltransferase ybfA						no	yes
FGSG_09072		50.3445	15.3583	FGRAMPH1_01G27991	hypothetical protein						no	yes
FGSG_09078		6.26621		FGRAMPH1_01G27977	n amino acid transport system						no	yes
FGSG_09081		8.06002	7.61143	FGRAMPH1_01G27971	MFS SP general alpha glucoside:H+ symporter						no	yes
FGSG_09082		4.99472	2.55223	FGRAMPH1_01G27969	alpha-glucosidase						no	yes
FGSG_09086	-47.393		-7.45899	FGRAMPH1_01T27959	O-methylsterigmatocystin oxido						yes	no
FGSG_09189		3.28226		FGRAMPH1_01G27713	fusarubin cluster-esterase	BGC53	Perithecial pigment, bostrycoidins				no	yes
FGSG_09210	3.79414	6.96427		FGRAMPH1_01G27657	related to phospholipid-translocating ATPase	BGC54					yes	no
FGSG_09337	2.4395			FGRAMPH1_01G27335	hypothetical protein	BGC55					yes	no
FGSG_09382	2.22234			FGRAMPH1_01T27223	subtilisin serine protease	BGC56					yes	no
FGSG_09595	18.7219		3.78175	FGRAMPH1_01G26715	aflatoxin efflux pump aflt	BGC57					yes	no
FGSG_09596		-3.18813	-2.56493	FGRAMPH1_01G26713	hypothetical protein						no	yes
FGSG_09599	5.03485	-3.84495		FGRAMPH1_01G26707	l-iditol 2-dehydrogenase						yes	yes
FGSG_10101		2.74955		FGRAMPH1_01G07285	hypothetical protein	BGC58					no	yes
FGSG_10397	-2207.36	-21.6457	-8.00636	FGRAMPH1_01G07999	longiborneol synthase	BGC59	Culmorin				yes	yes
FGSG_10547	6.98342		2.08118	FGRAMPH1_01T08381	unnamed protein product	BGC61					yes	no
FGSG_10608	19.0376	3.04145	3.18858	FGRAMPH1_01G08519	short-chain dehydrogenase reductase family	BGC62					yes	yes
FGSG_10609	19.4703	16.4868	3.60775	FGRAMPH1_01G08521	fad linked oxidase						yes	yes
FGSG_10611		11.633	2.5862	FGRAMPH1_01G08527	fad linked oxidase						no	yes
FGSG_10612		29.8023		FGRAMPH1_01G08529	FAD-binding partial						no	yes
FGSG_10613		150.881		FGRAMPH1_01G08531	4-hydroxybenzoate polyprenyl transferase						no	yes
FGSG_10614		45.9517		FGRAMPH1_01G08533	4-hydroxybenzoate polyprenyl transferase						no	yes
FGSG_10617	-2.02252	-7.10216	-2.06119	FGRAMPH1_01G08539	hypothetical protein						yes	yes
FGSG_17400		127.439		FGRAMPH1_01G08523	cytochrome p450						no	yes
FGSG_17401		78.2331		FGRAMPH1_01G08525	cytochrome p450						no	yes
FGSG_11029		2.13706		FGRAMPH1_01G21059	Siderophore iron transporter 3	BGC63	Malonichrome				no	yes
FGSG_10989	-16.3625	-6.53969		FGRAMPH1_01G20957	short-chain dehydrogenase reductase	BGC64	Fusaoctaxin A	down 5-16X	down 3-7X	down 2X (1 gene)	YES	no
FGSG_10990	-12.9243	-3.59765		FGRAMPH1_01G20959	non-ribosomal peptide synthetase
FGSG_10991	-14.4048	-4.31932	-2.02434	FGRAMPH1_01G20961	cytochrome p450 family
FGSG_10992	-5.06599			FGRAMPH1_01G20963	glucose 1-dehydrogenase
FGSG_10993	-8.09225	-3.1236		FGRAMPH1_01G20965	2-isopropylmalate synthase
FGSG_10994	-4.62932	-4.34074		FGRAMPH1_01G20967	A Chain Structure Of Ankyrin Repeat
FGSG_10995	-4.63338	-2.91944		FGRAMPH1_01G20969	hypothetical protein
FGSG_17487	-23.2589	-6.45862		FGRAMPH1_01G20955	nonribosomal peptide synthetase
FGSG_10935		2.59469		FGRAMPH1_01G20839	pleiotropic drug resistance 1	BGC65					no	yes
FGSG_11391		86.7314		FGRAMPH1_01G21951	hypothetical protein	BGC66	Chrysogine	down 4-128X	up 87X (1 gene)	up 2-4X	YES	NO
FGSG_11394	-3.92684		2.32857	FGRAMPH1_01G21957	chry6 GMP synthase
FGSG_11395	-128.278		3.84763	FGRAMPH1_01G21959	NRPS14 nonribosomal peptide synthetase
FGSG_11396	-35.6222		2.21955	FGRAMPH1_01G21961	chry2 asparagine synthase
FGSG_11397	-73.869		3.07166	FGRAMPH1_01G21963	chry3 GA4 desaturase
FGSG_11398	-4.02619			FGRAMPH1_01G21965	chry4 short chain dehydrogenase
FGSG_11399	-8.97977		3.00481	FGRAMPH1_01G21967	chry5 FAD bainding domain-containing
FGSG_03245	2.70719		2.81777	FGRAMPH1_01G12413	nonribosomal peptide synthetase	BGC72					yes	no

## Sheet: Pathway C
Table S5: BGCs regulated independently by TRI6
MIPS ID	Dtri6/WT fCh	Dmgv1/WT fCh	Dmgv1TRI6OX/WT_fCh	FungiDB ID	Product Description	BGCluster ID	Product
FGSG_00043	2.86086			FGRAMPH1_01G00145	thioredoxin reductase	BGC02	Gramillins A, B
FGSG_00044	2.96359			FGRAMPH1_01G00147	hydrolase or acyltransferase of alpha beta superfamily
FGSG_00045	2.83266		2.49895	FGRAMPH1_01G00149	Alpha beta hydrolase fold-1
FGSG_00046	2.94918		2.55756	FGRAMPH1_01G00151	hypothetical protein
FGSG_00048	2.67841			FGRAMPH1_01G00155	Oxoglutarate iron-dependent oxygenase
FGSG_00049	2.79762			FGRAMPH1_01G00157	branched-chain-amino-acid aminotransferase
FGSG_11658	2.01978			FGRAMPH1_01G00141	Myc-type basic helix-loop-helix bHLH domain
FGSG_15673	2.86544		2.51649	FGRAMPH1_01T00143	nonribosomal peptide synthetase
FGSG_15680	2.72872			FGRAMPH1_01G00129	Cytochrome E- group I
FGSG_04588	-14.7101		2.12485	FGRAMPH1_01G15647	polyketide synthase	BGC16
FGSG_04589	-9.39227			FGRAMPH1_01G15649	o-methyltransferase domain
FGSG_04591	-13.7991			FGRAMPH1_01G15653	geranylgeranyl pyrophosphate synthetase
FGSG_04592	-8.41733			FGRAMPH1_01G15655	short-chain dehydrogenase
FGSG_04593	-2.31066			FGRAMPH1_01G15657	prenyltransferase family
FGSG_04595	-18.2866			FGRAMPH1_01T15661	FAD-dependent monooxygenase
FGSG_04596	-3.6226			FGRAMPH1_01G15663	O-methyl transferase B
FGSG_08206	4.79093		6.37931	FGRAMPH1_01G09367	stress responsive a b barrel	BGC47	Fusaristatin
FGSG_08208	7.77851		20.7722	FGRAMPH1_01G09371	polyketide synthase

## Sheet: pathway D
Table S5. BGCs regulated co-regulated MGV1 and TRI6
MIPS ID	Dtri6/WT fCh	Dmgv1/WT fCh	Dmgv1TRI6OX/WT_fCh	FungiDB ID	Product Description	BGCluster ID	Product
FGSG_02320	8.87364	3.72605	2.11631	FGRAMPH1_01G05585	transcription factor	BGC13	Aurofusarin
FGSG_02321	8.63973	4.4248		FGRAMPH1_01G05587	6-hydroxy-d-nicotine oxidase
FGSG_02322	30.9436		2.91065	FGRAMPH1_01G05589	major facilitator superfamily transporter
FGSG_02323	8.69378		2.6821	FGRAMPH1_01G05591	fungal specific transcription factor domain-containing
FGSG_02324	131.828	68.5636	7.21376	FGRAMPH1_01G05593	polyketide synthase
FGSG_02325	633.629	55.3555	7.64303	FGRAMPH1_01G05595	conidial pigment polyketide synthase partial
FGSG_02326	445.516	97.7402	9.32648	FGRAMPH1_01G05597	sterigmatocystin 8-o-methyltransferase
FGSG_02327	290.851	82.4435	8.11714	FGRAMPH1_01G05599	dimethylaniline monooxygenase 3
FGSG_02328	276.999	73.7867	4.67054	FGRAMPH1_01G05601	conidial pigment biosynthesis oxidase arb2 brown2
FGSG_02329	490.587	83.3304	8.88668	FGRAMPH1_01G05603	fasciclin domain family
FGSG_02330	6.38688	2.47904		FGRAMPH1_01G05605	L-ascorbate oxidase
FGSG_03744		2.31914		FGRAMPH1_01G13601	siderophore iron transporter mirB	BGC21	Triacetylfusarinine
FGSG_03747	-4.28337			FGRAMPH1_01G13607	nonribosomal peptide synthetase
FGSG_00071	-1612.9	-4.8848		FGRAMPH1_01G00223	Calonectrin oxygenase	BGC03/23	Trichothecene
FGSG_03529		-30.3244	-5.01562	FGRAMPH1_01G13095	glycosyl hydrolase family 17
FGSG_03531		-235.175		FGRAMPH1_01G13099	hypothetical protein
FGSG_03532	-9.08491	-6.5624		FGRAMPH1_01G13101	trichothecene C-15 esterase
FGSG_03533		-3.59655		FGRAMPH1_01G13103	3-acetyltrichothecene 4-O-acetyltransferase
FGSG_03534	-184.511	-7.79122		FGRAMPH1_01T13105	15-O-acetyltransferase
FGSG_03535	-2.86918	-4.72243		FGRAMPH1_01G13107	trichodiene oxygenase
FGSG_03537	-90.0957	-7.19349		FGRAMPH1_01G13111	trichodiene synthase
FGSG_03539	-64.0483	-7.69072		FGRAMPH1_01G13115	AF359360_10 TRI9
FGSG_03540	-10.2017	-3.78557		FGRAMPH1_01G13117	isotrichodermin C-15 hydroxylase
FGSG_03541	-14.4454	-2.94677		FGRAMPH1_01G13119	trichothecene efflux pump
FGSG_03542	-11.7509	-3.81015		FGRAMPH1_01T13121	cytochrome P450 (TRI13)
FGSG_03543	-161.76	-5.39647		FGRAMPH1_01G13123	trichothecene biosynthesis gene
FGSG_16251	-48.7989	-5.0051		FGRAMPH1_01G13109	regulatory
FGSG_08077	-4.87528			FGRAMPH1_01G09063	nadh-dependent flavin oxidoreductase	BGC49	Butenolide
FGSG_08078	-4.08766	-2.04504		FGRAMPH1_01G09065	hypothetical protein
FGSG_08079	-8.45163	-9.44762	3.56127	FGRAMPH1_01G09067	benzoate 4-monooxygenase
FGSG_08080	-2.86842			FGRAMPH1_01G09069	transcription factor
FGSG_08081	-7.73165		2.92547	FGRAMPH1_01G09071	2og-fe oxygenase family
FGSG_08082	-7.57317	-8.63503	2.92422	FGRAMPH1_01G09073	gnat family n-
FGSG_08083	-10.5042	-10.7273	5.07689	FGRAMPH1_01G09075	glutamate decarboxylase
FGSG_08084	-6.24716	-8.41066	3.51502	FGRAMPH1_01G09077	major facilitator superfamily transporter
FGSG_10989	-16.3625	-6.53969		FGRAMPH1_01G20957	short-chain dehydrogenase reductase	BGC64	Fusaoctaxin A
FGSG_10990	-12.9243	-3.59765		FGRAMPH1_01G20959	non-ribosomal peptide synthetase
FGSG_10991	-14.4048	-4.31932	-2.02434	FGRAMPH1_01G20961	cytochrome p450 family
FGSG_10992	-5.06599			FGRAMPH1_01G20963	glucose 1-dehydrogenase
FGSG_10993	-8.09225	-3.1236		FGRAMPH1_01G20965	2-isopropylmalate synthase
FGSG_10994	-4.62932	-4.34074		FGRAMPH1_01G20967	A Chain Structure Of Ankyrin Repeat
FGSG_10995	-4.63338	-2.91944		FGRAMPH1_01G20969	hypothetical protein
FGSG_17487	-23.2589	-6.45862		FGRAMPH1_01G20955	nonribosomal peptide synthetase
FGSG_11391		86.7314		FGRAMPH1_01G21951	hypothetical protein	BGC66	Chrysogine
FGSG_11394	-3.92684		2.32857	FGRAMPH1_01G21957	chry6 GMP synthase
FGSG_11395	-128.278		3.84763	FGRAMPH1_01G21959	NRPS14 nonribosomal peptide synthetase
FGSG_11396	-35.6222		2.21955	FGRAMPH1_01G21961	chry2 asparagine synthase
FGSG_11397	-73.869		3.07166	FGRAMPH1_01G21963	chry3 GA4 desaturase
FGSG_11398	-4.02619			FGRAMPH1_01G21965	chry4 short chain dehydrogenase
FGSG_11399	-8.97977		3.00481	FGRAMPH1_01G21967	chry5 FAD bainding domain-containing
FGSG_03245	2.70719		2.81777	FGRAMPH1_01G12413	nonribosomal peptide synthetase	BGC72

## Sheet: pathway A &B
Table S5: BGCs regulated by MGV1
MIPS ID	Dtri6/WT fCh	Dmgv1/WT fCh	Dmgv1TRI6OX/WT_fCh	FungiDB ID	Product Description	BGCluster ID	Product
FGSG_01787		-4.04422	2.35798	FGRAMPH1_01G04339	hypothetical protein	BGC08
FGSG_01795	2.18597			FGRAMPH1_01G04355	pathway-specific regulatory
FGSG_15885		-5.41791		FGRAMPH1_01G04327	choline dehydrogenase
FGSG_03960	6.6117			FGRAMPH1_01G14129	fungal hydrophobin	BGC18	Orcinol, orsellinic acid
FGSG_03962		2.12925		FGRAMPH1_01G14135	related to integral membrane PTH11
FGSG_03964		-4.80657	-2.8929	FGRAMPH1_01G14139	polyketide synthase
FGSG_03968	7.87276		2.29129	FGRAMPH1_01G14147	endo-beta- -glucanase d
FGSG_03969	6.40434	-7.50152		FGRAMPH1_01G14149	hypothetical protein
FGSG_07672		6.99598	5.215	FGRAMPH1_01G25347	transcription factor	BGC41
FGSG_16873	-2.59906	7.53252	4.97851	FGRAMPH1_01G25349	terpene synthase metal-containing
FGSG_08795		-3.8404		FGRAMPH1_01G10841	polyketide synthase	BGC44
FGSG_09066	12.0189			FGRAMPH1_01G28003	hydrophobin 3 precursor	BGC52
FGSG_09067		-5.87559	-4.37061	FGRAMPH1_01G28001	HTH-type DNA-binding domain-containing acetyltransferase ybfA
FGSG_09072		50.3445	15.3583	FGRAMPH1_01G27991	hypothetical protein
FGSG_09078		6.26621		FGRAMPH1_01G27977	n amino acid transport system
FGSG_09081		8.06002	7.61143	FGRAMPH1_01G27971	MFS SP general alpha glucoside:H+ symporter
FGSG_09082		4.99472	2.55223	FGRAMPH1_01G27969	alpha-glucosidase
FGSG_09086	-47.393		-7.45899	FGRAMPH1_01T27959	O-methylsterigmatocystin oxido
FGSG_10608	19.0376	3.04145	3.18858	FGRAMPH1_01G08519	short-chain dehydrogenase reductase family	BGC62
FGSG_10609	19.4703	16.4868	3.60775	FGRAMPH1_01G08521	fad linked oxidase
FGSG_10611		11.633	2.5862	FGRAMPH1_01G08527	fad linked oxidase
FGSG_10612		29.8023		FGRAMPH1_01G08529	FAD-binding partial
FGSG_10613		150.881		FGRAMPH1_01G08531	4-hydroxybenzoate polyprenyl transferase
FGSG_10614		45.9517		FGRAMPH1_01G08533	4-hydroxybenzoate polyprenyl transferase
FGSG_10617	-2.02252	-7.10216	-2.06119	FGRAMPH1_01G08539	hypothetical protein
FGSG_17400		127.439		FGRAMPH1_01G08523	cytochrome p450
FGSG_17401		78.2331		FGRAMPH1_01G08525	cytochrome p450
