# Supplementary material for: Epistatic Relationship between MGV1 and TRI6 in the Regulation of Biosynthetic Gene Clusters in Fusarium graminearum
Source: J Fungi (Basel). 2023 Aug 2;9(8):816. doi: 10.3390/jof9080816 (PMC10455978; doi:10.3390/jof9080816)
Supplement: Supplementary file 1 [file jof-09-00816-s001.zip › Table_S6_primers used in this study.xlsx]

## Sheet: Primers
Table S6. List of primers used in the study.
Experiment	Primer Name*	Sequence
ATMT-MGV1Oex	P28 (F)	GGTCTTAAUCTTGGCAAGATTCAGCCCTA
	P29 (R)	GGCATTAAUTTTCCCAAGTTGGTTGGGT
	P30 (F)	GGACTTAAUATGCACCATCACCATCACCATGGCGACCTACAAGGA
	P31 (R)	GGGTTTAAUTTATCTTCGAGAAGCATCCAGG
	P32 (F)	TTTGTCGATCCCGCATCAT
	P33 (R)	TCTCCTTGCATGCACCATTCCTTG
	P34 (F)	TTGCGTCAGTCCAACATTTGTTGCCA
	P35 (R)	CTGCCCTCTCAACCCATTTA
	P36 (F)	AGCTGCGCCGATGGTTTCTACAA
	P37 (R)	GCGCGTCTGCTGCTCCATACAA
RT-qPCR (MGV1Oex confirmation)	P38 (F)	GTTCTGGACGTTGCGCATCTG
	P39 (R)	TGATGGCCGCTTCTGACTTCC
	P40 (F)	ATGGAGTGTGATTTGGCTGC
	P41 (R)	TGGATGTACTTGAGACCGCA
RT-qPCR (transcriptomics confirmation)	β-tubulin-fwd	GTTGATCTCCAAGATCCGTG
	β-tubulin-rev	CATGCAAATGTCGTAGAGGG
	EF1α-fwd	CAGGTCGGTGCTGGTTACG
	EF1α-rev	CCTGGATCTCGGCGAACTT
	PKS12_qPCR F1	GGACGTGCCTCCATCAAGAA
	PKS12_qPCR R1	AGGTCTCAATCGGGAGTCCA
	gip1qPCR F1	GATGTTTGGCCGCAGATTCC
	gip1qPCR R1	ACTAGGAGATACCGCCAGCA
	Tri5 FqPCR	GGCCCAAGGACCTGTTTGAT
	Tri5 RqPCR	CAACGGCTGACGTGATTTCA
	TRI6-fwd	CATGTCGGGACTGTTGGA
	TRI6-rev	AGGGTGGGAAGGGCGATAA
	NRPS5-fwd	AACAATCCCGCCATCTATTC
	NRPS5-rev	AATCGCTGCAACTCTCTATG
	NRPS9-fwd	GCTCAGAAGGAACACAGATAC
	NRPS9-rev	GAGTTCTTTGACAGGGACAC
* primers listed as pairs with the forward primer (F, fwd) followed by the reverse primer (R, rev)
